# Supplementary material for: Targeted genomic sequencing of avian influenza viruses in wetland sediment from wild bird habitats
Source: Appl Environ Microbiol. 2024 Jan 23;90(2):e00842-23. doi: 10.1128/aem.00842-23 (PMC10880596; doi:10.1128/aem.00842-23)
Supplement: Supplemental material 1 — One Health influenza A virus probe panel. [file aem.00842-23-s0001.txt]

>HA_batch_10_round_1_probe_1
ACTCCACAGAAACTGTAGACACACTAACAGAAAACAATGTCCCTGTGACACATGCCAAAGAACTGCTCCACACAGAGCATAATGGGATGCTGTGTGCAACAAGCTTGGGACACCCTCTCA
>HA_batch_10_round_1_probe_2
GACACCTGCACCATTGAAGGGCTAATCTATGGCAATCCTTCTTGTGATCTATCGCTGGAAGGAAGAGAATGGTCCTATATCGTCGAGAGACCATCAGCTGTTAATGGACTATGTTACCCA
>HA_batch_10_round_1_probe_3
AACTGCTCAAAATACATTGGAATAAAGAGTCTCAAGCTTGCAGTTGGTCTGAGGAATGTGCCTTCTAGATCTAGTAGAGGACTATTCGGGGCCATAGCAGGATTCATAGAGGGAGGTTGG
>HA_batch_10_round_1_probe_4
GAGAATAGAAAATTTAAACAAGAAGATGGAAGACGGGTTCCTAGATGTCTGGACTTATAATGCTGAACTTCTGGTTCTCATGGAAAATGAGAGAACTCTAGACTTTCATGACTCAAATGT
>HA_batch_10_round_1_probe_5
TGGTATGGCAGCAGATAGAGACTCAACTCAAAAAGCAATTGATAAAATAACATCCAAAGTGAATAACATAGTCGACAAAATGAACAAACAGTATGAAATTATTGATCATGAATTCAGCGA
>HA_batch_10_round_1_probe_6
GTAAAGCTGGAATCAACAAGGGTTTACCAGATTTTGGCGATCTATTCAACTGTCGCCAGTTCATTGGTACTGGTAGTCTCCCTGGGGGCAATCAGTTTCTGGATGTGCTCTAATGGGTCT
>HA_batch_10_round_1_probe_7
AGGTTTTATAGAGGGAGGATGGCAGGGAATGGTAGATGGTTGGTATGGGTACCACCATAGCAATGAGCAGGGGAGTGGGTACGCTGCAGACAAAGAATCCACTCAAAAGGCAATAGATGG
>HA_batch_10_round_1_probe_8
AAACCTTTTCAAAATGTAAACAGGATCACATATGGGGCCTGTCCCAGATATGTTAAGCAAAACACTCTGAAATTGGCAACAGGGATGCGGAATGTACCAGAGAAACAAACTAGAGGCATA
>HA_batch_10_round_1_probe_9
CTGGAAAAAAGAATAGAGAATTTAAATAAAAAGGTTGATGATGGTTTCCTGGACATTTGGACTTACAATGCCGAACTGTTGGTTCTATTGGAAAATGAAAGAACTTTGGACTACCATGAT
>HA_batch_10_round_1_probe_10
GCCATTGCCGGTTTTATTGAAGGGGGGTGGACAGGGATGGTAGATGGATGGTACGGTTATCACCATCAAAATGAGCAGGGGTCAGGATATGCAGCCGACCTGAAGAGCACACAGAATGCC
>HA_batch_10_round_2_probe_1
ATACCACAAATGTGATGACCAGTGCATGGAGACAATTCGGAACGGGACCTACAACAGAAGGAAGTATCAAGAGGAGTCAAAATTAGAAAGACAGAAAATAGAGGGAGTCAAGCTGGAATC
>HA_batch_10_round_2_probe_2
AACACTCGATGAGCATGATGCAAATGTAAACAATCTATATAATAAAGTGAAGAGGGCGTTGGGTTCCAATGCGGTGGAAGATGGAAAAGGATGTTTCGAGCTATACCACAAATGTGATGA
>HA_batch_10_round_2_probe_3
GGGAGTCAAGCTGGAATCTGAAGGAACTTACAAAATCCTCACAATTTATTCGACTGTCGCCTCATCTCTTGTTATTGCAATGGGGTTTGCTGCCTTCTTGTTCTGGGCCATGTCCAATGG
>HA_batch_10_round_2_probe_4
GCAACAGAGGAAATAAATAGGACCTTCAAACCATTGATAGGACCAAGGCCTCTTGTCAACGGTTTGATGGGAAGAATTAATTATTATTGGTCGGTATTAAAACCGGGCCAAACACTGCGA
>HA_batch_10_round_2_probe_5
AAAATGCCATTAATGGGATCACAAACAAGGTGAATTCTGTAATTGAGAAAATGAACACTCAATTCACAGCTGTGGGCAAAGAATTCAACAAATTGGAAAGAAGGATGGAAAACTTAAATA
>HA_batch_10_round_2_probe_6
AGAGCAGGTTGACACAATAATGGAAAAGAACGTTACTGTTACACATGCCCAAGACATACTGGAAAAGACACACAACGGGAAGCTCTGCGATCTAGATGGAGTGAAGCCTCTAATTTTGAG
>HA_batch_10_round_2_probe_7
GGTTGAAACTAGACTTAACATGATCAATAATAAGATTGATGACCAAATCCAAGATATATGGGCATATAATGCAGAATTGCTAGTTCTGCTTGAAAACCAGAAAACACTCGATGAGCATGA
>HA_batch_10_round_2_probe_8
AATCAAGAAAAGAACATTCTTTTCATGTGGGGCATAAATCACCCACCCACCGATACTGTGCAGACAAATCTGTACACAAGAACCGACACAACAACGAGTGTGGCAACAGAGGAAATAAAT
>HA_batch_10_round_2_probe_9
GGGAATGTAGAGAATCTAGAAGAACTAAGGTCACTTTTTAGTTCTGCTAGGTCTTATCAAAGGATCCAGATTTTCCCAGACACAATCTGGAATGTGTCTTACAGTGGGACAAGCAAAGCA
>HA_batch_10_round_2_probe_10
TTACCAAATACTGTCAATTTATTCAACAGTGGCGAGTTCCCTAGCACTGGCAATCATGGTAGCTGGTCTATCTTTATGGATGTGCTCCAATGGATCGTTACAATGCAGAATTTGCATTTA
>HA_batch_10_round_3_probe_1
GAGGATGGAGTTCTTCTGGACAATTTTAAAACCGAATGATGCAATCAACTTCGAGAGTAATGGAAATTTCATTGCTCCAGAATATGCATACAAAATTGTCAAGAAAGGGGACTCAACAAT
>HA_batch_10_round_3_probe_2
ATCAAGAAGGGAGAATGAACTATTACTGGACACTAGTAGAGCCGGGAGACAAAATAACATTCGAAGCAACTGGAAATCTAGTGGTACCGAGATATGCATTCGCAATGGAAAGAAATGCTG
>HA_batch_10_round_3_probe_3
AGAATGTCACAGTGACACACTCTGTTAACCTTCTAGAAGACAAGCATAACGGGAAACTATGCAAACTAAGAGGGGTAGCCCCATTGCATTTGGGTAAATGTAACATTGCTGGCTGGATCC
>HA_batch_10_round_3_probe_4
TACAACCGCAAATGCCGACACATTATGTATAGGCTATCACGCAAACAATTCAACTGACACCGTAGACACAGTACTAGAAAAGAATGTAACAGTAACACACTCTGTCAACCTTCTAGAAAA
>HA_batch_10_round_3_probe_5
TGCTACTGAGCTGGTCCAGAGTTCCTCAATAGGTAGAATATGCAACAGTCCTCACCAAATCCTTGATGGGAAAAATTGCACACTGATAGATGCTCTATTGGGAGACCCTCATTGTGATGA
>HA_batch_10_round_3_probe_6
CAACAAAGTCTCTATCAGAATGCAGATGCATATGTTTTTGTGGGGTCATCAAGATACAGCAAGAAGTTCAAGCCGGAAATAGCAATAAGACCCAAAGTGAGGGATCAAGAAGGGAGAATG
>HA_batch_10_round_3_probe_7
GATACACCAGTCCACGATTGCAATACAACTTGTCAGACACCCAAGGGTGCTATAAACACCAGCCTCCCATTTCAGAATATACATCCGATCACAATTGGAAAATGTCCAAAATATGTAAAA
>HA_batch_10_round_3_probe_8
TCAATCCAGAGGACTTTTTGGAGCAATTGCCGGATTCATTGAAGGAGGATGGACAGGAATGATAGATGGATGGTATGGGTATCACCATCAAAATGAGCAGGGATCTGGTTATGCAGCAGA
>HA_batch_10_round_3_probe_9
GACAAGTTCATGGCCCAATCATGACTCGAACAAAGGTGTAACGGCAGCATGTCCTCATGCTGGAGCAAAAAGCTTCTACAAAAATTTAATATGGCTAGTTAAAAAAGGAAATTCATACCC
>HA_batch_10_round_3_probe_10
AAAAGGAAATTCATACCCAAAGCTCAGCAAATCCTACATTAATGATAAAGGGAAAGAAGTCCTCGTGCTATGGGGCATTCACCATCCATCTACTAGTGCTGACCAACAAAGTCTCTATCA
>HA_batch_10_round_4_probe_1
AGTCTTCCTTTCCAGAATGTACACCCAGTCACAATAGGAGAGTGTCCAAAGTATGTCAGGAGTACAAAATTAAGGATGGTTACAGGACTAAGGAACATCCCATCCATTCAATCCAGAGGT
>HA_batch_10_round_4_probe_2
AAAACAATGCCAAGGAAATTGGAAATGGCTGCTTTGAATTTTACCACAAATGCGATAACACGTGCATGGAAAGTGTCAAAAATGGGACTTATGACTACCCAAAATACTCAGAGGAAGCAA
>HA_batch_10_round_4_probe_3
GACGTGCTACCCAGGAGATTTCATCAATTATGAAGAGCTAAGAGAGCAGTTGAGCTCAGTGTCATCATTTGAAAGATTTGAGATATTCCCCAAGGCAAGTTCATGGCCCAATCATGACAC
>HA_batch_10_round_4_probe_4
ACTGACTCAGAAATGAACAAACTGTTTGAAAGAACAAAGAAGCAACTGAGGGAAAATGCTGAGGATATGGGCAATGGTTGTTTCAAAATATACCACAAATGTGACAATGCCTGCATAGAG
>HA_batch_10_round_4_probe_5
TCTTAAAAGCACTCAAGCAGCAATCAACCAAATCACCGGGAAACTAAATAGAGTAATCAAGAAAACGAACGAGAAATTCCATCAGATCGAAAAAGAGTTTTCAGAAGTAGAAGGGAGAAT
>HA_batch_10_round_4_probe_6
CGGCGCAATAGCAGGTTTCATAGAAAATGGTTGGGAGGGAATGATAGACGGTTGGTACGGTTTCAGGCATCAAAATTCTGAGGGCACAGGACAAGCAGCAGATCTTAAAAGCACTCAAAC
>HA_batch_10_round_4_probe_7
GTCTAGACCCTGGGTAAGGGGTGTCTCCAGCATAATAAGCATCTATTGGACGATAGTAAAACCGGGAGACATACTTTTGATTAATAGCACAGGGAATCTAATTGCCCCTCGGGGTTACTT
>HA_batch_10_round_4_probe_8
GAAATACGTTGAAGACACTAAAATAGATCTCTGGTCTTACAACGCTGAGCTTCTTGTTGCCCTGGAGAACCAACATACAATTGACCTAACTGACTCAGAGATGAGCAAACTGTTCGAAAG
>HA_batch_10_round_4_probe_9
CCAGAGTGTGAATCACTCTCCACAGCAAGCTCATGGTCCTACATTGTGGAAACATCTAGTTCAGACAATGGAACGTGTTACCCAGGAGATTTCATCGATTATGAGGAGCTAAGAGAGCAA
>HA_batch_10_round_4_probe_10
CCAGAATGGTCTTACATAGTAGAGAAGGCCAATCCAGCCAATGACCTCTGTTACCCAGGGAATTTCAACGATTATGAAGAATTGAAACACCTATTGAGCAGGATAAACCATTTTGAGAAA
>HA_batch_10_round_5_probe_1
AAAGATTGGATCCTATGGATTTCCTTTGCCATATCATGCTTTTTGCTTTGTGTTGTTCTGCTGGGGTTCATTATGTGGGCCTGCCAAAAAGGCAACATTAGGTGCAACATTTGCATTTGA
>HA_batch_10_round_5_probe_2
ATAAAATCTGATGGGAATCTAATAGCTCCATGGTATGGATACATTCTTTCAGGAGAGAGCCATGGAAGAATCCTGAAGACTGATTTAAAAAGGGGTAGCTGCACAGTGCAATGTCAGACA
>HA_batch_10_round_5_probe_3
CTTCCAAAACAAGGGATGGGACCTTTTTGTTGAACGAAGCACAGCCTACAGCAACTGTTACCCTTATTATGTGCCGGATTATGCCTCCCTTAGGTCACTAGTTGCCTCATCCGGCACCCT
>HA_batch_10_round_5_probe_4
ACAAATGTAATAATGAATGTATGGAAAGTGTAAGAAACGGAACGTATGACTACCCGCAGTATTCAGAAGAAGCAAGATTAAAAAGAGAGGAAATAAGTGGAGTAAAATTGGAATCAATAG
>HA_batch_10_round_5_probe_5
ATTACAAATATCCAGCGCTGAACGTAACTATGCCAAACAATGACAAATTTGACAAATTGTACATTTGGGGGGTTCACCACCCGGGTACGGACAGGGACCAAACCAACCTATATGTTCAAG
>HA_batch_10_round_5_probe_6
AGTCTGTACGAGAAAGTGAAAAGCCAATTAAAGAATAATGCTAAAGAAATAGGAAATGGGTGCTTTGAATTCTATCACAAGTGTAACAACGAATGCATGGAGAGTGTTAGAAATGGGACC
>HA_batch_10_round_5_probe_7
ATAGACGGTGTGAAACTAGAATCAATGGGAGTTCACCAGATTTTGGCGATCTACTCCACAGTCGCCAGTTCCCTGGTCTTGTTGGTCTCCCTGGGGGCAATCAGCTTCTGGATGTGTTCT
>HA_batch_10_round_5_probe_8
TTGCAGGAGTCCTAAGGACCAATAAAACATTTCAGAATGTGAGCCCTCTGTGGATAGGAGAATGCCCCAAATATGTGAAAAGTGAAAGTCTGAGGCTTGCAACTGGACTGAGAAATGTTC
>HA_batch_10_round_5_probe_9
GAAAGGACTCTAGATTTCCATGACTTTAACGTAAAAAATTTATATGAAAAGGTCAAATCACAACTGAGGAACAATGCCAAGGAAATCGGAAATGGCTGTTTTGAGTTCTATCACAAATGT
>HA_batch_10_round_5_probe_10
CAATGGAAAACTGTGCCTGTTAAAGGGAATAGCCCCCCTACAATTGGGTAATTGCAGCGTTGCCGGATGGATATTAGGAAACCCAGAATGCGAATCACTGATTTCCAAGGAATCATGGTC
>HA_batch_10_round_6_probe_1
TACTATGGGGTGTTCATCACCCGCCTAACATGGGGGACCAAAGGGCCCTCTATCATACAGAAAATGCTTATGTCTCTGTAGTGTCTTCACATTATAGCAGAAGATTCACCCCAGAAATAG
>HA_batch_10_round_6_probe_2
ATAATGAGATCAGATGCACCTATTGACACCTGCATTTCTGAATGCATCACTCCAAATGGAAGCATCCCCAATGACAAGCCCTTTCAAAATGTAAACAAGATCACATACGGGGCATGTCCC
>HA_batch_10_round_6_probe_3
GATTCACCCCAGAAATAACCAAAAGGCCCAAAGTAAGAGATCAGGAAGGAAGAATCAACTACTACTGGACTCTGCTGGAGCCCGGAGACACAATAATATTCGAAACAAATGGAAATCTAA
>HA_batch_10_round_6_probe_4
AACAGCACGGCAACGCTGTGCCTTGGGCACCATGCAGTACCAAACGGAACGATAGTGAAAACAATCACGAATGACCAAATTGAAGTTACTAATGCTACTGAGCTGGTTCAGAATTCCTCA
>HA_batch_10_round_6_probe_5
CAGCAAGACCTGCTGTGAACGGTCAAAGAGGCAGAATTGATTATTACTGGTCTGTTTTAAAACCAGGGGAAACCTTGAATGTGGAGTCCAATGGAAATCTAATCGCCCCTTGGTATGCAT
>HA_batch_10_round_6_probe_6
TAACCGGAGTGTCAGCATCATGCTCCCATAATGGGGAAAGAAGTTTTTACAGAAATCTGATATGGCTGACAGTGAAAAATGGTTTGTACCCAAACCTGAGCAAGTCCTATGAAAACGACA
>HA_batch_10_round_6_probe_7
GACTATGAGGAACTGAGGGAGCAATTGAGTTCAGTATCTTCATTTGAGAGGTTCGAAATATTCCCCAAAGAAAGCTCATGGCCCAACCACACCGTAACCGGAGTATCAGCATCATGCTCC
>HA_batch_10_round_6_probe_8
GCTCAGGATATGCAGCAGACAGAGAAAGCACTCAAAAGGCTATAGACGGAATTACAAATAAGGTCAATTCCATCATTAACAAAATGAACACACAATTCGAAGCTGTCGACCACGAATTTT
>HA_batch_10_round_6_probe_9
TCTTCAGTAGATTGAACTGGTTGACTAAGTCAGGAAACGCATATCCAGTGTTGAACGTGACTATGCCAAACAATGACAATTTTGACAAACTATACATCTGGGGAGTTCACCACCCGAGCA
>HA_batch_10_round_6_probe_10
AGAGCGGAGTCATTGCAGAATAGAATACAGATAGACCCAGTGAAATTGAGTAGTGGATACAAAGACATAATCTTATGGTTTAGCTTCGGGGCATCATGTTTTCTTCTTCTAGCCATTGCA
>HA_batch_10_round_7_probe_1
ATCTAAGGGAATGCACCATAGAGGGTTGGATCTTGGGGAATCCTCAATGCGACTTATTGCTTGGTGATCAAAGCTGGTCATATATAGTGGAAAGGCCTACTGCTCAAAATGGGATTTGCT
>HA_batch_10_round_7_probe_2
TTGGACATACAATGCTGAATTGTTGGTTCTTCTTGAAAACGAAAGAACACTAGACCTACATGATGCAAATGTGAAGAACCTACATGAAAAGGTCAGATCACAACTAAGGGACAATGCTAA
>HA_batch_10_round_7_probe_3
GTATGGCTTATCAAAAAGGACAATGCATACCCAACAATAAAGAGAAGTTACAATAATACCAACCAAGAAGATCTTTTGGTATTGTGGGGGATTCACCATCCAAATGATGCGGCAGAGCAG
>HA_batch_10_round_7_probe_4
CTCTGGTCTTACAATGCTGAATTATTGGTGGCATTAGAAAACCAACATACTATAGATGTGACAGACTCCGAAATGAACAAACTCTTTGAAAGAGTTAGGCGCCAACTACGAGAAAATGCT
>HA_batch_10_round_7_probe_5
ATGTCTTTCAAGATGAAACATGGGACCTCTTTGTAGAGCGGAGCAATGCTTTCAGCAATTGTTACCCTTACGATGTACCAGACTATGCATCCCTTCGATCCCTAGTTGCATCATCAGGCA
>HA_batch_10_round_7_probe_6
GCCAACTACGAGAAAATGCTGAGGACAAAGGAAATGGATGTTTTGAAATTTTCCATCAGTGTGACAACAATTGCATTGAAAGCATAAGGAATGGAACATATGACCATGATATTTACAGAG
>HA_batch_10_round_7_probe_7
ATTGGTTGACCCACTTAAACTTCAAATACCCAGCATTGAACGTGACTATGCCAAACAATGAACAATTTGACAAATTGTACATTTGGGGGGTTCACCACCCGGGTACGGACAAGGACCAAA
>HA_batch_10_round_7_probe_8
AGAATCTGTATGAGAAAGTAAAAAGCCAATTAAAGAATAATGCCAAAGAAATAGGAAACGGGTGTTTTGAATTCTACCACAAGTGTAACAATGAATGCATGGAAAGTGTAAAAAATGGAA
>HA_batch_10_round_7_probe_9
GACCAGATCAATGGGAAGTTGAACAGAGTAATTGAAAAGACGAATGAGAAGTTCCATCAAATCGAAAAGGAATTCTCCGAAGTAGAAGGGAGGATTCAGGACCTTGAGAAATATGTTGAA
>HA_batch_10_round_7_probe_10
GACCCAGAGTAAGGAATATCCCTAGCAGAATAAGCATCTATTGGACAATAGTAAAACCGGGAGACATACTTTTGATTAACAGCACAGGGAATCTAATTGCTCCTAGGGGTTACTTCAAAA
>HA_batch_10_round_8_probe_1
AGAATCGGTGAGGCTAGAGAATCTTGGTGTGTATCAAATTCTTGCTATTTATAGTACGGTATCGAGCAGTCTAGTCTTGGTAGGGCTGATCATAGCAATGGGTCTTTGGATGTGTTCAAA
>HA_batch_10_round_8_probe_2
CCACCAGTCAACAAATTCCACAGAAACCGTGGACACGCTAACAGAAACTAATGTTCCTGTGACACATGCCAAAGAATTGCTCCACACAGAGCACAATGGAATGCTGTGTGCAACAAATCT
>HA_batch_10_round_8_probe_3
GTGCCTGCTAGGTCAAGTAGAGGACTATTTGGAGCCATAGCTGGATTCATAGAAGGAGGTTGGCCAGGACTAGTCGCTGGTTGGTATGGTTTCCAGCATTCAAATGATCAAGGGGTTGGT
>HA_batch_10_round_8_probe_4
GTTCCTACCAAAGAATCCAAATCTTCCCAGACACAATCTGGAATGTGACTTACACTGGAACAAGCAAATCATGTTCAGATTCATTCTACAGGAATATGAGATGGCTGACTCAAAAGAACG
>HA_batch_10_round_8_probe_5
CTCTTGTCAATGGTCTGATTGGGAGAATTAATTATTATTGGTCGGTACTAAAACCAGGCCAGACATTGCGAGTAAGATCCAATGGGAATCTAATTGCTCCATGGTATGGACACGTTCTCT
>HA_batch_10_round_8_probe_6
TCATTTGAAAGATTTGAGATTTTCCCAAAAGCAACCTCATGGCCAAATCATGAAACAACCAAAGGTACCACAGTTGCATGCTCCCACTCTGGAGCCAACAGTTTTTATCGGAACTTGCTA
>HA_batch_10_round_8_probe_7
CAAATCCTACATTAACAATAAAGAGAAGGAAGTTCTCGTGCTCTGGGCCATTCACCATCCATCTACCAGTGCCGACCAGCAAAGTCTCTACCAAAATGCAAATGCCTATGTGTTTGTGGG
>HA_batch_10_round_8_probe_8
AAAGAGAAACAAGAGGCCTATTTGGAGCAATAGCAGGATTCATAGAAGGAGGATGGCAAGGAATGGTTGATGGATGGTATGGATACCATCATAGCAATGAGCAGGGAAGTGGATATGCTG
>HA_batch_10_round_8_probe_9
TCAAAGTTAAACAGGGAGAAAATTGATGGAGTGAAATTGGAATCAATGGGAGTCTATCAGATTCTGGCGATCTACTCAACAGTCGCCAGTTCTCTGGTTCTTTTGGTCTCCCTGGGGGCA
>HA_batch_10_round_8_probe_10
TCATTCTGAAGGATTGCAGTGTAGCTGGATGGCTTCTTGGAAACCCAATGTGTGATGAATTCCTGAATGTACCGGAATGGTCATACATCGTGGAAAAAGATAATCCAGTCAATGGCCTGT
>HA_batch_10_round_9_probe_1
TTCAGACATCAAAATGCACAAGGAGAAGGAACTGCCGCTGACTACAAGAGCACCCAATCTGCAATAGATCAGATCACAGGCAAATTGAATCGTCTAATTGACAAAACAAATCAGCAGTTT
>HA_batch_10_round_9_probe_2
CAATTCCACAGACACTGTTGACACAATACTGGAGAAAAATGTGACTGTTACCCATTCAGTTAACTTACTAGAAAACAGCCATAATGGAAAACTCTGCAGCCTGAATGGAAAGATCCCATT
>HA_batch_10_round_9_probe_3
CATGGGTGAGAGGTCAAAGCGGTAGGATCAGCTTCTATTGGACAATTGTAGAACCAGGAGATCTCATAGTTTTCAATACCATAGGGAATTTAATCGCTCCAAGGGGCCATTACAAACTCA
>HA_batch_10_round_9_probe_4
CAGTGCCGAACGGGACAATAGTGAAGACAATCACAGATGATCAGATTGAGGTGACTAATGCTACCGAGCTAGTTCAAAGCTCTTCAACAGGGAAAATATGTAACAATCCCCACAGGATCC
>HA_batch_10_round_9_probe_5
CAATAGCAGGGTTCATAGAAAACGGATGGGAAGGAATGATAGATGGTTGGTATGGTTTCAGGCATCAAAACTCGGAAGGTACAGGACAAGCAGCAGACCTTAAAAGCACTCAAGCCGCCA
>HA_batch_10_round_9_probe_6
ATGGGAAAGCACCAATAAGTCTTGGTGATTGCTCCTTTGCTGGTTGGATCCTTGGAAACCCAATGTGTGATGATTTGATTGGGAAAACATCATGGTCCTACATCGTGGAGAAACCAAATC
>HA_batch_10_round_9_probe_7
CAATGGGTTTCACCTATAGTGGAATAAGAACCAATGGGGCGACGAGTGCCTGCAGAAGATCAGGTTCTTCTTTCTATGCGGAGATGAAGTGGTTACTGTCGAATTCAGACAATGCGGCAT
>HA_batch_10_round_9_probe_8
CAACAATTCAACAACAAAGGTAGATACGATACTCGAGAAGAACGTAACCGTCACACACTCAGTTGAACTGCTGGAGAAACAGAAAGAAGAAAGATTCTGCAAAATCTCAAACAAGGCCCC
>HA_batch_10_round_9_probe_9
AGGAGGAGTCCAAATTGAATAGGCAAGAAATTGAGGGAGTGAAACTGGATTCCAATGGCAACGTCTACAAAATACTGTCAATTTACAGCTGCATTGCAAGCAGTCTTGTGTTGGCAGCAA
>HA_batch_10_round_9_probe_10
TGATGTCTATAGAGATGAAGCGATCAACAATCGATTCCAAATACAGGGAGTCAAATTGACCCAGGGATACAAGGACATCATTCTTTGGATTTCGTTCTCCATATCATGCTTTTTGCTCGT
>HA_batch_10_round_10_probe_1
TGCACTACAAAGTGCCAAACTCCTCATGGGGCCTTGAAAGGCGATCTTCCTTTTCAGAATGTACATCCCATCACTATTGGAGAATGCCCCAAATATGTTAAAAGCACCCAACTAAGAATG
>HA_batch_10_round_10_probe_2
TATGAAAAGTGAAGTGGAATATGGTAACTGCAACACCAAGTGTCAAACTCCAATGGGGGCGATAAACTCTAGTATGCCATTCCACAACATACACCCTCTCACCATCGGGGAATGTCCCAA
>HA_batch_10_round_10_probe_3
ACTGACAGTGTCCAACAAACCCTCTACCAGAATAATCATACATATGTTTCAGTTGGATCATCAAAATACTACCAAAGGTTCACACCAGAAATAGTAGCCAGACCTAAAGTCAGAGAACAA
>HA_batch_10_round_10_probe_4
AGAATATCAATCGGGGACTGTCCTAAGTATGTCAAACAGGGGTCTTTGAAACTGGCTACAGGAATGAGGAACATCCCAGAGAAGGCAACCAGAGGTCTGTTTGGTGCAATTGCTGGCTTT
>HA_batch_10_round_10_probe_5
GCCCCCTTACAACTGGGGAACTGCAACGTAGCAGGATGGGTCCTTGGCAACCCAGAATGTGACTTTCTGCTCACAGCGAATTCGTGGTCTTACATAATAGAGACTTCAAATTCAAAAAAT
>HA_batch_10_round_10_probe_6
TGCTGGTAGCAATGGAAAATCAGCACACAATAGATCTTGCAGACTCAGAAATGAACAAACTTTACGAGCGTGTCAGGAAACAACTAAGGGAGAATGCTGAAGAAGATGGGACTGGATGCT
>HA_batch_10_round_10_probe_7
GACTAAGGAATGTCCCGCAAATAGAAACTAGAGGACTTTTTGGAGCTATTGCAGGCTTCATTGAAGGAGGATGGACTGGAATGATTGATGGGTGGTATGGCTATCATCATGAAAATTCTC
>HA_batch_10_round_10_probe_8
ATGTTTTCATAGAGCGACCCACTGCTGTGGACACTTGTTACCCATTTGACGTGCCAGATTACCAGAGCCTGCGGAGTATCCTAGCAAACAATGGGAAATTTGAGTTCATCGCAGAGGAAT
>HA_batch_10_round_10_probe_9
ATTGCTGCGGACAAAGAGTCAACCCAGAAAGCAATAGATCAGATAACATCTAAAGTCAATAACATTGTTGATCGGATGAATACGAACTTTGAGTCTGTTCAACATGAATTCAGTGAAATT
>HA_batch_10_round_10_probe_10
ACTCAACCGACACTGTTGACACAGTACTTGAGAAAAATGTGACAGTGACACACTCTGTCAACCTACTTGAGGACAGTCACAATGGAAAACTATGTCTACTAAAAGGAATAGCTCCACTAC
>HA_batch_10_round_11_probe_1
TAGACACAAGCAGTGGGGTAACAAAGGCTTGCCCTTATAATAGTGGTTCATCTTTCTATAGAAACCTCCTATGGATAATAAAGACCAAATCAGCAGCATATCCAGTAATTAAAGGAAATT
>HA_batch_10_round_11_probe_2
TTGACCCAGTCAAACTAAGCAGCGGCTACAAAGATGTGATACTTTGGTTTAGCTTCGGGGCATCATGTTTCATACTTCTAGCCATTGTAATGGGCCTTGTCTTCATATGTGTAAAGAATG
>HA_batch_10_round_11_probe_3
CATGAATTCAGTGAGGTTGAAACTAGACTCAATATGATCAATAACAAGATTGATGACCAAATACAAGACGTATGGGCATATAATGCAGAGTTGCTAGTACTGCTTGAGAACCAGAAAACA
>HA_batch_10_round_11_probe_4
GAGGCGGCAACTGAGGGAGAATGCTGAAGATATGGGCAACGGTTGCTTCAAAATATACCACAAATGTGACAACGCATGTATAGAGTCAATCAGGAACGGGACCTATGATCATGACATATA
>HA_batch_10_round_11_probe_5
ACCCAAGATATTCCGAAGAGTCAAAGTTAAACAGGGAAAAAATTGATGGAGTTAAATTGGACTCAATGGGGGTCTATCGGATTCTGGCGATCTACTCAACTGTCGCCAGTTCCCTAGTTC
>HA_batch_10_round_11_probe_6
GGAATAAGAACTAATGGAGCAACCAGTGCATGTAGGAGATCAGGATCTTCATTCTATGCAGAAATGAAATGGCTCCTGTCAAACACAGATAATGCTGCATTCCCGCAGATGACTAAATCA
>HA_batch_10_round_11_probe_7
GTCATATAATGCAGAGCTATTAGTCGCTCTGGAAAACCAGCATACTATAGATGTAACTGACTCGGAGATGAACAAGCTCTTTGAAAGAGTAAGGCGACAACTCAGGGAGAATGCTGAAGA
>HA_batch_10_round_11_probe_8
GCAGACCTTGGGTGAGAGGACAAAGTGGCAGAATCAGCTTCTATTGGACTATTGTAGAGCCTGGGGATTTGATAGTCTTCAACACAATAGGGAATTTAATTGCCCCAAGAGGACATTACA
>HA_batch_10_round_11_probe_9
TTCGAATTTATTGCTGAAGAATTCCAATGGAGCACCGTGAAGCAAAATGGTAAATCCGGGGCCTGCAAGAGGGCAAATGTGAACGATTTCTTTAATAGGCTGAATTGGCTCGTGAAGTCA
>HA_batch_10_round_11_probe_10
GGGACATCATGCTGTGGCCAATGGGACTATGGTAAAGACCCTCACTGATGATCAAGTGGAAGTGGTCACTGCACAAGAACTGGTGGAATCACAGAACCTCCCGGAACTATGCCCGAGTCC
>HA_batch_10_round_12_probe_1
ATGAATTTTGCCAGGAGCCCAGAAATTGCGGCAAGGCCTGCTGTGAATGGTCAGAGAGGCAGAATTGATTATTTCTGGTCCGTTTTAAAACCAGGGGAAACCTTGAATGTAGAATCTAAT
>HA_batch_10_round_12_probe_2
GGAGCTTCCACAATGTCCATAGGAACACAATAGGAGACTGCCCCAAATATGTGAATGTTAAATCCCTAAAGCTTGCTACCGGGCTCAGAAATGTTCCTGCGATAGCTACGAGAGGCCTGT
>HA_batch_10_round_12_probe_3
ACTCTACAGACACTGTTGACACAGTACTGGAAAAGAACGTAACCGTGACTCACTCAGTGAATTTGCTCGAAGACAGCCATAATGGGAAGCTCTGCAGCCTGAATGGAATAGCTCCCTTAC
>HA_batch_10_round_12_probe_4
ACTAACCAACAATTTGAGTTAATAGACAATGAATTCACTGAGGTTGAAAAGCAAATTGGCAATGTGATAAATTGGACCAGAGATTCCATGACAGAAGTGTGGTCCTATAACGCTGAACTC
>HA_batch_10_round_12_probe_5
GGGGAATACACCACCCTAATGATGCAGCTGAACAAACAAAACTCTACCAGAATTCGAACACTTATGTGTCTGTAGGAACATCAACACTGAACCAGAGATCAATCCCAGAAATAGCCACTA
>HA_batch_10_round_12_probe_6
AGTAATCGAGAAAACGAATGAGAAGTTTCACCAGATTGAAAAGGAATTCTCTGAAGTAGAAGGAAGAATCCAGGACCTTGAGAAATATGTTGAAGACACTAAGATAGATCTATGGTCTTA
>HA_batch_10_round_12_probe_7
CTAGAGTTCATCACTGAAGGCTTCACGTGGACAGGAGTCACACAAAATGGAGGGAGTGGTGCTTGCAAAAGAGGGCCCACCAATGGCTTTTTCAGTAGACTGAATTGGCTGACTAAATCT
>HA_batch_10_round_12_probe_8
ACCAATTTGTATGTCCAGGCATCGGGAAGGGTCACAGTCTCAACTAGAAGAAGCCAGCAAACCATAATTCCCAACATTGGATCCAGGCCTTGGGTCAGAGGCCAATCAGGAAGAATAAGT
>HA_batch_10_round_12_probe_9
TTAGATCTCCATGATTCTAATGTTCGAAACCTCCATGAAAAGGTCAGACGAATGCTGAAAGACAATGCTAAAGATGAAGGGAATGGTTGTTTTACCTTCTATCACAAGTGTGATAATGGG
>HA_batch_10_round_12_probe_10
GGGCATCATGCAGTACCAAACGGAACAATAGTGAAAACAATAACGGATGATCAGATTGAAGTAACTAATGCGACTGAACTGGTTCAGAGCTCCTCAACAGGGAAGATATGCAACAATCCT
>HA_batch_10_round_13_probe_1
CAATTCGAAGCCGTTGGGAAAGAATTCAACAACCTAGAAAGGAGAATAGAAAATTTGAATAAGAAAATGGAAGATGGATTTTTAGATGTGTGGACTTACAATGCAGAACTTCTCGTGCTC
>HA_batch_10_round_13_probe_2
GGAAAGAGTAGAAAGATTTGAGATGTTTCCCAAAAGTACATGGGCAGGAGTGGACACCAACAGTGGAGTATCAAGTGCTTGTCCTCTTGGTAATGGTCCATCTTTCTACAGGAATCTTCT
>HA_batch_10_round_13_probe_3
GAGAAAATTCAGATAATCCCTAGGAGTTCTTGGTCCAATCATGATGCCTCATCAGGAGTGAGTTCGGCATGCCCATACAATGGTAGATCTTCCTTTTTCAGGAATGTAGTGTGGTTGATC
>HA_batch_10_round_13_probe_4
GAACTTCTCGTGCTCATGGAAAATGAAAGAACTCTGGATTTCCATGATTCAAATGTCAAGAACCTATATGATAAGGTCCGACTCCAGCTGAGAGACAATGCAAAAGAATTGGGCAACGGA
>HA_batch_10_round_13_probe_5
TTCCTCAGGAACCCTAGAGTTCATCACAGAAGGATTCACATGGACAGGAGTCACTCAAAATGGAGGAAGCAATGCCTGCAAAAGAGGGCCTGCTAGTGGTTTCTTCAGCAGACTGAATTG
>HA_batch_10_round_13_probe_6
AGACAAACACAGAGTTCGAATCCATAGAATCTGAGTTCAGTGAAATAGAACATCAAATTGGCAATGTAATAAACTGGACTAAGGATTCTATAACAGACATTTGGACGTATCAAGCTGAAT
>HA_batch_10_round_13_probe_7
AGCCCTTTCAAAATATCTCAAGGATAGCAATTGGAGATTGTCCCAAATATGTCAAACAAGGCTCCTTAAAACTTGCAACTGGGATGAGAAATATCCCTGAAAAGGCATCAAGAGGGCTTT
>HA_batch_10_round_13_probe_8
GACACCATGCTGTACCTAATGGGACAATGGTGAAAACCTTAACTGATGACCAAATAGAGGTTGTTACTGCCCAGGAATTAGTGGAATCACAACATCTACCGGAGTTGTGTCCTAGCCCTT
>HA_batch_10_round_13_probe_9
GGGAAATCAGGAGCATGTAAAAGAGCAAATGTGAATGACTTTTTCAACAGACTGAACTGGCTAACTAAATCTGATGGGAATGCATATCCACTCCAAAACCTGACAAAGGTCAACAATGGA
>HA_batch_10_round_13_probe_10
CAAATGGATGGGGAGCAGTAAATTATGGTGCTGGTGTTACCGCAGCCTGCAAATATGGAAGCAGTAACTCTTTTTTCAGGCACATGGTATGGTTGATCCACCAATCAGGGACATATCCTG
>HA_batch_10_round_14_probe_1
CAGAGAACGGGACATGCTATCCCGGTGAATTCATAGATTATGAGGAATTAAGGGAGCAACTGAGTTCAGTTTCTTCTTTTGAAAAGTTTGAAATTTTCCCCAAGGCAAACTCATGGCCAA
>HA_batch_10_round_14_probe_2
CTGAACAGACCAAACTCTATGGGAGTGGAAACAAGTTGATAACAGTAGGAAGCTCGAAATACCAGCAGTCATTCACCCCAAGCCCGGGGGCACGACCACAGGTGAATGGGCAATCAGGAA
>HA_batch_10_round_14_probe_3
AGGGGAAAAGACCAACAGATCTGGGACAATGCGGACTTCTAGGAACCCTAATAGGACCTCCCCAATGCGATCAATTCCTGGAGTTTGACGCTGATTTAATAATTGAACGGAGAGAAGGAA
>HA_batch_10_round_14_probe_4
GCTCCTCAACAGGGAAAATATGCAACAACCCACATAGAATCCTTGATGGAAGGGACTGCACACTGATAGATGCCCTACTGGGAGACCCCCACTGTGATGTATTCCAAGATGCAACCTGGG
>HA_batch_10_round_14_probe_5
TTAGAGGGCAGGCAGGCAGGATGAACTATTATTGGACACTATTAGACCAAGGGGACACCATAACATTTGAGGCCACTGGGAATCTGATAGCACCATGGTATGCCTTCGCACTAAATAAGG
>HA_batch_10_round_14_probe_6
TTCGGTGCAATAGCAGGATTTATAGAAAATGGATGGGAAGGAATGATAGACGGCTGGTATGGTTTCAGACACCAGAACTCTGAGGGTACAGGACAAGCTGCAGACCTAAAAAGCACACAG
>HA_batch_10_round_14_probe_7
AACAACAAAGTCTATACCAGAACACTGATGCATACGTCTCAGTTGGGTCATCAAAGTACAACCGGAGATTCACTCCAGAGATAGCAGCTAGACCCAAAGTTAGAGGGCAGGCAGGCAGGA
>HA_batch_10_round_14_probe_8
TAGTGTCGAAGAGCAAAGGACAAAACTTCCCACAAACAACAAACACGTACAGGAATACAGATTCAGCAGAACACCTTATAATCTGGGGAATTCATCACCCTTCAAGCACACAAGAAAAGA
>HA_batch_10_round_14_probe_9
AAGCACCGGGTTTACATATGGATCATCCATCAATTCAGCTGGAACCACTAAAGCATGCATGAGAAATGGAGGAAACAGTTTCTATGCGGAGCTAAAGTGGCTAGTGTCGAAGAGCAAAGG
>HA_batch_10_round_14_probe_10
CTGAATATGCGTACAAAATTGTCAAGAAAGGAGATTCAGCAATCATGAGAAGTGAATTGGAGTATGGTAACTGTGACACCAAATGTCAGACTCCATTGGGTGCTATAAATTCCAGTATGC
>HA_batch_10_round_15_probe_1
TCAGAAAAGCACACAAATCGCAATTGATGGGATCAGCAACAAAGTGAACTCAGTAATTGAAAAAATGAACATTCAATTTACTTCAGTGGGCAAGGAGTTCAATAGTCTAGAGAAAAGAAT
>HA_batch_10_round_15_probe_2
GGTTGATGGCTGGTATGGGTATCATCACAGCAATGATCAAGGATCAGGATATGCAGCAGACAAAGAATCCACTCAAAAGGCAATTGATGGGATCACTAACAAAGTAAATTCTGTGATTGA
>HA_batch_10_round_15_probe_3
CAACCCTAGAACAGTGGGGAAATGCCCTCGATATGTCAAACAGACAAGCCTCCTTTTGGCTACAGGAATGAGAAACGTCCCAGAGAACCCCAAGACCAGAGGCCTTTTTGGAGCGATTGC
>HA_batch_10_round_15_probe_4
ATCTAAAATCCACTCAGGCAGCCATCGATCAGATCAATGGAAAACTTAATCGTCTTATTGAGAAGACAAACGAGAAATACCATCAAATTGAGAAAGAATTCGAACAAGTTGAAGGAAGGG
>HA_batch_10_round_15_probe_5
GCAGAAGAAGACGGGAAAGGATGTTTTGAGATATATCATGCTTGTGATAACTCATGCATGGAGAGCATAAGAAACAACACCTATGACCATTCACAATACAGAGAAGAAGCTCTTTTGAAC
>HA_batch_10_round_15_probe_6
CTTGGGTCAGAGGCCAATCAGGGAGGATAAGCATCTACTGGACAATAGTGAAGCCGGGGGATGTACTAGTAATTAACAGTAATGGTAACCTGATCGCTCCTCGAGGGTACTTCAAAATGC
>HA_batch_10_round_15_probe_7
GAAAGAACTCTTGACTTTCATGATTCCAATGTGAGGAATTTGTATGAGAGGGTCAGATCACAACTGAGGAATAACGCCAAAGAACTTGGAAACGGTTGCTTCGAGTTCTATCACAAGTGT
>HA_batch_10_round_15_probe_8
GAATGGAACATATGATTATCCCAAATATGAAGAAGAGTCCAAGCTGAACAGGAACGAAATCAAAGGAGTGAAATTGAGCAATATGGGGGTCTATCAAATACTTGCTATATACGCTACAGT
>HA_batch_10_round_15_probe_9
AGTAAATTCTGTGATTGAAAAGATGAACACTCAATTTGAGGCTGTTGGGAAAGAGTTCAACAATCTAGAGAGAAGACTGGAAAACTTAAATAAAAAGATGGAAGATGGATTTCTTGATGT
>HA_batch_10_round_15_probe_10
CTCGGTCAATGTGGACTCCTGGGGACAATCACTGGACCACCTCAATGTGACCAATTCCTAGAATTTTCAGCCGATTTAATTATTGAGAGGCGAGAAGGAAGTGATATCTGTTATCCTGGG
>HA_batch_10_round_16_probe_1
TTTCAGAATATACATCCAGTCACAATTGGAGAATGTCCAAAATATGTCAAAAGCACAAAATTGAGAATGGCTACAGGACTAAGGAATATCCCGTCTATTCAATCTAGAGGTCTGTTTGGA
>HA_batch_10_round_16_probe_2
ATACTAAATCCCAATGATACAGTCACTTTCAGTTTCAATGGGGCTTTCATAGCTCCAGACCGTGCAAGCTTCCTGAGAGGAAAATCTATGGGAATCCAGAGTGGAGTACAGGTTGATGCC
>HA_batch_10_round_16_probe_3
GAAGGCCAGTCCAGCCAATGGCCTCTGTTACCCAGGGGATTTCAACGACTATGAAGAACTGAAACACCTATTGAGCAGAATAAACCATTTTGAGAAAATTCAGATCATCCCCAAAAGTTC
>HA_batch_10_round_16_probe_4
AGGAGTATGAGGAAGAAAGCAAAATCGAACGACAGAAAATCAATGGGGTCAAACTTGAGGAGAATTCTACATATAAAATTCTGAGCATCTACAGCAGTGTTGCCTCAAGCTTAGTTCTAC
>HA_batch_10_round_16_probe_5
ATTCAACAACACAAGTGGATACTATACTTGAGAAGAATGTCACCGTCACACACTCAGTTGAATTGCTAGAGGACCAGAAGGAAGAAAGATTCTGCAAGATCTTAAACAAGGCACCTCTCG
>HA_batch_10_round_16_probe_6
AGCAAAAGCAGGGGATACAAAATGAACACTCAAATTTTGGCACTCATTGCTTGTATGCTGATCGGAGCTAAAGGAGACAAAATATGTCTTGGGCACCATGCTGTGGCAAATGGAACAAAA
>HA_batch_10_round_16_probe_7
CAAGTGAATGGCCAAAGTGGGCGGATTGATTTCCATTGGACAATGGTACAACCAGGTGATAACATCACTTTTTCGCATAACGGCGGATTAATAGCACCTAGTAGAGTGAGTAAACTAAAA
>HA_batch_10_round_16_probe_8
AGAACGGCGAGTATCCTATCCAAGACGCCCAATACACGAATAATCAAGGGAAGAACATTCTTTTCATGTGGGGTATAAATCACCCACCCACCGATGATACGCAGAGAGGGCTGTACACGA
>HA_batch_10_round_16_probe_9
CGAGTTAGCAAATTAATTGGAAGAGGATTGGGGATTCAATCAGACGCACCAATAGACAATAATTGTGAGTCTAAATGTTTTTGGAGAGGGGGTTCTATAAATACAAGGCTTCCCTTTCAG
>HA_batch_10_round_16_probe_10
CAATTGATCTGGCTGATTCAGAAATGGACAAACTGTACGAACGAGTGAAAAGACAGCTGAGAGAGAATGCTGAAGAAGATGGCACGGGTTGCTTTGAAATATTTCACAAGTGTGATGATG
>HA_batch_10_round_17_probe_1
AATAGAGTCTGAGTTCAGTGAGATCGAACACCAGATTGGTAACGTCATCAATTGGACTAAGGATTCGATAGCCGACATCTGGACTTATCAGGCTGAGCTATTGGTAGCAATGGAGAACCA
>HA_batch_10_round_17_probe_2
CCGAAGGCAAGCTCGTGGCCAAATCATGAGACAACCAAAGGTGTCACAGCTGCATGCTCTTACTCTGGAGCTAGCAGTTTTTACCGAAATTTGCTGTGGATAACAAAGAAGGGAACTTCC
>HA_batch_10_round_17_probe_3
CGCACTAAACAAGGGCTCTGATTCTGGTATTATAACGTCAGATGCTCCAGTTCATAATTGTGACACAAAGTGCCAGACCCCTCATGGTGCCATTAACAGTAGTCTCCCTTTCCAGAACGT
>HA_batch_10_round_17_probe_4
ACTTCAAATTCAGAAAATGGAACATGCTACCCCGGGGAATTCATCGATTATGAAGAATTGCGTGAACAACTAAGTTCAGTGTCTTCATTTGAGAAATTTGAGATTTTCCCGAAGGCAAGC
>HA_batch_10_round_17_probe_5
TATGTATGAAAGGAAGAAACCATAAAGACCTGGGCAACTGCCATCCAATAGGAATGCTAATAGGGACACCAGCTTGTGATCTGCATCTTACAGGGACGTGGGACACTCTCATTGAACGAG
>HA_batch_10_round_17_probe_6
ACGGGATCCCTCCATTGGAACTGGGGGATTGCAGCATTGCAGGTTGGCTCCTTGGAAATCCAGAGTGTGACCGGCTCCTAAGTGTACCTGAATGGTCCTATATAGTGGAAAAGGGAAACC
>HA_batch_10_round_17_probe_7
TCAGCATCAAAATGCAGAGGGGACAGGCATAGCTGCAGACAGAGACAGCACTCAGAAGGCAATAGACAACATGCAAAACAAACTCAACAATGTCATTGACAAAATGAACAAACAATTTGA
>HA_batch_10_round_17_probe_8
AGTGAAGATGTTTGATTTCACCAAGTGGAATGTCACATACACTGGAACCAGCAAGGCCTGCAATAATACATCAAACCAGGGCTCATTCTATAGGAGCATGAGATGGTTGACCTTAAAATC
>HA_batch_10_round_17_probe_9
AATAATTCAACTGACACTGTTGATACAGTCTTAGAAAAGAATGTAACAGTAACACACTCTGTCAACCTTCTAGAAGACAAACATAATGGGAAATTATGCAAACTAAGGGGAAAAGCCCCA
>HA_batch_10_round_17_probe_10
ATGGCACCATCGTAAAGACTCTCACAAACGAAAAGGAAGAGGTGACCAATGCTACTGAAACAGTGGAAAGCAAAAGCCTAGACAAACTATGCATGAAAGGTCGGAATTACAAAGACCTAG
>HA_batch_10_round_18_probe_1
GCAGACAAGGCTCTATCAAAACCCAACCACCTATATTTCCGTTGGGACATCAACACTAAACCAGAGATTGGTACCAAAAATAGCTACTAGATCCAAGGTAAACGGGCAAAGTGGAAGGAT
>HA_batch_10_round_18_probe_2
AAGTACAGGTTGATGCCAATTGTGAAGGAGATTGCTATCATAGTGGAGGGACAATAATAAGTAATTTGCCCTTTCAGAACATAAATAGCAGGGCAGTAGGAAAATGTCCGAGATATGTTA
>HA_batch_10_round_18_probe_3
GACAAGACCCAAGGTGAGAGGTCAAGCAGGGAGGATGAACTATTACTGGACACTAGTAGAACCCGGAGACACAATAACATTTGAAGCAACTGGAAACTTGGTGGTACCAAGGTATGCTTT
>HA_batch_10_round_18_probe_4
AAGGGGGGAGAATGGAATTCTCTTGGACTCTATTGGAAACATGGGATGTCATAAATTTCGAGAGCACTGGTAATTTAATTGCACCAGAATATGGATTCAAAATATCGAAGAGAGGAAGCT
>HA_batch_10_round_18_probe_5
AAAGGACACTGGACCTGCATGATGCGAATGTGAGGAACCTATATGAAAAAGTCAAATCGCAATTAAGGGACAATGCTAATGATCTAGGAAATGGGTGCTTTGAATTCTGGCATAAATGTG
>HA_batch_10_round_18_probe_6
AGCAATGGAAAATCAGCACACAATTGACATGGCTGATTCAGAGATGCTAAATCTATATGAGAGGGTGAGGAAACAACTAAGGCAAAATGCAGAAGAAGATGGGAAAGGGTGCTTTGAAAT
>HA_batch_10_round_18_probe_7
CAACAACTTAGAAAGGAGAATAGAGAACTTAAACAGAAAAGTTGACGATGGCTTTTTGGATGTTTGGACCTACAATGCCGAACTGTTGATACTCTTGGAAAATGAAAGGACTTTGGATTT
>HA_batch_10_round_18_probe_8
ACCAAGCTAAGAATGGCAACAGGACTAAGAAATGTCCCATCCATTCAATCCAGAGGACTATTTGGAGCAATTGCCGGATTCATTGAGGGAGGATGGACAGGCATGATAGATGGGTGGTAT
>HA_batch_10_round_18_probe_9
TATCGAAGAGAGGAAGCTCAGGAATTATGAAGACAGAGAAAACACTTGAAAATTGTGAAACCAAATGTCAGACCCCCTTGGGGGCAATAAATACAACATTGCCTTTTCACAACATTCATC
>HA_batch_10_round_18_probe_10
CGAAGCGATCAACAACAGATTCCAAATACAAGGGGTCAAGTTGACTCAAGGATACAAGGACATCATTCTCTGGATTTCCTTTTCCATATCATGCTTTTTACTCGTTGCACTACTTTTAGC
>HA_batch_10_round_19_probe_1
TGGCCCGATCATGAAACATCATTAGGGGTGAGCGTAGCATGTCCATACCAGGGAACGCCCTCCTTTTTCAGAAATGTGGTATGGCTTATCAAAAAGAACGATGCATACCCAACAATAAAG
>HA_batch_10_round_19_probe_2
AGAAGTATGTCGAAGACACCAAAATAGATCTATGGTCTTACAATGCAGAACTTCTTGTGGCACTGGAAAACCAGCATACAATTGATCTGACTGATTCAGAAATGAACAAACTATTTGAAA
>HA_batch_10_round_19_probe_3
AAATATACCACAAATGTGACAATACCTGCATAGGATCAATCAGAAATGGAACTTATGACCATGATGTATACAGAGACGAGGCATTAAACAATCGGTTCCAGATCAAAGGTGTTCAGCTGA
>HA_batch_10_round_19_probe_4
AGGGTGGCAAGGCATGGTAGATGGTTGGTATGGATACCACCATAGCAACGAGCAGGGGAGTGGATACGCTGCAGACAAAGAGTCCACTCAAAAAGCAATAGATGGAATCACTAATAAGGT
>HA_batch_10_round_19_probe_5
CGGAATAACCAATAAGGTGAACTCAGTAATTGAGAAAATGAACACTCAATTCACTGCAGTGGGTAAGGAGTTCAACAATCTAGAAAGGAGAATTGAGAATCTGAATAAGAAAGTTGACGA
>HA_batch_10_round_19_probe_6
CTATTTGGAGCCATTGCTGGTTTCATTGAGGGGGGATGGACCGGAATGATAGATGGATGGTATGGTTATCATCATCAGAATGAACAGGGATCTGGCTATGCTGCAGATCAAAAAAGCACA
>HA_batch_10_round_19_probe_7
TTCGGTAATTGAGAAAATGAACACTCAATTCACTGCAGTAGGTAAAGAATTCAACAACCTAGAGAGGAGAATTGAAAATCTGAATAAGAAAGTCGATGATGGGTTCCTGGATGTTTGGAC
>HA_batch_10_round_19_probe_8
CAGGAGAGAGCCATGGGAGAATCCTGAAGACTGATTTAAACAGTGGTAATTGTGTAGTGCAATGCCAGACTGAAAAAGGTGGCTTAAACAGTACATTGCCATTCCACAATATCAGTAAAT
>HA_batch_10_round_19_probe_9
TGGTTGTTTCAAGATATACCACAAGTGTGACAATGCCTGCATAGAGTCAATTAGAAACGGGACTTATGACCATGACATATACAGAGACGAGGCATTGAACAACAGGTTCCAGATCAAAGG
>HA_batch_10_round_19_probe_10
GGGGCCATAGCAGGGTTCATAGAGGGAGGTTGGTCAGGACTAGTTGCTGGTTGGTATGGATTCCAGCATTCAAATGACCAAGGAGTTGGTATGGCAGCAGATAGAGACTCAACCCAAAAG
>HA_batch_10_round_20_probe_1
GTCCAAGGAAGAGGCCTGTTCGGAGCAATTGCTGGATTCATAGAAAATGGATGGGAAGGGATGGTAGATGGTTGGTATGGTTTCCGACATCAAAATGCCCAAGGCACTGGTCAGGCTGCG
>HA_batch_10_round_20_probe_2
CCTGGGTAAGGGGCCAGTCTGGCAGAATAAGCATCTATTGGACGATAGTCAAACCTGGGGATGTACTGGTAATCAATAGTAATGGAAACCTAATCGCTCCTCGAGGCTACTTCAAAATGC
>HA_batch_10_round_20_probe_3
CATTTGGGGCATACATCATCCACCCACTGATACTGCACAGACGAATTTGTACACAAGAACCGACACAACAACAAGCGTAACAACAGAAAATTTAGATAGGACCTTCAAACCGTTAATAGG
>HA_batch_10_round_20_probe_4
CAAATCAAGAACAAACCAATCTGTATGTTCAAGCCTCAGGAAGAGTCACAGTCTCCACCAGGAGAAGCCAACAGACTATAATCCCAAACATTGGATCTAGACCCTGGGTAAGGGGCCAGT
>HA_batch_10_round_20_probe_5
GAAAATGGATGGGAAGGTTTGATTGATGGGTGGTATGGCTTCAGGCATCAAAATGCACAAGGGGAGGGAACTGCTGCAGATTACAAAAGCACCCAATCAGCAATTGATCAAATAACAGGG
>HA_batch_10_round_20_probe_6
GTGTCAAACGGGACTAAAGTAAACACATTAACTGAGAGAGGAGTGGAAGTCGTTAATGCAACTGAAACGGTGGAACGAACAAACGTTCCCAGGATCTGCTCAAAAGGGAAAAGGACAGTT
>HA_batch_10_round_20_probe_7
ATAGAGAATGGTTGGCAAGGTTTAATTGATGGATGGTATGGGTTTAGGCACCAGAATGCAGAAGGGACAGGAACGGCTGCAGATCTCAAGTCGACTCAGGCAGCTATTGACCAAATCAAT
>HA_batch_10_round_20_probe_8
GCATCAAAATGCAGAAGGGACAGGGACAGCTGCAGATCTCAAATCTACTCAGGCAGCCATTGATCAAATCAATGGGAAATTGAATCGCCTCATTGAGAAAACAAATGAGAAATACCATCA
>HA_batch_10_round_20_probe_9
TCCGGTAAAACTCTCTTCTGGGTACAAAGATGTTATATTGTGGTTTAGCTTCGGGGCGTCATGCTTTGTGCTTTTGGCTGCTATCATGGGGCTTTTTTTCTTCTGTCTGAAAAATGGAAA
>HA_batch_10_round_20_probe_10
AATCTTTCCCCAAGAACTGTGGGTCAATGCCCTAAGTATGTGAACAAAAAGAGCCTATTGCTTGCTACCGGAATGAGGAATGTACCAGAGATTGTCCAAGGGAGAGGCCTGTTTGGAGCA
>HA_batch_10_round_21_probe_1
CTGAAAATGGAATATGTTACCCAGGGTATTTCTCCGACTATGAGGAGCTGAGGGAGCAATTGAATTCAGTATCATCATTCGAGAGATTCGAAATATTCCCTAAAGAAAGTTCATGGCCCA
>HA_batch_10_round_21_probe_2
CATATCCTATGTTAACAATAAGAGGAAAGAAGTCCTTGTGCTATGGGGCATTCACCACCCACCTACTGATAATGATCAACAATGGCTCTACCAGAATGCAAATGCCTCTGTTTTTGTGGG
>HA_batch_10_round_21_probe_3
CATTCTATTGGACCATAGTGAAACCAAGAGAAGCAATAACATTTGAGTCAAATGGTGCATTTCTCGCTCCTCGGTATGCTTTTGAGTTGGTGTCCTTGGGGAATGGGAAATTGTTCAGGA
>HA_batch_10_round_21_probe_4
CAAGGGAGAGGTCTATTTGGTGCAATAGCAGGATTTATAGAGAATGGATGGGAAGGATTGGTAGATGGCTGGTACGGTTTCAGACACCAAAACGCTCAGGGCACAGGCCAAGCCGCCGAT
>HA_batch_10_round_21_probe_5
CTGGAAGTACTTACCCAGTGTTGAATGTGACTATGCCAAATAATGACAACTTCGATAAACTGTATGTCTGGGGAGTTCACCACCCAAGCACAAACCAAGAGCAAACCAACCTATACGTTC
>HA_batch_10_round_21_probe_6
GTAAGATCCAACGGAAATCTAATCGCTCCATGGTATGGACACATTCTTTCAGGGGAGAGTCACGGAAGAATCCTGAAAACGGATTTAAACAGTGGTAACTGTGTAGTGCAATGTCAAACA
>HA_batch_10_round_21_probe_7
TTTTGGGAAACCCAGGGTGTGAATCAATACTCACAGTAAGCTCATGGTCTTACATTGTGGAAACATCTAACTCAGACAATGGGACATGTTATCCTGGAAGTTTCACCAATTATGAAGAGC
>HA_batch_10_round_21_probe_8
AAAACAGGTGTGACAGCATCATGCCCTTATGCTGGAGCAAGCAGTTTCTACAGAAATTTAATGTGGCTGGTGAAAAAAGGTGATTCATACCCAAGGCTCAACATATCCTATGTTAACAAT
>HA_batch_10_round_21_probe_9
TATGCAGAGCTTAAGTGGCTGGTATCAAAGAACAAAGGACAAAACTTCCCTCAGACCACGAACACTTACAGAAACACAGACACGGCTGAACACCTCATAATGTGGGGAATTCATCATCCC
>HA_batch_10_round_21_probe_10
TTGTGTTATCCCGGGAATGTAGAAAATCTAGAAGAGCTAAGGTCACTTTTTAGTTCTGCTAGATCTTATCAAAGAATCCAGATTTTCCCAGACACAATTTGGAATGTGTCTTACGATGGG
>HA_batch_10_round_22_probe_1
CCTAAGACTAGTTGATGGCCAAACCTGTGATATCATAAATGGAGCCTTAGGAAGCCCAGGATGTGACCATTTGAATGGTGCTGAATGGGACATTTTCATAGAGAGGCCCAATGCAGTGGA
>HA_batch_10_round_22_probe_2
TATGTCTGATTTTCGCTCAAAAACTTCCTGGAAGTGACAACAGCATGGCAACGCTGTGCCTGGGACACCACGCAGTACCAAACGGAACGCTGGTGAAAACAATCACGGATGACCAAATTG
>HA_batch_10_round_22_probe_3
ACAACTCGACAGAACAGGTTGACACAATAATGGAAAAGAATGTTACTGTCACACATGCCCAAGACATACTAGAAAAGGCACACAATGGGAAGCTCTGCAGCCTAAACGGAGTGAAGCCTC
>HA_batch_10_round_22_probe_4
ACAATGACCATCACTTTTCTCATCCTCCTGTTCACAGTAGTGAAAGGGGACCAAATATGTATCGGATACCATGCCAACAATTCCACAGAAAAAGTTGACACAATCTTGGAACGAAACGTC
>HA_batch_10_round_22_probe_5
CACAGAATTCTCGATGGAAGAGACTGCACGTTAATGGATGCTCTACTAGGGGACCCTCATTGTGATGTATTTCAAGATGAAACATGGGACCTTTATGTAGAGCGCAGCAATGCCTTCAGC
>HA_batch_10_round_22_probe_6
AACCACAGAACAGACCAAGCTGTATGGGAGTGGAAACAAATTGATAACAGTTGGGAGTTCTAATTACCAACAGTCCTTTGTACCGAGTCCAGGAGCAAGGCCACAAGTGAATGGCCAGTC
>HA_batch_10_round_22_probe_7
CCTATTGACACATGTGTCTCTGAGTGTATCACTCCTAACGGTAGCATCCCCAATGACAAGCCCTTTCAGAATGTAAACAAAATTACCTATGGGGCATGTCCCAAATATGTCAAGCAGAAC
>HA_batch_10_round_22_probe_8
TTAATGGTATGGGGAGTACACCACCCCGCAACTCTAAAGGAACACCAAGACTTGTACAAAAAAGACAGTTCTTATGTAGCAGTGGGTTCAGAGAGTTACAACAGGAGGTTCACTCCTGAG
>HA_batch_10_round_22_probe_9
CTCAACAGACAAAGTTGACACAATAATCGAGAACAATGTCACAGTAACTAGCTCAGTGGAACTAGTCGAAACAGAACACACTGGGTCATTCTGTTCAATCAATGGGAAACAACCAATAAG
>HA_batch_10_round_22_probe_10
CAATTTTGTTCCGGTTGTTGGAGCAAGACCTCAGGTCAATGGACAAAGTGGCAGAATCGATTTTCACTGGACACTAGTACAGCCAGGTGATAATATCACCTTCTCACACAATGGGGGTCT
>HA_batch_10_round_23_probe_1
ATTGACGGGATCACTAACAAAGTAAATTCTGTTATTGAAAAGATGAACACACAATTCACAGCAGTGGGTAAAGAATTCAACCAACTGGAAAAAAGAATAGAGAGTTTAAACAATAAGGTT
>HA_batch_10_round_23_probe_2
TATCAGAATACTGATGCATATGTCTCAATTGGGTCATCAAAGTACAACCGGAGATTCACACCTGAAATAGCTGCCAGACCTAAAGTCAGAGGGCAAGCGGGTAGGATGAATTATTATTGG
>HA_batch_10_round_23_probe_3
GCCATAGCTGGTTTTATTGAAGGGGGATGGACAGGAATGATAGATGGATGGTACGGTTATCATCACCAAAATGACCAGGGATCGGGGTATGCCGCTGATCAGAAGAGCACACAGAGAGCC
>HA_batch_10_round_23_probe_4
ATAGATGCTCTATTGGGGGACCCTCATTGTGATGGCTTTCAAAATGAGAAATGGGACCTTTTCGTTGAACGCAGCAAAGCTTTCAGCAACTGTTACCCTTATGATGTGCCAGATTATGCC
>HA_batch_10_round_23_probe_5
GGCATAGCAGCAGACAAGGAGTCAACTCAGAAGGCAATAGACCAGATAACGTCCAAAGTAAATAATATCGTCGACAGAATGAATACAAATTTCGAGTCTGTGCAACACGAATTCAGTGAA
>HA_batch_10_round_23_probe_6
GCATCAGATAGAGGATTGTTTGGTGCCATAGCTGGATTCATAGAAGGAGGTTGGCCTGGACTAGTTGCAGGCTGGTACGGTTTTCAGCATTCAAATGATCAAGGGGTTGGAATGGCTGCA
>HA_batch_10_round_23_probe_7
AGGGCTCTTTGGAGCAATAGCTGGATTCATAGAGAATGGCTGGCAGGGTCTAATTGATGGCTGGTATGGATTCAGACACCAGAATGCAGAAGGAACAGGAACAGCAGCAGACCTCAAATC
>HA_batch_10_round_23_probe_8
TACGGATAAAGGTGTGACGGCAGCATGTCCTTATGCTGGAGCAAACAGCTTCTACAGAAATTTAATATGGCTGGTAAAAAAAGGAAATTCATACCCAAAGCTCAGTAAATCCTATATTAA
>HA_batch_10_round_23_probe_9
CAATCGTCAGGAGATCGAGGGAGTGAAATTAGACTCTAGTGGGAATGTGTATAAAATACTGTCAATTTACAGCTGCATTGCAAGTAGTCTCGTATTGGCAGCGCTCATCATGGGTTTCAT
>HA_batch_10_round_23_probe_10
GGTCCAAATTATAAAAATGAAGAGAATGGTGATTGCCCTCGCAATAATCAGCATTGTCAAAGGTGACCAAATCTGCATTGGTTATCATGCAAACAATTCAACAGAGCAGGTTGATACAAT
>HA_batch_10_round_24_probe_1
AGTGAGATCGAAGCCAGACTCAATATGATCAACAACAAGATTGATGACCAAATACAGGACATCTGGGCTTATAATGCAGAATTGCTAGTACTGCTTGAAAATCAGAAAACACTCGATGAG
>HA_batch_10_round_24_probe_2
GACTGACTCGGAAATGAACAAACTCTTTGAAAAAACAAGGAAACAACTGAGGGAAAATGCTGAGGACATGGGAAATGGTTGCTTCAAAATATACCACAAATGTGACAATTCTTGCATGGA
>HA_batch_10_round_24_probe_3
AGAGTAATCGAGAAGACGAACGAGAAATTCCATCAAATCGAAAAAGAGTTCTCAGAAGTAGAAGGAAGGATCCAAGACCTCGAAAGATATGTTGAAGATACTAAGATAGATCTTTGGTCT
>HA_batch_10_round_24_probe_4
CATAGAGAATGGTTGGGAAGGAATGGTAAACGGCTGGTACGGTTTCAGGCACCAAAATTCTGAGGGCATAGGACAAGCAGCAGATCTTAAAAGTACCCAAGCAGCTATCAACCAGATCAA
>HA_batch_10_round_24_probe_5
GACTTACAACAACACTGGAAACCAGCCAATCCTTTATTTCTGGGGTGTGCACCATCCTCCTGACACCAATGAACAAAATACTCTGTATGGCTCTGGTGATAGATACGTTAGGATGGGAAC
>HA_batch_10_round_24_probe_6
ACATCATGCTGTAGCCAATGGTACAATGGTGAAAACCTTGACTGATGACCAGGTAGAAGTTGTCACTGCACAAGAATTAGTGGAATCGCAACATCTACCGGAATTGTGTCCTAGCCCTTT
>HA_batch_10_round_24_probe_7
GGATCTATACAAGAAGGACAGCTCCTATGTAGCAGTGGGTTCAGAAACCTACAACAGGAGATTCATACCAGAAATCAGCACTAGGCCCAAAGTTAATGGACAGGCTGGACGAATGACATT
>HA_batch_10_round_24_probe_8
GGCTGGACGAATGACATTTTATTGGACAATAGTCAAACCAGGAGAGTCAATAACATTTGAGTCTAATGGTGCATTTCTGGCTCCTAGATATGCTTTTGAGATTGTCTCCGTTGGGAATGG
>HA_batch_10_round_24_probe_9
GAGTAGGTTAAACAGACAGAAAATAGAATCGGTAAAACTGGAGAACTTTGATGTGTATCAAATCCTTGCCATTTATAGTACGGTATCGAGCAGTCTAGTTTTGGTAGGGCTGATCCTGGC
>HA_batch_10_round_24_probe_10
TGACGGGAATGCGTACCCTCTCCAGAATTTGACAAAAGTAAACAACGGTGATTATGCGAGGCTTTACATCTGGGGAGTTCATCACCCCTCAACGGACACCGAGCAAACCAACCTGTACAA
>HA_batch_10_round_25_probe_1
CGGGGACTACGCAAGACTTTACATATGGGGAGTTCACCATCCTTCAACTGACACAGAACAAACCAACTTATATGAGAACAACCCTGGAAGAGTGACTGTCTCTACCAAAACCAGTCAAAC
>HA_batch_10_round_25_probe_2
TTCAAAACATCTCGAGAATATCAATCGGGGACTGTCCCAAGTATGTCAAACAGGGATCCTTGAAACTAGCTACAGGAATGAGGAACATCCCTGAGAAGGCAACCAGAGGTCTATTTGGTG
>HA_batch_10_round_25_probe_3
AACACTATCGGAGACTGTCCCAAATATGTGAATGTCAAATCTCTAAAACTTGCCACGGGACTCAGAAATGTCCCAGCAATAGCATCAAGAGGCCTGTTTGGAGCAATAGCCGGATTTATA
>HA_batch_10_round_25_probe_4
GAGACCCAAGGTGCGAAATCAGGAAGGAAGAATAAACTATTATTGGACTCTGCTAGAACCCGGGGATACAATAATATTTGAGGCAAGTGGAAATCTAATAGCACCAAGGTATGCCTTCGA
>HA_batch_10_round_25_probe_5
ACGGATGGGGCGCTGTGAATTCAGGAGCAGGAGTGACTGCTGCATGCAAGTTTGGGAGCTCCAATTCCTTCTTCCGAAACATGGTATGGCTGATACACCAATCAGGAACATACCCTGTAA
>HA_batch_10_round_25_probe_6
ATGCCACATGCCAGACTGCTGAAGGAGTGATAAGAACTAACAAAACATTTCAGAATGTGAGCCCTCTGTGGATTGGAGAATGCCCCAAGTACGTAAAGAGTAACAGTTTAAGGCTTGCAA
>HA_batch_10_round_25_probe_7
TGGAACCCGGGGATACAATAATATTTGAGGCAAATGGAAATTTAATAGCGCCATGGTATGCTTTCGCACTGAGTAGAGGCTTTAGATCAGGAATCATCACCTCAAATGCACCAATGGATG
>HA_batch_10_round_25_probe_8
GGAATCCCTCCACTTGAACTAGGGGACTGTAGCATTGCCGGATGGCTCCTTGGAAATCCAGAATGTGATAGGCTTCTAAGGGTGCCAGAATGGTCCTATATAATGGAGAAAGAAAACCCA
>HA_batch_10_round_25_probe_9
ATGTGACTGACTCAGAGATGAACAAACTTTTTGAAAGAGTAAGGCGTCAACTCAGAGAAAATGCTGAAGACAAAGGAAATGGATGCTTTGAGATATTCCACAAATGTGACAACAATTGCA
>HA_batch_10_round_25_probe_10
AGATCAAGAAGGAAGAATCAACTACTACTGGACTCTGCTGGGACCCAGGGACACAATAATATTTGAGGCAAATGGGAATTTGATAGTACCATGGTATGCTTTTGCATTGAGTAGAGGCTT
>HA_batch_10_round_26_probe_1
AACATCTTCTCACCAGTGTGACACACTTTGAGAAAGTTAAGATTCTGCCCAGAGATCAATGGACCCAGCACACAACAACTGGTGGTTCTCGGGCCTGTGCAGTATCTGGAAACCCGTCAT
>HA_batch_10_round_26_probe_2
ACTAGTGCTTGATGACTGTTCGCTAGAAGGTCTCATCCTAGGCAATCCCAAATGTGATCTTTATCTGAATGGCAGGGAATGGTCATACATAGTAGAGAGGCCCAAAGAGATGGAAGGAGT
>HA_batch_10_round_26_probe_3
GTCATCAAGATACAGCAGGAAGTTCGAGCCTGAAATAGCTACAAGACCTAAGGTGAGAGACCAAGCAGGGAGAATGAATTATTACTGGACACTAGTAGAGCCTGGAGACAAGATAACATT
>HA_batch_10_round_26_probe_4
GCAGGGGAGAATGGATTACTACTGGGCTGTCCTTAAACCTGGACAGACTGTCAAAATACAGACCAATGGTAATCTTATTGCACCAGAATATGGTCACTTAATCACAGGGAAGTCACATGG
>HA_batch_10_round_26_probe_5
GCATTGGCTACCAATCAACAAACTCCACAGAAACTGTAGACACGCTAACCGAAAACAATGTTCCTGTGACACATGCCCAAGAATTGCTTCACACAGAGCACAATGGGATGCTATGTGCAA
>HA_batch_10_round_26_probe_6
ATTGGAATCAATGGGCACTTACCAGATATTATCAATCTACTCAACAGTGGCGAGTTCCCTAGCACTGGCAATCATGATAGCTGGTCTATTCTTTTGGATGTGCTCTAATGGATCATTGCA
>HA_batch_10_round_26_probe_7
GGAAATATCAAGAAATCAAGATGAAGAAAGCACTGCTCCTTGCAGCAATCATCATCTGCATCCAAGCAGACGAGATCTGCATTGGGTACCTGAGCAACAACTCAACAGAAAAAGTGGACA
>HA_batch_10_round_26_probe_8
CCCTGGACCTCCACGATTCCAATGTCAGAAATCTCCATGAGAAGGTTAGGAGGATGCTAAAAGACAATGCCAAAGACGAGGGGAACGGATGTTTCACCTTTTACCATAAGTGTGACAACG
>HA_batch_10_round_26_probe_9
GATATGCAGCTGATAGAGAAAGCACTCAAAAGGCTATAGATGGAATCACAAACAAGGTCAATTCCATCATTGATAAAATGAACACACAATTTGAGGCTGTAGGTCATGAGTTTTCAAATC
>HA_batch_10_round_26_probe_10
GAGAAGTCAACAAACCATAATCCCGAATGTCGGGTCTAGACCCTGGGTAAGAGGTCTGTCTAGTAGAATAAGCATCTACTGGACAATAGTTAAACCAGGGGACATCCTGATAATCAACAG
>HA_batch_10_round_27_probe_1
TGCCAAGGAAATTGGGAATGGGTGTTTTGAATTCTACCACAAATGTGATAACACATGTATGGAAAGTGTCAAAAATGGGACTTATAATTACCTAAAATACTCAGAAGAATCAAAACTAAA
>HA_batch_10_round_27_probe_2
CACTGTTGACACAGTGCTAGAGAAGAATGTAACTGTGACTCACTCAGTTAATTTACTCGAAGATAACCATAATGGGAAACTCTGCAACCTGAACGGAATAGCCCCATTACAACTAGGGAA
>HA_batch_10_round_27_probe_3
GCAGGCAGAATGAATTATTACTGGACACTGTTAGATCAAGGGGACACCATAACTTTTGAAGCCACTGGGAATTTAATAGCACCATGGCACGCATTTGCATTGAAAAAAGGCTCTAGTTCT
>HA_batch_10_round_27_probe_4
ATGAGAAAGTAAGAAGCCAGCTAAGGAACAATGCCAAGGAAATTGGGAATGGCTGCTTTGAATTCTATCACAAATGTGATGATACATGCATGGAGAGCGTCAAAAATGGGACTTATGATT
>HA_batch_10_round_27_probe_5
TGCATACAAGATTGTTAAAAAAGGAGATTCAGCAATCATGAAAAGTGAACTGGAGTATGGTAACTGTGATACCAAATGTCAGACCCCAGTGGGTGCTATAAATTCCAGTATGCCTTTCCA
>HA_batch_10_round_27_probe_6
CCAAGTATGAAGAGGAGTCTAAACTGAACAGGAATGAGATCAAAGGAGTAAAATTGAGCAACATGGGGGTTTATCAAATCCTTGCAATTTATGCTACAGTAGCAGGCTCCCTGTCACTGG
>HA_batch_10_round_27_probe_7
GATTGATTATTATTGGTCAGTACTAAAGCCAGGCCAGACATTGCGAATAAGATCCAATGGAAATCTAATTGCTCCATGGTATGGACACATTCTTTCAGGAGAAAGCCATGGAAGAATCCT
>HA_batch_10_round_27_probe_8
GATTCTTGGTCAGATCATGAAGCCTCATTGGGGGTGAGTGCAGCATGTCCATACCAGGGAAATTCCTCCTTCTTCAGAAATGTGGTGTGGCTTATCAAAAAGGACAATACATACCCAACA
>HA_batch_10_round_27_probe_9
CTCTGGGCTCAAATGCAATGGAAGATGGAAAGGGTTGTTTCGAACTATACCATAAATGTGATGACCAATGCATGGAAACAATTCGGAACGGGACCTATAATAGGAAAAGGTATCAAGAGG
>HA_batch_10_round_27_probe_10
GGTCACAATGGAAAAATTCATCATCTTGAGCACTGTCCTGGCAGTAAGCTTTGCATATGACAAAATTTGCATTGGATATCAAACAAACAACTCGACTGAGACGGTAAACACACTAATTGA
>HA_batch_10_round_28_probe_1
AAGGTCAAATCACAACTGAGGAATAATGCCAAAGAAATTGGGAATGGGTGCTTCGAGTTCTACCACAAATGTGATGATGAGTGCATGGAGAGCGTGAAGAACGGTACATATGACTATCCT
>HA_batch_10_round_28_probe_2
TGGCCTCTGCTACCCTGGGGAATTCAACGACTATGAAGAACTGAAACACCTATTAAGCAGCACAAACCATTTTGAGAAAATTCAAATCATCCCCAGAAGTTCTTGGTCCAATCATGATGC
>HA_batch_10_round_28_probe_3
ACCATGCTAACAATTCAACCGACACTGTTGACACAGTCCTCGAAAAGAATGTGACAGTAACACACTCTGTCAACCTCCTTGAGGACAGTCACAATGGGAAACTATGTAAACTGAAAGGAG
>HA_batch_10_round_28_probe_4
AGGACGGCAATTACCCTACTCAAGACGCCCAATACACAAATAATCAAGGGAAGAACATTCTTTTCATGTGGGGCATAAATAACCCACCCACCGATGATACGCAAAGAAATCTGTACACTA
>HA_batch_10_round_28_probe_5
GACACAAAGATAGATCTCTGGTCTTACAATGCGGAGCTTCTTGTTGCCCTGGAGAATCAGCATACAATTGATTTGACTGATTCAGAAATGAACAAATTGTTTGAAAAGACCAGGAGGCAA
>HA_batch_10_round_28_probe_6
AGCGAGAGAATGCCATTGCTTACTGCTACCCTGGAGCAACCGTAAATGAAGAAGCACTGAGGCAGAAAATAATGGAGAGTGGAGGAATCAGCAAAATAAGCACTGGTTTCACTTATGGGT
>HA_batch_10_round_28_probe_7
GGAAGCTAAACTAGAAAGGAGCAAAATAAATGGAGTGAAACTGGAAGAGAACACCACTTACAAAATTCTTAGCATTTACAGTACGGTGGCGGCCAGTCTCTGCTTGGCAATCCTGATTGC
>HA_batch_10_round_28_probe_8
GATAGGTGGACACAGCATACAACAACTGGAGGTTCACGGGCCTGCGCAGTATCTGGTAACCCGTCTTTCTTCAGGAACATGGTCTGGTTGACAAAGAAAGGGTCGAATTACCCAGTTGCC
>HA_batch_10_round_28_probe_9
CAGCAATCGATCAAATTAATGGGAAGCTAAATAGATTGATCGGAAAAACCAACGAGAAATTCCATCAGATCGAAAAAGAATTTTCAGAAGTCGAAGGGAGAATTCAGGACCTTGAGAAAT
>HA_batch_10_round_28_probe_10
GGCAGAATGGAATTCTCATGGACTATATTGGATATGTTGGACACCATAAATTTCGAGAGTACTGGTAATCTAATTGCACCGGAATATGGCTTTAAAATATCCAAGCGGGGTAGTTCAGGG
>HA_batch_10_round_29_probe_1
GGATTGATTTTCACTGGCTACTCCTTGATCCTAATGACACAGTGACCTTCACTTTCAATGGGGCATTCATAGCTCCTGACAGGGCAAGTTTCTTTAGAGGAGAGTCGCTGGGAGTCCAGA
>HA_batch_10_round_29_probe_2
AGACTGAATATCAACCCAGTGACACTCTCTTCTGGCTATAAAGACATCATCCTCTGGTTTAGCTTCGGGGCATCATGTTTTGTTCTTCTAGCCGTTGTTATGGGTCTTGTCTTCTTCTGT
>HA_batch_10_round_29_probe_3
TATGAAAAGTGAGTTGGAATATGGTAACTGCAACACCAAATGTCAAACTCCAATAGGGGCGATAAACTCCAGTATGCCATTCCACAACATCCACCCTCTCACCATCGGGGAATGCCCCAA
>HA_batch_10_round_29_probe_4
TGGACATTATTAGATCAAGGAGACACCATAACCTTTGAAGCCACGGGGAATTTAATAGCACCATGGCATGCATTTGCATTGAATAAGGGCTCTAGTTCTGGAATTATGATGTCGGATGCT
>HA_batch_10_round_29_probe_5
GTGTCTTACAGTGGAACAAGCAAAGCATGTTCAGATTCATTCTACAGAAGCATGAGATGGTTGACTCAAAAGAACAACGCTTATCCTATTCAAGACGCCCAATACACAAATAATCGAGAA
>HA_batch_10_round_29_probe_6
TTCAGAGGGAACAGGAATGGCAGCTGACCAGAAATCAACGCAGGAAGCCATCGATAAGATCACCAATAAAGTCAACAATATAGTTGACAAGATGAACAGGGAGTTTGAAGTTGTGAATCA
>HA_batch_10_round_29_probe_7
GGATGGCAAGGAATGGTTGATGGTTGGTATGGATATCATCACAGCAATGATCAAGGATCCGGGTATGCAGCAGACAAAGAGTCCACTCAAAAGGCAATTGATGGAATCACCAACAATGTA
>HA_batch_10_round_29_probe_8
TGGATACCATTCCAACAATTCCACAGAAAAGGTCGACACAATTCTAGAGAGGAATGTCACTGTGACTCACGCTCAGGACATTCTTGAGAAGACTCACAATGGAAAATTATGCAAACTGAA
>HA_batch_10_round_29_probe_9
CACTATATTGGGAAATGCCCCAAATACATACCATCAGGGAGTCTAAAATTGGCAATAGGACTCAGAAATGTCCCACAAGTTCAAGATCGGGGGCTATTTGGAGCAATTGCAGGCTTCATA
>HA_batch_10_round_29_probe_10
TGAGAGTACTGGTAATCTAATTGCACCAGAGTATGGATTCAAAATATCGAAAAGAGGTAGTTCAGGGATCATGAAAACAGAAGGAACACTTGAGAACTGTGAGACCAAATGCCAAACTCC
>HA_batch_10_round_30_probe_1
GATTCCTAGATGTGTGGACATACAATGCTGAGCTTCTAGTTCTAATGGAAAATGAGAGGACACTTGACTTTCATGACTCCAATGTAAAGAATCTATATGACAAAGTCAGAATGCAACTGA
>HA_batch_10_round_30_probe_2
CAATAAGAAGAAGGAAGTCCTCGTGATATGGGGCATCCACCATCCACCTACCAGTATTGACCAACAAACTCTCTACCAGAATGCAGATGCCTATGTTTTTGTGGGATCATCAAAATACAG
>HA_batch_10_round_30_probe_3
GTAATTGCCACCCAATAGGAATGATAATAGGGACTCCTGCTTGTGATCTACACCTCACTGGAACATGGGACACTTTAATAGAGAGAGACAATTCCATTGCCTACTGTTACCCGGGTGCCA
>HA_batch_10_round_30_probe_4
ATGGAAGCAAAACTGGTTGTATTATTCTGTGCATTCACTGCACTGAAAGCTGACACCATTTGTGTAGGCTACCATGCTAACAATTCCACAGACACTGTCGACACAATACTGGAGAAGAAT
>HA_batch_10_round_30_probe_5
TACAAGAATGCAAACACTTTGAGTAGTGTTACTACCAACACCATAAACAGAAGCTTTCAACCCAATATCGGTCCAAGACCATTAGTCAGAGGACAACAAGGAAGAATGGATTACTATTGG
>HA_batch_10_round_30_probe_6
ATCAGAGGTCAATCCCAACAATAGCCACCAGACCTCAGGTGAACGGACAGAGAGGAAGGATGGAATTTTTTTGGACAATATTAAAGTCGAACGATTCAATCTTTTTTGAGAGTACTGGGA
>HA_batch_10_round_30_probe_7
TTTGATTGAAGATCCTTCTGCTCCTCATGGATTGTGCTACCCAGGAGAGTTAGACAACAATGGAGAATTGAGGCACTTGTTCAGTGGAATCAGATCTTTCAGTAGAACAGAGTTGATCGC
>HA_batch_10_round_30_probe_8
TATATGAAAAGGTCAAATCACAACTACGAGATAATGCTAATGACCTAGGAAATGGATGCTTTGAATTTTGGCATAAGTGTGACAATGACTGCATAGAGTCTGTCAAGAATGGTACCTATA
>HA_batch_10_round_30_probe_9
CTCTTGGGAAACCCAGAGTGTGAATCACTATTCGCAGCAAGCTCATGGTCATACATAGTGGAAACGCCTAATTCAGACAATGGGACATGTTACCCAGGAGATTTCATCAATTATGAGGAG
>HA_batch_10_round_30_probe_10
AGTGGTGAATCATGAATTTTCAGAAGTGGAAAGCAGAATAAACATGATTAATTCCAAAATTGGTGATCAAATAACCGACATATGGGCATACAATGCTGAACTGCTTGTTCTATTGGAAAA
>HA_batch_10_round_31_probe_1
CTTCGGAGCAATTGCTGGGTTCATTGAAGGGGGGTGGACAGGAATGATAGATGGGTGGTATGGGTATCATCATCAGAATGAGCAAGGATCTGGATATGCAGCTGATCAGAAGAGCACACA
>HA_batch_10_round_31_probe_2
TTCGAATTCATTGCCGAAGAATTTCAATGGACTACAGTGAAACAGAATGGGAAATCTGGAGCTTGCAAGAGGGCAAATGTGAATGATTTCTTTAACAGGCTAAATTGGCTGGTAAAGTCA
>HA_batch_10_round_31_probe_3
ACATTACAAGCTAAACAATCAGAAAAAGAGCACAATTCTGAACACTGCAATTCCCATAGGCTCATGTGTTAGCAAATGTCACACAGACAAAGGTTCTCTCTCCACAACTAAACCTTTCCA
>HA_batch_10_round_31_probe_4
CCGGAATTGTGTCCGAGCCCCCTGAGACTAGTTGATGGTCAGACTTGCGATATCATCAACGGAGCATTGGGGAGCCCAGGATGTGACCATCTGAATGGTGCAGAATGGGATGTATTCATA
>HA_batch_10_round_31_probe_5
ACTCTCGATGAGCATGACGCAAGTGTAAACAATCTATATAACACAGTGAAGAGGGCACTGGGTTCCAATGCAGTGGAAGATGGGAAAGGATGCTTCGATCTATACCATAAATGCGATAAC
>HA_batch_10_round_31_probe_6
AGACAGGAAATAGAAGGTATAAAGCTGAAGTCAGACGACAATGTTTACAAAGCACTATCGATCTACAGCTGCATTGCAAGCAGTATTGTATTAGTAGGACTCATACTTGCATTCATCATG
>HA_batch_10_round_31_probe_7
GGGTGAGAGGACAAAGTGGCAGGATAAGCTTCTACTGGACTATCGTAGAGCCTGGAGACCTAATAGTCTTCAACACAATAGGGAACCTAATTGCCCCAAGAGGACATTACAAGCTAAACA
>HA_batch_10_round_31_probe_8
GCATCCTATCACTATTGGAGAATGCCCTAAATATGTTAAAAGCACCAAACTAAGAATGGCAACAGGCCTGAGAAACATTCCTTCCATTCAATCTAGAGGGCTCTTCGGAGCAATTGCTGG
>HA_batch_10_round_31_probe_9
CTACATTGTAGAAGCACCCAATTCTGATAATGGTGCATGTTACCCAGGGCAGTTCGCCGACTATGAGGAGCTAAGGGAGCAATTGAGTTCAGTGTCTTCATTTGAGAGATTCGAGATATT
>HA_batch_10_round_31_probe_10
TGCAAAATTGAAGCAGTAATCTATGGGAACCCCAAGTGTGACATCCATCTAAAGGATCAAGGTTGGTCATACATAGTGGAGAGGCCCAGCGCGCCAGAGGGAATGTGTTATCCTGGGTCC
>HA_batch_10_round_32_probe_1
AAGAGGGGGCCTAACAACAGCTTTTTCAGTAGGCTGAACTGGTTGTACAAATCAGGTAACACATACCCGATGCTAAATGTTACTATGCCAAACAGTGACGATTTTGACAAATTGTACATT
>HA_batch_10_round_32_probe_2
AGCAATACTGGCAGCAGCCGGAAAGTCAGACAAGATCTGCATCGGGTATCATGCCAACAATTCGACAACACAAGTGGATACGATACTTGAGAAGAATGTAACCGTCACACACTCAGTTGA
>HA_batch_10_round_32_probe_3
TCATGCAGTGCCAAATGGAACACTAGTGAAAACAATCACGGATGATCAGATCGAAGTAACCAATGCTACTGAACTGGTCCAGAATTTCTCAATGGGTAAAATATGCAAGAATCCTCATCG
>HA_batch_10_round_32_probe_4
AAAACTACAGTCATCAGAATATCCAGTAATTAGAGGAACTTTCAACAACACTGGAGACAAGTCAGTTCTCTATTTTTGGGGTGTACATCATCCTCCTGTCACAACTGAACAAGAAGCTCT
>HA_batch_10_round_32_probe_5
ATCATTGCTTTGAGCTACATTTTCTGTCTGGTTTTCGCCCAAAACCTTCCCGGAAATGACAACAGCACAGCAACGCTGTGCCTGGGACATCATGCAGTGCCAAACGGAACGCTAGTGAAA
>HA_batch_10_round_32_probe_6
ATAATAGAGACTTCAAATTCAAAAAATGGAGCATGCTACCCCGGAGAATTCGCTGATTATGAAGAATTAAGGGAGCAGCTGAGTACAGTTTCTTCATTTGAAAGATTTGAAATTTTCCCA
>HA_batch_10_round_32_probe_7
GAAACAATGCTATCAATTGTAATTTTGTTTCTGCTCGTAGCAGAGAACTCTTCTCAAAACTACACAGGAAACCCTGTGATATGCATGGGACATCATGCTGTTGCCAATGGAACCATGGTA
>HA_batch_10_round_32_probe_8
CCTTGGAGATTGCTCCTTTGCTGGGTGGTTATTGGGAAATCCCATGTGTGATGACCTAATTGGTAAGACTTCATGGTCTTACATTGTGGAGAAGCCCAACCCAGCAAACGGAATCTGTTA
>HA_batch_10_round_32_probe_9
TGAGGAATATGGAAAAGGGCGAATTTTCCAAAGCCGCATTCGCATTGCTAAATGCAATACTAAGTGTCAGACATCTGTTGGTGGGATAAATACCAACAAAACATTTCAAAACATAGAGAG
>HA_batch_10_round_32_probe_10
ACCTCCCTTAGGTCACTAATTGCCTCGTCAGGCACCTTGGAATTTACCAATGAAGATTTCAATTGGACTGGGGTCACCCAGAATGGAGGAAGCAGTGCTTGCAAGAGGGGGCCTAACAAC
>HA_batch_10_round_33_probe_1
ACCCAGGAGTTTTGAATGAAGTAGAAGAACTGAAGGCACTTATTGGATCAGGAGAAAGGGTAGAGAGATTTGAGATGTTTCCCAAAAGTACATGGGCAGGAGTAGACACCAGCAGTGGGG
>HA_batch_10_round_33_probe_2
GGATGGAAAACTTGAATAAGAAGGTTGATGATGGTTTTCTTGACATTTGGACGTATAATGCAGAATTGTTGGTTCTACTGGAAAATGAAAGGACTTTGGATTTTCATGACTCAAATGTGA
>HA_batch_10_round_33_probe_3
TCATGAAGACCATTATTGTTCTAAGCTATCTTTTCTGTCTGGCTCTCAGCCAAGATTACCCAGAGAACAACAACAGCACTGCAACACTGTGCTTGGGGCATCATGCGGTACCGAATGGGA
>HA_batch_10_round_33_probe_4
GCTTCCAAAATAAGGAATGGGACCTTTTTGTTGAACGCAGCAAAGCCTACAGCAACTGTTACCCTTATGATGTGCCGGATTATGCCTCCCTTAGATCACTAGTTGCCTCATCCGGCACAC
>HA_batch_10_round_33_probe_5
AATTGGGTAACTGCAGTGTTGCCGGATGGATCTTAGGAAACCCAGAGTGCGAATTGCTGATTTCCAAGGAATCATGGTCCTACATTGTAGAAACACCAAATCCTGAGAATGGAACATGTT
>HA_batch_10_round_33_probe_6
ATGTTCCACAGATTGAAACTAGAGGACTTTTCGGAGCTATCGCAGGTTTTATTGAAGGAGGATGGACTGGAATGATAGATGGGTGGTATGGCTATCACCATGAAAATTCTCAAGGCTCAG
>HA_batch_10_round_33_probe_7
CCAATGGGTGCAATAAACTCCAGCATGCCATTTCACAACATACATCCTCTCACCATTGGGGAATGCCCCAAATACGTGAAGTCAGATAGATTAGTCCTTGCGACGGGGCTCAGGAACATC
>HA_batch_10_round_33_probe_8
AAGAACAATGCATACCCAACAATAAAGAGGAGTTACAATAATACCAATCAAGAAGATCTTTTGGTGCTGTGGGGAATTCATCACCCTAATGATGCGGCAGAGCAGACGAAGCTCTATCAA
>HA_batch_10_round_33_probe_9
CATTTATTCGACTGTCGCCTCATCTCTTGTGATTGCAATGGGGTTTGCTGCCTTCTTGTTCTGGGCCATGTCCAATGGGTCTTGCAGATGCAACATTTGTATATAATTGGCAAAAACACC
>HA_batch_10_round_33_probe_10
AAAATTCTCAAGGCTCAGGATATGCAGCAGACAAAGAAAGCACTCAAAAGGCTATAGACGGGATTACAAATAAAGTCAATTCCATCATTGACAAAATGAACACACAATTTGAGGCTGTTG
>HA_batch_10_round_34_probe_1
TCCAATGCGATGGAAGATGGGAAGGGCTGTTTCGAGTTATACCACAAGTGTGATGATCAATGCATGGAAACTATTCGGAACGGGACCTATAATAGGAGAAAGTACAAAGAGGAATCAAGA
>HA_batch_10_round_34_probe_2
GGAGCTATTGCAGGCTTCATAGAAGGTGGTTGGCCAGGATTAATAAATGGTTGGTATGGATTCCAACACCAGAACGAACAAGGAGTGGGAATGGCTGCAGACAAAGAGTCAACACAAAAG
>HA_batch_10_round_34_probe_3
ACCCACCGCTGTGGATACTTGTTATCCATTTGATGTACCAGATTACCAAAGCCTACGGAGCATCTTAGCAAACAATGGAAAATTTGAGTTCATTGCTGAGGAATTCCAATGGAACACAGT
>HA_batch_10_round_34_probe_4
TCTTGTGACATGTTTTTGGGGGGAAGGGAATGGTCCTATATCGTTGAAAGACCATCAGCGGTAAATGGAACATGTTACCCTGGGAATGTGGAAAACTTAGAGGAACTCAGAACACTTTTT
>HA_batch_10_round_34_probe_5
AGACTCCTGCTCTTTCCAGACCGCACTTGGAATGTGACTTACACTGGAACAAGCAAAGCATGCTCAGATTCATTCTACAGAAGTATGAGATGGCTGACACACAAGAGCAATTCTTACCCT
>HA_batch_10_round_34_probe_6
AAGAGCAATTCTTACCCTATTCAAGACGCTCAATATACCAACGATTGGGGAAAGAATATTCTCTTCATGTGGGGCATACACCATCCACCTACTGATACTGAGCAAATGAATCTATACAAA
>HA_batch_10_round_34_probe_7
CAAGTGGAACAAAGGATAAATATGCTTGCAGACAGAATAGATGACGCTGTAACTGATGTATGGTCATACAATGCAAAGCTTCTTGTGTTGCTAGAAAACGATAAAACTCTAGACATGCAT
>HA_batch_10_round_34_probe_8
AACACAAGTGGACACGATTCTTGAAAAGAATGTAACCGTCACGCACTCAGTTGAGTTGCTGGAAAATCAAAAGGAAGAAAGGTTCTGCAAAGTCTTGAACAGAGCCCCTCTCGACTTGAA
>HA_batch_10_round_34_probe_9
TACGGATATATCATTGAGAAGTATGGTTCAGGACGAATTTTCCAGAGTGGAGTGAGGATGGCCAAATGCAACACAAAGTGCCAAACGTCCGTGGGTGGAATAAACACCAACAAAACTTTC
>HA_batch_10_round_34_probe_10
GGGGAGCAAATGCTGGTAATTTGGGGGATACATCATCCCAATGACGATACGGAACAAAGGACACTGTACCAGAATGTGGGAACATATGTTTCCGTGGGAACATCAACACTGAATAAGAGG
>HA_batch_10_round_35_probe_1
GAAATTGAGGGGATAAAATTGAAAACTGAAGACAATGTTTATAAAATACTGTCGATTTATAGCTGCATTGCAAGCAGTACTGTGATGGTAGGTCTCATACTTGCATTTATAATGTGGGCA
>HA_batch_10_round_35_probe_2
GATTTCCATGACTCAAATGTCAAGAACCTTTATGACAAAGTCCGACTACAGCTTAGGGATAATGCAAAGGAGCTGGGTAATGGTTGTTTCGAGTTCTATCACAAATGTGATAATGAATGT
>HA_batch_10_round_35_probe_3
GCTTCAATCTTCTCCACAAGTGCAATGACTCATGTATGGAAACCATTAGAAATGGTACCTACAATCATGAAGATTACAAGGAAGAATCACAACTGAAGAGACAGGAAATTGAGGGGATAA
>HA_batch_10_round_35_probe_4
TCTCGATCTAAGAGAGTGTACCCTAGAGGGTTGGATCTTGGGGAATCCACGATGCGGCGTATTGCTTGCTGACCAAAGCTGGTCATACATAGTGGAACGGCCTAATGCCCGAAATGGGAT
>HA_batch_10_round_35_probe_5
AGTATGAAGAAGAATCTAAACTAAATAGAAATGAAATCAAAGGGGTAAAATTGAGCAGCATGGGGGTTTATCAAATCCTTGTCATTTATGCTACAGTAGCAGGTTCTCTGTCACTGGCAA
>HA_batch_10_round_35_probe_6
AAATCTGAGCAAGTCCTATGTGAACAACAAAGAGAAAGAAGTCCTTGTGCTATGGGGTGTCCACCACCCGTCTAACATAGAGGACCAAAGGGCCACCTATCGTAAAGAAACTGCTTATGT
>HA_batch_10_round_35_probe_7
ATCCATCTTGGTGACTGCAGTTTTGAGGGATGGATTGTAGGAAACCCCTCCTGTGCCACCAACATCAACATCAGAGAGTGGTCGTATTTAATCGAAGATCCAAATGCCCCTAACAAACTC
>HA_batch_10_round_35_probe_8
CACAAAAGCAATTCTTACCCAGTTCAAGACGCTCAATATACCAACAATGAGGGGAAGAATATTCTCTTCATGTGGGGCATACATCACCCACCTACTGATACTGAGCAGACAAATTTATAT
>HA_batch_10_round_35_probe_9
ACAAATGTGATGATCAATGCATGGAAACAATTAGAAACGGGACTTATGACATGATAAAGTATAAAGAAGAATCAAAACTAGAAAGGCAGAAAATAGAAGGGGTGAAACTGGAGTCTGAAG
>HA_batch_10_round_35_probe_10
GGAAGGTCTAATTGATGGGTGGTATGGTTTCAGGCATCAAAATGCACAGGGAGAGGGAACCGCTGCAGATTACAAAAGCACTCAATCGGCAATTGATCAAATAACAGGGAAATTAAACCG
>HA_batch_10_round_36_probe_1
ATGCAGATACACTATGTATAGGTTACCATGCAAATAATTCAACTGACACTGTTGATACAATACTAGAAAAGAATGTAACAGTAACACACTCTGTTAACCTTCTTGAAGACAAACATAACG
>HA_batch_10_round_36_probe_2
TTGTAGTGTAGCTGGATGGCTCCTCGGAAACCCAATGTGCGACGAATTCATCAGGGTGCCGGAATGGTCTTACATAGTGGAGAGGGCTAACCCAGCCAATGACCTCTGTTACCCAGGGAA
>HA_batch_10_round_36_probe_3
CCTAGTTTTAATGGAAAATGAGAGGACACTTGATTTCCATGATTCTAATGTGAAGAATCTGTACGATAAGGTCAGAATGCAGTTGAGAGACAATGCTAAGGAAATAGGGAATGGATGCTT
>HA_batch_10_round_36_probe_4
CTTACAATAACACTGGAAACCAGCCAATCCTCTATTTCTGGGGTGTGCATCATCCTCCTGACACCAATGAGCAAAACACCTTGTATGGTTCTGGTGATCGATATGTCAGGATGGGAACTG
>HA_batch_10_round_36_probe_5
TGTGACCTGCTGTTGGGAGGAAGGGAATGGTCCTACATCGTCGAAAGACCATCAGCAGTAAATGGAACGTGTTACCCTGGGAATGTAGAAAACTTAGAGGAACTCAGAACACTCTTTAGT
>HA_batch_10_round_36_probe_6
TGGACTATTATTGGACACTAATAGAACCTGGAGACACAGTAACATTCGAAGCAACTGGAAATCTAGTGGTACCAAGATATGCCTTCGCAATGAAAAGAGGCTCTGGATCTGGTATTATCG
>HA_batch_10_round_36_probe_7
GCAGAGCAGACAAATCTCTATAAAAACCCAACCACCTATGTTTCCGTTGGGACATCAACATTAAACCAGAGATTGGTGCCAAAAATAGCTACTAGATCCCAAGTAAACGGGCAACGTGGA
>HA_batch_10_round_36_probe_8
CGTATAATTACCCACAATACTCAAAAGAATCAAGACTGAACAGAGAGGAGATAGAAGGAGTCAAATTAGAATCAACAGGGACTTATCAGATACTTTCAATCTATTCTACAGTAGTGAGTT
>HA_batch_10_round_36_probe_9
AGAACAGACCAAGCTATACGGGAGTGGAAGCAAGTTGATAACAGTTGGGAGTTCTAACTACCAACAGTCCTTTGTACCGAGCCCAGGAGCGAGGCCACAAGTGAATGGCCAATCTGGAAG
>HA_batch_10_round_36_probe_10
GAATGGCCAATCTGGAAGGATTGACTTTCATTGGCTGATGCTAAATCCCAATGACACAGTTACTTTCAGTTTCAATGGGGCCTTCATAGCTCCAGACCGCGCAAGCTTTTTGAGAGGGAA
>HA_batch_10_round_37_probe_1
TTTATCAGATTCTGGCGATATACTCAACTGTCGCCAGTTCACTGGTGCTTTTAGTCTCCCTGGGGGCAATCAGCTTTTGGATGTGTTCTAATGGGTCTTTGCAGTGCAGAATATGCATCT
>HA_batch_10_round_37_probe_2
AGGATTGCAGTGTGGCTGGGTGGCTTCTTGGGAACCCTATGTGCGATGAATTCCTGAGTGTGCCGGAATGGTCATACATTGTGGAGAAAGACAACCCATCCAATGACCTGTGTTACCCGG
>HA_batch_10_round_37_probe_3
GGGAAATTGAATCGTCTCATTGAGAAGACAAATGAGAAATACCACCAAATTGAGAAGGAATTTGAACAAGTAGAAGGAAGAATCCAAGATTTGGAGAAGTATGTTGAAGACACAAAGATT
>HA_batch_10_round_37_probe_4
TCGCTGCGGATAAAGCTTCCACCCAGAAGGCAATAGATGAAATAACAACCAAAATTAATAATATAATAGAAAAGATGAACGGAAATTATGATTCAATAAGAGGAGAATTCAATCAAGTAG
>HA_batch_10_round_37_probe_5
AAGGTCAATTCTATCATAGACAAAATGAACACACAGTTCGAAGCTGTTGACCACGAATTTTCAAATTTGGAGAGAAGAATTGACAATTTAAACAAAAGAATGGAAGATGGATTTTTAGAT
>HA_batch_10_round_37_probe_6
CTGCACTATTGAAGGGTTGGTTTACGGCAATCCTTCCTGTGATTTGCTACTGGGAGGGAAAGAATGGTCTTACATTGTCGAAAGATCATCAGCTGTTAATGGGATGTGTTACCCTGGAAG
>HA_batch_10_round_37_probe_7
TTCAAAATACAGACTGGGAAAAGCTCAGTAATGAGATCAGATGCACCTATTGGCACCTGCACATCTGAATGCATTACTCCAAACGGAAGCATACCCAATGACAAACCTTTTCAAAACGTA
>HA_batch_10_round_37_probe_8
ATCAGGAGCTTCAGTAGATAATGACTGTGAATCAAAATGTTTTTGGAGGGGTGGATCCATCAACACCAAACTCCCTTTTCAGAATCTTTCACCAAGAACTGTGGGTCAATGCCCCAAGTA
>HA_batch_10_round_37_probe_9
CTTTTATGCAGAGCTCAAGTGGCTAGTATCAAAGAGCAAAGGACAAAACTTCCCCCAGACCACGAACACTTATAGAAACACGGACACGACTGAACATCTCATAATGTGGGGAATTCATCA
>HA_batch_10_round_37_probe_10
AAGTCTGAGACTTGCAACTGGACTAAGGAATATTCCACAAATTGAGACTAGAGGACTCTTTGGGGCTATTGCAGGGTTCATCGAAGGAGGGTGGACTGGAATGATAGATGGATGGTATGG
>HA_batch_10_round_38_probe_1
CATTGTCGAAAGACCATCAGCTGTTAATGGAGTGTGTTACCCCGGAAATGTAGAAAACCTGGAAGAATTAAGGTCACTTTTTAGTTCCGCCAGTTCTTACCAAAGAATCCAGATCTTTCC
>HA_batch_10_round_38_probe_2
TACAAAAATACAAGAAAAAGCCCAGCTATAATAGTATGGGGGATCCATCATTCCGTTTCAACTGCAGAGCAAACCAAGCTATATGGGAGTGGAAACAAACTGGTGACAGTTGGGAGTTCT
>HA_batch_10_round_38_probe_3
GCAGACAAAGCTCTATCAAAACCCAACCACCTATGTCTCCGTTGGAACATCAACACTGAACCAGAGATCGGTCCCAGAAATAGCTACCAGGCCCAAAGTAAACGGGCAAAGTGGAAGAAT
>HA_batch_10_round_38_probe_4
CAAACCTGGGGCGTCCTCTTATTCTAGACACCTGTACCATTGAAGGACTAATCTATGGCAACCCTTCTTGTGATCTACCGCTGGAAGGGAGAGAGTGGTCCTACATTGTCGAAAGACCAT
>HA_batch_10_round_38_probe_5
TTACAATAACACTGGAAGACAGCCAATTCTATATTTCTGGGGTGTGCATCATCCTCCGAACACCAATGTGCAAAACAGTTTGTATGGTTCCGGTGAGCGATATGTTAGAGTGGGAACTGA
>HA_batch_10_round_38_probe_6
AATCCCAAATGTGATCTCTATTTGAATGGCAGAGAATGGTCATACATAGTAGAGAGGCCAAAAGAGATGGAAGGAGTTTGCTATCCAGGATCAATTGAGAACCAGGAAGAACTGAGATCT
>HA_batch_10_round_38_probe_7
ATGGCACTGGCTGTTTTGAAATATTCCACAAGTGTGATGACGACTGCATGGCCAGTATCAGAAACAACACTTATGATCACAGCAAATACAGGGAGGAGGCGATGCAAAATAGAATACAGA
>HA_batch_10_round_38_probe_8
AAATATCCTGTTGTGAGAGGGGATTATAACAACACAACAGGACGAGATGTTTTGGTGATTTGGGGAATCCACCACCCAGATTCGGAAGCAACAGCCACAAAACTATATGTCAATAAAAAC
>HA_batch_10_round_38_probe_9
GTATTGCTGGAAAATGACAAAACTTTAGATATGCATGATGCTAATGTAAGGAATTTACATGAGCAGGTGCGAAGAGAATTAAAGGACAATGCAATCGACGAAGGGAATGGCTGTTTTGAA
>HA_batch_10_round_38_probe_10
TAAAGAGGCAGGAAATCAATGGGATCAAACTCAAATCAGAAGACAACGTTTACAAAGCATTATCAATATACAGTTGCATTGCAAGCAGTGTTGTGCTAGTAGGACTCATACTCTCTTTCA
>HA_batch_10_round_39_probe_1
CTGAAGAGACAAGAAATAGAGGGTATAAAGCTGAAGTCAGAAGACAATGTTTACAGAGCATTGTCAATATACAGTTGCATTGCAAGCAGTGTTGTGCTAGTAGGGCTCATACTTGCATTT
>HA_batch_10_round_39_probe_2
ATGTACAAAATAGTAGTGATAATCGCGCTCCTTGGAGCTGTGAAAGGTCTTGATAAAATCTGCCTAGGACATCATGCAGTGGCAAATGGGACCACCGTAAAGACTCTTACAAACGAACAG
>HA_batch_10_round_39_probe_3
AACTGGAGGTTCAAAGGCCTGCGCAGTGTCAGGTAAACCATCATTCTTCAGGAACATGGTCTGGCTGACAAAGAAAGGACCAAATTATCCGGTTGCCAAAGGATCGTACAACAATACGAG
>HA_batch_10_round_39_probe_4
ATAGTCTTCAACACCATAGGGAATTTAATTGCTCCGAGAGGTCATTACAAGCTTAACAGTCAAAAGAAGAGCACAATTCTGAATACTGCAATTCCCATAGGATCTTGTGTTAGTAAATGT
>HA_batch_10_round_39_probe_5
CACCATGAGAATTCACAGGGATCGGGTTATGCAGCAGATAAAGAAAGTACTCAGAAAGCAATTGACGGGATCACCAATAAAGTCAATTCCATCATTGACAAGATGAACACACAGTTTGAG
>HA_batch_10_round_39_probe_6
CCAGCTGTGAATGGGCAAAGGGGGCGAATTGACTATTATTGGTCTGTGTTGAAGCCAGGAGAAACCTTAAATGTAGAATCCAATGGCAATTTAATAGCTCCTTGGTATGCTTACAAATTC
>HA_batch_10_round_39_probe_7
TTGTTTGGGGCCATTGCTGGTTTCATTGAAGGGGGGTGGACTGGAATGGTAGATGGGTGGTATGGTTATCATCATCAGAATGAGCAGGGATCTGGCTATGCTGCAGATCAAGAAAGCACA
>HA_batch_10_round_39_probe_8
TGAGCATGTCCTATGTGAACGACAAAGAAAAAGAAGTCCTTGTACTATGGGGTGTCCACCACCCGTCTAATATAGAAGACCAAAGGGCCATCTATCGTAAAGAAACTGCCTATGTTTCCG
>HA_batch_10_round_39_probe_9
AGGAATGAGAAACGTGCCAGAAATAATGCAAGGAAGAGGTCTATTTGGTGCAATAGCAGGGTTTATAGAGAATGGGTGGGAAGGAATGGTAGATGGCTGGTATGGTTTCAGACACCAAAA
>HA_batch_10_round_39_probe_10
AAATTCTGGATCTGGTATTATCATTTCAGATACATCAGTCCACGATTGTGATACGACTTGTCAGACACCCAATGGTGCCATAAACACCAGCCTCCCATTTCAAAATATACATCCAGTCAC
>HA_batch_10_round_40_probe_1
TGGTATGCATACAGGTTTGTAAACAAAGATAGTAAGGGGGCCATATTCAGATCTAATTTACCAATCGAGAACTGTGATGCCACATGCCAGACTATTGAAGGAGTGATAAGAACCAACAAA
>HA_batch_10_round_40_probe_2
ATTCAAAATGAGGACATCCCCATTGGAAACTGCCACACGAAATGCCAGACATATGCAGGAGCAATCAATAGCAGCAAACCCTTTCAGAATGCCAGTAGACATTATATGGGGGAATGTCCC
>HA_batch_10_round_40_probe_3
ACCATGAGACAACCAAGGGTGTTACAGCTGCTTGCCCCTACTCTGGGGCCAGCAGTTTTTATCGAAATTTGCTGTGGATAATAAAGAAGGGGACTTCATATCCAAAACTCAGCAAATCAT
>HA_batch_10_round_40_probe_4
CTGGAAAATCTGGGTGTATATCAAATTCTTGCTATTTATAGTACGGTATCGAGCGGTCTAGTTTTGGTGGGGCTGATCATTGCCATGGGTCTTTGGATGTGCTCAAATGGCTCAATGCCA
>HA_batch_10_round_40_probe_5
CAACAACAAGTGTGGCGACAGAAGAGATAAATAGGACCTTCAAACCATTGATAGGGCCAAGGCCTCTTGTCAATGGTCTGCAAGGAAGGATTGATTATTATTGGGCGGTATTGAAACCAG
>HA_batch_10_round_40_probe_6
AGGGAGCAATTAAGTTCAGTATCTTCATTCGAGAGATTCGAAATATTTCCTAAAGAGAGTTCATGGCCCAAACACAGCATAGGAGCAACTGCATCATGCTCCAAACAAGGGAGAAGCAGT
>HA_batch_10_round_40_probe_7
CTGCCATTCCAAAACATCAACCCTAGAACTGTGGGAAAATGCCCTCGGTATGTCAAACAGAAAAGCCTCCTTCTGGCTACAGGAATGAGAAATGTTCCAGAGAAACCAAAGACAAGAGGC
>HA_batch_10_round_40_probe_8
AGAGAGCAAGCTTGAGCGACAAAGGATTAATGGAGTGAAACTTGAAGAGAATTCTACATATAAAATCTTGAGCATCTACAGCAGTGTTGCCTCAAGCTTAGTATTACTGCTCATGATTAT
>HA_batch_10_round_40_probe_9
AAAAGAGAATCAACATGCTAGCTGATCGAGTTGATGATGCAGTGACCGATGTTTGGTCATACAATGCTAAACTTCTTGTACTGCTTGAAAATGGTAGAACATTAGACTTGCACGACGCAA
>HA_batch_10_round_40_probe_10
CATACTCCACAAATGTGACAACGAGTGCATGGAGACCATAAAGAATGGGACTTATAACCATAAAGAATATGAGGAAGAGGCCAAGCTGGAAAGGAGCAAGATTAACGGAGTAAAGCTAGA
>HA_batch_10_round_41_probe_1
GTCAAATTGACCCAGGGGTACAAAGACATCATTCTTTGGATTTCATTCTCCATATCATGCTTTTTGCTCGTTGCACTGCTTTTAGCCTTTATTTTGTGGGCTTGTCAAAACGGAAACATC
>HA_batch_10_round_41_probe_2
AAACCTTGAATGTAGAGTCTAATGGAAATCTAATAGCTCCTTGGTATGCATACAGATTCGTCAGCACCAGTAGAAAAGGAGCCGTCTTCAAGTCAAACTTACCAATCGAGAACTGTGATG
>HA_batch_10_round_41_probe_3
ACTAAAGAGGAACTACACCAACACCAATGTAGAGGACCTTTTAATAATATGGGGAGTTCATCATCCTAATGATGCAGCTGAGCAGACAAAACTCTACCAGAACCTGAACACTTATGTGTC
>HA_batch_10_round_41_probe_4
AATTGATTACTATTGGTCAGTACTAAAGCCAGGACAAACATTGCGGGTGAGATCCAATGGGAATTTGATTGCTCCATGGTATGGACACATTCTCTCAGGAGAAAGCCACGGAAGAATCTT
>HA_batch_10_round_41_probe_5
TAGCTGCAGACAAAGAATCAACACAGAAAGCTATAGACCAGATAACAACTAAAATAAATAACATTATTGATAAAATGAATGGAAACTATGATTCCATTAGAGGTGAGTTCAATCAAGTGG
>HA_batch_10_round_41_probe_6
AATGCCAGACTTCTGTCGGAGGGATAAACACCAACAAAACATTCCAGAACATAGAGAGAAATGCACTTGGAAATTGCCCCAAGTACATAAAATCAGGGCAGCTTAAGTTGGCAACTGGGC
>HA_batch_10_round_41_probe_7
AGGAGATGGAAGGAATCTGCTATCCAGGATCAATAGAGAACCAAGAAGAGTTGAGATCATTGTTCTCTTCAATCAAGAAATATGAAAGAGTGAAAATGTTCGACTTCACCAAATGGAATG
>HA_batch_10_round_41_probe_8
CCCTTTCAGAATGCAAGCAGGCACTACATGGGAGAATGTCCCAAGTATGTGAAGAAGGAAAGCCTACGGCTGGCAGTTGGACTTAGAAACACTCCTTCTATTGAACCCAAAGGCTTGTTT
>HA_batch_10_round_41_probe_9
ATGGAGAAGTTTATCGCAATGGCAATGCTCTTGGCGAGCACAAATGCATACGATAGGATATGCATTGGTTACCAATCAAACAACTCCACAGACACAGTGAACACCCTTATAGAACAGAAT
>HA_batch_10_round_41_probe_10
CAAAAAAGCTGACACAACAACAAGCGTGACAACAGAAGACATCAATCGAACTTTCAAACCAGTGATTGGGCCAAGGCCTCTTGTCAATGGCCAACAGGGGAGAATTGATTACTATTGGTC
>HA_batch_10_round_42_probe_1
GGTCTGACTCAGGAATTATAACATCAGATGCTCCAGTTCACAATTGCGACACAAGATGCCAAACCCCCCACGGAGCGTTGAACAGTAGCCTTCCTTTTCAGAATGTGCATCCTATCACCA
>HA_batch_10_round_42_probe_2
TTATTATTGGGCTGTTCTAAAGCCAGGGCAGACAGTGAAGATACAAACTAATGGAAACCTAATCGCACCTGAATATGGCCACCTAATCACTGGGAAGTCACACGGGAGAATACTTAAAAA
>HA_batch_10_round_42_probe_3
AACTTGCTATGGATAGTAAAGAAGGGAAACTCCTATCCTAAGCTCAGCAAATCATACACAAACAACAAAGAAAAAGAAGTGCTTGTAATCTGGGGAGTGCATCACCCCCCGACTGACAGT
>HA_batch_10_round_42_probe_4
CTTGGGAGCAATAAATACAACATTGCCCTTTCATAATATCCACCCGTTGACCATTGGTGAATGCCCCAAATATGTAAAATCAGAGAGATTAGTCTTGGCAACAGGATTAAGAAATGTCCC
>HA_batch_10_round_42_probe_5
AGACTATATGTCAATGACAACCCATACACATTGGTATCTACCAGTTCATGGAGTAGGAAATACAACCTAGAAACTGGAATCCGACCTGGATACAATGGCCAAAAGAGTTGGATGAAGATT
>HA_batch_10_round_42_probe_6
TGGTCAGTATTAAAGCCAGGCCAAACATTGCGAGTGAGGTCCAATGGGAATCTAATTGCACCATGGTATGGGCACATTCTTTCAGGAGAAAGCCATGGCAGAATCTTGAAGACTGATTTG
>HA_batch_10_round_42_probe_7
CCGAAGTCGAAAAAAGAATAAACATGATAAATGACAAAATTGATGACCAGATTGAAGATCTTTGGGCCTACAATGCAGAGCTTCTGGTCCTCCTAGAGAACCAGAAAACATTGGATGAAC
>HA_batch_10_round_42_probe_8
AAGGAATTCAACAATTTAGAAAGGAGAATTGAAAAGTTGAATAAGAAGGTCGATGATGGATTCCTGGATGTTTGGACATACAATGCCGAACTGCTCGTTCTACTTGAAAATGAAAGGACT
>HA_batch_10_round_42_probe_9
GCACTGGGAAAAGCTCAATAATGAGGTCCGATGCACCAATTGACACATGCATTTCTGAGTGCATCACTCCTAATGGAAGCATCCCAAATGACAAGCCATTTCAGAATGTGAATAAAATCA
>HA_batch_10_round_42_probe_10
GACACGCTAACAGAATCTAATATTCCTGTGACACAAGCCAAAGAGTTGCTCCATACAGAACATAATGGAATGCTATGTGCAACAAATCTGGGACGTCCCCTCATTCTGGACACATGCACC
>HA_batch_10_round_43_probe_1
AAACAATTCAACAAAACAGGTTGACACAATCATGGAGAAGAATGTGACGGTCACACATGCTCAGGACATACTGGAAAAAGAACACAATGGAAGACTCTGCAGTCTTAAAGGAGTGAAGCC
>HA_batch_10_round_43_probe_2
CACACAGGAACATACTGTTCTCTAAATGGAGTCAGCCCAGTGCATTTAGGAGATTGTAGCTTTGAAGGATGGATTGTGGGAAACCCGGCATGCACCAGCAACTTCGGGATCAGAGAGTGG
>HA_batch_10_round_43_probe_3
CAGTTGAGGGAAAATGCTGAAGACATGGGGAATGGCTGTTTCAAAATATATCACAAATGTGATAATGCTTGCATAGAGTCAATCAGGAATGGAACTTATGATCATGACATATACAGGGAC
>HA_batch_10_round_43_probe_4
GTGCCAGACTTCGGTTGGAGGAATAAACACAAACAGAACATTTCAAAACATCGATAAAAATGCTCTAGGTGATTGTCCCAAATATATAAAGTCTGGCCAACTCAAGCTAGCCACTGGACT
>HA_batch_10_round_43_probe_5
GAGTTCTATCACAAATGTGATAATGAATGCATGGAAAGCGTAAAGAATGGCACATATAATTATCCCAAATATTCAGAAGAATCCAAATTGAATAGAGAGGAAATAGACGGCGTGAAACTA
>HA_batch_10_round_43_probe_6
AACTTGCTATGGATAGTAAAGAAAGGAAACTCCTATCCTAAGCTCAGCAAGTCATACACAAACAACAAAGGAAAGGAAGTGCTTGTAATCTGGGGAGTGCACCACCCTCCGACTGACAGT
>HA_batch_10_round_43_probe_7
GATGGAATGTTACCAGTTCTGGGACAAGCAAGGCATGCAATGCTTCAACAGGAGGTCAGTCTTTCTATCGGAGCATCAATTGGCTAACTAAAAAGAAACCCGACACCTACGACTTCAACG
>HA_batch_10_round_43_probe_8
CACTGTACAAGAATGCAAATACTTTAAGTAGTGTTACTACCAACACTATAAACAGGAGCTTCCAGCCCAATATCGGACCCAGGCCATTGGTGAGAGGGCAACAAGGGCGGATGGACTATT
>HA_batch_10_round_43_probe_9
ATGATGGTCAAAGTGCTCTACTTTCTCATCATAGTGTTGGGCAGATACTCAAAGGCAGACAAAATATGCATAGGATACCTAAGCAATAACTCAACAGATAAAGTAGACACACTAACAGAA
>HA_batch_10_round_43_probe_10
AATGTAAAGAATCTATATGAAAAGGTGAAATCACAATTAAGGGATAATGCAAAGGATTTGGGTAATGGGTGTTTTGAATTTTGGCACAAATGCGACAATGAATGCATCAACTCAGTTAAG
>HA_batch_10_round_44_probe_1
TCTTCTACTCACTGCAAACTCATGGTCCTACATAATAGAAACTTCAAACTCAGAAAACGGAACATGCTACCCCGGTGAATTCATAGATTATGAAGAATTAAGAGAGCAGCTAAGTTCAGT
>HA_batch_10_round_44_probe_2
ACTACTGATCCTGTTATGTGCACTTTCAGCTACAGATGCAGACACAATATGTATAGGCTACCATGCGAACAACTCAACCGACACTGTTGACACAGTACTCGAAAAGAATGTGACAGTGAC
>HA_batch_10_round_44_probe_3
ACCTTTTAATATTATGGGGAATTCATCACCCTAATGATGCAGCTGAACAGATAAAACTCTACCAGAACCCGGACACTTACGTGTCAGTGGGAACATCAACACTGAATCAGAGGTCAATCC
>HA_batch_10_round_44_probe_4
GCGTGATTGTAAGATTGAGGCAGTGATCTATGGGAATCCAAAATGTGACATCCATTTGAAAGACCAGGGTTGGTCATACATAGTGGAGAGACCCAGTGCGCCAGAGGGGATGTGTTACCC
>HA_batch_10_round_44_probe_5
TGGGACCAGCAAGGCATGCAATGCATCAACAGGTGGTCAATCATTTTATAGGAGCATTAATTGGTTAACCAAAAAGAAACCAGACACTTATGACTTCAATGAAGGAAGCTACGTCAACAA
>HA_batch_10_round_44_probe_6
CAGACAAGATCTGTCTTGGGCATCATGCTGTGTCAAATGGAACCAAAGTAAACACATTAACTGAAAGGGGAGTGGAAGTCGTTAATGCGACTGAAACGGTGGAACGAACAAATGTCCCCA
>HA_batch_10_round_44_probe_7
AAAACTTTCCAAAATGTTAGCCCCCTCTGGATTGGAGAATGCCCCAAGTATGTTAAAAGTGATAGCCTAAGACTGGCAACTGGTCTGAGAAATGTCCCACAGGCAGAGACAAGAGGATTG
>HA_batch_10_round_44_probe_8
ATGGCCATCATTTATCTAATTCTCCTGTTCACAGCAGTGAGAGGGGACCAGATATGCATTGGATACCATGCCAATAATTCCACAGAGAAGGCCGACACAATTCTAGAGCGGAACGTCACT
>HA_batch_10_round_44_probe_9
CATAGAGGGAGGGTGGCCTGGATTGGTGGCCGGTTGGTATGGGTTCCAACATCAGAACTCTGAGGGAACGGGGATCGCGGCAGACAGGGACAGCACCCAGAAGGCAATAGACAACATGCA
>HA_batch_10_round_44_probe_10
ATATAGGGCCAAGGCCACTCGTGAGGGGCCAACAGGGGAGAATGGATTATTACTGGGCAGTCCTTAAACCTGGGCAAACTGTCAAAATACAAACCAATGGCAATCTCATTGCACCTGAAT
>HA_batch_10_round_45_probe_1
ATATGTGTTGGGTACTTAAGCACAAACTCATCAGAAAAAGTTGACACACTTCTAGAGAACAATGTTCCAGTTACAAGCTCTGTTGACCTGGTTGAGACTAACCACACAGGAACATATTGT
>HA_batch_10_round_45_probe_2
CTATTCGGTGCAATAGCAGGTTTTATAGAAAATGGATGGGAAGGGATGATAGATGGTTGGTATGGTCTCAGGCACCAAAATTCTGAAGGTACAGGACAAGCAGCAGACATTAAAAGCACT
>HA_batch_10_round_45_probe_3
TTGAACCGTCTTATTGAAAAGACAAATGAGAAATACCATCAAATTGAAAAGGAGTTCGAACAGGTCGAGGGAAGAATTCAAGATTTGGAGAAATATGTTGAGGATACAAAGATTGACTTA
>HA_batch_10_round_45_probe_4
ATGTGGGCTTCTGGGGACGATCACTGGACCACCCCAATGTGACCAATTCCTAGAGTTTTCAGCCGATCTAATCATTGAAAGGCGAGAAGGAAGTGATGTTTGTTATCCTGGGAAATTCGT
>HA_batch_10_round_45_probe_5
GGGACATCCTCTCATTCTAGACACCTGTACTATCGAAGGATTGGTTTATGGCAATCCTTCTTGTGATCTGCTATTGGGAGGGAAAGAATGGTCCTACATTGTCGAAAGGTCATCGGCTGT
>HA_batch_10_round_45_probe_6
ATGGAGATAGCATCACTAATAACTATACTACTAGTAGCAACAGTAAGCAATGCAGATAAAATCTGCATCGGCTATCAATCAACAAACTCTACAGAAACTGTGGACACACTAACAGAAAAC
>HA_batch_10_round_45_probe_7
GGTGAGAGGCCAAAGCGGCAGGATCAGCTTCTACTGGACAATTGTGGAACCAGGAGACCTCATAGTCTTCAACACCATAGGGAATCTAATTGCTCCGAGAGGTCATTACAAACTCAACAG
>HA_batch_10_round_45_probe_8
AGAACCAGAAAACACTGGACGAACATGACTCCAATGTCAAGAACCTCTTTGATGAAGTGAAAAGAAGGTTGTCAACCAATGCAATAGATGCTGGGAATGGTTGCTTCGACATACTCCACA
>HA_batch_10_round_45_probe_9
ATCGATGGATGAGTGTAACGCGAAGTGTCAAACGCCCCAAGGAGCGATAAACAATAGCCTGCCTTTCCAGAATGTACACCCAGTCACAATAGGGGAATGCCCCAAGTACGTAAAGAGTAC
>HA_batch_10_round_45_probe_10
GAGAGTATCAATTGGGGATTGTCCCAAGTATGTCAAACAGGGATCTTTGAAACTTGCTACGGGAATGAGGAACATCCCTGAGAAAGCAACCAGAGGACTATTTGGTGCAATTGCTGGGTT
>HA_batch_10_round_46_probe_1
GTTGAGAGAAAATGCTGAAGACATGGGCAATGGTTGCTTCAAGATATACCACAAATGTGACAATGCTTGCATAGAATCAATTAGAAACGGGACTTATGATCATGACATATACCGAGATGA
>HA_batch_10_round_46_probe_2
ATTTAGTCTGGTTTGTAAAGAAGAATAATAGATACCCAGTTATCAGCAAGACCTACAACAACACAACGGGAAGAGATGTTCTAGTTTTGTGGGGAATCCACCACCCAGTATCTGTGGAGG
>HA_batch_10_round_46_probe_3
GTTACTTCAAAATACAAAGTGGAAAAAGCTCAATAATGAGGTCAGATGCACCCATTGGCAATTGCAATTCTGAATGCATTACTCCAAATGGAAGCATTCCCAATGACAAACCTTTTCAAA
>HA_batch_10_round_46_probe_4
GAAAAAGTAAAAGGTCAGTTAAAGAATAATGCCAAGGAAATAGGAAATGGATGTTTTGAATTCTACCACAAGTGTGACAATGAATGTATGGACAGTGTAAAAAATGGAACTTATGACTAC
>HA_batch_10_round_46_probe_5
TCAGCAGAACGGAGTTGATCCCACCTACTTCCTGGGGAGAAGTACTTGACGGTGCGACATCTGCTTGCAGAGATGACAAGGGGACCAACAGCTTCTATCGAAATTTAGTCTGGTTTGTAA
>HA_batch_10_round_46_probe_6
GAGTTCGGCCTGGGTACAATGGACAGAGGAGCTGGATGAAGATCTATTGGTCATTGCTACATCCAGGGGAGATGATTACTTTCGAGAGTAACGGTGGGCTTTTAGCTCCAAGATATGGGT
>HA_batch_10_round_46_probe_7
CAACGCAAGTGGACACAATATTAGAGAAGAATGTGACAGTGACGCACTCAGTTGAGCTCCTAGAGAGTCAAAAGGAGGAAAGATTCTGCAGAGTGTTAAATAAAGCACCTCTGGATCTAA
>HA_batch_10_round_46_probe_8
GGGGCCATAGCAGGGTTTATAGAGGGAGGTTGGTCAGGATTAGTTGCTGGTTGGTATGGGTTCCAGCATTCAAATGACCAAGGGGTAGGTATGGCAGCAGATAGAGAATCAACCCAAAAG
>HA_batch_10_round_46_probe_9
TTATAGCTCCCGAATATGCATACAAGATTCTTAAAAAAGGGAAATCAGCAGTCATGAAAAGTGAACTGGATTATGGTAATTGTGATGCCAAATGTCAGACCCCATTGGGTGCTATAAATT
>HA_batch_10_round_46_probe_10
TACAGACAATGCGGCATTCCCCCAAATGACCAAGTCGTATAGAAATCCCAGAAGCAAACCAGCTCTGATAATTTGGGGAGTTCATCACTCTGTATCGGTTAGCGAGCAGACCAAACTCTA
>HA_batch_10_round_47_probe_1
CTAATAGCTCCATGGTATGGACACATTCTTTCAGGAGAGAGCCACGGAAGAATCCTGAAGACTGATCTAAAAAGGGGTAGCTGTACAGTGCAATGTCAGACAGAAAAAGGTGGCTTAAAT
>HA_batch_10_round_47_probe_2
ACAGTACTAGAAAAGAATGTAACCGTGACTCACTCAGTCAATTTGCTCGAAGACAACCATAATGGAAAACTCTGCAAGCTGAACGGGATAGCCCCATTACAACTAGGGAAATGCAACGTA
>HA_batch_10_round_47_probe_3
GGGAGAATTAACTACTACTGGACTCTGCTGGAACCCGGGGACACAATAATATTTGAGGCAAATGGAAATCTAATAGCGCCGTGGTACGCTTTCGCACTGAGTAGAGGCTTTGGGTCAGGA
>HA_batch_10_round_47_probe_4
GCGGGTTTTACCCTGTTCAAGACGCCCAATACACAAATAATAGGGGAAAGAGCATTCTTTTCGTGTGGGGCATACATCATCCACCCACCGATACTGAACAGACAAATTTGTACATAAGAA
>HA_batch_10_round_47_probe_5
AATGCTGCTTTCCCGCAGATGACTAAGTCATACAAAAACACAAGGAAAGACCCAGCCCTGATAATATGGGGGATCCACCATTCTGGATCAACTACAGAACAGACCAAGCTATATGGGAGT
>HA_batch_10_round_47_probe_6
AGGGGTAGCTGCACAGTGCAATGTCAGACAGAGAAGGGTGGATTAAACACAACATTGCCATTCCAAAATGTGAGTAAGTATGCATTTGGAAACTGCTCAAAATACATTGGAATAAAGAGT
>HA_batch_10_round_47_probe_7
GCATGACCAAGTCCGTAGAGTGCTAAGGACCAATGCAATTGATGAGGGAAATGGATGTTTTGAACTCCTCCATAAATGCAATGACTCTTGCATGGAGACAATAAGAAATGGAACTTACAA
>HA_batch_10_round_47_probe_8
TATCAAATCCTTGCCATTTATAGTACGGTATCGAGCAGTCTAGTTTTGGTAGGACTGATCCTGGCAATGGGTCTTTGGATGTGTTCAAATGGTTCAATGCAGTGCAGGATATGTATATAA
>HA_batch_10_round_47_probe_9
GGAGTGCCCCAAATATGTGAAATCAAACAAATTAGTCCTTGCGACTGGGCTCAGAAATAGTCCTCTAAGAGAAAGAAGAAGAAAAAGAGGACTGTTTGGAGCTATAGCAGGATTTATAGA
>HA_batch_10_round_47_probe_10
AATCGACGATCAAATAATAGACATATGGGCATACAACGCGGAACTGCTAGTTTTGCTGGAGAACCAAAAGACACTAGACGAGCACGATGCAAATGTCAGGAATCTCCATGACCGGGTCAG
>HA_batch_10_round_48_probe_1
AGTTACCAATAAGGTCAACTCGATAATTGACAAAATGAACACTCAATTTGAGGCCGTTGGAAGGGAGTTTAATAACTTAGAACGGAGAATAGAGAATTTAAATAAGAAAATGGAAGACGG
>HA_batch_10_round_48_probe_2
GCATCGGCTATCAGACGAATAACTCAACCGATACGGTAAACACACTAATTGAACAGAATGTCCCGGTCACTCAGGTGGAGGAGCTCGTGCATGGTCAGGTCAATCCGATCCTATGCAGCA
>HA_batch_10_round_48_probe_3
GATGGATGGTACGGTTACCACCATCAAAATGAGCAGGGATCAGGATATGCAGCCGATCTGAAGAGCACACAGAATGCCATTGACGGGATCACTAACAAGGTAAATTCTGTCATTGAAAAA
>HA_batch_10_round_48_probe_4
TAGGACAGTGTGTGACTGAGTGCCAGTTGAACGAAGGAGTGATGAATACAAGTAAACCTTTCCAGAACACTAGTAAGCACTATATTGGGAAATGTCCCAGATACATACCATCAGGAAGCC
>HA_batch_10_round_48_probe_5
CATGAGGACTACAAAGAAGAGTCACAATTGAAAAGACAGGAAATCGAAGGAATCAAGTTGAAGACTGAAGACAATGTATACAAGATATTGTCGATCTACAGCTGCATTGCAAGCAGTGTT
>HA_batch_10_round_48_probe_6
CTATTGATGAGGCAGAACAAAGAGCATTGTACCAGAACGTGGGAACCTATGTTTCCGCAAGCACATCAACATTGTACAAAAGGTCAATCCCTGAAATAGCAGCAAGGCCTGAAGTGAATG
>HA_batch_10_round_48_probe_7
GAAATCATTGATCTCGAATTCAGTGTGGTAGAAACTAGAATTAACACGATCAATAATAAGTTCGATGATCAAATCCAGGATATATGGGCATATAATGCAGAATCAATAGTTTTGCTCGAA
>HA_batch_10_round_48_probe_8
GACGGGAATGCGTACCCTCTTCAAAATTTGACAAAAGTGAATAACGGTGATTATGCAAGGCTTTACATTTGGGGGGTCCATCACCCTTCGACAGATACAGAGCAAACTAATCTATACAAA
>HA_batch_10_round_48_probe_9
AGGACAATTCCCAGTTCAAACAGATGAGTACAAGAACACCAGAGATTCGGACATTGTTTTCACCTGGGCCATTCATCACCCACCAACATCTAATGAACAGGTGCAATTGTACAAAAATCC
>HA_batch_10_round_48_probe_10
CATTGGAGTTCATCACTGAAGGTTTCACTTGGACAGGAGTAACTCAGAATGGAGGAAGCGGTGCTTGCAAAAGGGGACCTGCTAACGGTTTCTTCAGTAGGCTGAACTGGTTGACTAAGT
>HA_batch_10_round_49_probe_1
ACATACAATGCTGAACTGTTGGTTCTTCTTGAAAATGAAAGAACACTAGACCTGCATGACGCGAATGTGAAGAACCTATATGAAAAGGTCAAATCGCAGCTAAGGGACAATGCTAATGAT
>HA_batch_10_round_49_probe_2
CTCATCAGGAGTGAGCTCCGCATGTCCATATAATGGGAGGTCCTCTTTTTTCAGAAATGTGGTATGGCTCATCAAAAAGAACAATGCATACCCAACAATAAAAAGGAGTTACAATAATAC
>HA_batch_10_round_49_probe_3
TGCTGGTTTTATTGAAGGGGGATGGTCTGGGATGATTGATGGATGGTATGGGTTTCACCATAGTAATTCAGAAGGAACAGGAATGGCGGCTGATCAGAAATCAACACAAGAAGCAATTGA
>HA_batch_10_round_49_probe_4
CAAAGTAAGAGATCAAACTGGGAGGATGAACTATTACTGGACCTTGCTAGAACCCGGAGACACAATAATATTTGAGGCAACTGGAAATCTAATAGCACCATGGTATGCTTTCGCACTGAG
>HA_batch_10_round_49_probe_5
ACAGACATCTGGTCTTACAATGCTAAACTTCTCGTGCTGATTGAAAATGACAGAACATTAGACCTGCATGATGCCAATGTTAGGAACCTTCATGAACAAATCAAGCGGGCCCTAAAAGAC
>HA_batch_10_round_49_probe_6
CTGAGATAGCGGCCAGACCTAAAGTCAGAGGGCAAGCTGGTAGGATGAATTATTATTGGACACTATTGGATCAGGGAGACACAATAACATTTGAAGCAACTGGGAACTTAATAGCACCAT
>HA_batch_10_round_49_probe_7
CCTGGGTAGGGGGTCTGTCTAGTAGAATAAGCATCTATTGGACAATAGTTAAGCCGGGAGACGTACTGGTAATTAATAGTAATGGGAACCTAATCGCTCCTCGGGGTTATTTCAAAATGC
>HA_batch_10_round_49_probe_8
TGTACAAAATAGTACTAGTACTTGCGCTCCTTGGAGCGGTGCATAGTCTTGACAAAATATGCCTTGGACATCATGCAGTCTCCAATGGCACCATCGTAAAGACTCTAACAAACGAAAAGG
>HA_batch_10_round_49_probe_9
TACAGACCGATGAGTACAAGAACACTAGGGATTCGGACATTGTATTCACATGGGCTATTCATCACCCACCGACTTCTGACGAGCAGGTGAAACTCTACAAGAATCCTGATACTCTCTCAT
>HA_batch_10_round_49_probe_10
AATGACCAAGTAGAAGTTGTCACTGCCCAAGAATTGGTGGAATCGCAACATCTACCGGAGTTGTGTCCTAGCCCTTTGAGATTAGTAGATGGGCAAACTTGTGACATCGTCAATAGTGCC
>HA_batch_10_round_50_probe_1
GGAGTAAACTCTTTTAGCAGGACAGAATTGATAAGCCCCAGCAAATGGGGGAATGTCCTGGATGGAGTCACTGCTTCATGTCTCGACAGAGGAGCAAGCAGTTTTTACAGGAATCTGGTC
>HA_batch_10_round_50_probe_2
GATGTCTGTTATCCTGGGAAATTCGTGAATGAAGAAGCTCTGAGGCAAATTCTCAGGGAGTCAGGCGGAATTGACAAGGAGACAATGGGATTCACATACAGCGGAATAAGAACTAATGGA
>HA_batch_10_round_50_probe_3
TGTGGGGTACCTGAGCACCAATTCAACAGAAAAGGTTGATACACTGTTGGAGAACGATGTACCAGTCACAAGCTCTATTGATATAGTTGAGACAAACCACACAGGAACATACTGTTCTTT
>HA_batch_10_round_50_probe_4
GGTATGGCTTTCAGCACCAAAATGAGCAAGGGACTGGCATAGCTGCAGACAAAACGTCTACCCAAAAGGCTATAAATGAGATAACAACAAAAATAAATAATATCATCGAGAAGATGAACG
>HA_batch_10_round_50_probe_5
TGATCACAACATCTACAGGGATGAAGCCATTAACAATCGGATTAAAATAAATCCCGTCAATTTGACGATGGGTTACAAGGACATAATACTGTGGATTTCTTTCTCCATGTCATGCTTTGT
>HA_batch_10_round_50_probe_6
AGGAACATACTGTTCTTTGAATGGAGTCAGCCCGGTGCATTTGGGAGACTGCAGCTTTGAGGGTTGGATAGTAGGGAATCCTGCTTGTGCTAGCAACTTTGGAGTCAGAGAATGGTCATA
>HA_batch_10_round_50_probe_7
TTGTTTGGAGCAATAGCTGGGTTTATAGAAGGAGGATGGACAGGTATGGTAGACGGATGGTACGGATATCATCATGAGAATTCACAAGGGTCTGGCTATGCAGCAGATAAAGAAAGTACC
>HA_batch_10_round_50_probe_8
GTCTTTACCCTGTTCAAGATGCCCAATTCACAAACAATCGGGGAAAGGACATCCTTTTTGTCTGGGGCATACATCATCCACCCACCGATACTGCACAGACGAATTTATACACAAGAACCG
>HA_batch_10_round_50_probe_9
CCACCCATTGACGATAGGTGAGTGCCCCAAGTATGTAAAGTCAGGTAGACTGGTTTTGGCGACAGGACTAAGAAATGTCCCTCAGATTGAATCAAGGGGATTGTTTGGAGCAATAGCTGG
>HA_batch_10_round_50_probe_10
GTACAGCAACATTATGCCTGGGGCATCATGCAGTGCCGAATGGAACAATAGTGAAGACGATCACCGACGATCAGATTGAGGTGACTAATGCTACTGAGCTGGTTCAAAGTTCTTCAACAG
>HA_batch_10_round_51_probe_1
ACATGGTATGGTTGATCCACCAATCAGGGACATATCCTGTTATACGGAGGACATTCAACAACATCAAAGGAAGAGATGTATTAATGGTATGGGGAGTCCACCACCCTGCAACTCTAAAGG
>HA_batch_10_round_51_probe_2
GATTACAAAAGTACTCAAGCAGCTATAGATCAAATAACCGGGAAATTGAACAGGCTAATAGAGAAGACGAACACGGAGTTCGAATCCATAGAATCTGAATTCAGTGAAATAGAACATCAG
>HA_batch_10_round_51_probe_3
TGATCTGTATGGGACCCAATCGCTTTCCATTTCAGTGGGGAGTTCTACTTATCAAAACAACTTTGTGCCTGTGGTGGGAGCAAGACCACAGGTGAATGGTCAAAGTGGACGGATAGATTT
>HA_batch_10_round_51_probe_4
ATAGAGGGCTGTTTGGTGCTATAGCTGGATTCATAGAAGGAGGTTGGCCAGGGCTAGTTGCTGGCTGGTATGGGTTCCAGCATTCCAATGACCAAGGAACTGGAATGGCTGCAGATAGAG
>HA_batch_10_round_51_probe_5
ATGAAAGTAAAACTACTGATCCTGTTATGTACATTTACAGCTACATATGCGGACACAATATGTATAGGGTACCATGCCAACAATTCAACCGACACTGTTGACACAGTACTTGAAAAGAAT
>HA_batch_10_round_51_probe_6
AAGTGGACGGATAGATTTCCATTGGACAGTGGTACAGCCAGGTGATAACATCACTTTTTCACATAACGGTGGACTAGTAGCACCTAGTAGAGTAAGCAAATTAAGGGGACGAGGCCTAGG
>HA_batch_10_round_51_probe_7
TGGAAACTTTGACAATTATGAAGAACTGAAGCATTTAGTGAGCAGCACAAATCATTTTGAGAGAGTTCAGATATTTCCTAGAAACTCTTGGTCCAACCATAATGCCTCATCAGGAGTGAG
>HA_batch_10_round_51_probe_8
GAAGACTGATCTGAACAGTGGCAATTGCGTAGTGCAATGCCAAACTGAGAAAGGCGGTTTGAACACAACCTTACCATTCCACAATGTCAGTAAATATGCGTTTGGGAACTGCCCCAAATA
>HA_batch_10_round_51_probe_9
CCTCCATGGGTGGAATCAACACAAACAAGACTTTCCAGAATATCGAAAGGAATGCTCTTGGTGACTGTCCAAAATATATAAAGTCTGGACAATTGAAACTTGCAACGGGATTGAGAAATG
>HA_batch_10_round_51_probe_10
GTAGGTTCAGAAGGTTACAACAGGAGGTTCACTCCTGAAATCAGTACAAGGCCTAAAGTAAATGGTCAGGCTGGGAGGATGACATTCTACTGGACCATCGTGAAGCCAGGAGAAGCAATA
>HA_batch_10_round_52_probe_1
TTCATATCAAAGAGTCCAGATCTTTCCTGACACCATCTGGAATGTGACTTACAGTGGAACAACCAAAGCATGTTCAAATTCATTCTACAGGAGCATGAGATGGCTGACTCATAAGAGCAA
>HA_batch_10_round_52_probe_2
TTAGAAATTGGAACCAGGATAGGAGACGGTCAAAGAAGCTGGATGAAAATTTATTGGCACTTGATGCACCCAGGCGAAAGAATAACATTTGAGAGCAACGGAGGGCTCTTAGCACCGAGA
>HA_batch_10_round_52_probe_3
TTCACCATCCACCAACATCTGATGAACAAGTAAAATTATACAAAAATCCTGATACCCTCTCCTCAGTCACCACTGATGAGATCAATAGGAGCTTCAAGCCTAATATTGGACCAAGGCCAC
>HA_batch_10_round_52_probe_4
CCAGCAGACCATCATCCCGAATATTGGATCTAGACCCTGGGTAAGGGGTCAGTCTGGCAGAATAAGCATATATTGGACAATAGTCAAACCTGGGGACGTGTTGGTAATCAACAGCAATGG
>HA_batch_10_round_52_probe_5
AACAGTGGCGACTGCGTAGTGCAATGTCAGACTGAGAAAGGTGGCCTAAATACGACCTTACCGTTTCACAATGTCAGCAAATATGCATTTGGGAATTGCCCCAAATACGTTGGAGTAAAG
>HA_batch_10_round_52_probe_6
GTGCAATTGCAGGCTTCATAGAAGGAGGGTGGCCTGGGCTAATTAATGGATGGTATGGTTTCCAGCATCAGAATGAACAGGGGACTGGCATTGCTGCAGACAAAGCCTCCACTCAGAAAG
>HA_batch_10_round_52_probe_7
TGTCGAAAGGTCATCAGCAATCAATGGGATGTGTTATCCTGGAAATGTAGAGAATCTGGAGGAACTAAGGTCTTTCTTCAGCTCTGCTAATTCCTACCAAAGAATCCAGATCTTTCCAGA
>HA_batch_10_round_52_probe_8
TCAGAAGACATTAGATGAGCATGACGCTAATGTAAGGAATCTACATGATAGAGTCAGAAGAGTCCTGAGGGAAAATGCAGTTGACACAGGAGATGGCTGTTTTGAAATTCTACATAAATG
>HA_batch_10_round_52_probe_9
TAAAAGGTTCGAAATATTCCCCAAAGATGGCTCATGGCCCAATCACACCGTAAGCGGAGTGTCATCATCATGCTCCCATAACGGGAACAGCAGCTTCTACAGAAATTTGCTATGGCTGAC
>HA_batch_10_round_52_probe_10
TTGGAAGAATTAATTACTATTGGTCAGTACTAAAACCAGGCCAAACGTTGCGAGTAAGATCAAATGGGAACCTAATTGCTCCATGGTTTGGGCATGTTCTCTCAGGAGAGAGCCATGGAA
>HA_batch_10_round_53_probe_1
CAGTGCCAAACTGAGAAAGGTGGTTTGAACACGACCTTGCCATTCCACAATGTCAGCAAGTATGCATTTGGGAACTGTCCCAAATATGTTGGAGTGAAGAGTCTAAAACTGGCAGTTGGT
>HA_batch_10_round_53_probe_2
TTCTACAGGAATTTAATCTGGCTTGTGCATAAGCTAAACAAATACCCTGTAGTTAAGGGTGAATATAACAATACAACAGGCAGAGACGTTCTAGTATTGTGGGGAATTCACCACCCTGAC
>HA_batch_10_round_53_probe_3
TACCAAATACTGTCAATTTATGCAACAGTGGCGAGTTCCCTAGTGCTGGCAATCATGATGGCTGGTCTATCTTTATGGATGTGTTCCAACGGGTCGTTACAGTGCAGAATTTGCATTTAG
>HA_batch_10_round_53_probe_4
ATTGCCGTTCCACAATGTCAGTAAATATGCATTTGGAAACTGCCCAAAGTATGTTGGAGTAAAGAGTCTCAAACTGGCAGTTGGTCTGAGGAATGTGCCTGCTAGATCAAGTAGAGGACT
>HA_batch_10_round_53_probe_5
TTTGGGAGCAATAAATACAACACTACCTTTTCACAATGTCCACCCACTGACAATAGGTGAATGCCCCAAATATGTAAAATCGGAGAAATTGGTCTTAGCAACAGGACTAAGGAATGTTCC
>HA_batch_10_round_53_probe_6
AACAAAGAACATTGTATCAGAATGTGGGGACCTATGTGTCAGTAGGAACATCAACACTGAACAAAAGATCAATTCCAGAAATAGCAACAAGACCTAAAGTAAATGGACAAGGAGGCAGAA
>HA_batch_10_round_53_probe_7
AAGAAGTTGGATGAAGATTTATTGGTATTTAATGCATCAAGGAGAAACTATAACCTTTGAAAGCAATGGAGGATTGTTGGCCCCAAGATATGGTTATATAATCGAGGAATATGGGAAAGG
>HA_batch_10_round_53_probe_8
AGAGACTGTTGATACACTAATAGAAAACAATGTTCCTGTGACACATACCAAAGAGTTGCTACACACAGAGCACAATGGAATGCTATGCGCAACAGATCTGGGGTATCCTCTCATTCTAGA
>HA_batch_10_round_53_probe_9
AATTCATGGCCCAACCATGATACGAACAAGGGGGTGACGTCAGCATGCCCTTATGCTGGAGCAAACAGCTTTTACAGAAATTTAATATGGCTAGTAAAAAAAGGAAATTCATACCCAAAG
>HA_batch_10_round_53_probe_10
AAACCAACCAACAATTTGAGTTGATAGACAATGAATTCACTGAGGTAGAGAAGCAAATCGGTAATGTGATAAATTGGACCAGAGACTCTATAACGGAAGTGTGGTCATACAATGCTGAGC
>HA_batch_10_round_54_probe_1
ACATGATGCAAATGTAAATAATCTATATAACAAGGTGAAAAGAGCATTGGGTTCTAATGCAGTAGAAGATGGAAATGGATGCTTTGAATTGTACCATAAATGTGATGATCAATGTATGGA
>HA_batch_10_round_54_probe_2
ATCAGGGAATGGTCTTATCTGATTGAAGACCCCAATGCCCCACATAAACTCTGCTTCCCAGGTGAGGTTGACAACAATGGAGAATTGAGACATCTCTTCAGCGGAGTGAACTCATTCAGC
>HA_batch_10_round_54_probe_3
ATTTATACAAAAAAGCTGATACAACAACAAGTGTGACAACAGAAGATATAAATCGAACTTTCAAGCCAGTGATAGGACCAAGGCCCCTTGTCAACGGACAGCAGGGGAGAATTGATTATT
>HA_batch_10_round_54_probe_4
ATGGAAATAATAGCACTAATAGCTATACTGGTAGTGACAGGAACGAGCAATGCTGACAAAATTTGCATTGGCTACCAGTCAACAAACTCCACAGAAACTGTTGATACACTAGTAGAAACC
>HA_batch_10_round_54_probe_5
TTGGGCAATGGGTGTTTTGAGTTTTGGCATAAATGTGATGATGAATGCATCAACTCAGTTAAAAATGGCACGTATGACTACCCAAAATACCAAGACGAGAGCAAACTTAATAGACAGGAA
>HA_batch_10_round_54_probe_6
CTGCTGCATACCCAGTAATTAAGGGAACATACAATAACACTGGCTCCCAGCCGATCCTGTATTTCTGGGGTGTACACCATCCTCCAGATACCAATGAGCAAAATACCTTGTATGGCTCTG
>HA_batch_10_round_54_probe_7
GCAGTAGACCATGAATTCTCAAATCTCGAAAGAAGAGTAGACAATCTAAACAAAAGAATGGAAGATGGATTTTTGGATGTGTGGACATACAATGCTGAACTTTTAGTTCTACTGGAAAAT
>HA_batch_10_round_54_probe_8
TTAGTTCTACTGGAAAATGAGAGAACCTTAGACCTGCACGATGCCAATGTGAAGAACCTATATGAAAAGGTGAAATCACAATTGAGAGACAACGCGAAGGATTTGGGCAATGGGTGTTTT
>HA_batch_10_round_54_probe_9
TACATCTGGGGAGTTCATCACCCTTCAACAGACACAGAGCAGACCAATCTGTACAAGAACAACCCTGGAAGAGTCACTGTGTCTACCAAAACTAGTCAAACAAGTGTAGTTCCCAACATT
>HA_batch_10_round_54_probe_10
CGACATCAGGATATCCAGTAATTAAAGGAACTTACACAAACACTGGAGATAAGTCAGTTCTTTATTTTTGGGGTGTGCACCATCCTCCTGACACAACTGAACAAAATGTTCTGTATGGTT
>HA_batch_10_round_55_probe_1
AAAAGGGCTCTGGGCTCCAATGCAATGGAAGATGGAAAGGGCTGTTTCGAGCTATACCATAAATGTGATGATCAATGCATGGAAACAATTCGGAACGGAACCTATAATAGGAGAAAGTAC
>HA_batch_10_round_55_probe_2
CATAGGATATTTAAGCAACAATTCAACAGATACAGTAGACACACTAACAGAGAATGGAGTACCCGTGACAAGCTCAATTGATCTTGTTGAAACAAATCATACTGGAACTTATTGCTCTTT
>HA_batch_10_round_55_probe_3
TGGGAAGGGTTGTTTTGAGCTATACCATAAATGTGATGATCAATGCATGGAAACAATTCGGAATGGGACATATAATAGGAGGAAATATACAGAGGAATCAAGGCTAGAAAGGCAGAAAAT
>HA_batch_10_round_55_probe_4
AGGGAAAAGGCCAACAGATCTGGGACAATGTGGACTTCTAGGAACTCTAATAGGACCTCCCCAATGTGACCAATTCCTGGAGTTTTCCTCTGATTTGATAATTGAGCGAAGAGAAGGAAC
>HA_batch_10_round_55_probe_5
CAATCTGGAATGTGTCTTACGATGGAACAAGCACAGCATGCTCAGGTTCATTCTACAGAAGCATGAGATGGTTGACTCGAAAGAACGGCAATTACCCTACCCAAGACGCCCAATACACAA
>HA_batch_10_round_55_probe_6
GTACCCTAGAAGGTTGGATCTTGGGGAATCCTCGATGCGGTATATTGCTTGCTGACCAGAGCTGGTCATATATAGTAGAAAGGCCTAATGCCCGAAATGGGATTTGCTACCCTGGAACGT
>HA_batch_10_round_55_probe_7
TCATGACACGAACAGAGGTGTGACGGCAGCATGTCCTCATGCTGGGACAAACAGCTTCTACAGAAATTTAGTATGGCTAGTAAAAAAGGGAAATTCATACCCAAAGATCAACAAATCCTA
>HA_batch_10_round_55_probe_8
CAATGATGAAACTGAACAAAGGACATTGTACCAGAATGTCGGGACCTATGTATCAGTGGGAACATCGACACTCAACAAAAGATCAATTCCAGAAATAGCCACAAGACCTAAAGTGAATGG
>HA_batch_10_round_55_probe_9
AGGGTTGCACCATTGAAGGGTGGATTCTTGGAAACCCCCAATGTGACATCTTGCTTGGGGACCAACGTTGGTCTTACATAGTGGAGAGACCTGGAGCCCAAAATGGGATATGCTACCCAG
>HA_batch_10_round_55_probe_10
ACAGCACAGCAATGCTGTGCCTGGGACACCATGCAGTGCCAAACGGAACCCTAGTGAAAACAATCACGAATGATCAAATTGAAGTGACTAATGCTACTGAGCTGGTTCAGAGTTCCTCAA
>HA_batch_10_round_56_probe_1
CAATAATGAGATCAGATGCACCTATAGAAACTTGCATCTCAGAATGCATTACTCCAAATGGAAGCATCCCTAATGACAAGCCTTTTCAAAATGTAAACAAAATCACATACGGGGCATGTC
>HA_batch_10_round_56_probe_2
AATAATGAGATCAGATGCGCCTATTGACACATGCATCTCTGAATGTATTACTCCTAATGGAAGCATCCCCAATGACATGCCCTTTCAGAATGTAAACAAGATCACTTACGGAGCATGTCC
>HA_batch_10_round_56_probe_3
AGATGTTTCCCAAAAGTACATGGACAGGAGTAGACACCAATAGTGGGGTAACAAGTGCTTGCCCATATGCTAGTGGTTTGTCTTTCTACAGAAATTTGGTGTGGATAACAAAAACTGAAT
>HA_batch_10_round_56_probe_4
GTAATTGCCATCCGATAGGGATGGTAATAGGGACTCCAGCCTGTGACCTACACCTCACCGGGACATGGGACACTCTAATAGAGAGAGATAATTCTATTGCCTACTGTTATCCGGGCGCTA
>HA_batch_10_round_56_probe_5
GGTTCACCAGTTCTAGAAACAAGGGAGCTATTTTTAAATCAAATCTTCCAATCGAGAATTGTGATGCTGTCTGTCAAACTGTAGCTGGAGCAATAAATACAAACAAAACCTTCCAAAATG
>HA_batch_10_round_56_probe_6
CTGCCAATAGGCCAATGCACAACCGAATGTCAGTTAAATGAAGGAGTAATGAATACTAGCAAACCGTTTCAGAATACCAGCAAGCATTACATTGGAAAATGCCCTAAATATATACCATCG
>HA_batch_10_round_56_probe_7
TAGGAAGTAGACCAAGGGTGAGGAATCAGAGCGGCAGAATAAGCATCTACTGGACTCTAGTAAACCCAGGGGATTCCATCATCTTTAACAGCATTGGAAACCTAATTGCACCAAGAGGCC
>HA_batch_10_round_56_probe_8
ATATGTTAAGCAAAGGAGTCTGCTGCTAGCAACAGGGATGAAGAATGTTCCTGAGATTCCAAAGGGAAGAGGCCTATTTGGTGCTATAGCGGGTTTCATTGAAAATGGATGGGAAGGCCT
>HA_batch_10_round_56_probe_9
AAGGTTCAATCCAAAGTGACAAACCTTTTCAGAATGTGTCCAGAATCGCTATAGGAAACTGCCCGAAGTATGTGAAGCAAGGCTCACTGATGTTGGCAACTGGAATGCGTAACATCCCTG
>HA_batch_10_round_56_probe_10
CATGAACGAGTGCGAAGAGCACTAAAGGCCAATGCGATAGATGAAGGGAATGGGTGCTTTGAGCTCCTTCATAAATGTAATGACTCTTGCATGGAGACAATAAGAAATGGGACTTACAAT
>HA_batch_10_round_57_probe_1
AGGAAATGTCATTAATTGGACACGAGACGCAATGACTGAGATATGGTCGTATAATGCTGAGCTGTTGGTGGCAATGGAAAATCAACATACAATAGATCTTGCGGACTCAGAAATGAGCAA
>HA_batch_10_round_57_probe_2
GCTTTTGCAATGAATAGAGGATCTGGATCCAGTATTATAGTTTCGGATGCCCCAATTCACGATTGTAATACGACTTGTCAGACACCTAAAGGTGCCTTAAACACCAGCCTCCCATTTCAG
>HA_batch_10_round_57_probe_3
CTGGACTTTCATGACTCCAATGTGAGAAATTTATATGAGAAGGTCAAAGCACAATTAAGGAATAATGCCAAAGAACTTGGGAATGGTTGTTTTGAGTTCTACCACAAGTGTGATGATGAG
>HA_batch_10_round_57_probe_4
CAACTCGACAACACAAGTGGACACAATATTAGAGAAGAATGTGACAGTGACACACTCAGTGGAGCTCCTAGAAAACCAGAAGGAGAATAGATTCTGCAGAGTCTTGAATAAAGCGCCACT
>HA_batch_10_round_57_probe_5
TTTCAACATCAGAATGAGCAGGGTGTTGGAATTGCTGCAGATAAAGAGTCAACACAAAAGGCCATTGACCAGATAACAACAAAAATAAATAACATTATTGATAAGATGAACGGGAACTAT
>HA_batch_10_round_57_probe_6
CAAAAATAAACAACATTATAGACAAGATGAACGGGAATTATGACTCTATAAGAGGTGAATTCAGCCAGGTAGAACGTCGGATAAACATGCTTGCAGACAGAATAGACGACGCGGTAACCG
>HA_batch_10_round_57_probe_7
ACAAATGCAATGACTCTTGCATGGAAACTATAAGAAATGGAACATACAACCACACTGAGTATGCAGAGGAGTCAAAATTAAAGAGGCAGGAAATCAATGGGATAAAACTTAAATCAGAAG
>HA_batch_10_round_57_probe_8
GGGAGTCTGGAATTCATTGCCGAACAATTCACTTGGAATGGTGTCACAGTTGACGGATCAAGCAGTGCTTGTTTGAGGGGCGGCCGCAATGGCTTCTTCACCCGACTGAACTGGCTAACC
>HA_batch_10_round_57_probe_9
AGCAAAAGCAGGGGAAATATCAAGAAATCAAAATGAAGAAAGCACTGCTTTTTGCAGCAATCATCATCTGTATCCAAGCAGACGAAATCTGCATTGGATACCTGAGCAACAACTCAACAG
>HA_batch_10_round_57_probe_10
AATGAACAGACCAAACTTTATGGGAGTGGAGCTAAACTGATAACAGTAGGAAGCTCCAAGTACCAGCAATCTTTCACTCCAAGCCCAGGAGCAAGGCCACAAGTGAACGGACAGTCAGGA
>HA_batch_10_round_58_probe_1
GAATAACTATCCTGTGATCCGCGGGACCTACAACAACACCACTGGCAGAGATGTCTTGGTTATATGGGGTATACATCACCCTGTCTCCACAGCCGAAGCGAGGGAACTGTATGCCAAAGA
>HA_batch_10_round_58_probe_2
AAGCAGCCATCGACCAAATCAATGGGAAACTGAATAGAGTAATCGAGAAAACGAACGAGAAATTCCATCAAATCGAAAAGGAATTCTCAGAAGTAGAAGGGAGAATTCAGGACCTCGAGA
>HA_batch_10_round_58_probe_3
ATACATTTGGGGGGTTCACCACCCGAGCACGGACAAAGAACAAACCAACCTATATGTTCAAGCATCAGGGAGAGTCACAGTCTCCACCAAGAGAAGCCAGCAAACTATAATCCCGAATGT
>HA_batch_10_round_58_probe_4
AGATCACATACGGAGCATGTCCCAAATATGTGAAGCAGAACACCCTGAAGTTGGCAACAGGAATGCGGAATGTACCTGAGAAACAAACCAGAGGCTTATTCGGTGCAATAGCAGGTTTTA
>HA_batch_10_round_58_probe_5
GGGAAAAGGACAATCGACCTTGGCCAATGTGGACTGCTGGGGACAATCACTGGACCACCCCAATGTGACCAATTCCTAGAATTCTCAGCTGATTTGATCATTGAGAGGCGGGAAGGGAAT
>HA_batch_10_round_58_probe_6
GCATGAGTTCTCAAATCTCGAAAGGAGAATAGACAATCTGAACAAAAGAATGGAAGATGGATTTTTAGACGTGTGGACATACAATGCTGAACTTCTGGTTCTACTGGAAAATGAGAGGAC
>HA_batch_10_round_58_probe_7
AAAAATAAGATCTGATCCGTACTCATTGATCAAGGGGACATATACCAATACAGGCTCTCAGCCAATCTTATATTTCTGGGGTGTGCACCATCCTCCAGATGAAGTTGAGCAAGCTAACTT
>HA_batch_10_round_58_probe_8
TCAATGGGCTTCACATACAGTGGAATGCGGACAAATGGAGTAACGAGTGCTTGCAGGAGATCAGGTTCCTCATTCTATGCGGAAATGAAATGGCTGTTGTCAAACACAGACAATGCCGCA
>HA_batch_10_round_58_probe_9
AAGAACCTTTACGATAAGGTTCGACTACAGCTTAAGGATAATGCAAGGGAACTGGGCAATGGTTGTTTCGAGTTCTACCACAAATGTGACAATGAATGTATGGAAAGTGTAAAAAACGGA
>HA_batch_10_round_58_probe_10
AAACCAAACCCCACCAATGGAATATGCTACCCAGGCACTCTAGAAAATGAAGAGGAATTGAGGCTGAAGTTTAGTGGGGTCCTCGAATTCAGCAAATTTGAAGCCTTCACTTCAAATGGA
>HA_batch_10_round_59_probe_1
ATAATCTAGAGAAAAGAATTGAGAATTTGAATAAAAAGGTCGATGATGGATTTTTGGATGTATGGACCTATAACGCTGAATTACTCATCTTGCTCGAGAACGAAAGAACCCTAGATTTCC
>HA_batch_10_round_59_probe_2
GGAGAGTCACAGTCTCCACCAGGAGAAGTCAGCAGACCATAATCCCGAATATTGGATCTAGGCCTTGGGTGAGGGGCCAATCTGGCAGAATAAGCATCTATTGGACAATAGTAAAACCTG
>HA_batch_10_round_59_probe_3
ATTTTGAGAAAACTCTGATCATCCCCAAGAGTTCTTGGCCCAATCATGAAACATCATTAGGGGTGAGCGCAGCATGTCCATACCAGGGAGCATCCTCATTTTTCAGAAATGTGGTATGGC
>HA_batch_10_round_59_probe_4
GGTGTCCACAATCCGTCCAATATAGAGGACCAAAGAGCAATCTATCGCAAAGAAACTGCTTATGTTTCTGTAATGTCATCACACTACAACAAGAGGTTAACCCCAGAGATTGCAAAAAGA
>HA_batch_10_round_59_probe_5
CAGCAGAACTGAATTGATCGCGCCTACTTCTTGGGGGGAGGTGAATGATGGAGCAACATCTGCCTGTATGGACAATACGGGGACCAATAGTTTCTATCGGAATCTAGTGTGGTTCGTGAA
>HA_batch_10_round_59_probe_6
AGGGAACAGGAACTGCTGCGGATTTGAAATCAACCCAGGCAGCCATTGACCAAATAAATGGCAAACTAAACAGATTGATAGAGAAGACAAATGAAAAATATCACCAAATCGAAAAAGAAT
>HA_batch_10_round_59_probe_7
GGTGAACTACACCAATGCCAACCAAAAAGATCTTTTGGTATTGTGGGGAATCCACCACCCCAATAATGAGGCAGAGCAGAAAATGATCTATCAAAACCTAAACACTTATGTTTCCATTGG
>HA_batch_10_round_59_probe_8
CAGGGGAAATCTCAACAATCAGAAACCAAAACAAAATGGCTCCAAATGTCATTACAATCCTAACACTTATAAGCGTGTGTGTGCAGGCAGACAGAATATGCGTAGGTTATCTGAGCACCA
>HA_batch_10_round_59_probe_9
CTATTGGTGGCCCTAGAAAATCAGCACACAATAGATGTTACAGACTCCGAGATGAACAAACTCTTTGAGAGGGTGAGAAGACAACTTAGGGAAAATGCGGAAGATCAAGGCAACGGATGT
>HA_batch_10_round_59_probe_10
ATGGGATATGTTACCCAGGGGTATTGAAAGAGACGGAAGAGCTGAAAGCGCTCATTGGGTCTGTAGATAGCGTACAAAGATTTGAAATGTTTCCCAAGAGCACGTGGACCGGAGTAGACA
>HA_batch_10_round_60_probe_1
AAATGGCACTTACCCAAATCTGAGCAAGTCTTATGTAAACAACAGAGAGGAAGAAGTCCTTGTGTTATGGGGTGTCCATCACCCGTCTAACATGGAGGATCAAAGGGCCATCTACCGTAA
>HA_batch_10_round_60_probe_2
CAAAGTGAGAGATCAAACAGGGAGAATGAACTATTACTGGACATTAGTAGAACCTGGGGACACAATAACATTCGAAGCAACTGGAAACCTAGTGGTACCAAGATATGCCTTTGCAATGAC
>HA_batch_10_round_60_probe_3
CAAAGGGAGCTATAAACAGCAATCTTCCTTTCCAGAATGTACATCCAGTCACAATAGGAGAATGTCCAAAATATATCAGGAGTACAAAATTAAGGATGGTAACAGGACTAAGGAACATCC
>HA_batch_10_round_60_probe_4
AGTTCCCTGGTCTTGTTAGTCTCCCTGGGGGCAATCAGTTTCTGGATGTGTTCTAATGGGTCATTGCAATGCAGAATATGCATTTAAAGGCTGGAATTTCAGAATATATGGAAAAACACC
>HA_batch_10_round_60_probe_5
TCTTGTCTTATGGGGCATTCACCATCCATCTACCAATAGTGATCAACAGAGTCTCTACCAGAATGCAGATACCTATGTTTTTGTGGGGACATCAAAGTATAACAAGAAATTCAAGCCGGA
>HA_batch_10_round_60_probe_6
CTAGTTGCCTCATCAGGCACACTGGAGTTCATTACTGAAGGTTTCACCTGGACAGGGGTCACTCAGAATGGGGGAAGCAGTGCTTGCAAAAGAGGACCTGCCAATGGTTTCTTCAGTAGA
>HA_batch_10_round_60_probe_7
ACAGGGAAGATATGCAACAATCCTCACAGGATTCTTGATGGAAGGGACTGCACACTAATAGATGCTCTACTGGGGGATCCTCATTGCGATGTCTTTCAGGATGAGACATGGGATCTTTTT
>HA_batch_10_round_60_probe_8
TTGAACGAAGAGAAGGAACCGATGTGTGTTATCCCGGGAAGTTCACAAATGAAGAATCACTGAGGCAAATCCTTCGAGGGTCAGGAGGAATTGATAAAGAGTCAATGGGTTTCACCTATA
>HA_batch_10_round_60_probe_9
CCTATGGATAATAAAACACACCACATCATCATATCCAGTACTTAAAGGAACTTTCAGAAACACTGGAGACAAGTCAGTTCTCTATTTTTGGGGTGTACACCACCCAATTGACACAACTGA
>HA_batch_10_round_60_probe_10
ACAGCAGAATATCCAGTAATTAAAGGAACTTACAACAACACTGGAACCCAGCCAATCCTCTATTTCTGGGGTGTGCATCATCCTCCTAACACCGACGAGCAAGATACTCTGTATGGCTCT
>HA_batch_10_round_61_probe_1
TGCTTTGAATTCTACCACAAGTGTGACAATGAATGCATGGAAAGTGTGAGAAATGGAACGTATGACTATCCGCAATATTCGGAAGAATCAAGACTGAACAGGGAGGAAATAGACGGAGTC
>HA_batch_10_round_61_probe_2
TCAAAATGCTGACGCATATGTCTCAGTAGGATCATCAAAGTACAACCGGAGGTTCACACCTGAAATAGCGGCCAGACCTAAAGTCAGAGGACAAGCTGGTAGGATGAACTATCATTGGAC
>HA_batch_10_round_61_probe_3
CCAGGCAGCCATTGACCAGATCAATGGGAAGTTGAATCGTCTTATTGAGAAGACAAATGAGAAGTACCATCAAATCGAAAAAGAGTTCGAACAAGTTGAAGGAAGAATTCAAGATCTGGA
>HA_batch_10_round_61_probe_4
TCAAAGCTCCTCAACAGGGAAAATATGCAACAATCCCCATAAGATCCTTGATGGAAGAGACTGCACACTGATAGATGCTCTGCTTGGGGATCCTCATTGCGATGTCTTTCAAGATGAGAC
>HA_batch_10_round_61_probe_5
TGCACAGTTGAAGGATTGGTGTATGGCAATCCTGCCTGTGATTCGCTACTGGGAGGAAAAGAATGGTCCTACATTGTTGAAAGATCATCAGCCGTTCATGGGATGTGTTACCCTGGAAGG
>HA_batch_10_round_61_probe_6
CAAAATGCCATTAATGGGATTACAAACAAGGTGAACTCTGTGATCGAGAAAATGAACACACAATTCACAGCTGTAGGTAAAGAATTCAACAATTTAGAAAAAAGGATGGAAAACTTGAAT
>HA_batch_10_round_61_probe_7
GAAATGTGGTATGGCTCACCAAAAAGAACGATGCATACCCAACAATAAAGAAAAGTTACAATAATACCAATCAAGAAGATCTTTTGGTACTATGGGGGATTCACCATCCAAATGATGCTG
>HA_batch_10_round_61_probe_8
TACAGCAACACTGTGCCTAGGACATCATGCAGTGCCGAATGGAACGATAGTGAAGACAATCACTGATGACCAAATTGAAGTGACCAATGCCACTGAGCTAGTTCAAAGCTCCTCAACAGG
>HA_batch_10_round_61_probe_9
TACACATTAGTATCAACAAAAGAGTGGAGCAAACGCTATGAGCTCGAGATCGGGACCAGAGTAGGTGACGGACAAAAGAGTTGGATGAAAATATATTGGCACCTCATGCGCCCAGGCGAA
>HA_batch_10_round_61_probe_10
TCAGGAATGTGGTGTGGTTGATCAAGAAGAACAATGCGTACCCAACAATAAAGAGGACCTACAACAACACCAATGTAGAAGACCTTTTAATAATATGGGGAATTCACCATTCTAATGATG
>HA_batch_10_round_62_probe_1
CTCAAATGTGAAAAACCTATATGAGAAAGTAAGAAGCCAGCTGAAAAACAATGCCAAAGAAATTGGAAATGGATGTTTTGAATTTTACCACAAATGTGATGACTCATGCATGGAGAGCAT
>HA_batch_10_round_62_probe_2
CAAGGAAATTGGAAATGGCTGTTTTGAATTTTATCACAAATGTGATGACACGTGCATGGAAAGCGTCAAAAATGGGACTTATGATTACCCAAAATACTCAGAGGAAGCAAAACTAACCAG
>HA_batch_10_round_62_probe_3
AGCAGTAAACAATAGGTTTCAAATCAAAAGTGTTGAGCTAAAGTCAGGATACAAGGACTGGATCCTGTGGATTTCCTTTGCCATATCATGCTTTTTGCTTTGTGCTGTTTGGCTGGGATT
>HA_batch_10_round_62_probe_4
CAATAGATGGAGTCACCAATAAGGTCAACTCGATCATTGACAAAATGAACACTCAGTTTGAGGCTGTTGGAAGGGAATTTAATAACTTAGAAAGGAGAATAGAAAATTTAAACAAGAAGA
>HA_batch_10_round_62_probe_5
AGGAAACCCAGAATGTGACTTACTATCCACAGTAAGCTCATGGTCTTACATTGTGGAAACATCAAACTCAGACAATGGGACATGTTATCCAGGAGATTTCATCAACTATGAAGAGCTGAG
>HA_batch_10_round_62_probe_6
AAAAAACATTAGATCTCCATGATTCTAATGTCAGGAACCTCCATGAAAAGGTCAGACGGATGCTGAAAGATAATGCTAAAGATGAAGGAAATGGTTGTTTTACTTTCTACCACAAGTGTG
>HA_batch_10_round_62_probe_7
AGCAAAAGCAGGGGTCACAATGGAGAAGTTCATCATAATGACAATGCTCTTGGTGAGCACAAATGCATATGATAGGATATGCATTGGATACCAATCAAACAACTCCACTGACACAGTAAA
>HA_batch_10_round_62_probe_8
ACCCAGGAACCTTAAATGAGGTGGAAGAACTGAGGGCATTTATTGGATCAGGAGAAAGGGTAGAGAGATTTGAGATGTTCCCCCAAAGCACCTGGCAAGGAGTTGACACCAACAGTGGAA
>HA_batch_10_round_62_probe_9
TGCAGCATCGCAGGATGGATACTAGGGAACCCAGAGTGTGAATCACTGCTTTCTAAGAAATCATGGTCCTATATTGCAGAAGCACCAAATGCTGAGAATGGAATATGTTACCCAGGGCAC
>HA_batch_10_round_62_probe_10
TATGCTTGGGTCACCATGCAGTGGAGAATGGCACATCTGTTAAAACATTAACAGACAATCATATAGAGGTTGTGTCGGCTAAAGAATTAGTTGAGACAAACCACATTAATGAACTATGCC
>HA_batch_10_round_63_probe_1
GCATACAAAATTGTCAAGAAGGGGGACTCAGCAATCATGAAAAGTGGATTGGAATATGGTAACTGCAATACTAAGTGTCAAACTCCAATGGGTGCGATAAACTCTAGCATGCCATTCCAC
>HA_batch_10_round_63_probe_2
AGCAGGGAAGTGGATATGCTGCAGACAAAGAATCCACCCAGAAAGCAATCGATGGGATCACCAATAAAGTAAACTCAATCATTGACAAAATGAACACTCAATTCGAAGCCGTTGGGAAAG
>HA_batch_10_round_63_probe_3
GAAAGACTGCAGCATAGAAGGTTGGATATTGGGAAATCCCCGATGCGACCTGTTACTTGGTGACCAAAGCTGGTCATATATAGTGGAAAGACCTACAGCTCAAAATGGGATTTGCTACCC
>HA_batch_10_round_63_probe_4
TATAGGAACTTGCTGTGGATAACGAAGAAGGGAAATTCATACCCAAAGCTCAGCAAATCATACACGAACAACAAGGGGAAAGAAGTGCTTGTGCTTTGGGGGGTGCACCACCCTCCAACT
>HA_batch_10_round_63_probe_5
GGATGTGATCACTTGAATAATGCAGAATGGGATGTCTACATAGAGCGACCCACGGCTGTGGACACTTGTTACCCATTTGATGTGCCAGATTACCAGAGCCTACGGAGTATCTTAGCAAAC
>HA_batch_10_round_63_probe_6
ATCACAAATAAGGTCAATTCCATCATAGACAAGATGAACACACAATTCGAAGCTGTTGACCATGAATTTTCAAATTTGGAGAGGAGAATTGACAATTTGAACAAAAGAATGGAGGATGGG
>HA_batch_10_round_63_probe_7
TATATGGGGGAATGTCCAAAATACGTAAAGAAGGCAAGCTTACGACTTGCAGTGGGTCTTAGAAATACGCCTTCTATTGAACCCAAAGGGCTATTTGGAGCCATTGCCGGTTTTATCGAA
>HA_batch_10_round_63_probe_8
CAGGAGAGAGCCATGGGAGAATTCTGAAGACTGATTTAAAAAGTGGTAATTGCGTAGTACAATGTCAGACTGAAAAAGGTGGCCTAAACAGTACACTACCATTCCACAATATCAGTAAAT
>HA_batch_10_round_63_probe_9
GGGAATATAGAAAATCTAGAGGAACTCAGGACACTCTTTAGTTCCGCTAGTTCCTACCAAAGAATCCAAATTTTCCCAGACACAATCTGGAATGTGACCTACACTGGAACAAGCAAAGCA
>HA_batch_10_round_63_probe_10
GAGATAGCAGCTAGACCTAAAGTTAGAGGACAAGCAGGCAGGATGAACTATTATTGGACACTATTGGACCAGGGAGACACTATAACATTTGAAGCCACGGGGAATTTGATAGCACCATGG
>HA_batch_10_round_64_probe_1
AACCCTCTACCAGAATGCTTATACATATGTTTCAGTTGAATCATCAAAATACTACCGAAGGTTCACACCAGAAATAGCAGCTAGACCTAAAGTCAGAGGACAAGCAGGCAGAATGAATTA
>HA_batch_10_round_64_probe_2
AGTAAGAAGCCAACTAAAAAACAATGCCAAGGAAATTGGGAATGGCTGCTTTGAATTTTACCATAAATGTGATGACATGTGCATGGAAAGCGTTAAAAATGGAACTTATGATTACCCTAA
>HA_batch_10_round_64_probe_3
CAATAAGGGAAAGGAAGTCCTTGTGCTATGGGGCATTCACCATCCACCTACCAGTACTGATCAACAAAGTCTCTACCAGAATGCAGACGCCTATGTTTTTGTGGGGTCATCAAAGTATAA
>HA_batch_10_round_64_probe_4
GTGGCAAATGGAACAAAGGTCAACACACTGACAGAAAGGGGAGTTGAAGTAGTGAATGCCACAGAAACCGTAGAGACCACAAACATAGAGAGGATTTGCACAAAAGGGAAGAGATCAACA
>HA_batch_10_round_64_probe_5
CCTGAATATTGAATCTTGCTCAACTAGATGCCAGTCAGAGATTGGAGGGATCAACACTAACAAGAGCTTCCACAATGTTCATAGAAACACAATAGGAGACTGCCCCAAGTATGTGAATGT
>HA_batch_10_round_64_probe_6
CAAATCATCCCCAAAAGTTCCTGGTCCGATCATGAAGCCTCATCAGGAGTGAGCTCAGCATGTCCATACCTGGGAAGTCCCTCCTTTTTTAGAAATGTGGTATGGCTTATCAAAAAGAAC
>HA_batch_10_round_64_probe_7
AATTCAGGACCTAGAGAAATACGTTGAAGACACAAAAATAGATCTCTGGTCTTACAACGCGGAGCTTCTTGTTGCCTTGGAGAACCAACATACAATTGATTTAACTGACTCAGAAATGAA
>HA_batch_10_round_64_probe_8
AATTGGGGAAATGTAACATCGCCGGATGGCTCTTGGGAAACCCAGAATGCGACTCATTGCTTCCAGCGAGTTCATGGTCCTACATTGTAGAAACACCAAACTCTAAGAATGGAATATGTT
>HA_batch_10_round_64_probe_9
GGTCTTACATTGCAGAAACACCGAATCCTGAAAATGGAAAATGTTACCCAGGGTATTTCGCCGACTATGAGGAACTAAGGGAACAATTGGGTTCAGTGTCATCATTCAAGAGGTTCGAAA
>HA_batch_10_round_64_probe_10
ACAATAACACTGGAAACCAGCCAATACTCTACTTCTGGGGTGTGCACCATCCTCCGGATACCAATGAGCAAAACACTTTGTATGGTTCCGGTGACCGATATGTCAGGATGGGAACTGAGA
>HA_batch_10_round_65_probe_1
ACGGGAAAAGATGGCTTGTACCCAAATGTGAGCAAGTCCTATGTTAACAACAAAGAGAAAGAAGTCCTTGTACTATGGGGTGTACACCACCCGTCTAACATAGAGAATCAAAGGGCCATC
>HA_batch_10_round_65_probe_2
AAGTGGGGAGCAAATGCTGATAATCTGGGGGATACATCATCCCAATGACGATGCAGAACAAAGGACACTGTATCAGAATGTGGGAACATATGTTTCCATTGGAACATCAACACTAAATAA
>HA_batch_10_round_65_probe_3
TCAGAAGACATTGGATGAGCATGACGCTAATGTAAGAAACCTACACGATAGAGTCAGAAGGGTCCTAAGGGAGAATGCAATTGATACAGGAGATGGTTGCTTTGAAATTCTGCATAAATG
>HA_batch_10_round_65_probe_4
GGGTTTAGGCACCAAAATGCAGAAGGAACAGGAACAGCTGCAGATCTCAAGTCGACCCAAGCAGCCATTGACCAAATTAATGGAAAGCTAAATCGCCTCATTGAGAAGACAAATGAGAAA
>HA_batch_10_round_65_probe_5
GAGAATCGATTTTCATTGGCTACTCCTTGATCCCAATGACACAGTGACTTTCACCTTCAATGGGGCATTCATAGCCCCCGACAGGGCAAGTTTCTTTAGAGGAGAATCGCTAGGAGTCCA
>HA_batch_10_round_65_probe_6
CATGCGAATAACTCAACTGACACTGTTGACACAATACTCGAAAAAAATGTAACAGTAACACACTCTATCAACCTACTTGAGGACAGCCACAACGGAAGGCTATGTCGACTAAGGGGAATA
>HA_batch_10_round_65_probe_7
TTGGCAACGTGATAAACTGGACCAGAGACTCCATAACAGAGGTGTGGTCCTATAATGCCGAACTCTTAGTGGCAATGGAAAATCAGCACACTATCGATCTGGCCGACTCAGAAATGAACA
>HA_batch_10_round_65_probe_8
CCCAGGTACGTTAAGCAACCAAGCCTCCTATTGGCAACAGGGATGAGGAACGTTCCAGAAAAACCAAAGACAAGAGGGCTATTCGGGGCAATTGCTGGGTTTATAGAAAATGGATGGGAA
>HA_batch_10_round_65_probe_9
GGTTCTAATGCAATGGAGGACGGGAATGGATGCTTCGAATTGTATCACAAATGTGATGACCAATGCATGGAAACAATTAGAAATGGGACCTACAATAGACAGAAGTATCAGGAAGAATCA
>HA_batch_10_round_65_probe_10
TGCCTCGTCAGGCACCCTGGAGTTTATCAATGAAGGCTTCAATTGGACTGGGGTCACTCAGAATGGGGGAAGCTATGCTTGCAAAAGGGGACCTGATAACAGTTTCTTCAGTAGACTGAA
>HA_batch_10_round_66_probe_1
CCAACCACAACACAAACAAAGGAGTAACGGCAGCATGCTCCCATGCGGGGAAAAGCAGTTTTTACAGAAATTTGCTATGGCTGACGGAGAAGGAGGGCTCATACCCAAAGCTGAAAAATT
>HA_batch_10_round_66_probe_2
CACTTGGAAAGAAGAATAGAGAATTTAAATAAGAAGGTTGATGATGGGTTTATAGATATTTGGACTTACAATGCTGAACTGTTGGTTCTGTTGGAAAATGAAAGAACTTTGGATTACCAC
>HA_batch_10_round_66_probe_3
ATACAATGCCGAACTCCTAGTTCTAATGGAAAATGAGAGGACACTTGACTTCCATGACTCTAATGTGAGGAATCTGTACGATAAGGTCAGAATGCAACTGAGGGACAATGCTAAGGAAAT
>HA_batch_10_round_66_probe_4
CAGCAAAATAAGCACTGGCTTCACTTATGGGTCTTCCATCAACTCAGCCGGAACCACTAAAGCATGCATGAGAAATGGAGGAAATAGCTTTTATGCAGAGCTCAAATGGCTAGTATCAAA
>HA_batch_10_round_66_probe_5
CTTTGGGTCCGGCATCATCACCTCAAACGCATCAATGCATGAGTGTAACACGAAGTGTCAAACACCCCTGGGAGCTATAAACAGCAGTCTCCCTTTCCAGAATATACACCCAGTCACAAT
>HA_batch_10_round_66_probe_6
CTTGTCCTATTGGAAAATCAGAAAACATTAGATGAGCATGACGCAAATGTAAGGAACCTACATGATCGGGTCAGAAGAGTACTAAGGGAAAATGCAATTGACACAGGAGACGGCTGCTTT
>HA_batch_10_round_66_probe_7
AGCAAAAGCAGGGGATACTTTCATTAATCATGAAGACCGTTATTGCTTTAAGCTACATTTTCTGTCTGGCTTTAGGTCAGGACCTTCCAGGGAACGACAACAGTACAGCAACACTGTGCC
>HA_batch_10_round_66_probe_8
TTGGTCTCCCTGGGGGCAATCAGCTTCTGGATGTGTTCCAATGGGTCTTTGCAGTGTAGAATATGCATCTAAGACCAGAATTTCAGAAATATAAGGAAAAACACCCTTGTTTCTACTGGA
>HA_batch_10_round_66_probe_9
CCTGAATGGTCCTATATAGTGGAAAAGGAAAACCCAGCGAATGGTCTGTGCTACCCAGGCAGTTTCAATGATTATGAGGAATTGAAACATCTCCTCACCAGTGTGACACACTTTGAGAAA
>HA_batch_10_round_66_probe_10
GTCAAGTCACAATTGAGGAATAATGCCAAAGAAATTGGAAATGGATGCTTCGAGTTCTATCACAAATGTGACAACGAGTGCATGGAGAGTGTGAAGAATGGAACATATAACTATCCCAAG
>HA_batch_10_round_67_probe_1
AATGATGAGGCAGAGCAGATAAGGCTCTACCAAAACCCAACTACCTATATTTCCATTGGGACTTCAACACTGAACCAGAGATTGGTACCAAAAATAGCCACTAGATCCAAAATAAACGGG
>HA_batch_10_round_67_probe_2
AATGATCTAGAGAAAAGGATTGAGAATTTGAATAAGAAGGTCGATGATGGGTTTTTGGATGTATGGACATATAACGCTGAGTTGCTCGTTTTACTCGAGAACGAAAGGACTCTAGATTTT
>HA_batch_10_round_67_probe_3
CATTTTGAGGGATTGTAGTGTAGCTGGATGGCTCCTCGGAAACCCCATGTGTGACGAATTCCTCAATGTGCCGGAATGGTCTTACATAGTGGAAAAGGACAATCCTGTCAATGGCCTCTG
>HA_batch_10_round_67_probe_4
AGAACCAGAAAACGCTAGACGAACATGATTCCAATGTCAAAAACCTTTTCGATGAAGTGAAGAGGAGACTGTCAGCCAATGCAATAGATGCTGGGAACGGTTGCTTTGACATACTTCACA
>HA_batch_10_round_67_probe_5
AACCAGAATAGGAGATGGACAGAGAAGCTGGATGAAAATCTATTGGCACCTAATGCACCCTGGAGAAAGAATAATGTTTGAAAGCAATGGGGGTCTTTTAGCACCTAGATACGGATACAT
>HA_batch_10_round_67_probe_6
TAGATGGCTGGTACGGCTATCATCATCAGAATGAGCAGGGATCAGGATATGCTGCTGATCAGAAAAGCACGCAGAATGCGATTGACGGGATCACAAATAAGGTGAATTCGGTAATTGAGA
>HA_batch_10_round_67_probe_7
AGACTGATTTGAACAGTGGGAATTGCATAGTGCAATGCCAAACTGAGAAGGGAGGTTTAAATACGACTCTGCCATTCCACAATATCAGTAAATATGCATTTGGAAACTGCCCCAAATATG
>HA_batch_10_round_67_probe_8
AACTGAATCGTTTAATTGATAAGACAAATCAGCAATTCGAACTCATTGATAACGAATTCAATGAAATAGAACAACAGATTGGGAATGTCATAAACTGGACAAGAGACTCAGTGACTGAAC
>HA_batch_10_round_67_probe_9
TCATTGAAAATGGATGGGAAGGTCTGGTTGATGGATGGTATGGCTTCAGACACCAGAATGCACAGGGAGAGGGAACTGCGGCAGATTACAAGAGCACTCAGTCGGCAATTGATCAAATAA
>HA_batch_10_round_67_probe_10
TTGAGGGCTGGATAGTAGGGAATCCTGCTTGTACTAGCAACTTTGGAATAAGAGAGTGGTCATATTTGATTGAAGACCCATCTGCACCTCATGGACTGTGCTATCCAGGAGAATTGGACA
>HA_batch_10_round_68_probe_1
GAAAAATAACAGATATCCAGTAATCAGTGGGACTTACAACAACACCACTGGTAGAGATGTCTTAGTCTTATGGGGGATACATCATCCGGTCTCAACAGAGGAAACCAAGACATTATATGT
>HA_batch_10_round_68_probe_2
AATTTTCCAGAGTGGAGTGAGAGTGGCCAGATGTAACACAAAGTGCCAAACGTCAGTAGGTGGGATAAACACCAACAAAACTTTCCAGAACATAGACAGGAATGCCATTGGAGACTGCCC
>HA_batch_10_round_68_probe_3
TAGCAATGGAAAATCAGCATACAATTGACATGGCTGATTCAGAAATGCTGAATCTATATGAGAGGGTGAGGAAGCAACTAAGGCAGAATGCTGAAGAAGATGGGAAAGGATGCTTTGAAA
>HA_batch_10_round_68_probe_4
GACTTCAAACTCAGAAAATGGAACATGCTACCCCGGAGAATTTGCTGACTATGAAGAATTAAGGGAGCAGCTGAGTTCAGTCTCTTCATTTGAAAGGTTTGAAATTTTCCCAAAAGCAAC
>HA_batch_10_round_68_probe_5
ATCGATTTCCATTGGCTGATGCTGAACCCCAATGACACAGTCACTTTCAGCTTCAATGGGGCTTTTATAGCTCCAGATCGTGCAAGTTTTCTGAGAGGGAAGTCTATGGGAATTCAGAGT
>HA_batch_10_round_68_probe_6
GTGGAATAAGAACCAATGGTGCAACAAGTGCTTGCAGAAGATCAGGTTCTTCCTTCTATGCGGAGATGAAGTGGTTGCTGTCAAATTCGGACAACGCAGCATTCCCCCAAATGACCAAAT
>HA_batch_10_round_68_probe_7
ATGCTAATGTTAAGAACCTACATGAGCAGGTCAAAAGAGCATTAAAGAATAATGCCATTGATGAAGGAGATGGTTGCTTCAATCTTCTTCACAAATGTAATGACTCATGCATGGAAACCA
>HA_batch_10_round_68_probe_8
TTCAGACAATGCGGCATTCCCTCAAATGACCAAGTCATATAGAAATCCCAGAAACAAACCAGCTCTGATAGTTTGGGGAATTCATCATTCTGGATCGACCACCGAACAGACCAAACTCTA
>HA_batch_10_round_68_probe_9
CTGCCTGCAGGGACAATACGGGGACAAGCAGTTTCTATCGAAATCTAGTATGGTTTGTGAAGAAAGGTAACAAATATCCAGTGATCAGCAGGACTTACAACAACACAACTGGTAGAGATG
>HA_batch_10_round_68_probe_10
ACTTAAATAGAAAGGTTGATGATGGGTTTCTAGACATTTGGACATACAATGCAGAGTTGTTGGTTCTACTGGAAAATGAAAGAACTTTGGACTTCCACGACTCCAATGTGAAGAGTCTGT
>HA_batch_10_round_69_probe_1
AAAAGGTTGATGATGGTTTTCTGGATGTTTGGACGTACAATGCCGAACTGTTGGTCCTATTGGAAAATGAAAGAACTCTGGATTTTCACGACTCGAATGTAAAGAACCTATATGAGAAAG
>HA_batch_10_round_69_probe_2
GGATATTGAATGAATTAGAAGAGCTAAAAGCACTCATTGGGTCTGGAGAAAGAGTACAGAGGTTTGAAATGTTTCCCAAGAGCACGTGGGCCGGAGTAGACACTAGCAGGGGAGTTACGA
>HA_batch_10_round_69_probe_3
AAGGGCTATTTGGAGCCATTGCCGGTTTTATCGAAGGAGGGTGGTCTGGAATGATTGATGGGTGGTATGGATTTCATCACAGTAATTCAGAGGGAACAGGAATGGCAGCTGACCAGAAGT
>HA_batch_10_round_69_probe_4
AAGAACCGACACAACAACAAGTGTGGCAACAGAAGAAATAAATAGGATTTTCAAACCATTAATAGGACCAAGGCCTCTTGTCAACGGTCTGATGGGAAGAATCAATTATTACTGGTCTGT
>HA_batch_10_round_69_probe_5
TAGACTGAACATCAATTCAGTAAAACTTTCTTCGGGTTATAAAGACATCATCCTTTGGTTTAGCTTCGGGGCATCATGCTTTGTTCTTCTGGCCGTTGTCATGGGTCTTGTTTTCTTCTG
>HA_batch_10_round_69_probe_6
TCGCCCCTTGGTATGCATACAAATTTGTCAGCACAAATAAAAAGGGAACCGTCTTCAAGTCAAATTTACCAATCGAGAACTGCGATGCCACATGCCAGACTATTGCAGGAGTCCTAAGGA
>HA_batch_10_round_69_probe_7
GTGAGTGTGACACGAAGTGCCAAACACCTCAGGGAGCGATAAACAGTAGCCTTCCTTTCCAGAATGTGCACCCAGTTACAATAGGAGAATGCCCGAAGTACGTCAGGAGTACAAAGTTAA
>HA_batch_10_round_69_probe_8
GAGAATCCTGAGAACTGATTTAAGCAGCGGTAATTGTGTGGTACAATGTCAGACTGAAAAAGGTGGCCTAAACAGTACATTGCCATTTCACAACATCAGCAAATATGCATTTGGGACCTG
>HA_batch_10_round_69_probe_9
AAATGGATGGGGTGCTGTGAATTCGGGAGCAGGAGTGACTGCTGCATGCAAATTCGGAAGCTCCAATTCTTTCTTCCGAAACATGGTATGGCTTATACATCAATCAGGAACATATCCTGT
>HA_batch_10_round_69_probe_10
AAAGAGAAAAAAGGGGCCTATTTGGAGCAATAGCCGGATTCATAGAAGGAGGGTGGCAAGGAATGGTGGATGGATGGTATGGATACCATCACAGCAATGAGCAAGGTAGTGGATATGCTG
>HA_batch_10_round_70_probe_1
AAGAGGATGGCACTGGTTGTTTTGAGATTTTCCACAAATGTGATGATGACTGTATGGCCAGTATAAGGAATAATACCTATGATCATAGCACATACAGAGAAGAAGCAATGCAGAATAGAC
>HA_batch_10_round_70_probe_2
ATTCTATGGATTTCCTTTTCCATATCATGCTTTTTGCTGTGTGTTGTTCTACTGGGATTCATCATGTGGGCCTGCCAGAGAGGCAATATTAGATGCAACATTTGCATTTGAGTATACTAA
>HA_batch_10_round_70_probe_3
CAGGATCTTGAGAAATACGTTGAAGACACAAAGGTAGATCTCTGGTCTTACAACGCAGAACTTCTTGTTGCCCTAGAGAACCAACATACAATTGATTTGACCGATTCAGAAATGAACAAG
>HA_batch_10_round_70_probe_4
ACTGTTGACACACTGATAGAGGACAATGTTCCTGTGACCCACACCAAAGAATTGCTCCACACAGAGCACAATGGGATGTTATGTGCAACAACCCTAGGACACCCTCTTATTCTAGAAAAA
>HA_batch_10_round_70_probe_5
GCAGACAAAGAGTCAACTCAGAAGGCAATAGACCAAATAACATCCAAAGTGAACAATATCGTTGACAGGATGAATACAAACTTTGAGTCTGTGCAGCATGAATTCAGTGAAATAGAAGAG
>HA_batch_10_round_70_probe_6
CAAATTTCGAGTCTGTGCAACACGAATTCAGTGAAATAGAGGAGAGGATAAATCAGTTATCAAAACATGTAGATGATTCTGTGGTAGACATATGGTCATATAATGCACAGCTCCTCGTGT
>HA_batch_10_round_70_probe_7
GGGACATCCTCTCATTCTAGACACCTGTACCATTGAAGGACTGATCTATGGCAACCCTTCTTGTGATCTGCTGTTAGGAGGAGGAGAATGGTCCTACATCGTCGAAAGACCATCGGCTGT
>HA_batch_10_round_70_probe_8
AAGCAGCAATCGATCAAATCAATGGAAAGCTGAATAGATTGATCGGGAAAACCAACGAGAAATTCCATCAGATTGAAAAAGAATTCTCAGAAGTCGAAGGGAGAATTCAGGATCTTGAGA
>HA_batch_10_round_70_probe_9
GAATCAACCCAAGAGGCAGTAAACAAAATAACATCTAAGGTGAATAATATAATCGATAAAATGAACAAGCAGTACGAAATCATTGATCATGAGTTCAGTGAAATTGAAGCCAGATTAAAT
>HA_batch_10_round_70_probe_10
GTGAAATTGAAGAGAGAATAAACCAGTTGTCAAAACATGTGGATGATTCTGTTATTGACATATGGTCATACAACGCACAGCTTCTTGTTCTACTGGAAAATGAAAAGACACTAGATCTCC
>HA_batch_10_round_71_probe_1
TTTGAATTGATAGACAATGAGTTCAATGAAGTGGAGAAGCAGATCGGCAATGTGATCAATTGGACCCGAGACTCCATAACAGAAGTATGGTCCTACAATGCTGAACTCCTAGTGGCAATG
>HA_batch_10_round_71_probe_2
AGAAGGAAATATCAAGAGGAGTCAAAAATAGAAAGACAGAAAATAGAGGGGGTCAAGCTGGAATCTGAAGGAACCTACAAAATCCTCTCCATTTATTCGACGGTGGCATCATATCGAGTA
>HA_batch_10_round_71_probe_3
GTTGAGAGAAAACGCAGAGGAGGATGGGACCGGCTGTTTTGAAATATTCCACAAATGTGACGATAAATGCATGGAGAGCATAAGGAACAACACCTATAACCACACTCAATACAGAGCCGA
>HA_batch_10_round_71_probe_4
TTATTGGACACTGTTAGATCAAGGAGACACCATAACATTTGAAGCCACTGGGAACTTAATAGCACCATGGTACGCATTTGCTTTGAATAAGGGCTCTAATTCTGGAATTATGATGTCGGA
>HA_batch_10_round_71_probe_5
GAAGAAGTGACCAATGCTACTGAAACAGTGGAGAGTACAAGCCTAAACAGGTTATGTATGAAAGGAAGAAGCCACAAAGACCTGGGCAACTGTCATCCGATAGGAATATTGGTAGGAACA
>HA_batch_10_round_71_probe_6
TTGGACATATAATGCCGAACTCCTAGTTCTGATGGAAAATGAAAGAACACTTGATTTCCATGATTCCAATGTAAAGAATCTGTATGACAAGGTCAGAATGCAATTGAGAGACAATGCCAA
>HA_batch_10_round_71_probe_7
ACAGCAACGCTGTGCCTGGGACATCATGCGGTGCCAAACGGAACACTAGTGAAAACAATCACAAGTGATCAGATTGAAGTAACTAATGCTACTGAGCTGGTTCAGAGCTCCTCAACGGGG
>HA_batch_10_round_71_probe_8
CCTCGGTGATTGCTCCTTTGCAGGATGGATATTGGGAAACCCAATGTGTGACGACTTAATTGGTAAGACTTCATGGTCTTACATTGTGGAAAAGCCCAATCCAACAAATGGAATTTGTTA
>HA_batch_10_round_71_probe_9
GTCAGACACTGAGAGTAAGATCCAATGGGAATCTAATTGCTCCGTGGTATGGACACGTTCTTTCAGGGGAGAGCCACGGAAGAATACTGAAGACTGATTTAAACAGTGGTAATTGTGTAG
>HA_batch_10_round_71_probe_10
TTGGATCAGGAATCATCACCTCAAACGCATCAGTGGAAGGATGTGACGCAAAATGTCAAACACCCAAGGGAGCTATAAACAGCAGTCTTCCTTTCCAAAATGTGCACCCAGTCACAATAG
>HA_batch_10_round_72_probe_1
ATTAGGCAACGGGTGCTTTGAATTCTATCACAGGTGTGACAATAAATGCATGGAAAGTGTGAGAAACGGAACGTATGACTATCCACAATACTCAGAAGAATCAAGACTGAAGAGAGAGGA
>HA_batch_10_round_72_probe_2
TGGGGAAATGTAACATTGCCGGATGGATCTTAGGAAACCCAGAATGCGAATCACTGCTTTCTAAGAGATCATGGTCCTACATTGCAGAAACACCAAACTCTGAGAATGGAGCATGTTACC
>HA_batch_10_round_72_probe_3
CTTTAGTGGAGTGAACTCTTTTAGCAGAACAGAGCTAATAAGTCCCAGCAAATGGGGAGATGTTCTGGATGGAGTAACTGCTTCTTGTCTTGACAAAGGAGCAAGCAGTTTTTACAGAAA
>HA_batch_10_round_72_probe_4
GAAAAAGTTAGAAGGATGCTAAAGGACAATGCCAAAGACGAGGGAAACGGATGTTTCACTTTTTACCATAAGTGTGACAATGAATGCATTGAAAGGGTTAGAAACGGAACATATGACCAC
>HA_batch_10_round_72_probe_5
AAGAGTACTCAGGCAGCTATCGACCAAATCACTGGAAAGCTGAACAGGTTGATTGAGAAGACCAACACTGAGTTTGAGTCAATAGAGTCTGAATTCAGTGAGATTGAACACCAAATTGGT
>HA_batch_10_round_72_probe_6
TACAGCTACATATGCGGACACGATATGTATAGGATACCATGCCAACAACTCAACCGACACTGTTGATACAGTACTTGAAAAGAATGTAACGGTAACACATTCTGTCAACCTACTGGAGGA
>HA_batch_10_round_72_probe_7
ATTGCTTTAAGCTACATTTTCTGCCTGGCTTTTGGTCAGAATCTTCCAGGAAATGAAAATAACACAGCAACACTATGCCTGGGACATCATGCAGTGCCGAACGGGACAATAGTGAAAACA
>HA_batch_10_round_72_probe_8
CAGAAATGTGCCAGCCATATCGAATAGAGGACTGTTTGGAGCAATTGCAGGATTTATAGAAGGAGGCTGGCCAGGTCTAATCAATGGTTGGTACGGTTTTCAGCATCAAAACGAACAGGG
>HA_batch_10_round_72_probe_9
CTCCATGATTCAAATGTCAAGAACTTGTACGAAAAGGTCCGACTCCAGCTGAGAAACAATGCAAAAGAATTAGGCAATGGATGCTTTGAATTCTACCACAAGTGTGACAATGAATGCATG
>HA_batch_10_round_72_probe_10
CAAGTCCTCTGAAGCTTGTCGATGGACAAGACTGCGACCTTATCAACGGTGCATTGGGAAGCCCAGGCTGTGACCACTTACAAGACACTACTTGGGATGTTTTCATTGAAAGGCCAACGG
>HA_batch_10_round_73_probe_1
GCAGGGGTTCAATCTGTCAAAATGGAGAAAATAGTGCTTCTTCTTGCAGTGGTTAGCCTTGTTAAAGGTGATCAGATTTGCATTGGTTACCATGCAAACAACTCGACAGAGCAGGTTGAC
>HA_batch_10_round_73_probe_2
GAATACCCCCACTACAATTGGGGAGATGCAGCATCGCTGGATGGATATTAGGAAACCCAGAATGCGAATCACTGTTTTCCAAGAAATCATGGTCCTATATTGCAGAAACACCAAATCCTG
>HA_batch_10_round_73_probe_3
AACATGGGATCTCTTTGTTGAGCGAAGCAGCGCTTTCAGCAATTGTTACCCTTATGATGTACCAGACTATGCCTCCCTTCGATCCCTAGTTGCTTCATCAGGCACACTAGAATTCATCAC
>HA_batch_10_round_73_probe_4
TTGAAAAGAATGTGACCGTCACGCACTCAGTTGAGTTACTGGAGAATCAAAAAGAGGAAAGGTTCTGCAAAATCTTGAACAAGGCCCCTCTCGATTTGAGAGGATGTACCATAGAAGGCT
>HA_batch_10_round_73_probe_5
CAGTGGCGGCCAGTCTCTGCTTGGCAATCCTGATTGCTGGAGGTTTAATCCTGGGTATGCAAAATGGATCTTGTAGATGCATGTTCTGTATTTAAAGAAAAAAACACCCTTGTTTCTACT
>HA_batch_10_round_73_probe_6
CTCATTCTGAAGGATTGCAGCGTAGCTGGATGGCTTCTTGGAAATCCAATGTGTGATGAATTCCTGAATGTGCCGGAATGGTCATACATTGTGGAAAAAGACAATCCAGTCAATGGCCTG
>HA_batch_10_round_73_probe_7
AATAAAAGCAACAAAAATGAAGGCAATACTAGTAGTCCTGCTATATACATTTACAACCGCAAGTGCAGACACATTATGTATAGGTTATCATGCGAACAACTCAACTGACACTGTAGACAC
>HA_batch_10_round_73_probe_8
ACCAAACTATATGGGAGTGGGAGTAAACTAATAACAGTTGGGAGTTCTAACTATCAGCAATCCTTTGTACCGAGTCCAGGAGCGAGACCACAAGTGAATGGTCAATCAGGAAGAATTGAT
>HA_batch_10_round_73_probe_9
ATCAGCACTAGGCCCCAAGTCAATGGACAGGCTGGACGAATGACATTTTACTGGACAATAGTCAAACCAAAAGAATCAATAACATTTGAGTCTAACGGTGCATTTCTAGCCCCTAGATAT
>HA_batch_10_round_73_probe_10
TTGTGGAAAAAGACAGACCAGCCAATGGCCTGTGCTATCCGGGAGCCTTCAACTATTATGAAGAACTGAAGCATTTAATGAGCAGCACAAACCATTTTGAGAGAATTCAGATATTTCCTA
>HA_batch_10_round_74_probe_1
ATGAACACTCAAATCCTGGTATTCGCTCTGATTGCGATCATTCCAACAAATGCAGACAAAATCTGCCTCGGACATCATGCCGTGTCAAACGGAACCAAAGTAAACACATTAACTGAAAGA
>HA_batch_10_round_74_probe_2
ACTGCCATTCCACAATATCAGTAAATATGCATTCGGGAACTGCCCCAAATATATTGGAGTCAAGAGTCTCAAACTGGCAATCGGTCTGAGAAACGTGCCTGCTAGGTCAAGTAGAGGACT
>HA_batch_10_round_74_probe_3
TGATCATGAGTTCAATGAAATTGAAGCCAGACTCAATATGATAAACAATAAGATTGATGATCAAATACAAGACATCTGGGAATATAAACCAGAATTAAAAGTACTGCTTGAAAATCAGAA
>HA_batch_10_round_74_probe_4
TCGAGAGGCGAGAGGGGAATGATGTCTGTTATCCTGGGAAATTTGTGAATGAAGAAGCCCTGCGCCAAATCCTCAGGGGATCAGGAGGGATCAACAAGGAAACAACGGGATTCACATACA
>HA_batch_10_round_74_probe_5
CAGGAGATTTCATCGATTATGAGGAGCTAAGAGAGCAATTGAGCTCAGTGTCATCATTTGAAAGGTTTGAGATATTCCCCAAGACAAGTTCATGGCCCAATCATGACTCGAACAAAGGTG
>HA_batch_10_round_74_probe_6
TGGTATGGCGGCAGATAGGGATTCAACTCAAAAGGCAATTGATAAAATAACATCCAAGGTGAATAATATAGTAGACAAGATGAACAAGCAATATGAAATAATTGATCATGAATTCAGTGA
>HA_batch_10_round_74_probe_7
GAAAATCCAAGGAATGGTTTGTGCTACCCAGGCAGTTTCAATGATTATGAAGAATTGAAACACCTCCTTAGTAGTGTAACACACTTCGAGAAAGTGAAGATTTTGCCCAAAGATATGTGG
>HA_batch_10_round_74_probe_8
AATGTACCTGCTGCATCGAGTAGGGGACTATTTGGCGCTATAGCCGGATTCATAGAAGGAGGATGGCCAGGACTAGTGGCTGGTTGGTATGGCTTCCAACATTCAAATGACCAAGGAGTC
>HA_batch_10_round_74_probe_9
GTGACTGTTACCCATTCAGTTAATTTACTAGAAAACAGCCACAATGGAAAACTCTGCAGCCTTAATGGAAAGGCCCCCTTACAACTGGGAAACTGCAACATAGCAGGATGGATCCTTGGC
>HA_batch_10_round_74_probe_10
AGTTTAAACAATAAGGTTGATGATGGGTTTCTAGATATTTGGACTTACAATGCCGAACTGCTGGTTCTATTGGAAAATGAAAGAACTCTGGATTATCATGATTCAAATGTGAAGAACCTA
>HA_batch_10_round_75_probe_1
CTTATACTATGGGGTGTTCATCATCCGTCTAACATAGGGGACCAACGGGCCATCTATCAGACAGAAAATGCTTATGTTTCTGTAGTATCTTCACATTTTAATAAAAAATTCACACCAGAA
>HA_batch_10_round_75_probe_2
TGCCTTGGGCATCATGCCGTGTCAAACGGAACCAAGGTAAACACACTAACTGAAAGAGGAGTGGAAGTTGTCAATGCAACTGAAACAGTGGAGCGAACAAACATTCCTAGAATCTGCTCA
>HA_batch_10_round_75_probe_3
AACGGCAGCATGTCCACATGCTGGGACAAACAGCTTCTACCAAAATTTAATATGGCTGGTCAAAAAAGAGAATTCATACCCAAAGATCAACATATCCTACACTAACAATAAAGGGAAGGA
>HA_batch_10_round_75_probe_4
GAAAACAAGGAGGCAACTAAGGGAGAATGCTGAAGATATGGGCAATGGTTGTTTCAAGATATACCACAAATGTGATAATTCTTGCATAGACTCAATTAGAAATGGGACTTATGATCATGA
>HA_batch_10_round_75_probe_5
GAGTTCATTGCCGAAGAATTCCAATGGACCACAGTGAAGCAAAATGGAAAATCCGGAGCCTGCAAAAGAGCAAATGTGAATGATTTCTTTAACAGACTAAATTGGCTGGTAAAGTCAGAC
>HA_batch_10_round_75_probe_6
CCCTTTTGATGTGCCAGATTATCAGAGTTTGAGAAGCATACTTGCCAACAATGGAAAATTTGAATTCATTGCTGAGGAATTCCAATGGAACACCGTGAAGCAGAACGGAAAATCCGGGGC
>HA_batch_10_round_75_probe_7
CAGCTCATTGGTACTGTTAGTCTCTCTAGGGGCAGTCAGTTTCTGGATGTGCTCCAATGGGTCTTTACAGTGCAGAATATGTATCTAAGATTAGGATTTCAGAGACATAAGAAAAAACAC
>HA_batch_10_round_75_probe_8
AGCAGAAGGCTCCTCTCAAAATTACACAGGAAACCCTGTGATATGCCTGGGACATCATGCTGTGTCCAATGGGACAATGGTGAAAACCTTGACAGATGATCAAGTAGAAGTTGTCACTGC
>HA_batch_10_round_75_probe_9
AACCTGGGGACGTATTAGTAATCAATAGTAATGGAAACCTAATTGCTCCTCGGGGCTACTTCAAAATGCGCACTGGGAAAAGCTCAATAATGAGATCAGATGCACCTATTGACACCTGCA
>HA_batch_10_round_75_probe_10
AGAACTGAAGGCACTCATTGGCTCAGGAGAAAGAGTTGAGAGATTTGAAATGTTCCCCAAAAATACGTGGAGAGGAGTAGACACCAGCAGTGGAGTAACAGCAGCTTGCCCTTATAATAG
>HA_batch_10_round_76_probe_1
GCCATTGCTGGTTTTATTGAGGGGGGATGGACAGGAATGATAGATGGATGGTATGGTTACCACCATCAGAATGGGCAGGGATCAGGATATGCAGCGGACCAAAAGAGCACACAAAATGCC
>HA_batch_10_round_76_probe_2
GTTCTCCTTGAAAACGAAAGAACGCTAGACCTGCATGACGCGAACGTGAAGAACCTGTACGAAAGGGTGAAATCACAACTACGGGACAATGCCAATGATTTAGGAAATGGATGCTTTGAA
>HA_batch_10_round_76_probe_3
GCAGGGGAGAATGGATTATTATTGGGCCGTTCTTAAACCTGGACAAACAGTAAAAATACAAACCAATGGTAATCTTATTGCACCTGAATATGGTCATTTAATAACAGGGAAATCACATGG
>HA_batch_10_round_76_probe_4
ATCTAATCGCGCCTGAATTCGGTTATCTGCTCAAAGGGGAAAGCCATGGCAGAATAATTCAAAATGAGGACATACCAATTGGGAGTTGTCACACGAAATGTCAGACGTACGCAGGAGCAA
>HA_batch_10_round_76_probe_5
GAGCTACTGTAAATGTAGAAGCACTAAGGCAGAAGATAATGGAGAGTGGAGGGATCGACAAGATAAGCACTGGCTTCACTTATGGATCTTCCATAAACTCGGCCGGGACCACTAGAGCGT
>HA_batch_10_round_76_probe_6
TTCTGGCGATCGATATGTCAGGATGGGAACTGAAAGCATGAATTTTGCCAAGAGCCCGGAGATTGCGGCAAGGCCTGCGGTGAATGGCCAAAGAGGCAGAATTGATTATTACTGGTCTGT
>HA_batch_10_round_76_probe_7
ACTGAAAGCATGCATTTTGCCAAGAGTCCGGAAATTGCAGCAAGACCTTCTGTAAATGGTCAAAGAGGCAGGATTGATTATTACTGGTCTGTTTTAAATCCAGGGGAAACCTTGAACGTT
>HA_batch_10_round_76_probe_8
CCAATGCGATGGAAGATGGAAAGGGCTGTTTTGAGCTATACCATAAGTGTGATGACCAATGCATGGAAACAATTCGAAACGGAACCTATAATAGGAGAAAGTACAGAGAGGAAGCAAGAC
>HA_batch_10_round_76_probe_9
ATTGGGGTATTCTGAAGAGGGGAGAAACTTTAAAAATTAGAACCAATGGGAACCTGATCGCGCCTGAGTTCGGCTATCTGCTCAAAGGAGAGAGCCATGGTAGAATAATTCAAAATGAGG
>HA_batch_10_round_76_probe_10
GAGACAATGCAAAAGAACTAGGGAATGGATGTTTTGAATTTTATCACAAATGTGATGATGAATGCATGAACAGTGTAAAGAATGGGACATATGATTATCCTAAGTATGAAGAGGAGTCTA
>HA_batch_10_round_77_probe_1
TATTGAGAAATACGGTACAGGACGAATTTTCCAAAGTGGAATAAGGATGGCCAAATGCAACACAAAATGTCAAACGTCAATGGGTGGGGTAAACACAAACAAAACTTTCCAGAACATAGA
>HA_batch_10_round_77_probe_2
GAGCAATAACTCTTCAGACACAGTAGATACACTGACAGAGAATGGAGTACCTGTGACAAGCTCAATTGACCTCGTTGAAACAAACCACACTGGAACATACTGTTCCCTGAATGGGATCAG
>HA_batch_10_round_77_probe_3
ATGTGGAATCCAATGGAAACCTAATCGCTCCTTGGTATGCGTACAGATTTTTCAACACCAAAAGTAAAGGAGCCGTCTTCAAGTCAGATTTACCGATCGAGAACTGTGATGCCACATGCC
>HA_batch_10_round_77_probe_4
TTCCCTGAATGGGATCAGCCCAATTCATCTTGGTGACTGCAGCTTTGAGGGGTGGATTGTTGGAAACCCATCCTGTGCCACAAACATCAACATCAGGGAGTGGTCATATTTGATTGAAGA
>HA_batch_10_round_77_probe_5
TGTTCCTTTAGACTCTAGTTGTGGAGGGGATTGCTTTCACAGTGGGGGTACGATAGTCAGTTCTCTGCCATTCCAAAACATCAACCCTAGAACAGTGGGGAAGTGCCCCCGATATGTCAA
>HA_batch_10_round_77_probe_6
TACTTGCACTATCGAGGGGCTAGTCTATGGCAACCCTTCTTGTGATCTGCTATTGGGAGGGAAGAAATGGTCTTACATTGTCGAGAGATCATCGGCTGTTAATGGAATGTGTTATCCTGG
>HA_batch_10_round_77_probe_7
AATTGGGTAACTGCAGCGTTGCCGGGTGGATCTTAGGAAACCCAGAATGCGGATTACTGATTTCCAAGGAGTCATGGTCCTACATTGTAGAAAGACCAAATCCTGAGAATGGAACATGTT
>HA_batch_10_round_77_probe_8
AATGCCCTGGGAGACTGCCCAAAGTACATAAAGTCTGGGCAATTAAAACTTGCTACTGGCCTGAGAAATGTCCCATCCATTAATGAAAGAGGCCTGTTTGGTGCAATTGCAGGATTCATA
>HA_batch_10_round_77_probe_9
TTCCAGACTATCAGAGTTTGAGGAGCATACTTGCTAACAATGGGAAGTTTGAATTCATTGCTGAAGAATTTTCATGGACCACTGTGAAACAAAATGGAAAGTCTGGAGCCTGTAAGAGGG
>HA_batch_10_round_77_probe_10
TACCAAACCCTGAGAATGGAATATGTTACCCAGGGCACTTCTCTGACTATGAAGAGCTGAGAGAGCAATTGAGTTCAGTATCATCATTTGAGAGATTCGAAATATTCCCTAAGGAAAGCT
>HA_batch_10_round_78_probe_1
TCTGCTAATTCCTATCAAAGAATCCAGATCTTTCCAGACACAACCTGGAATGTGACTTACAGTGGAACAAGCAAGGCATGTTCAAACTCATTTTACAGGAGTATGAGATGGCTGACTCAC
>HA_batch_10_round_78_probe_2
CCTGGAAATGTAGAGAATCTGGAAGAACTCAGGGCCTTTTTCAGCTCTGCTAATTCCTATCAAAGAATCCAGATCTTCCCAGACAGAATTTGGAATGTGACTTACACTGGAACAAGCGCA
>HA_batch_10_round_78_probe_3
TTAATCTTCTTGAAGACAGACATAACGGGAAACTATGTAAACTGGGGGGGATAGCCCCATTGCACTTGGGTAAATGTAACATTGCCGGATGGCTTTTGGGAAACCCAGAATGTGAATTAC
>HA_batch_10_round_78_probe_4
ATGCATGGAGAGCGTCAAAAATGGGACTTATGATTATCCAAAGTACTCAGAAGAATCAAAACTAAACAGAGAGGAAATAGATGGAGTAAAGTTGGAGTCAACAAGGATTTACCAGATTTT
>HA_batch_10_round_78_probe_5
ATCTACTGGACAATAGTAAAGCCAGGAGACATACTGGTGATTAACAGCAATGGAAATCTAATTGCCCCTCGAGGTTATTTTAAGATGCGCACTGGGAAAAGCTCGATAATGAGATCAGAT
>HA_batch_10_round_78_probe_6
GAGACTCAACCCAAAAGGCAATCGATAAAATAACATCCAAAGTGAATAATATAGTCGACAAAATGAACAAGCAGTATGAAATCATTGATCATGAATTCAGTGAGGTAGAAACTAGACTTA
>HA_batch_10_round_78_probe_7
CCATAAATGAAATAACAACCAAGATAAACAACATAATAGAGAAAATGAACGGAAACTATGATTCAATAAGAGGGGAGTTCAACCAAGTGGAGAAGAGAATCAACATGCTCGCTGATCGGG
>HA_batch_10_round_78_probe_8
ATCATGCCAACAACTCAACAACACAGGTGGATACCATCCTTGAGAAGAATGTCACCGTAACACACTCAGTTGAATTGCTAGAAACCCAAAAGGAAGAGAGATTCTGCAAAATATTGAACA
>HA_batch_10_round_78_probe_9
CGGTTACCAGTCGACAAACTCCACGGAAACTGTTGATACGCTAATAGAGACCAATGTCCCTGTGACACACACCAAAGAGTTGCTCCACACAGAACACAATGGAATGCTGTGCGCAACAAA
>HA_batch_10_round_78_probe_10
GTCTTACATTGTCGAAAGATCATCAGCTGTAAACGGAATGTGTTACCCCGGAAATGTGGAAAACCTGGAGGAACTGAGGTCTCTATTCAGCTCTGCCAGGTCTTATAAGAGGATCCAGAT
>HA_batch_10_round_79_probe_1
AGATGCTCAGGTTCACAATTGCACTACAAAATGCCAAACTCCCCATGGGGCCTTGAAAAGCAATCTTCCTTTTCAGAATGTACATCCCGTCACTATTGGAGAATGCCCCAGATATGTTAA
>HA_batch_10_round_79_probe_2
GTAATAGCAATACTGGCAGCAGCCGGAAAATCGGACAAGATCTGCATTGGGTATCATGCCAACAACTCAACAACACAGGTAGATACAATACTTGAGAAGAATGTGACTGTCACACACTCA
>HA_batch_10_round_79_probe_3
CACAAGCGGAGAACAAATGCTAATAATTTGGGGGGTGCACCATCCCAATGATGAGACAGAACAAAGAACATTGTACCAGAATGTGGGAACCTATGTTTCCGTAGTCACATCAACATTGAA
>HA_batch_10_round_79_probe_4
TCAAAAGGCAATAGATGGAATCACCAATAAGGTCAACTCAATCATTGACAAAATGAACACCCAGTTTGAGGCCGTTGGAAAGGAATTTAATAACTTGGAAAGGAGGATAGAGAATTTGAA
>HA_batch_10_round_79_probe_5
CGTTCCATCCATTCAAACCAGAGGGCTATTTGGAGCAATTGCTGGGTTCATCGAAGGAGGATGGACAGGCATGATAGATGGATGGTACGGATATCATCATCAGAATGAGCAGGGGTCAGG
>HA_batch_10_round_79_probe_6
TGGTCTGTTTTAGAGCCTGGAGAAACCTTGAATATAGAATCTAATGGAAATCTGATCGCTCCTTGGTATGCATACAGATTCCTCAGCACCAATAGAAAAGGAGCCGTCTTCAAGTCCGAC
>HA_batch_10_round_79_probe_7
TGTAGAATCTAACGGGAATTTAATAGCCCCTTGGTATGCATACAGATTTGTCAACAAAGATAGTAAAGGAGCCATATTCAGATCAAATTTACCAATCGAGAACTGCGATGCCACATGCCA
>HA_batch_10_round_79_probe_8
AGAGCAAACTAATCTATACAAAAACAACCCGGGAAGAGTCACTGTCTCTACCAAAACTAGCCAAACAAGTGTAGTCCCTAACATTGGTAGCAGACCTTGGGTGAGAGGACAAAGCGGCAG
>HA_batch_10_round_79_probe_9
ACAGGCATAGCTGCAGACAGGGACAGCACTCAGAAGGCAATAGACAATATGCAAAACAAACTCAACAATGTCATCGACAAAATGAACAAACAATTTGACGTGGTGAACCATGAATTTTCA
>HA_batch_10_round_79_probe_10
AAAGGTCTTGATAAAATCTGCCTGGGACACCATGCAGTAGCTAATGGAACCATTGTGAAAACTCTCACAAATGAACAGGAAGAAGTGACCAATGCTACTGAAACAGTGGAGAACACAAGT
>HA_batch_10_round_80_probe_1
ACCTGATTGTCTTCAACACAATAGGGAATCTAATTGCCCCAAGAGGACATTACAAACTAAACAATCAGAAGAAGAGCACAATTCTAAACACTCCAATTCCAATAGGCTCATGTGTAAGCA
>HA_batch_10_round_80_probe_2
TATCTGTGGGAACATCAACACTGAATCAGAGGTCAATCCCAGAAATAGCAACCAGGCCCAAAGTAAACGGACAAAGTGGAAGAATGGAATTTTTTTGGACAATACTAAAGCCGAATGATG
>HA_batch_10_round_80_probe_3
CACTGGCAATCATGATAGCTGGTCTATCTTTATGGATGTGCTCCAATGGATCGCTACAATGCAGAATTTGCATTTAAATTTGTGAGTTCAGATTGTAGTTAAAAACACCCTTGTTCAACT
>HA_batch_10_round_80_probe_4
AATGCCCCAAATATGTGAAATCAAACAGATTAGTCCTCGCGACTGGACTCAGAAATGCCCCTCAAAGAGAGGGAGGAAGAAGAAAAAGAGGACTATTTGGAGCCATAGCAGGGTTTATAG
>HA_batch_10_round_80_probe_5
GGTGAACACGCTAACAGAGAGGGGGATTGAGGTAGTAAATGCTACGGAGACAGTGGAAACTGCGAATATCGAGAAAATCTGCACCCAAGGGAAAAGGCCAACAGACCTGGGACAATGTGG
>HA_batch_10_round_80_probe_6
TACTAAGATTCACGATCAAATCCAAGATATATGGGCATATAATCCAGAAATCATAGTTCTGCTTCAAAACCAGAAAACAATGGAGGAGCATGATGCAAATGTAAACAATCGGTATAATAA
>HA_batch_10_round_80_probe_7
GACCTAGGTCAATGCGGAATTCTGGGGATATTGACAGGTCCCCCACAGTGTGATCAGTTCCTGGAATTTGAATCCGATCTGATTGTTGAACGACAAGAGGGGAAGGATGTGTGCTATCCC
>HA_batch_10_round_80_probe_8
AAATGTCAAACAGAAATAGGAGGGATTAATACAAACAAAAGCTTCCACAATGTTCATAGAAACACTATCGGAGACTGTCCCAAGTATGTGAATGTCAAATCCCTGAAACTTGCCACGGGA
>HA_batch_10_round_80_probe_9
CCCCTTGGGGGCAATAAATACAACATTGCCTTTTCACAATGTCCACCCATTGACCATTGGTGAGTGCCCCAAATATGTAAAATCAGAAAGGTTAGTCTTAGCAACAGGATTAAGAAACGT
>HA_batch_10_round_80_probe_10
ATCCAAAACGAGGATATACCCATTGGGAATTGTAACACAAAATGTCAAACATATGCGGGAGCAATCAATAGCAGCAAACCCTTTCAGAATGCAAGTAGGCATTACATGGGAGAATGTCCC
>HA_batch_10_round_81_probe_1
AAGAGAAAGAAGTCCTTATACTATGGGGTGTTCATCATCCGCCTAACATAGAGAACCAAAGGACCCTCTATCGCACAGAAAATGCTTATGTCTCAGTAGTGTCTTCACATTATAGCGGAA
>HA_batch_10_round_81_probe_2
AAGTGCCAAACACCCAAAGGTGCCATAAATACCAGCCTTCCATTTCAGAATGTACATCCAGTTACTATTGGAGAATGTCCAAAATATGTTAAAAGCGCCAAATTAAGAATGGCTACAGGA
>HA_batch_10_round_81_probe_3
GCAATTCCTATGTGAACAAGAAAGGGAAAGAAGTCCTTGTACTATGGGGTGTTCATCACCCGTCTAACAGTAAAGAGCAACAGACTCTCTATCAGAATGAAAATGCTTATGTCTCTGTAG
>HA_batch_10_round_81_probe_4
AATTTGAGGCTGTAGGTCATGAATTTTCAAACCTGGAGAGAAGGATTGACAACCTAAACAAAAGAATGGAAGATGGATTTCTGGATGTTTGGACATACAATGCTGAATTGTTGGTTCTTC
>HA_batch_10_round_81_probe_5
TGCACCATAGAAGGTTGGATGTTGGGGAACCCTCATTGTGACCTACTGCTTGAGGACCAAAGATGGTCATATATAGTGGAAAGGCCTTCTGCTCAAAATGGGATTTGCTATCCAGGACCT
>HA_batch_10_round_81_probe_6
GGTCTGACTCTGGAATTATAACATCAGATGTTCCAGTTCATAACTGTGACACAAGGTGTCAAACCCCTCATGGGGCTTTGAACAGCAGCCTTCCTTTTCAGAATGTACATCCTATCACTA
>HA_batch_10_round_81_probe_7
ATCAAATGGCACCAAAGTAAACACACTCACTGAGAGAGGAGTAGAAGTTGTCAATGCAACGGAAACAGTGGAGCGGACAAACATCCCCAAAATTTGCTCAAAAGGGAAAAGAACCACTGA
>HA_batch_10_round_81_probe_8
TCAGCACGAGGCCTAAAGTAAATGGTCAGGCTGGGAGAATGACCTTTTACTGGACCATAGTGAAACCTGGAGAGGCAATAACATTTGAGTCAAATGGTGCATTTCTCGCTCCTCGGTACG
>HA_batch_10_round_81_probe_9
AAAACAAATGAGAAATACCACCAAATTGAAAAGGAATTTGAACAAGTAGAGGGAAGAATCCAAGACTTAGAAAAGTATGTTGAAGACACAAAGATTGACCTGTGGTCTTACAATGCTGAA
>HA_batch_10_round_81_probe_10
CCTTGGAGACTGCTCTTTTGCTGGGTGGATATTAGGTAACCCCATGTGTGATGATCTAATTGGTAAGACTTCATGGTCCTACATTGTGGAGAAGCCCAACCCAACAAATGGAATTTGTTA
>HA_batch_10_round_82_probe_1
GAGAGTGGTCATACCTGATTGAGGATCCTGGGGCGCCCCATGGGCTTTGTTACCCTGGAGAATTAAACAACAATGGTGAGCTCAGACATTTGTTCAGTGGAATCAGGTCATTCAGCAGAA
>HA_batch_10_round_82_probe_2
ATCAAAATTAAACAGAGAACAAATTGATGGAGTGGAATTGAAATCAATGGGAGTCTACCAGATCCTGGCGATATACTCAACTGCCGCCAGTTCATTGGTGCTTTTAGTCACCCTGGGGGC
>HA_batch_10_round_82_probe_3
AAAGCAACAAACGGGAACTATGGGCCCATTAATGTCACAAAAGAAAATACGGGGTCTTACGTCAGGCTCTATCTCTGGGGAGTGCATCATCCATCAAGTGATACTGAGCAAACGGACCTT
>HA_batch_10_round_82_probe_4
GCCAGAATGGTCATACATAATAGAAAAAGAAAATCCAAAGAACGGCTTGTGTTACCCAGGCAGTTTCAATGATTATGAAGAACTGAAACATCTCATCAGCAGCGTGACACATTTTGAGAA
>HA_batch_10_round_82_probe_5
TGGCAAATGGAACAAAAGTGAACACACTAACAGAGAGAGGAATCGAAGTGGTAAATGCCACAGAAACGGTGGAGACTGCAAATATTAAGAAAATATGCACTCAGGGGAAAAGACCAACAG
>HA_batch_10_round_82_probe_6
TAGCAGTTTTTACAGAAATCTTCTGTGGATAACGAAAAAGGGAAGCTCATACCCAAAACTCAGCAAATCATACACCAATAATAAAGGGAAAGAAGTGCTTGTACTATGGGGAGTGCATCA
>HA_batch_10_round_82_probe_7
TGCCAAACTGTTGCAGGAGTCCTGAGGACAAATAGAACATTCCAGAATGTAAGCCCCCTGTGGATAGGAGAGTGTCCAAAATACGTGAAAAGTGAAAGTTTGAGGCTTGCAACTGGACTA
>HA_batch_10_round_82_probe_8
GATAGCGCCGAGTCGAGTTAGCAAACTAATTGGAAGGGGATTGGGAATCCAATCAGAAGCATCAATAGACAATGGTTGTGAATCTAAATGTTTTTGGAGAGGAGGCTCTATAAATACAAA
>HA_batch_10_round_82_probe_9
AGAAAACTCTAGATGAGCATGATGCAAATGTGAACAACCTATACAACAAAGTGAAAAGAGCCTTGGGTTCCAATGCTGTAGAGGATGGAAACGGATGCTTTGAACTGTACCACAAATGTG
>HA_batch_10_round_82_probe_10
CAACCCTTCTTGTGACCTTTTGTTGGGAGGAAGAGAATGGTCTTACATCGTCGAAAGACCATCGGCAGTGAATGGAACATGTTACCCTGGGAATGTAGAAAACTTGGAGGAACTCAGAAC
>HA_batch_10_round_83_probe_1
TTTTCAGAAACATGGTATGGTTGATACATCAATCAGGGACATATCCTGTGATACGAAGAACATTCAACAACACCAAAGGGAGAGACGTATTAATGGTATGGGGAGTTCACCATCCTGCAA
>HA_batch_10_round_83_probe_2
TGCAGTATCTGGGAATCCATCATTCTTCCGAAACATGGTCTGGCTTACAAAGAAGGGATCAAACTACCCAATTGCTAAAAGGTCATACAACAACACAAGTGGGGAGCAAATGCTGATAAT
>HA_batch_10_round_83_probe_3
CCTTGGGAGCAATCAATACAACATTGCCATTCCATAATATCCACCCACTGACCATTGGTGAGTGCCCCAAATATGTAAAATCGGAGAGGTTAGTCCTGGCAACAGGGTTAAGAAATGTCC
>HA_batch_10_round_83_probe_4
AAACTCATGGTCTTACATTGTGGAAACATCGCACTCAGACAACGGGACATGTTACCCAGGAGATTTCAGCAATTATGAGGAGCTGAGAGAGCAGTTGAGCTCGGTGTCATCATTTGAAAG
>HA_batch_10_round_83_probe_5
TAGACTCTCTATTGGGGGACCCTCACTGTGACGGTTTTCAAAATGAGAAATGGGACCTCTTCATTGAACGCAGCAGGGCTTTTAGCAACTGTTACCCTTATGATGTACCGGAGTATACCT
>HA_batch_10_round_83_probe_6
TACAAGAGGCCTGTTTGGTGCAATAGCTGGTTTCATAGAAGGTGGTTGGCCAGGGTTAATCAATGGTTGGTATGGGTTCCAACATAGAAATGAAGAAGGTACAGGGATTGCTGCAGACAG
>HA_batch_10_round_83_probe_7
ATCAATTGGACCAAAGATTCAATAACCGACATTTGGACTTACCAAGCAGAACTATTAGTAGCAATGGAGAATCAGCACACAATTGACATGGCTGATTCAGAGATGCTAAATTTGTATGAA
>HA_batch_10_round_83_probe_8
TGGCTTACAAAGGAAGGATCAAACTATCCAGTTGCCCAAAGATCATACAACAATACAAGCGGAGAGCAAATGCTAATAATTTGGGGAATACATCATCCCAATAATGATGAGGAGCAAAGA
>HA_batch_10_round_83_probe_9
AAACCAGACACGTATGATTTCAATGAAGGGACTTATGTTAACAATGAAGATGGAGACATCATTTTCTTATGGGGGATCCATCATCCGCCCGACACAAAAGAGCAAACGACACTATATAAG
>HA_batch_10_round_83_probe_10
TAGCCACTAGACCCAAAGTGAACGGACAAAGTGGAAGAATGGAATTTTTCTGGACAATACTGAAGTCAAACGATGCAATCAGCTTTGAAAGTAATGGGAATTTTATAGCTCCTGAATATG
>HA_batch_10_round_84_probe_1
CTGAGTAGAGGCTTTGGGTCAGGAATCATCGTCTCAAATGCATCGATGGATGAATGCGACACAAAGTGTCAAACACCCCAGGGAGCTATAAACAGTAGTCTTCCTTTCCAGAATGTACAC
>HA_batch_10_round_84_probe_2
ATATTTCACAAGTGTGATGACGATTGTATGGCCAGTATTAGAAACAACACATATGATCACAGCAAGTACAGGGAAGAGGCAATGCAAAATAGAATACAGATTGACCCAGTCAAACTAAGC
>HA_batch_10_round_84_probe_3
ATTCCAGTATGCCCTTCCACAATGTTCACCCTCTTACCATTGGGGAGTGCCCCAAGTATGTCAAATCAGACAAACTGGTCCTTGCAACAGGACTAAGAAACGTACCCCAAAGAGAAACAA
>HA_batch_10_round_84_probe_4
ATCGATAGAAAATCTGGAGGAACTGAGATTTGTATTTTCCAATGCTGCATCCTACAAGAGAATAAGGCTATTTGACTATTCCAAGTGGAATGTAACCAGCTCTGGGACCAGCAAAGCATG
>HA_batch_10_round_84_probe_5
TTGCAGGTTCCCTGTCACTGGCAATCATGATAGCTGGGATTTCTTTCTGGATGTGTTCTAACGGGTCTCTGCAATGCAGAATTTGCATTTGACTGTGAGTCAATTTGTAATTAAAAACAC
>HA_batch_10_round_84_probe_6
TGCAGAGTTGCTAGTACTACTTGAGAACCAGAAAACACTCGACGAGCATGATGCAAACGTGAACAATCTATATAACAAGGTGAAAAGGGCCCTGGGCTCCAATGCGATGGAAGATGGAAA
>HA_batch_10_round_84_probe_7
GGCATTCTGAAAAGAGGAGAGACTCTGAAAATCAGAACTAATGGGAATTTAATCGCACCTGAATTTGGATATCTACTTAAGGGTGAAAGCCATGGCAGAATAATTCAAAATGAGGACATA
>HA_batch_10_round_84_probe_8
CAATGCTAATGATCTAGGGAACGGATGCTTTGAATTTTGGCATAAGTGTGACAATGAATGTATGGAATCTGTCAAAAATGGTACCTATGACTATCCCAAGTATCAAGTTGAGAGTAGATT
>HA_batch_10_round_84_probe_9
TCAGAAACAACAGCCACAAACCTATATGTCAACAAAAACCCTTACACGTTAGTATCAACAAAGGAGTGGAGCAAACGCTATGAACTTGAGATTGGAACCAGAATAGGTGACGGACAAAGG
>HA_batch_10_round_84_probe_10
AGGAGTTACAATAATACAGGCCAAGAAGATCTTTTGGTAATGTGGGGGATCCACCATCCTAATGATGCGGCAGAGCAAACAAAACTATACCAAAATCCAACCACCTATATCTCCGTTGGG
>HA_batch_10_round_85_probe_1
TTCATATCCAAAACTCAGCAAATCATACACGAACAATAAGGGGAAAGAAGTGCTTGTGCTCTGGGGGGTGCACCACCCTCCAACTGTCAATGAGCAACAAAGTCTATACCAGAACACTGA
>HA_batch_10_round_85_probe_2
ATAGAGTTTTTCTGGACAATCTTAAAGCCAAATGATGCCATCAATTTCGAGAGTAATGGAAATTTTATTGCTCCAGAATATGCATACAAAATTGCCAAGAAAGGAGACTCAGCAATCATG
>HA_batch_10_round_85_probe_3
AAATGGGATGTGTTACCCTGGGAATGTAGAGAATCTAGAGGAACTCAGATCTTTTTTCAGTTCCGCTAACTCCTACCAAAGAATCCAGATCTTCCCAGACACAATCTGGAATGTGACCTA
>HA_batch_10_round_85_probe_4
GTTACTGGAGAACCAAAAAGAAGAAAGATTCTGCAAGATTTTGAACAAGGCCCCTCTCGACCTAAGAGGATGTACCATAGAGGGTTGGATCTTAGGAAATCCTCAGTGTGATCTATTGCT
>HA_batch_10_round_85_probe_5
ATTTAAATAAAAAAGTTGATGATGGATTTCTGGACATTTGGACATATAATGCAGAATTATTAGTTCTACTGGAAAATGAAAGGACTCTGGATTTCCATGACTCAAATGTGAAGAATCTGT
>HA_batch_10_round_85_probe_6
TTGAACAATGTCATTGACAAAATGAACAAGCAATTTGAAGTGGTAAATCACGAATTTTCGGAGGTTGAAAGTAGAATAAATATGATCAATTCAAAAATTGACGATCAAATAACAGACATA
>HA_batch_10_round_85_probe_7
GGAAATCAGCCGATCCTCTACTTCTGGGGTGTTCACCATCCTCCTGACACTAATGAGCAGAATACTTTGTATGGCTCTGGTGATCGATATGTCAGAATGGGAACTGAAAGCATGAACTTC
>HA_batch_10_round_85_probe_8
ATACGAGGTGAATTCAGCCAAGTAGAACAACGAATAAACATGCTTGCAGACAGAATAGATGACGCTGTGACTGATGTGTGGTCATACAATGCTAAACTCCTTGTGCTACTGGAAAATGAC
>HA_batch_10_round_85_probe_9
GCTGAACACACAATTTACAGCAGTGGGTAAAGAATTCAACCATCTAGAAAAAAGAATAGAGAATTTAAACAAAAAAGTTGATGATGGTCTTCTGGATGTTTGGACTTATAATGCCGAACT
>HA_batch_10_round_85_probe_10
GTATCAAATGGTACCAAAGTGAACACGCTCACAGAGAGGGGTGTAGAAGTTGTCAATGCAACCGAAACAGTGGAGCAGATGAACATTCCTAGGATTTGTACTAAGGGGAAGAAAGCAATT
>HA_batch_10_round_86_probe_1
AATGGAATAACAAGGGCCTGCTCTTCTTCAACTGGGGGTTCATCTTTCTATAGAAACCTCCTATGGATAATAAAGAACAAATCGGCATCATACCCAGTGATTAAAGGAGCTTACAACAAC
>HA_batch_10_round_86_probe_2
GATAAAATTTGATGGGAATTTAATAGCTCCATGGTATGGACACATTTTTTCAGGAGAGAGCCCCGGAAGAATCCTAAAGAATGATTTAAAAAGGGGGAGGTGCACAGTGCAGTGTCAAAC
>HA_batch_10_round_86_probe_3
GGGATCTACCCAAAAAGCAATCGATAAAATAACATCAAAAGTGAACAACATAATCGATAAAATGAACAAGCAATATGAGGTCATTGATCATGAATTCAATGAGCTTGAGGCCAGGCTGAA
>HA_batch_10_round_86_probe_4
GAATTCAATGAGATTGAAGCCAGACTCAACATGATCAATAATAAGATCGATGACCAGATACAGGGTATCTGGGCTTACAATGCAGAATTATTGGTACTACTTGAAAACCAGAAGACACTG
>HA_batch_10_round_86_probe_5
ATTGCTGGAAAATCAGAAGGAAGAAAGATTCTGTAGAATTTTAAACAAGGCCCCTCTCGACTTAAGAGGATGTACCATGGAGGGTTGGATATTGGGGAATCCCCAATGCGACCTATTACT
>HA_batch_10_round_86_probe_6
AAAAAGAACAATACATACCCAACAATAAAGAGAAGCTACAATAATACCAACCAGGAAAATCTTTTGATACTGTGGGGGATTCATCATTCTAATGATGCGGCAGAGCAGATAAAGCTCTAT
>HA_batch_10_round_86_probe_7
TGTGGTCTTACAATGCTGAATTGCTGGTGGCGTTAGAAAATCAACATACTATAGATGTGACAGACTCTGAAATGAACAAACTCTTTGAGAGAGTTAGGCGCCAACTAAGAGAGAATGCTG
>HA_batch_10_round_86_probe_8
AGCAAAAGCAGGGGAAACAAAAACAACCAGAATGAAGGCTAAACTACTAATCCTGTTGTGTGCACTTTCAGCTACAGATGCAGACACAATATGTATAGGATATCATGCAAACAATTCAAC
>HA_batch_10_round_86_probe_9
TGGAAAGTGTCCAAAATATGTAAAAAGCACAAAATTGAGACTGGCCACAGGATTGAGGAATGTCCCGTCTATTCAATCTAGAGGCCTATTTGGGGCCATTGCCGGTTTCATTGAAGGGGG
>HA_batch_10_round_86_probe_10
TCAATATACAGCTGCATTGCAAGCAGTATTGTGCTAGTAGGGCTCATACTTGCATTTATAATGTGGGCATGTAGTAGTGGCAATTGCCGGTTCAATATTTGTATATAAGTAGAAAAAAAC
>HA_batch_10_round_87_probe_1
GATATGCAGCAGACAGGGAAAGCACTCAAAGGGCTATTGATGGAATTACAAATAAGGTCAATTCAATAATAGACAAAATGAACACACAATTTGAGGCCGTGGATCACGAGTTCTCAAATT
>HA_batch_10_round_87_probe_2
TCCGGTGAAGCTCTCTTCTGGGTACAAAGATGTTATACTATGGTTTAGCTTCGGGGCGTCATGCTTCGTACTTTTGGCTGTCATCATGGGACTTGTTTTCTTCTGTTTGAAAAATGGAAA
>HA_batch_10_round_87_probe_3
GGAGGATCGACTTCCATTGGATGCTACTAGACCCAGGAGATACAGTCACTTTTACCTTCAATGGTGCGTTCATAGCCCCTGATAGAGCCAGCTTCCTCCGCTCTAATGCCCTTTCAGGAG
>HA_batch_10_round_87_probe_4
TAACAGGAAATTCAAACCAGAAATAGCAGAGAGACCCAAGGTGAGGGGTCAAGCAGGAAGAATGAACTATTACTGGACATTAATAGGCCCTGGAGACACAATAACATTTGAAGCAACTGG
>HA_batch_10_round_87_probe_5
TTGCCCCAAGGGGGCATTACAAACTGAACAGCCAGAAGAAAAGCACAATTCTAAATACCGCAATTCCAATAGGCTCATGTGTTAGCAAATGTCACACGGACAAAGGTTCTATATCCACAA
>HA_batch_10_round_87_probe_6
TTCTATTGGAAAATGAAAGAACTTTGGACTACCACGATTCAAATGTGAAGAACTTATATGAAAAGGTAAGAAGCCAGTTAAAAAACAATGCCAAGGAAATTGGAAACGGCTGCTTTGAAT
>HA_batch_10_round_87_probe_7
AGGAACTGCAGCAGACTACAAAAGCACCCAATCGGCAATTGATCAGATAACCGGAAAGTTAAATAGACTCATTGAGAAAACCAACCAGCAATTTGAGCTAATAGATAATGAATTCACTGA
>HA_batch_10_round_87_probe_8
AGCTTCCACAATGTGCATAAGAACACTATCGGAGACTGTCCCAAATATGTGAATGTCAAGTCGCTGAAGCTTGCAACAGGGCTTCGAAATGTTCCAGCAATAGCGTCAAGAGGCTTGTTT
>HA_batch_10_round_87_probe_9
GTAGCTCCTTTACAATTGGGGAAGTGCAGCGTAGCAGGGTGGCTCCTCGGCAATCCAGAGTGTGACCTTCTACTCACTGCAAACTCATGGTCCTATATAATAGAGACATCGAAGTCAGAA
>HA_batch_10_round_87_probe_10
GTTTGTAAAGAAGAATAATAGATATCCAGTTATCAGCAAGACCTACAACAATACAACGGGAAGGGATGTTTTAGTTTTATGGGGAATACATCACCCAGTGTCTGTGGAGGAGACAAAGTC
>HA_batch_10_round_88_probe_1
AATAAACAACATTATTGACAAAATGAATGGGAACTATGATTCCATCAGGGGTGAATTCAATCAAGTGGAGAAGCGCATAAACATGCTTGCAGATAGAATAGATGATGCTGTGACGGACAT
>HA_batch_10_round_88_probe_2
AGAAAGGTTTGAGATGTTTCCCAAAAGCACATGGGCAGGAGTGGACACCGACAGTGGAGTGTCAAGTGCTTGTCCTCTTGGTAATGGCCCATCTTTCTACAGGAATCTTCTATGGATAAT
>HA_batch_10_round_88_probe_3
CTAAAGCTTGCAACAGGACTTAGAAATGTCCCGGCAATAGCATCAAGAGGTCTGTTTGGAGCAATAGCCGGGTTTATAGAAGGTGGATGGCCTGGATTGATTAATGGGTGGTATGGGTTC
>HA_batch_10_round_88_probe_4
TAGAACCCGGAGATACAATAATATTTGAGGCAAATGGAAATCTAATAGCGCCAAGGTATGCCTTCGAACTGAGTAAGGGTCCTGGATCAGGAATCATTACTTCAAATGCACCAATGGGTG
>HA_batch_10_round_88_probe_5
ATTCATCAGAAAGGGTCGACACGCTCCTTGAAAATGGGGTTCCAGTCACCAGCTCCGTTGACCTGATTGAAACGAACCATACAGGAACATACTGTTCTCTAAATGGGGTCAGCCCAGTGC
>HA_batch_10_round_88_probe_6
TTCATAGAGAGGCCCAATGCAGTGGACACTTGCTATCCATTTGATGTGCCGGATTATCAGAGCCTGAGGAGCATACTTGCCAACAATGGGAAATTCGAATTTATTGCTGAAGAATTCCAA
>HA_batch_10_round_88_probe_7
GAAGGAACAGGAACAGCTGCTGATCTAAAATCCACTCAGGCAGCCATTGATCAGATCAATGGGAAACTTAACCGTCTTATTGAGAAAACAAATGAGAAATACCACCAAATCGAAAAAGAA
>HA_batch_10_round_88_probe_8
TAAATCCCTTGGGATTCAAAGTAATGTGCCTATTGATTCCAGTTGTGTGGGAGACTGTTTTCACAGTGGAGGCACCATTACGAGCCCACTACCATTCCAAAACATCAACTCCAGGACTGT
>HA_batch_10_round_88_probe_9
CACTAATCAAGAACAAACCAGCCTATATGTTCAGGCCTCAGGGAGGGTCACAGTCTCTACCAGGAGAAGCCAACAAACCATAATCCCGAACATTGGATCTAGACCCTGGGTGAGGGGCCA
>HA_batch_10_round_88_probe_10
AAGACATTAACTGACGACCAAGTGGAAGTGGTCACTGCACAGGAATTGGTAGAATCACAAAATCTTCCGGAATTGTGCCCGAGTCCTCTGAAGTTGATTGACGGCCAGACTTGCGACATC
>HA_batch_10_round_89_probe_1
ATTCCCTGATACAATATGGAATGTTACCTACAGCGGAACAAGCAGGGCATGTTCGAACTCATTTTACCGGAGCATGAGGTGGCTAACTCACAAGAGTAATTCCTACCCTTTTCAGGACGC
>HA_batch_10_round_89_probe_2
AGAAAGTCATGGGAGAATCTTGAAAACTGATTTGAACAGTGGTAACTGTATAGTGCAGTGCCAAACCGAGAGGGGAGGCCTCAACACAACACTACCTTTCCACAACATTAGCAAATATGC
>HA_batch_10_round_89_probe_3
TTCAGAGTTCCTCAACAGGTGAAATATGCGACAGTCCTCATCAGATCCTTGATGGAGAAAACTGCACACTAATAGATGCTCTATTGGGAGACCCTCAGTGTGATGGCTTCCAAAATAAGA
>HA_batch_10_round_89_probe_4
CGGAATTGCTGGTTCTTCTTGAAAACGAGAGGACGCTAGACCTGCACGATGCAAATGTGAAGAACCTATATGAAAAGGTCAAATCGCAACTGAGGGATAATGCCAATGATCTAGGAAATG
>HA_batch_10_round_89_probe_5
GATTTATGGCAACCCTTCTTGTGATCTTCTATTGGGAGGTAGAAAATGGTCATACATCGTTGAAAGACCATCAGCGGTAAATGGAACATGTTACCCTGGGAACGTAGAAAACTTAGAGGA
>HA_batch_10_round_89_probe_6
GGGACAATTTCCAGTCCAAACAGATGAGTACAAAAACACCAGAGATTCAGACATTTTATTCACGTGGGCCATTCACCACCCACCAACATCTGCTGAACAAGTACAATTGTACAAAAACCC
>HA_batch_10_round_89_probe_7
CAAACAAAATGGGAAATCCGGGGCATGCAAAAGAGCAAACGTGAATGATTTCTTCAACAGACTGAATTGGCTAACCAAATCTGATGGAAATGCATACCCACTCCAAAACTTGACAAAAGT
>HA_batch_10_round_89_probe_8
AAAATCAAATCAATCAAAATGGAAGCAAAACTACTCGTATTATTCTGCATGTTCACTGCATTAAAAGCCGACACCATCTGTATAGGCTACCATGCAAACAATTCTACAGACACTGTCGAC
>HA_batch_10_round_89_probe_9
AATGGGACCTATGATCATGACATATACAGGGATGAAGCACTAAACAATCGATTCCAGATCAAGGGTGTGGAACTGAAATCTGGATACAAAGATTGGATTCTATGGATTTCCTTTGCCATA
>HA_batch_10_round_89_probe_10
TGAATCATGAGTTCTCTGAAGTTGAAAAAAGGATAAATATGATAAATGATAAAATAGACGACCAAATTGAAGATCTTTGGGCTTACAATGCAGAACTCCTTGTGCTCCTAGAAAACCAGA
>HA_batch_10_round_90_probe_1
GGGTACCAATCAACGAACTCCACAGAGACTGTTGATACACTGATAGAGACCAATGTCCCTGTGACACACACAAAGGAGCTGCTTCACACGGAGCACAACGGAATGCTGTGTGCAACAGAC
>HA_batch_10_round_90_probe_2
TGGCTGCAGACAGGGAGTCAACTCAAGAAGCAGTTGACAAGATAACATCCAAAGTGAACAATATAATTGACAAAATGAACAAGCAGTATGAAATCATTGATCATGAATTCAGTGAGATTG
>HA_batch_10_round_90_probe_3
CCAATCGAGAACTGTGATGCAACTTGCCAGACTACTGAAGGAGTGATAAGAACCAACAAAACATTCCAGAATGTGAGTCCTCTGTGGATTGGAGAGTGCCCCAAGTATGTGAAAAGTAAG
>HA_batch_10_round_90_probe_4
ATACGGATCATTCGCAAAGATTCTTGGCCAGAACATGAAGCCTCATTGGGAGTGAGCGCAGCATGTTCATACCAGGGAAATTCCTCATTTTTCAGAAATGTGGTGTGGCTTCTCAAAAAG
>HA_batch_10_round_90_probe_5
TTGCAATCATTGTAATAGCGATGCTGGCAACAGCCGGAAAGTCAGACAAGATATGCATTGGGTACCATGCCAACAATTCAACAACACAAGTGGATACAATACTTGAGAAGAATGTAACCG
>HA_batch_10_round_90_probe_6
ACAGGCTGGACGAATGACATTCTATTGGACAATAGTCAAGCCAGGAGAATCAATAACATTCGAGTCCAACGGTGCATTTCTAGCTCCTAGGTATGCTTTTGAAATTGTCTCAGTTGGAAA
>HA_batch_10_round_90_probe_7
AGGCAGAAAATAGAAGGGGTAAAACTGGAGTCTGAAGGAACTTACAAGATCCTCACTATCTATTCGACTGTCGCCTCATCTCTTGTGCTTGCAATGGGGTTTGCTGCCTTTCTGTTCTGG
>HA_batch_10_round_90_probe_8
AATCCAAGACCTTGAGAAATATGTCGAAGACACCAAAATAGATCTGTGGTCTTACAATGCAGAGCTTCTTGTTGCATTGGAAAACCAGCACACAATTGATTTAACCGATTCAGAAATGAA
>HA_batch_10_round_90_probe_9
GAAATAAGAACCGATGGAGCAACCAGTGCATGTAGAAGATCAGGATCTTCTTTCTATGCAGAGATGAAATGGCTCCTGTCAAATGCAGACAATGCTGCTTTCCCGCAAATGACGAAGTCA
>HA_batch_10_round_90_probe_10
AGCATGCAAAAGAGCAAATGTGAATGATTTTTTCAACAGACTGAACTGGCTAACCAAATCTGATGGGGATGCATACCCACTCCAAAATCTGACAAAGGTCAACAATGGGGACTATGCAAG
>HA_batch_10_round_91_probe_1
AACAATGGGATTCACATATAGCGGGATAAGAACCAATGGAGCAACCAATGCATGTAGAAGATCAGGATCTTCATTCTATGCAGAGATGAAATGGCTTCTGTCAAATACAGACAATGCTGC
>HA_batch_10_round_91_probe_2
CAGCAGTGGGGTAACAAAAGCTTGCCCTTATAACAGTGGTTCATCTTTCTACAGAAACCTCCTATGGATAATAAAAACCAAGTCAGCAGCATATCCAGTAATTAAGGGAACTTACAACAA
>HA_batch_10_round_91_probe_3
TCTACCACAAGTGTGATGATGAATGCATGGAAAGTGTGAAGAACGGCACATATGACTATCCCAAATATTCAGAAGAGTCCAAATTGAATCGAGAAGAAATAGACGGAGTAAAACTAGAAT
>HA_batch_10_round_91_probe_4
AACTGACTCAGAAATGAACAAACTGTTCGAAAGAACAAAAAAGCAACTGCGGGAAAATGCTGAGGACATGGGCAATGGTTGCTTTAAAATATATCACAAATGTGACAATGCCTGCATAGG
>HA_batch_10_round_91_probe_5
GACTCGGAAATGAACAAATTGTTTGAAAAAACAAGGAGGCAACTGAGGGAAAATGCTGAGGACATAGGCAATGGTTGCTTTAAAATATACCACAGATGTGATAATGCTTGCATAGGGTCA
>HA_batch_10_round_91_probe_6
GGCCCAAACATAACATAAACAAAGGAGTAACTGCATCATGCTCCCATAAGGGGAAAAGCAGTTTTTATAGAAATTTGCTATGGCTGACGGAGAAAAATGGCTCTTACCCAAACCTGAGCA
>HA_batch_10_round_91_probe_7
GCTATCCAGGAGACTTCAATGATTATGAGGAACTGAAACACTTAATGAGCAGCACAAACCATTTTGAGAAAATTCAGATAATTCCTAGGAACTCTTGGTCCAACCATGATGCTTCGTCAG
>HA_batch_10_round_91_probe_8
ATCAGGGACGTACCCTGTAATAAAGAGAACCTTTAATAACACCAGAGGGATGGATGTATTGATTGTTTGGGGGATTCATCACCCCTCCTCATTGAAAGAACAACAAGATTTGTACAAGAA
>HA_batch_10_round_91_probe_9
CATTGCTGGTTTTATTGAGGGAGGGTGGACAGGAATGGTAGACGGATGGTATGGTTATCACCATCAAAATGAACAAGGATCAGGATTTGCAGCTGACCGGAAGAGCACACAAAATGCCAT
>HA_batch_10_round_91_probe_10
ATGGAAACTGTGACGCCAAATGCCAAACTCCATTGGGTGCCGTAAACTCCAGTATGCCCTTCCACAACATACATCCTCTTACCATTGGAGAATGCCCCAAGTATGTAAAATCAGATAGAT
>HA_batch_10_round_92_probe_1
ACAGCAGCTTGCCCTTATAATAGTGATTCTTCTTTCTACAGAAACCTACTATGGATAATAAAAACCAATTCAGCACCATATCCAGTAATTAGTGGAACTTACAACAACACTGGAAACAAG
>HA_batch_10_round_92_probe_2
AAGAATTGAGAATCTGAATAAGAAGGTTGACGATGGGTTCCTAGATGTTTGGACATACAATGCAGAATTGCTCGTTCTGCTCGAGAATGAAAGGACCTTGGATTTCCATGACTCCAATGT
>HA_batch_10_round_92_probe_3
AACAAATGGAATTTGTTACCCAGGAACTTTAGAAAATGAAGAGGAGCTAAGGCTGAAATTCAGTGGAGTTTTAGAGTTCAGCAAGTTTGAAGTATTCACAGCAGGTGGGTGGGGTAATGT
>HA_batch_10_round_92_probe_4
AATGATTGCAATCATTGCAATAGCGCTATTGGTATCAACCGGAAAATCAGACAAAATTTGCATTGGGTATCATGCTAACAATTCGACAACACAAGTAGATACAATACTTGAGAAGAATAT
>HA_batch_10_round_92_probe_5
GAGGACCTACAATAACACCAATGTAGAAGACCTTCTGATATTGTGGGGAATCCATCATCCTAATGATGCGGCGGAACAAGCAAAACTCTATCAAAACTTGAACGCCTATGTATCTGTAGG
>HA_batch_10_round_92_probe_6
CACCACTGTGCAGGATAATTTGTATGGATCTGGTGATAAATACGTTAGAATGGGAACTGAAAGCATGAATTTTGCCAAGAGTCCCGAAATTGCAGCAAGACCTGCTGTGAACGGCCAAAG
>HA_batch_10_round_92_probe_7
CTAGAGGTTACTTCAAAATGCGAACTGGGAAAAGCTCTATAATGAAATCAGATGCTCCTATTGACACTTGCATTTCAGAATGCATAACTCCTAATGGAAGCATTCCTAATGACAAGCCCT
>HA_batch_10_round_92_probe_8
ATTCGGCGCCATAGCTGGGTTCATCGAAAACGGATGGGAAGGTCTGGTTGATGGGTGGTATGGTTTCAGACATCAAAATTCACAAGGAGAGGGAACAGCGGCTGATTACAAAAGCACTCA
>HA_batch_10_round_92_probe_9
GTCAATTTATAGCTGCATTGCAAGCAGTATTGTGATGGTAGGTCTCATACTTGCATTCATAATGTGGGCATGCAGCAGTGGCAATTGCCGGTTCAATGTTTGTATATAATCTGGAAAAAC
>HA_batch_10_round_92_probe_10
GCAAATGTGAATAATCTGTACAACAAAGTGAAGAGAGCATTGGGTTCAAATGCAAGAGAGGATGGAAATGGATGCTTCGAATTGTACCACAAATGTGATGATCAATGCATGGAGACGATT
>HA_batch_10_round_93_probe_1
AAGATGAACACCCAATTCACAGCAGTGGGCAAAGAATTCAACCACTTAGAAAGAAGAATAGAGAATTTAAATAGAAAGGTTGATGATGGTTTTCTGGATGTTTGGACATACAATGCCGAA
>HA_batch_10_round_93_probe_2
AATCAAATCAATCAAAATGGAAGCAAAACTGTTTGTGCTATTCTGTACATTCACTGTACTGAAAGCTGACACTATCTGTGTGGGCTACCATGCAAACAACTCTACAGACACTGTTGACAC
>HA_batch_10_round_93_probe_3
GTTTCTTTAGTAGATTGAATTGGTTGACCCACTTAAATTACAAATATCCAGCATTGAAAGTTACTATGCCAAACAATGAAAAATTTGACAAATTGTACATTTGGGGGGCTCACCACCCGA
>HA_batch_10_round_93_probe_4
TGCAAATAACTCAACTGACACTGTTGATACCATATTAGAAAAGAACGTTACAGTGACACACTCTGTTAACCTTTTAGAAGACAGACACAATGGGAAGCTATGTAACCTAAGGGGGATGGC
>HA_batch_10_round_93_probe_5
TTGTCAGACACCCAAAGGTGCCATAAACACCAGCCTCCCATTTCAGAATGTGCATCCAATCACAATTGGAGAGTGCCCAAAGTATGTCAAAAGCACAAAATTAAGAATGGCTACAGGATT
>HA_batch_10_round_93_probe_6
GATATCTGGACTTACAATGCCGAACTGTTGGTCCTATTAGAAAATGAGAGAACTTTGGACTTTCATGACTCAAATGTGAGGAACCTATATGATAAAGTTAGAAGCCAGCTAAGAAACAAT
>HA_batch_10_round_93_probe_7
AAAGCAAATTGACACAATCATGGAAAAGAATGTGACGGTCACACATGCTCAAGACATACTGGAGAAAAAGCACAGCGGCAAACTCTGCAGTCTCAAAGGGGTGAAGCCCCTCATTTTGAA
>HA_batch_10_round_93_probe_8
GGTTGACTAAATCTGATGGAGACTCATACCCAACTCAAAATCTAACAAAAGCCAATGATGGAGACTATGCAAGGCTCTACATATGGGGGGTTCATCACCCTTCAACTGATGCAGAACAGA
>HA_batch_10_round_93_probe_9
AGCTAGACCTAAAGTTAGAGGGCAGGCTGGCAGAATGAACTATTACTGGACACTATTAGATCAAGGAGACACCATAACGTTTGAGGCCACTGGGAATTTAGTAGCTCCATGGTATGCTTT
>HA_batch_10_round_93_probe_10
TCGACGTAACAGACTCAGAGATGAACAAGCTTTTTGAGAGAGTAAGGCGCCAACTCAGGGAGAATGCTGAAGACAAAGGAAATGGGTGTTTTGAGATATTTCACAAGTGTGATAACAATT
>HA_batch_10_round_94_probe_1
ATTCGGTGCAATAGCTGGTTTCATAGAGAATGGTTGGGAAGGGATGGTAGACGGCTGGTACGGTTTCAGACATCAAAACTCTGAGGGCACAGGACAAGCAGCAGATCTTAAGAGTACCCA
>HA_batch_10_round_94_probe_2
GATGTACAAGTTGATGCCAATTGTGAGGGGGATTGCTATCATAATGGAGGAACAATAATAAGTAATTTGCCTTTTCAGAATATCAATAGCAGAGCAGTAGGAAGATGTCCGAGGTATGTG
>HA_batch_10_round_94_probe_3
AGGGAGGATGAATTATTACTGGACGATAGTGGAGCCCGGAGACACAATAACATTCGAAGCAACTGGAAATCTAGTGGCACCAAGATATGCATTCGCAGTGAAAAGAGATTCTGGATCTGG
>HA_batch_10_round_94_probe_4
ATGAAAGTAAAACTAATGGTTCTGCTATGTACACTTACAGCTACATACGCAGACACAATATGTGTAGGCTACCATGCCAACAACTCAACTGACACTGTTGACACAGTACTTGAGAAGAAT
>HA_batch_10_round_94_probe_5
GATGTCTTCATAGAAAGACCCACTGCTGTAGACACTTGTTATCCATTTGATGTACCAGATTATCAAAGTTTGAGAAGTATCTTAGCAAACAATGGGAAGTTTGAATTCATTACAGAGGAG
>HA_batch_10_round_94_probe_6
GGTGTTCCCACAACTAAACCAGACATATAAGAATACCAGAAAAGAACCAGCCCTAATAGTATGGGGAATACATCATTCAAGTTCTTTGGAGGAGCAAAACCAGCTATATGGAACTGGGAA
>HA_batch_10_round_94_probe_7
CTCCATGACTCCAATGTAAGGAACCTTCACGAGAAAGTCAGAAGGATGCTAAAGGACAATGCCAAGGATGAAGGAAACGGATGCTTCACTTTCTACCATAAGTGTGATAATGAATGCATT
>HA_batch_10_round_94_probe_8
AGTTTAAACAATAAGGTTGATGATGGTTTTCTGGATATTTGGACTTACAATGCCGAATTGTTGGTTCTATTAGAAAATGAAAGAACTTTGGATTATCACGATTCAAATGTGAAGAACCTA
>HA_batch_10_round_94_probe_9
TGCAGATAGAGACTCAACTCAAAGGGCAATTGACAAAATAACATCCAAAGTGAGTAATATAGTCGATAAAATGAACAAGCAATATGAAATCATTGATCATGAATTCAGCGAGGTTGAAAC
>HA_batch_10_round_94_probe_10
AGGACATCATGCGGTGCCGAATGGAACAATAGTGAAGACAATCACTGACGATCAGATTGAGGTGACCAATGCTACTGAGCTGGTTCAGAGTTCCTCAACAGGGAAAATATGCAACAATCC
>HA_batch_10_round_95_probe_1
CAGTGACCAAATCAGCCTATATGCTCAAGCATCAGGGAGAGTCACAGTCTCTACCAAAAGAAGCCAACAGACTGTAATCCCGAATATCGGATCTAGACCCTGGGTAAGGGGTGTCTCCAG
>HA_batch_10_round_95_probe_2
ATCTGATTTTCGCTCAAAAACTTCCCGGAAGAGACAACAGCATGGCAACGTTGTGCCTGGGACACCATGCAGTACCAAACGGAACGTTAGTGAAAACAATCACAGATGACCAAATTGAAG
>HA_batch_10_round_95_probe_3
TTGGAATTTACCCAAGAAAGCTTCAATTGGACTGGAGTTGCTCAAGATGGATCAAGCTATGCTTGCAGAAGGGAATCTGCTAACAGTTTCTTTAGTAGATTGAATTGGCTGCACAACTTG
>HA_batch_10_round_95_probe_4
ATTCAAGTGATACATGTTACCCAGGAAAGTTCAGTAATGAAGAGGCATTAAGACAGATAATCAGGGAATCTGGAGGAATCGACAAGGAGACAATGGGCTTTAGATACTCAGGAATAAGGA
>HA_batch_10_round_95_probe_5
GATTCAAAGTGAAGTGCCAGTTGACGCCAATTGTGAAGGGGAATGCTATCACAGTGGAGGTACAATAACAAGCAATTTACCTTTCCAAAACGTTAATAGTAGGGCAGTGGGCAAATGCCC
>HA_batch_10_round_95_probe_6
TCTATTAACCATGAAGACTATCATTGCTTTGAGCTACATTTTATGTCTGGTTTTCGCTCAAAAAATTCCCGGAAATGACAACAGCACGGCAACGCTGTGCCTTGGGCACCATGCAGTACC
>HA_batch_10_round_95_probe_7
CATCATGCTGTATCTAATGGGACAATAGTAAAAACCCTGACTGATGACCAAGTAGAAGTTGTTGCAGCCCAGGAATTGGTGGAATCCCAATACCAACTGGAATTGTGTCCCAGCCCTTTG
>HA_batch_10_round_95_probe_8
ACATACGATTACCCACAATATTCAGAAGAATCGAGGTTGAATAGAGAGGAGATAAATGGGGTTAAATTGGAATCAATGGGGGTATATCAAATTTTGTCAATTTACTCATCAGTGGCAAGT
>HA_batch_10_round_95_probe_9
TAAGCTACATCCTCTGTCTGGTTCTTGGCCAAGACCTTCCAGGAAAGGACAACAACACAGCAACACTGTGCCTGGGACATCATGCAGTGCCAAATGGAACACTTGTGAAAACAATCACTG
>HA_batch_10_round_95_probe_10
TTCCAAAATGTAAACAAGATAACATATGGAGCATGTCCCAAGTATGTCAAGCAGAGTACTTTGAAATTGGCAACAGGGATGAGGAATGTACCAGAGAAACAAACTAGAGGATTATTCGGC
>HA_batch_10_round_96_probe_1
CCAGGAGATTTTAATAATTATGAAGAGCTGAAACATTTAGTGAGCAGCACAAATCTTTTTGAGAAAATTAGAATAATCCCTAGGAACTCTTGGACCAATCATGATGCCTCTTCAGGAGTG
>HA_batch_10_round_96_probe_2
GATTTCTGGATGTTTGGACTTACAATGCTGAACTTTTAGTTCTTATGGAAAATGAAAGAACTTTGGACTTCCATGACTCTAATGTAAAGAACCTCTATGACAAAGTCCGATTGCAGCTCA
>HA_batch_10_round_96_probe_3
ATTTATACACAAGAACCGACACAACAACAAGCATAACAACGGAGAATTTAGATAGGACCTTCAAACCATTAATAGGGCCAAGGCCCCTTGTCAATGGTCTAATTGGAAGAATTAATTACT
>HA_batch_10_round_96_probe_4
CCAAAGTCAACACACTAACTGAAAAGGGAGTAGAAGTGGTCAATGCCACAGAAACTGTGGAAACAACCAGCATAAATAAGGTGTGCACAAAAGGGAGAAAAGCTGTGGACCTGGGATTTT
>HA_batch_10_round_96_probe_5
TGCCTCATCCGGCACCCTGGAGTTTACCCAAGAAAGTTTCAATTGGACTGGAGTCGCTCAGGATGGAACAAGCTATTCTTGCAAAAGGGGATCTGTTAATAGTTTCTTTAGTAGATTGAA
>HA_batch_10_round_96_probe_6
AGGAGTTCAACAACTTAGAAAGGAGAATCGAAAATTTAAATAAGAAGGTCGATGATGGATTTCTGGATGTTTGGACATACAATGCGGAATTGCTCGTCCTACTTGAGAATGAGAGGACTC
>HA_batch_10_round_96_probe_7
CTAGAAACTGGAACCCGGCCTGGATACAATGGCCAAAGGAGTTGGATGAAGATTTACTGGTATCTGATGCACCCCGGGGATTCAATCAGTTTCGAAAGCAATGGAGGACTACTGGCTCCC
>HA_batch_10_round_96_probe_8
TACAGGAGATGGTTGCTTTGAAATTCTGCATAAATGTGACAACAATTGCATGGACACAATCAGAAATGGGACATACAATCACAAGGAGTATGAGGAAGAAAGCAAAATCGAACGACAGAA
>HA_batch_10_round_96_probe_9
TGGGCTTTATCCAATTCAAGACGCCCAGTACACAAACGATCGGAGGAAGGACATTCTTTTCGTGTGGGGTATACACCATCCACCTACTGATACTGCACAGACGAATTTATACACAAGGAC
>HA_batch_10_round_96_probe_10
GAAAATGATTGCAATCATAATACTCGCGATAGTGGCCTCTACCAGCAAATCAGACAAGATCTGCATTGGATACCATGCCAACAACTCGACAACGCAAGTGGACACAATATTAGAAAAGAA
>HA_batch_10_round_97_probe_1
CAGATGCCTATGTTTTTGTGGGGTCATCAAAATACAGCAAGAAGTTTAAGCCAGAAATAGCAACAAGACCCAAGGTGAGGGACCAAGAAGGGAGAATGAACTATTACTGGACAATAGTAG
>HA_batch_10_round_97_probe_2
AGAGCAATTGAGCTCAGTATCATCATTCGAGAGATTTGAGATATTTCCCAAGGCAAATTCATGGCCCAATCATGAAACAAACAGAGGTGTGACAGCAGCATGCTCTCATGCTGGGACAAA
>HA_batch_10_round_97_probe_3
TACGAAGTGGGAAAAGCTCAATAATGAGATCAGATGCACCCATTGGCAAGTGCAAGTCTGAATGCATTACCCCAAATGGAAGCATTCCAAATGACAAACCATTCCAAAATGTAAACAGGA
>HA_batch_10_round_97_probe_4
ACTGTTATCCGGGCGCTACTGTGAATGAGGAAGCATTAAGGCAGAAAATTATGGAAAGTGGAGGGATTGATAAAATAAGCACCGGGTTCACATATGGATCATCCATCAATTCAGCTGGAA
>HA_batch_10_round_97_probe_5
ACGGTTGGTATGGTTACCATCATAGTAACGATCAAGGAAGTGGGTATGCTGCAGACAAAGAATCCACTCAGAAGGCAATTGATGGAATTACTAATAAAGTAAACTCAATCATTGACAAGA
>HA_batch_10_round_97_probe_6
GAATCTAGTGTGGTTTGTGAAGAAAAATAACAAATACCCGGTAATCAGCAGGACTTACAACAACACCACTGGTCGAGATGTCTTGGTTTTATGGGGGATACACCATCCGGTCTCAACAGA
>HA_batch_10_round_97_probe_7
CTGGCAGTGCCTACCCCACACTGAATGTGACAATGCCAAACAATGACAATTTTGACAAACTGTACGTCTGGGGGGTTCATCATCCAAGTACAAACAATGAGCAGACAAGTCTATACGTCC
>HA_batch_10_round_97_probe_8
ATCCTTTTTGTCTGGGGTATACATCATCCACCCACTGACACTGCACAGACGACTTTATACATAAGAAACGACACAACAACAAGCGTGACAACAGAAAATTTGGATAGAACTTTCAAACCA
>HA_batch_10_round_97_probe_9
AGATTCAATGACTGAGGTATGGTCGTACAATGCTGAATTGCTGATAGCTATGGAAAATCAGCACACAATAGATCTTACAGACTCAGAAATGAACAAACTTTATGAGCGTGTAAGGAAACA
>HA_batch_10_round_97_probe_10
GGTGGCAATGGAAAATCAACACACAATTGACCTTGCAGACTCTGAGATGAACAAACTCTATGAGAGAGTGAGGAGGCAATTAAGGGAGAATGCCGAGGAGGATGGGACTGGATGTTTTGA
>HA_batch_10_round_98_probe_1
AGGGCGGCGGGTTCCAATGCGATGGAAGATGGGAAAGGATGTTTGGAGCTATGCCACAAATGTGATGACCAATGCATGGAGACAATTGGGAACGGGACCTACAACAGAAGAGAGTATCAA
>HA_batch_10_round_98_probe_2
CAAAAAAGCTGACACAACAACAAGTGTGACCACAGAAGATATCAATCGAACTTTCAAACCAGTGATAGGACCAAGGCCTCTTGTCAATGGTCAACAGGGGAGAATTGATTATTATTGGTC
>HA_batch_10_round_98_probe_3
GACAGGGAACAGCCGCTGATTATAAAAGTACTCAGGCCGCAATTGACCAGATAACCGGGAAGCTCAATAGGTTGATTGAGAAAACCAATCAACAGTTCGAGCTCATCGACAATGAGTTTA
>HA_batch_10_round_98_probe_4
GAGAGTGTCCCAAATATGTCAAATCGGATAAACTGGTCCTTGCAACAGGGATGAGGAACGTGCCTCAGAAGAAAAAGAGAGGTCTGTTTGGAGCAATAGCAGGATTCATAGAAGGGGGGT
>HA_batch_10_round_98_probe_5
TCCTACATCGTTGAAAGACCATCGGCTGTTAATGGAATGTGTTACCCCGGGAATGTAGAAAACCTAGAGGAACTAAGGTCACTTTTTAGCTCTGCTAGTTCCTACCAAAGAATCCAGATC
>HA_batch_10_round_98_probe_6
CCAAGTTGACACAATCATGGAAAAGAATGTGACGGTCACACATGCCCAGGACATACTAGAAAAAGAACACAATGGGAGACTCTGCAGTCTTAAAGGAATAAAGCCTCTCATTCTGAAGGA
>HA_batch_10_round_98_probe_7
GTCGACACAATTCTAGAGCGGAATGTCACTGTGACTCATGCCAAGGACATCCTTGAGAAGACCCATAACGGAAAGCTATGCAAACTAAACGGAATCCCTCCACTTGAACTAGGGGATTGT
>HA_batch_10_round_98_probe_8
TAATGGGACATGTTACCCAGGAGATTTCATCGACTATGAAGAACTGAGAGAGCAACTAAGCTCAGTGTCATCATTCGAAAAATTCGAGATATTTCCCAAGACAAGCTCGTGGCCCAATCA
>HA_batch_10_round_98_probe_9
CACATACCAGGGGATTGTTCGGCGCGATAGCAGGGTTTATCGAAAATGGATGGGAAGGGCTTATTGATGGATGGTATGGATTTAGGCACCAGAATGCACAAGGACAGGGAACAGCCGCTG
>HA_batch_10_round_98_probe_10
TATGTTTGGGACATCATGCAGTCCCTAATGGGACAATAGTAAAAACAATCACGGATGACCAAATAGAAGTGACTAATGCCACTGAATTAGTGCAAAGCATCTCCACAGGAACAATTTGCA
>HA_batch_10_round_99_probe_1
AAAGGATTGTAGTGTAGCTGGATGGCTCCTTGGAAACCCAATGTGCGACGAGTTCATCAGAGTGCCGGAATGGTCTTATATAGTGGAGAGGGCTAACCCATCCAATGACCTCTGTTACCC
>HA_batch_10_round_99_probe_2
GCAAGCAAAGGTGTGACTATGGCATGTGCTCATGCTGGAAAGAGGAGCTTCTACAGAAATTTAGTATGGCTAGTTAAAAAAGAAAATTCATACCCAAATCTCAACATATCCTATATTAAT
>HA_batch_10_round_99_probe_3
AAAGTCCATGGGAATCCAATGCGATGTGCAGGTTGATGCCAATTGCGAAGGGGAATGCTACCACAGTGGAGGGACCATAACAAGCAGTTTGCCCTTCCAAAACATCAACAGCAGGGCAGT
>HA_batch_10_round_99_probe_4
AAGAGCAAACTAACCTGTATGTTCAAGCATCAGGAAGAGTCACAGTATCAACAAGAAAGAGCCAGCAAACTATAATCCCGAACATTGGATCAAGGCCCTGGGTCAGAGGCCAATCAGGTA
>HA_batch_10_round_99_probe_5
CTACAAAGATGTGATACTTTGGTTTAGCTTCGGGGCATCATGCTTTTTGCTTCTTGCCATTGCAATGGGCCTTGTTTTCATATGTGTGAAGAACGGAAACATGCGGTGCACTATTTGTAT
>HA_batch_10_round_99_probe_6
CATCAACAGCAGGGCAGTTGGCAAGTGCCCAAGATATGTAAAACAGGAAAGCTTATTATTGGCAACTGGGATGAAGAACGTTCCCGAACTCCCCAAAAAAAGAAGAAAAAGAGGCCTGTT
>HA_batch_10_round_99_probe_7
GGAAGAATCTTGAAGACTGATTTGAGCAGTGGCGACTGCGTAGTGCAATGCCAGACTGAGAAAGGTGGTCTAAATACGACCTTGCCCTTTCACAATGTCAGCAAATACGCATTTGGGAAT
>HA_batch_10_round_99_probe_8
ATGTGGAGCGCAGCAGTGCATTCAGCAACTGCTATCCATATGATGTGCCAGACTATGCATCTCTTAGATCTCTTGTTGCTTCGTCAGGAACCCTGGAGTTCATCACAGAAAGCTTCACAT
>HA_batch_10_round_99_probe_9
GGACCATCATCATTCTAAGCTACTTTTTCTGTCTGGCTTTCAGCCAAGACCACTCAGAAAGCAACAACAGCACTGCAACACTGTGCTTGGGACATCACGCAGTACCAAATGGGACAATAG
>HA_batch_10_round_99_probe_10
AATGCGTACCCACTTCAAAATCTGACAAAGGCCAACAACGGGGATTATGCAAGGCTTTACATATGGGGAGTTCATCATCCTTCAACTGACACAGAACAAACCAGCTTGTACAAGAACAAT
>HA_batch_10_round_100_probe_1
CATCCAATCAGGGGCCTTGGTGGATAATAATTGTGAATCAAAATGTTTTTGGAAAGGTGGGTCCATTAATACTAAGCTCCCTTTTCAAAATCTTTCACCGAGAACTGTGGGTCAATGCCC
>HA_batch_10_round_100_probe_2
TATTTCTGAATGCATCACTCCAAATGGGAGTATTCCCAATGACAAGCCTTTTCAAAATGTAAACAAGATCACATATGGAGCATGTCCCAAGTATGTGAAGCAGAGCACCCTGAAGTTGGC
>HA_batch_10_round_100_probe_3
GATGTCTGTTATCCTGGGAAATTTGCGAATGAGGAAGCTCTGAGGCAAGTTCTCAGGGAATCAGGCGGAATTGAGAAGGAGACAATAGGATTCACATACAGCGGAATAATGACTAATGGA
>HA_batch_10_round_100_probe_4
ATATGGAAGTGGAAATAAACTGGTAACAGTCGGAAGTTCCAAATATCATCAGTCTTTTGTGCCGAGTCCAGGAACACGACCACAAGTAAATGGCCAGTCCGGACGAATTGATTTTCACTG
>HA_batch_10_round_100_probe_5
ATATCAAACAGAGGGTTGTTTGGAGCTATTGCTGGTTTTATAGAAGGTGGCTGGCCAGGGTTAATAAATGGTTGGTATGGATTCCAGCATCAGAACGAACAAGGAGTGGGCATGGCTGCA
>HA_batch_10_round_100_probe_6
GCAGCCATTGATCAAATCAATGGGAAATTGAACAGAGTGATTGAGAAGACAAATGAAAAGTTCCACCAAATCGAAAAAGAATTCTCAGAAGTGGAAGGGAGGATCCAAGACCTTGAGAAA
>HA_batch_10_round_100_probe_7
CTTTGAAATATATCACAAATGCGACAACAATTGCATGGAAAGCATCAGAAACAACACCTATGACCATACACAATACAGAGAAGAAGCACTCTTGAACAGACTCAACATTAATCCGGTGAA
>HA_batch_10_round_100_probe_8
AATAAAGTGAAAAGAGCATTGGATTCCAATGCAATGGAAGATGGGAAAGGGTGTTTCGAGCTATACCATAAATGTGATGACCAGTGCATGGAAACAATTCGAAACGGGACTTACAACAGG
>HA_batch_10_round_100_probe_9
TGGAGAATGCCCCAAATACGTCAAAAGCACAAATTTGAGAATGGCTACAGGGTTGAGAAATATCCCATCTATTCAATCAAGAGGCCTATTTGGAGCCATCGCTGGCTTCATTGAAGGGGG
>HA_batch_10_round_100_probe_10
TCTTCAGGAACATGGTTTGGCTTACAAAGAAGGGGTCAAGCTACCCAATTGCCAAAAGATCATACAACAACACAAGCGGAGAGCAGATGTTAATAATTTGGGGGATACATCATCCCAATG
>HA_batch_10_round_101_probe_1
AAGGGCCATCTATCATAAAGAAAATGCTTATGTCTCTGTAGTGTCCTCGCATTATAACAGGAGGTTCACCCCAGAAATTGCAAAAAGACCCAAGATAAGAGATCAAGAAGGGAGAATCAA
>HA_batch_10_round_101_probe_2
GGGTACAAGGACATTATCCTCTGGATTTCCTTTTCCATATCATGCTTCTTGCTTGTTGCACTGCTTTTAGCCTTTATTTTGTGGGCTTGCCAGAATGGAAACATCCGGTGCCAGATTTGC
>HA_batch_10_round_101_probe_3
AAAGAATTCTCAGAAGTAGAAGGGAGAATCCAGGATCTAGAGAAATATGTTGAAGACACTAAAGTAGATCTCTGGTCTTACAATGCGGAACTTCTTGTTGCACTGGAGAACCAACACACA
>HA_batch_10_round_101_probe_4
TCTGAGTGTATCACTCCTAACGGGAGCATCCCCAATGACAAGCCTTTTCAGAATGTAAACAAAATTACTTATGGAGCATGTCCCAAATATGTCAAACAGAGCACCCTAAAGTTGGCAACG
>HA_batch_10_round_101_probe_5
AAGAGCACAATTCTGAACACTGCAGTTCCCATAGGATCATGTGTCAGCAAATGCCACACAGACAAAGGATCCCTCTCCACAACTAAGCCCTTCCAAAACATATCGAGAATAGCAATTGGA
>HA_batch_10_round_101_probe_6
AACATGGGACCTTTTTGTGGAACGAAGCAATGCTTTCAGCAACTGTTACCCTTATGATGTACCAGATTATGCATCCCTTAGGTCTCTAGTTGCCTCATCAGGTACATTAGAGTTCATCAC
>HA_batch_10_round_101_probe_7
AACATAGAGGATCAAAGGGCCATATACCACAAAGAAACTGCTTATGTTTCTGTAGTGTCCTCACATTATAACAGGAGGTTTACCCCAGAAATTACAAAAAGACCCAAGGTAAGAAATCAG
>HA_batch_10_round_101_probe_8
TGACCAATGTATGGAAACAATCAGAAACGGAACCTATGACAGGCAAAAGTACCAGGAAGAGTCAAGGTTGGAGAGGCAGAAAATAGAAGGAGTAAAGCTGGAATCAGAGGGGACTTACAA
>HA_batch_10_round_101_probe_9
AAGGGGCCTATTTGGAGCAATTGCGGGCTTCATCGAGAATGGTTGGCAGGGTCTAGTTGATGGTTGGTATGGGTTTAGACACCAAAATGCAGAAGGAACAGGTACAGCAGCAGATTTGAA
>HA_batch_10_round_101_probe_10
AGGCCTTTGCTACCCAGGCAATGTTAATGACTATGAAGAATTAAAACATTTATTGACTAGTACAAAACATTTTGAAAAAATTCGAATCATACCTAAGGAGTCCTGGTCTAATCATGACGC
>HA_batch_10_round_102_probe_1
AACCTCCCGGAATTATGCCCGAGCCCTCTGAGACTAGTTGACGGCCAGACTTGCGATATCATCAATGGAGCATTGGGGAGCCCAGGGTGTGACCATCTGAATGGCGCAGAATGGGACGTA
>HA_batch_10_round_102_probe_2
ATAGACAAAAGAAAAGCACAATCCTAAATACAGCAGTTCCCATAGGATCGTGTGTTAGTAAATGCATCACCGATAAGGGTTCAATCTCTACAACCAAACCTTTTCAGAACGTCTCAAAAA
>HA_batch_10_round_102_probe_3
AGAGAAGGAATTTTCAGAAGTGGAAGGAAGGATCCAGGACCTGGAGAAATATGTAGAAGACACAAAGATAGACCTATGGTCCTACAATGCAGAGTTGTTAGTAGCCCTGGAGAACCAACA
>HA_batch_10_round_102_probe_4
GTAGAACGAAGCAGTGCCTTCAGCAATTGCTACCCATATGACGTTCCTGATTATGCATCACTCCGGTCTCTTGTGGCATCCTCAGGGACATTAGAGTTCATAACAGAGGGTTTCACATGG
>HA_batch_10_round_102_probe_5
AACAATGCGAAGGAAACTGGGAATGGCTGTTTTGAGTTCTACCACAAATGTGATGATGCATGTATGGAGAGTGTAAAAAATGGAACTTATGATTACCCAAAATACTCAGAAGAATCACGA
>HA_batch_10_round_102_probe_6
GTGGCAAATGGAACGCTAGTGAAAACGATAACCGATGATCAGATCGAAGTAACCAATGCCACGGAACTGGTCCAGAGCACTTCAACAGGGAAGATATGTAACAACCCACACAGAGTCTTG
>HA_batch_10_round_102_probe_7
AGTTGTACGAGAGAGTGAGGAGGCAGTTGAGGGAGAATGCTGAGGAAGATGGCACTGGTTGTTTTGAAATCTTTCACAAGTGTGATGACGACTGTATGGCCAGTATAAGGAACAACACTT
>HA_batch_10_round_102_probe_8
AGAAAGAGGTGGTTTGAACACTACATTGCCATTTCACAACGTGAGCAAGTACGCATTCGGAAATTGCCCAAAATATATTGGAGTAAAGAGTCTCAAATTGGCAGTCGGTCTGAGGAATGT
>HA_batch_10_round_102_probe_9
CATCCGAGTAATGATAGAGAACAGACCAACCTGTATGTTCAAGCATCAGGGAAAATAATAGTCTCCACAAAGAGAAGTCAACAAACCATAGTCCCGAATATCGGGTCTAGACCCTGGGTA
>HA_batch_10_round_102_probe_10
GCATATACTGGACTATTGTGAAGCCTGGGGATGTCATTGTAATAAACAGCAATGGCAACTTAATTGCGCCGAGGGGATATTTCAAAATGCGAACAGGGAAAAGTTCTATAATGAGATCAG
>HA_batch_10_round_103_probe_1
AATTCTTGATGGGAGGGACTGCACACTAATAGATGCCCTATTAGGGGACCCGCACTGTGATGTCTTTCAAGATGAGACATGGGATCTTTTTGTAGAACGGAGCAATGCTTTCAGCAACTG
>HA_batch_10_round_103_probe_2
AGTACTGAAGCCAGGTCAGACATTGCGAGTGAGATCCAATGGGAATTTAATTGCTCCATGGTATGGACACATCCTCTCAGGAGAAAGCCATGGGAGAATCCTGAAGACCGATTTGAACAG
>HA_batch_10_round_103_probe_3
ATTGCTGGTCTCCCTGGGGGCAATCAGCTTCTGGATGTGCTCTAATGGGTCATTGCAATGCAGAATATGCATTTAAGACTTGAATCTCAAAGTGTACGGAAAAACACCCTTGTTTCTACT
>HA_batch_10_round_103_probe_4
ACTCATCAGAAAAAGTTGACACACTGTTAGAGAACGATGTCCCGGTTACAAGTTCTGTCGATCTGGTTGAGACTAGCCACACAGGAACATATTGTTCTTTGGATGGAATCAGCCCAGTGC
>HA_batch_10_round_103_probe_5
AAAGGATCATACAATAATACAAGTGGGAAACAAATGCTGATCATTTGGGGGGTACATCACCCCAATGATGAAGCTGAACAAAGAACACTATATCAGAATGTCGAGACCTATGTTTCAGTA
>HA_batch_10_round_103_probe_6
GAATTGGTTACACAAGTTAAATTACAAATATCCAGCACAAAACGTGACCATGCCAAACGATGATAAATTTGACAAATTGTACATTTGGGGGGTTCATCACCCGAGCACAGACAGTGACCA
>HA_batch_10_round_103_probe_7
ACTTATGTTTCTGTAGGAACATCAACATTAAACCAAAGATCAATCCCAGAAATAGCTACCAGGCCTAAGGTGAATGGGCAGAGTGGAAGGATGGATTTTTTCTGGACAATTTTGGGGCCA
>HA_batch_10_round_103_probe_8
CTCGAGGCATATTTGGTGCTATAGCAGGGTTCATAGAAAATGGATGGGAAGGAATGGTAGATGGCTGGTATGGCTTCAGACATCAAAATTCTGAGGGAACCGGACAAGCTGCAGATTTAA
>HA_batch_10_round_103_probe_9
CAACGGGCAGAGATGTTTTGGTACTTTGGGGAATTCACCACCCAGACACAGAAACAACAGCCACAAATCTATATGTCAATAAAAATCCTTACACATTGGTATCAACAAAAGAATGGAGCA
>HA_batch_10_round_103_probe_10
TCAACGAACTCCACTGAGACTGTTGATACACTAATAGAGACCAATGTCCCTGTAACACATACAAAAGAGCTGCTTCACACAGAGCACAATGGGATGCTGTGTGCAACAGATCTGGGTCAT
>HA_batch_10_round_104_probe_1
ATTCAGACAATGCGGCATTTCCCCAAATGACTAAGTCGTATAGAAATCCCAGGAACAAACCAGCTCTGATAATTTGGGGAGTGCATCACTCTGGATCGGCTACTGAGCAGACCAAACTCT
>HA_batch_10_round_104_probe_2
CCAATGTGACCTATTACTTGGTGATCAAAGTTGGTCATACATAGTGGAAAGGCCTACAGCTCGAAATGGGATCTGCTACCCTGGAGTTTTGAATGAAGCAGAAGAACTGAAGGCACTCAT
>HA_batch_10_round_104_probe_3
GCCTAATGCCCGAAATGGGATCTGCTATCCTGGAACATTAAATGAGGTAGAAGAATTGAAGGCACTTATTGGATCAGGGGAAGGAGTAGAAAGATTTGAAATGTTTCCCAAAGGTACTTG
>HA_batch_10_round_104_probe_4
TAACAACCGGAAAGTCAGACAAAATATGCATCGGGTATCATGCCAACAATTCAACAACGAAGGTAGATACAATACTTGAGAAGAACGTAACCGTCACACACTCGGTCGAACTGCTGGAAA
>HA_batch_10_round_104_probe_5
ATATGTAGAAGACACTAAGATAGATCTATGGTCTTACAATGCAGAGCTTCTGGTGGCCTTGGAAAACCAGCATACAATCGATCTGACTGATTCTGAAATGAACAAACTATTCGAAAAGAC
>HA_batch_10_round_104_probe_6
TGGATCTGTAGAAAATCTGGAAGAACTGAGGTTTGTCTTCTCCAGTGCGGCATCTTACAAGAGAATAAGACTATTTGACTATTCCAGGTGGAATGTGACTAGCTCTGGAACAAGCAAAGC
>HA_batch_10_round_104_probe_7
GAAATCAGATAGATTAGTCCTTGCGACTGGACTCAGGAATGTCCCTCAAAGAGAAACAAGAGGACTATTTGGGGCTATAGCAGGCTTTATAGAAGGAGGGTGGCAAGGCATGGTAGATGG
>HA_batch_10_round_104_probe_8
GAATTGGTTAACTAAATCAGGAAACGCATATCCAGTGTTGAATGTGACCATGCCAAACAATGACAATTTCGACAAATTATACATTTGGGGGATTCATCACCCAAGCACTAATCAAGAACA
>HA_batch_10_round_104_probe_9
CCACTTGACCTAAGGGGATGTACAATAGAAGGTTGGATCTTAGGGAACCCTCAATGTGACCTATTGCTTGGTGATCAAAGCTGGTCATATATAGTGGAGAGACCCACAGCTCAAAATGGC
>HA_batch_10_round_104_probe_10
AACTGCCCCAAGTATGTTAAACAGAATACTTTAAAATTGGCCACTGGAATGAGGAACGTACCAGAGAAGCAAACCAGGGGACTCTTTGGGGCAATAGCAGGTTTTATAGAAAATGGTTGG
>HA_batch_10_round_105_probe_1
TAGTAGATTGAATTGGTTGTACAAATCAGGAAACACCTATCCAGTACTAAACGTAACTATGCCAAACAATGACAACTTTGACAAATTATACATTTGGGGGATACACCATCCGAGCACGGA
>HA_batch_10_round_105_probe_2
TGGGTGTTTTGAGTTCTATCACAAGTGTGACGATGAGTGCATGGAAAGTGTGAGAAATGGAACATATGACTACCCAAAATACTCAGAAGAATCAAGACTGAACAGGGAAGAGATAGGCGG
>HA_batch_10_round_105_probe_3
CAAAACCGGGGACTCTTTGGAGCAATTGCAGGCTTCATAGAAGGCGGATGGCCAGGGCTAGTGGCTGGTTGGTATGGATTTCAGCATCAAAATGCAGAGGGGACAGGCATAGCTGCAGAC
>HA_batch_10_round_105_probe_4
GGAGTCACTAGGAGTTCAAAGTGACGTTCCTTTGGATTCTAGTTGCGAGGGGGATTGCTTCCACAATGGAGGTACGATAGTGAGCTCCCTGCCATTCCAGAACATCAACCCTAGAACAGT
>HA_batch_10_round_105_probe_5
TACCCAAGCAGCCATTGATCAAATAAATGGGAAACTAAACCGTCTCATTGAGAAGACAAACGAGAAATACCATCAAATTGAAAAGGAGTTTGAGCAAGTCGAAGGAAGAATCCAAGATCT
>HA_batch_10_round_105_probe_6
AACCAGAGATTGGTACCCAAAATAGCTACTAGGTCCAAAGTGAACGGGCAAAGTGGAAGAATAGACTTCTTCTGGACAATTTTAAAGCCGAATGATACTATCAATTTCGATAGTAATGGA
>HA_batch_10_round_105_probe_7
TTATCACAAATGTGATAATGCATGCATTGAATCAATACGAAATGGAACATATGACCATGACATCTACAGGGACGAAGCATTAAACAACCGGTTTCAAATTAGAGGTGTCGAATTGAAATC
>HA_batch_10_round_105_probe_8
ATGGACACCGTATCACTAATCACTATACTACTGGTATCCACTGTAAGCATTGCAAATGAAATCTGCATCGGCTATCAATCAACAAACTCCACAAAAACTGTGAACACTCTAACACAAAAC
>HA_batch_10_round_105_probe_9
GGATATTGTCAAAACAGCAGAAATGATGGTCAAGGTGCTCTACCTTCTCATCATAGTGTTAGGCAGATACTCAAAAGCAGACAAAATATGCATAGGATACCTGAGCAATAACTCAACAGA
>HA_batch_10_round_105_probe_10
GGTCAAACACTGCGAATAAAATCTGATGGAAATCTAATAGCTCCATGGTATGGACACATCCTTTCAGGAGAGAGCCACGGAAGAATTCTGAAGACTGACTTAAAAAGAGGTAGCTGCACA
>HA_batch_10_round_106_probe_1
TCAAACAAGTGTAGTTCCCAACATTGATAGCAGACCCTGGGTGAGAGGACAAAGCGGCAGAATAAGTTTCTACTGGACTATTGTAGAGCCTGGAGACCTGATTGTCTTCAACACAATAGG
>HA_batch_10_round_106_probe_2
GAGAATGCTGAGGACAAAGGGAATGGATGTTTTGAAATCTTCCACCAGTGTGACAACAACTGCATTGAAAGTATAAGGAACGGGACATATGACCATGATATTTACAGAGACGAAGCAATC
>HA_batch_10_round_106_probe_3
AATGTCACACAGACAAAGGCTCTATCTCCACAAGTAAGCCCTTTCAAAACATCTCGAGAATAGCAATTGGAGACTGCCCCAAGTATGTCAAACAGGGCTCTCTGAAACTTGCAACAGGAA
>HA_batch_10_round_106_probe_4
GACATTACAAATTAAACAGTCAGAAGAAGAGCACAATCCTGAACACTGCAACTCCCATAGGCTCATGTGTCAGTAAATGTCATACAGACAAAGGTTCTCTCTCTACCACCAAGCCCTTTC
>HA_batch_10_round_106_probe_5
AGGGTCTTCAAACCAATGATAGGCCCAAGGCCTCTTGTCAATGGTTTGATGGGAAGAATTGATTATTATTGGTCGGTATTGAAACCGGGTCAAACACTGCGAATAAAATCTGATGGGAAT
>HA_batch_10_round_106_probe_6
CTTATGTCTCCGTCGGAACATCAACACTGAACCAGAGATCCGTTCCAAAAATAGCCACTAGGCCCAAAGTAAATGGGCAAAGTGGAAGAATGGAATTCTTCTGGACAATTTTGAAGCCAG
>HA_batch_10_round_106_probe_7
ATCATGCAAATAACTCGACTGACACTGTTGACACAGTACTAGAAAAGAATGTAACAGTAACACACTCTGTTAATCTTCTAGAGGACAGGCACAACGGGAAACTGTGTAAACTAAGGGGAA
>HA_batch_10_round_106_probe_8
CATATTCGGCGCAATCGCAGGTTTCATAGAGAATGGTTGGGAGGGGATGGTAGACGGTTGGTACGGTTTCAGGCATCGAAACTCTGAGGGTACAGGACAAGCAGCAGATCTTAAGAGCAC
>HA_batch_10_round_106_probe_9
GCATCATGCTCCCACAATGGAAAAAGCAGTTTTTACAGAAATTTGCTATGGCTGACGGGGAAGAATGGTTTGTACCCAAACCTAAGCAAGTCCTATGCAAACAACAAGGAGAAAGAAGTC
>HA_batch_10_round_106_probe_10
CCAAGGTGAAACCTGGGACCTTTATGTGGAACGTAGCAGCGCATTCAGCAACTGCTATCCCTATGATGTACCAGACTATGCATCGCTCAGGTCTCTAGTTGCCTCCTCAGGAACCCTAGA
>HA_batch_10_round_107_probe_1
AAAGGCATCAAGAGGGCTTTTTGGGGCAATAGCTGGGTTCATAGAGAATGGATGGCAAGGCCTGATTGATGGTTGGTATGGCTTCAGACACCAAAATGCAGAAGGAACAGGAACAGCTGC
>HA_batch_10_round_107_probe_2
AATCAGAAAACAAATACCCAGCGCTGAACGTCACTATGCCAAACAATTGCAATTTTGACAAACTATACATTTGGGGAGTTCACCATCCGAACACGGACAGAGAACAGACCAATCTATATG
>HA_batch_10_round_107_probe_3
TTTCCCGCAGACAACGAAGTCGTACAAAAACACAAGGAAAGATCCAGCTCTGATAATCTGGGGAATCCATCATTCTGGATCAACCACAGAACAGACCAAATTATATGGAAGTGGGAGCAA
>HA_batch_10_round_107_probe_4
AGCAAAAGCAGGGGATACAAAATGAACACTCAAATTCTGATACTCGCTCTTGTGGCGATCATCCCGACAAATGCAGACAAAATTTGCCTTGGGCATCATGCCGTGTCAAACGGAACCAAG
>HA_batch_10_round_107_probe_5
ATTGTACTAAGTATTGTTCTAACAACTGGTCTTGCCTATGATAAGATTTGCATTGGCTATCAGACGAATAACTCGACTGATACTGTAAACACACTAATTGAGCAGAATGTCCCAGTCACT
>HA_batch_10_round_107_probe_6
CAGAGACTCCATCACAGAAGTATGGTCCTACAATGCTGAACTTCTCGTGGCAATGGAGAACCAGCACACTATCGATTTGGCTGATTCAGAGATGAACAAATTGTATGAGAGAGTGAGGAA
>HA_batch_10_round_107_probe_7
ACAATGTTTACAAGGCATTATCAATATACAGCTGCATTGCAAGCAGTGTTGTGTTAGTAGGACTCATACTCTCTTTCATCATGTGGGCCTGTAGTAATGGAAGCTGCCGATTCAATGTTT
>HA_batch_10_round_107_probe_8
AGACAATGACCATCACCTTTCTCATCCTCCTACTCACAACAGTGAAAGGGGACCAAATATGTATCGGTTATCATGCCAACAATTCCACAGAAAAAGTCGACACAATCTTGGAGCGAAACG
>HA_batch_10_round_107_probe_9
AGCCTGAATGGAAAGGCTCCATTACAACTGAGGAACTGCAACGTAGCAGGATGGATCCTTGGCAACCCAGAATGTGACTTACTGCTCACAGCAAATTCATGGTCATACATAATAGAAACG
>HA_batch_10_round_107_probe_10
TGGAGTTAGAGGAGACAAAATATGCCTTGGGCACCATGCTGTGGCAAATGGGACAAAAGTGAACACACTAACAGAGAAGGGAATTGAAGTAGTGAATGCCACAGAGACGGTAGAAAGTGC
>HA_batch_10_round_108_probe_1
TACTACTGGACTCTGCTGGAACCCGAGGACACAATAACATTTGAAGCAAATGGGAATTTGATAGCGCCATGGTATGCTTTTGCACTGAACAGAGGCTCTAGATCAGGAATCATCGTCTCA
>HA_batch_10_round_108_probe_2
GATAGATTTCTTCTGGACAATTTTAAAACCAAATGATGCTATCCACTTCGAGAGTAACGGAAATTTCATTGCTCCAGAGTATGCATACAAAATTGTCAAGAAAGGAGACTCAACAATTAT
>HA_batch_10_round_108_probe_3
GCGAATGTGAATAATCTATATAATAAAGTGAAGAGGGCATTAGGTTCTAATGCGATGGAAGATGGAAATGGGTGTTTCGAATTATACCACAAATGTGATGATCAATGCATGGAGACAATT
>HA_batch_10_round_108_probe_4
GGAAACAATGCTATCAATCACGATTCTGTTCCTGCTCATGGCAGAGGTATCCTCTCAGAACTACACAGGAAATCCTGTAATATGTCTGGGACACCATGCTGTACCTAATGGGACAATGGT
>HA_batch_10_round_108_probe_5
CACGGATTGTGTTACCCCGGGAATGTCCAAGATCTAAAAGAGCTAATATCACTTTTTAGTTCTGCTAGGTCTTATCAAAAAAACCCAATCTTCCCACACACCCTCTGGAATGTTTCTTAC
>HA_batch_10_round_108_probe_6
TCACATGGCAGGATACTCAAGAATAATTTGCCTATAGGACAATGTGTAACTGAATGCCAATTGAATGAGGGTGTAATGAATACAAGCAAACCTTTCCAGAACACTAGTAAGCACTATATT
>HA_batch_10_round_108_probe_7
ACTACATTGCCATTCCAAAATGTAAGTACGTATGCATTTGGAAACTGCCCAAAATATGTTGGTGTAAAGAGTCTCAAATTGGCAGTTGGGCTGAGGAATGTGCCTGCTAGATCAAGCAGA
>HA_batch_10_round_108_probe_8
TCACCGACTATGAAGAACTCAGGGAACAATTGAGTTCAGTATCTTCATTTAAGAGATTTGAAATATTTCCCAAAGAGAGCTCATGGCCCAACCACACCGTAACGGGAGTATCAGCATCAT
>HA_batch_10_round_108_probe_9
CATCATGGCCAAATCATGAGACAACTAAAGGTTCCACAGTTGCATGCACCCACTCCGGAGTCAACAGTTTTTATCGGAACTTGCTATGGATAGTGAAAAAGGCAAACTCCTATCCTAAGA
>HA_batch_10_round_108_probe_10
GAGTGAGCTCAGCGTGTCCATACAATGGGGGATCTTCCTTTTTCAGGAATGTGGTGTGGTTAATAAAGAAAAATAATGCTTATCCAACAATAAAAAGGACCTACAATAACACTAATATAG
>HA_batch_10_round_109_probe_1
CGATCCAGTGAAGCTCAATAGTGGGTACAAAGATGTAATACTATGGTTTAGCTTCGGGGCATCATGTTTCATGCTTCTAGCCATTGCAATGGGCCTTATTTTCATGTGTGTGAAAAACGG
>HA_batch_10_round_109_probe_2
TTGAATACAATGGGAAATCACTGGGAATACAGAGTGACGCACAAATCGATGAATCATGTGAGGGGGAATGTTTCTACAGTGGAGGGACGATTAATAGCCCGTTACCGTTCCAAAACATCG
>HA_batch_10_round_109_probe_3
CACTCAGGCAGCCATTGATCAGATCAATGGGAAGTTAAATCGTCTCATTGAAAAAACAAATGAGAAGTACCATCAGATCGAAAAGGAGTTCGAACAGGTCGAAGGAAGAATTCAAGACCT
>HA_batch_10_round_109_probe_4
CCAGGTCATGAGACAACCAAAGGTACCACAGTTTCATGCTCCCACTCTGGAGCCAACAGCTTTTATCGGAACTTGCTATGGATAGTAAAGAAAGAAAACTCCTATCCTAAGCTCAACAAT
>HA_batch_10_round_109_probe_5
AATTGGTTGACTAAATCAGGAAGCACATATCCACTGTTGAACGTGACTATGCCAAACAACGACAATTTTGACAAACTATACATTTGGGGGGTTCATCACCCAAGTACAGATCAAGAACAA
>HA_batch_10_round_109_probe_6
TCATCCATCAATTCAGCTGGAACTACTAAAGCATGTATGAGGAACGGAGGGAACAGCTTCTATGCAGAACTAAAATGGCTAGTGTCAAAGACCAAAGGACAGAACTTCCCACAGACAACA
>HA_batch_10_round_109_probe_7
AAGGTTCTGGATCTGGTATTATAGTTTCAGACATTCCAGCTCATGATTGTAATACAAATTGTCAAACACCCAAAGGTGCTATAAACACCAGCCTCCCATTCCAGAATGTGCATCCTGTCA
>HA_batch_10_round_109_probe_8
TTACCATGCGAACAATTCCACAGAACAAGTTGATACGATAATGGAGAAGAATGTGACAGTCACACATGCTCAGAACATACTTGAAAAGGAACACAATGGGAAACTCTGCAGTCTCAAAGG
>HA_batch_10_round_109_probe_9
CCAAACTGTCCAAATGGAAAGAATAGTGATTGCCTTTGCAATAATCAGCATTGTCAAGGCCGACCAAATCTGCATTGGTTACCATGCGAACAACTCCACAGAACGAGTCGATACGATAAT
>HA_batch_10_round_109_probe_10
TTCTAGTTATGTGGGGGATACACCATCCAGTCTCAGCAGACGAGACCAGATCATTATATGTCAATAGTGATCCTTATACGCTGGTATCTACCAGCTCGTGGAGTAAAAAATACAAATTGG
>HA_batch_10_round_110_probe_1
TCTAATCTGTTAAAATGGAGAAAATAGTACTTCTTTTTGCAATAGTCAGTCTTGTCAAAAGTGACCAAATTTGCATTGGTTACCATGCAAACAACTCAACAGAGCAGGTTGACACAATAA
>HA_batch_10_round_110_probe_2
ATATGGAACACAGTCATTATCTATATCAGTTGGGAGTTCTACATATCAGAACAATTTTGTCCCAGTTGTTGGAGCAAGACCTCAGGTCAATGGACAGAGTGGGCGGATTGATTTTCACTG
>HA_batch_10_round_110_probe_3
CATATAGCAGGAAGTTCACGCCAGAAATAGCTGCAAGGCCCAAAGTGAGAGATCAGGCAGGGAGGATGAACTATTACTGGACATTGATAGAACCTGGAGACACAATAACATTTGAAGCGA
>HA_batch_10_round_110_probe_4
AAAGAACCCTAGATTTCCATGACTTTAACGTGAGAAATTTATATGAAAGGGTCAAATCACAACTGAGAAACAATGCCAAGGAAATCGGTAATGGTTGTTTTGAGTTCTATCACAAATGTG
>HA_batch_10_round_110_probe_5
ATGGATATAAGATCGATCGTAATCTCGTTACTTATTAGCACGTGCGTACAGGCTGACAGAATCTGTGTAGGATACTTAAGCACCAACTCAACAGAAAAAGTTGATACACTGTTGGAGAAT
>HA_batch_10_round_110_probe_6
TGTACCAGAGAAACGAACCAGAGGCCTATTCGGTGCAATAGCAGGGTTTATAGAAAATGGATGGGAGGGAATGATAGATGGCTGGTATGGCTTCAGGCATCAAAATTCCGAGGGTACAGG
>HA_batch_10_round_110_probe_7
TGCAGCTGAGAGACAACGTCAAAGAACTAGGAAATGGATGTTTTGAATTTTATCACAAATGTGACGATGAATGCATAAATAGTGTGAAAAACGGAACGTATGATTATCCCAAGTATGAAG
>HA_batch_10_round_110_probe_8
CAAGATAAAGGAGCCAGCGGCTTTTACCGGAACTTGGTATGGTTTGTGGAGAGAGGAAAGAAATATCCTGTGATCCGCGGGACCTACAACAACACTACTGGCAGAGATGTTTTAGTTATA
>HA_batch_10_round_110_probe_9
TTGTACACTAATAGATGCTTTATTGGGGGACCCCCATTGTGAAAGGTTTGAAAATGAGAGATGGGACCTTTTCATTGAGCGCAGCAAGGCTTTCAGCAATTGTTATCCTTATGATGTGCC
>HA_batch_10_round_110_probe_10
TTTCCCAAAAGTACATGGGCAGGAGTAGATACTAGTAGAGGGGTGACAAACGCTTGTCCATCTTATACTATTGATTCATCTTTCTACAGAAACCTTGTATGGATAGTAAAAACTGATTCA
>HA_batch_10_round_111_probe_1
GCTTTTGAGATTGTTTCTGTTGGAAATGGGAAACTATTCAGGAGCGAACTGAATATTGAATCATGCTCCACCAAATGTCAGACAGAGATAGGAGGGATCAATACGAACAAAAGCTTCCAC
>HA_batch_10_round_111_probe_2
GGGGAAAATAAAAGCAACCGAAATGAAGGCAATACTATTAGTCTTGCTATGTACATTTGCAGCCACAAATGCAGACACACTATGTATAGGTTATCATGCAAATAATTCAACTGACACTGT
>HA_batch_10_round_111_probe_3
GGCGATATATTCAACTGTCGCCAGTTCATTGGTAGTATTGGTCTCCCTGGGGGCACTCAGTTTCTGGATGTGTTCTAATGGATCTTTACAGTGCAAAATATGCATTTAAAATTAGGATTT
>HA_batch_10_round_111_probe_4
CACAATAATGGAGAAGAATGTGACTGTCACACATGCCCAGGACATCCTTGAAAGGGCGCACAACGGGAAACTCTGCAGTCTAAATGGAGTAAAACCCCTTATATTAAAAGACTGTAGTGT
>HA_batch_10_round_111_probe_5
GGGCGAATTGACTTCCATTGGACATTAGTGCAACCAGGTGACAACATCACCTTCTCACACAATGGTGGGCTCATTGCTCCTAGTAGGGTGAGTAAACTGAAGGGGAGGGGCCTAGGCATT
>HA_batch_10_round_111_probe_6
TAATTCAGGGATCATGAAAACAGAGGGAAGACTTGAAAACTGCGAGACCAAATGCCAAACTCCTTTGGGAGCTATAAATACAACATTACCCTTCCACAATATCCATCCGCTGACCATTGG
>HA_batch_10_round_111_probe_7
CAGACACAATTTGGAATGTGTCTTACGATGGGACAAGCAACACATGCTCAGGTTCATTCTACAGAAACATGAGATGGTTGACTCGAAAGGACGGCAATTACCCTACTCAAGACGCCCAAT
>HA_batch_10_round_111_probe_8
ACAGCCAAGCCTCCTTTTGGCTACAGGGATGAGGAATGTCCCAGAGAAACCAAAGACCAGAGGACTTTTCGGAGCAATTGCTGGATTCATAGAGAATGGATGGGAGGGTCTCATCGATGG
>HA_batch_10_round_111_probe_9
ACAAAGACTTGGGAAATTGTCACCCAATAGGAATGCTGATAGGGACACCAACTTGTGACCTGCATCTCACAGGATCATGGGACACTCTCATTGAACGGGAAAATGCTGTCGCTTACTGTT
>HA_batch_10_round_111_probe_10
AGGGATTGTAGTGTAGCTGGTTGGCTCCTAGGGAACCCAATGTGTGACGAGTTCCTCATGGTGCCAGAATGGTCTTACATAGTGGAAAAGAACAACCCAGCCAATGGCCTATGCTACCCG
>HA_batch_10_round_112_probe_1
TCGGAACGGGACCTTCAACAGAAGGGAGTGTCAAGCGGAGTCAAAGAAAGAAAGACAGAAAATGGAGGGGGTCAAGCAGGAATTTGATCGAACCAGGGGAGGGGTCTCCATTTATTCGAG
>HA_batch_10_round_112_probe_2
AATGATTACGAAGAACTGAAGCATTTGATGAGCAGCACAAACCATTTTGAAAAGATTCAGATAATTCCAAGGACCTCTTGGTCCAATCATGATGCCTCAGCAGGAGTGAGTTCGGCATGC
>HA_batch_10_round_112_probe_3
TGTCAATTTACAGCTGCATTGCAAGCAGTCTCGTATTGGCAGCACTCATCATGGGTTTCATCCTCTGGGCGTGCAGTAATGGATCATGTAGATGTACCATTTGCATTTAAAATTGTGGCA
>HA_batch_10_round_112_probe_4
ATTGATCAAATCAATGGGAAACTGGATAGGATAATCGAAAAGACGAACGAGAAATTCCACCAAATCGAAAAGGAGTTCTCAGAAGTGGAAGGGAGAATTCAGGACCTCGAGAAATACGTT
>HA_batch_10_round_112_probe_5
TTCCTGGATGTTTGGACTTACAATGCCGAACTGTTGATTCTATTGGAGAATGAAAGAACTTTGGATTTCCATGACTCAAATGTGAAGAACCTATATGAAAAAGCAAGACGCCAGCTAAAG
>HA_batch_10_round_112_probe_6
ACTTTCCATCAACGACAAACACATACAGGAACACGGACTCAGTAGAGCACCTCGTAATTTGGGGAATCCACCACCCCTCTAGTACACAAGAAAAGAATGATCTGTACGGAACTCAGTCAC
>HA_batch_10_round_112_probe_7
TGGCAAAATGAACACTCAATTCGAAGCAATTGGGAAAGAATTCAGCAACCTAGAAAGGAGAATAGAGAATCTGAATAAGAAAATGGAAGATGACTTTTTGGATGTATGGACTTACAATGC
>HA_batch_10_round_112_probe_8
TGGTAGAACATTAGACTTGCATGATGCGAATGTCAGAAACTTACATGATCAGGTCAAAAGGGTATTGAAGGACAATGCAATTGACGAAGGAAATGGTTGCTTCAATCTTCTCCACAAGTG
>HA_batch_10_round_112_probe_9
AAACAATACTTATGATCACACACAGTACAGAGAGGAAGCACTCCTCAACAGGCTCAACATAAACCCGGTGAAACTCTCATCTGGGTACGAAGACATTATATTATGGTTTAGCTTCGGGGC
>HA_batch_10_round_112_probe_10
GCTAAACAGACTGATTGAAAAAACTAATACGGAATTTGAATCAATAGAATCCGAATTCAGCGAGATAGAACATCAAATTGGCAATGTGATAAATTGGACTAAAGACTCCATAACTGATAT
>HA_batch_10_round_113_probe_1
CCTGGATATGCTTTTGAGATTGTCTCTGTTGGAAATGGAAAACTATTCAGGAGTGAACTGAATATTGAATCATGCTCTACCAAATGTCAAACAGAAATAGGAGGGATTAATACAAACAAA
>HA_batch_10_round_113_probe_2
ACAGTGGCGAGTTCCCTAGCACTGGCAATCATGATAGCTGGTCTATCTTTTTGGATGTGTTCCAATGGATCATTGCAGTGCAGAATTTGCATCTAGAGTTGTGAGTTCAGATTATAATTA
>HA_batch_10_round_113_probe_3
AAGCCTCATTAGGGGTGAGCTCAGCATGTTCCTATCTGGAGAATCCCTCTTTTTTCAGAAATGTAGTATGGCTTACTAAAAGGAATAATACATACCCACCAATAAAGGTGAACTACACCA
>HA_batch_10_round_113_probe_4
GGAGCTCTTGGTCCAATCATGACGCCTCATCAGGAGTGAGCTCTGCATGCCCATACAATGGTAGATCTTCGTTTTTCAGGAATGTAGTGTGGTTGATCAAGAAGAATAATGTATACCGGA
>HA_batch_10_round_113_probe_5
GAAGATTTACTGGTCTTTGATGCATCCAGGGGAATCAATCAGTTTCGAAAGCAATGGAGGGTTGCTGGCCCCCCGATATGGTTATATTATTGAGGAATATGGAAAAGGACGAATTTTCCA
>HA_batch_10_round_113_probe_6
GGTGGTTGTCATCCGATAGGAATGTTGCTCGGAACTCCCGCATGTGACTTGCATCTCATCGGAACATGGGACACTCTAATAGAAAGAGAAAACTCCATTGCCTATTGTTACCCAGGTGCG
>HA_batch_10_round_113_probe_7
ATCAGGGGTGACCTCAGCATGTTCATTCCTTGGGGGATCCTCTTTTTATAGAAACGTGGTGTGGCTTATCAAAAAGAACAATGAATACCCAACAATAAAAAGAACTTATAATAATACTAA
>HA_batch_10_round_113_probe_8
ACCCAGAGGGCTATAGATGGAATCACAAATAAGGTCAACTCAATCATTGACAAGATGAACACTCAGTTTGAGGCTGTTGGGAAGGAATTCAACAATTTGGAAAGAAGGATAGGAAATTTA
>HA_batch_10_round_113_probe_9
TTTGAAACCGGGGGAAACCTTGAATGTGGAGTCTAATGGAAACCTAATCGCCCCTTGGTATGCATACAAATTTGTCAGCACCAATAGTAAAGGAGCCGTTTTCAAGTCAGATTTACCAAT
>HA_batch_10_round_113_probe_10
TGTGTGGGGAATTCATCACCCTTCTAGCACTCAAGAGAAGAATGATCTATATGGGACACAATCACTGTCCATATCAGTTGGGAGTTCCACTTACCAGAACAATTTTGCTCCGGTTATTGG
>HA_batch_10_round_114_probe_1
GTCATACACAAACAATAAGGGGAAGAAAGTGCTTGTAATTTGGGGAGTGCACCACCCTCCGAACTACAGTGACCAACAAGCCCTCTACCGGAATAATCATACATATGTTTCGGTTGAATC
>HA_batch_10_round_114_probe_2
GTGAATGGACAAAGTGGAAGAATGGAATTTTTCTGGACAATACTAAGGCCGAACGATGCGATCAGTTTTGAAAGTAACGGGAACTTTATAGCTCCAGAATATGCATACAAGATAGTTAAA
>HA_batch_10_round_114_probe_3
TACAAAAATACAAGGAAAGACCCAGCCCTAATAATATGGGGGATTCACCATTCTGGATCAACTGCAGAACAGACCAAGCTATATGGGAGTGGAAACAAACTGATAACAGTTGGGAGTTCT
>HA_batch_10_round_114_probe_4
CTGTATGAAAAGGTTCGATTACAGCTTAAAGACAATGCAAAGGAGCTGGGTAATGGTTGTTTTGAGTTTCACCACAAATGTGATAATGAGTGCATGGAAAGTGTAAAGAATGGAACATAT
>HA_batch_10_round_114_probe_5
ACTAAGGCCAAACGATACAATCAGCTTTGAAAGTACTGGGAACTTTATAGCTCCTGAATATGCATACAAGATAGTTAAGAAAGGAGACTCAGCAATCATGAGAAGCGAATTGGAGTATGG
>HA_batch_10_round_114_probe_6
ATGATTGCAATCGTTGTGATAGCGATATTGGCATCGGCCGGAAAATCGGACAAGATTTGTATTGGATACCACGCCAACAATTCAACAACACAAGTGGATACACTACTTGAGAAGAATGTA
>HA_batch_10_round_114_probe_7
GTAGGCCAATGCCCCAAATATGTGAATAAGAAGAGTTTGCTGCTTGCAACCGGAATGAGGAATGTACCGGAAGTAGTGCAGGGAAGGGGTTTATTTGGTGCAATAGCAGGGTTTATAGAA
>HA_batch_10_round_114_probe_8
AAAACACGGCAACATTGTGCCTGGGGCATCATGCAGTGCCAAACGGAACACTAGTGAAAACAATAACGGATGATCAGGTTGAGGTGACTAATGCTACCGAGCTAGTCCAGAGTGCCTCAG
>HA_batch_10_round_114_probe_9
TGATAATTTTAACAAATTATACATTTGGGGAGTTCATCACCCGAGCACAGACAGAGAACAAACCAACTTATATGTTCAAGCATCAGGGAAAATAACAGTTTCCACCAAAAGAAGCCAGCA
>HA_batch_10_round_114_probe_10
TGCTAGAAAATGAAAAGACCTTGGATCTCCATGACTCCAATGTCAAAAATCTCCATGAGAAAGTCAGAAGAATGTTAAAGGACAACGCCAAAGACGAAGGAAATGGATGTTTCACCTTTT
>HA_batch_10_round_115_probe_1
GAGAAACGGTTTGTGTTATCCAGGCAGCTTCAATGATTATGAAGAATTGAAACATCTCCTCAGCAGCGTGAAACATTTCGAGAAAGTAAGGATCCTGCCAAAAGATAGATGGACACAGCA
>HA_batch_10_round_115_probe_2
TTACCATTGGGGAGTGCCCAAAATACGTGAAATCAAATAAATTAGTCCTTGCCACTGGCCTCAGAAACATTCCTCAGATAGAGACAAGGGGACTTTTTGGGGCAATTGCAGGGTTTATAG
>HA_batch_10_round_115_probe_3
GGATCAAGCAGGGAGAATGAACTATTACTGGACATTGGTAAAACCTGGAGACATAATAACATTCGAAGCAACTGGCAATCTAATAGTACCAAGATATGCATTCGCAATGAATAGAGGCTC
>HA_batch_10_round_115_probe_4
GAGAAGATGAACGGAAACTACGATTCAATAAGAGGGGAATTCAATCAAGTAGAAAAGAGGATCAACATGCTCGCTGATCGAGTTGATGATGCAGTAACTGACATATGGTCGTACAATGCC
>HA_batch_10_round_115_probe_5
AGATCAGATGCACCTATTGATACCTGTATTTCTGAATGCATAACTCCAAATGGAAGCATTCCCAATGACAAACCCTTTCAAAACGTAAACAAAATCACATATGGAGCATGCCCCAAGTAT
>HA_batch_10_round_115_probe_6
ACTAAAATAGATCTCTGGTCTTACAATGCAGAACTTCTTATTGCTCTAGAGAATCAACACACAGTTGATCTAGCCGACTCGGAAATGAACAAACTATTTGAAAAAACAAGGAGGCAATTG
>HA_batch_10_round_115_probe_7
CTTAGGGCACCATGCGGTACCGAATGGAACGATAGTGAAGACAATTACGGATGACCAAATTGAGGTGACCAATGCCACCGAATTGGTCCAGAGCTCCTCAACAGGGAAAATATGCAACAA
>HA_batch_10_round_115_probe_8
CCTGGGAAACGGGAAATTGTTCAGGAGTGACTTGAGTATTGAGTCTTGCTCAACTAAATGCCAATCCGAAATTGGAGGGATAAACACTAATAAGAGCTTCCACAACGTCCATAGGAATGC
>HA_batch_10_round_115_probe_9
GCACATGGAGAGGAGTAGACACCAGCAGAGGGGTAACAGCAGCTTGCCCCTACAATAGTGGTTCTTCTTTCTACAGAAACCTGCTATGGATAATAAAAACCAATTCAGGACAATATCCAG
>HA_batch_10_round_115_probe_10
ACAATCATTATCTATTTCAGTTGGAAGTTCCACGTATCAGAACAATTTTGTTCCCGTCGTTGGAGCAAGGCCTCAGGTCAATGGCCAAAGTGGAAGAATCGACTTTCACTGGACATTAGT
>HA_batch_10_round_116_probe_1
TAGTAGAGAGGCCAGATGCCAAAAATGGGATATGTTATCCAGGAGTATTGAAAGAGACGGAGGAGCTGAAAGCACTCATTGGGTCTATAGATAGCATACAAAGATTTGAAATGTTTCCCA
>HA_batch_10_round_116_probe_2
ATGGGCAATGGTTGTTTCAAGATATATCACAAATGTGATAATGCCTGCATAGAATCAATCAGAAACGGGACTTATGACCATGACGTATACAGGGATGAAGCAATAAACAACCGGTTTCAA
>HA_batch_10_round_116_probe_3
TTGGACAATTTTAAAGCCAAGAGATACCATTAACTTTGAGACTAATGGAAATTTTATCCCTCCAGAGTATGCATTTAAGATTGCAAAGAAAGGAGACTCAGCAATTATAAGAAGTGAATT
>HA_batch_10_round_116_probe_4
AAGAGCATTAAAAGAAAATGCAATAGATACTGGAGATGGGTGTTTTGAAATACTGCACAAATGTGATGATAAATGCATGGATACAATCAAGAACGGGACTTACAACCACCAGGACTACGA
>HA_batch_10_round_116_probe_5
AACCGTTGGTCAGTGTCCCAAATATGTGAACAAGAAGAGCCTGCTGCTTGCAACGGGAATGAGGAACGTTCCTGAGATCATTCATGAAAGAGGCCTGTTTGGGGCAATAGCTGGGTTCAT
>HA_batch_10_round_116_probe_6
GTTGATGGTTGGTATGGTTTTAGACACCAAAATGCCCAGGGCACTGGTCAAGCCGCTGATCACAAGAGCACACAGGCAGCCATTGACCAAATCACTGGAAAGCTGAACAGACTGATTGAG
>HA_batch_10_round_116_probe_7
ACAAGAGGATTGTTTGGAGCAATAGCTGGATTTATAGAAGGAGGGTGGACAGGTATGATAGACGGATGGTACGGATACCACCATGAGAATTCACAAGGGTCTGGTTATGCAGCAGATAAA
>HA_batch_10_round_116_probe_8
CACTTGCTACCCATTTGATGTGCCAGACTATCAGAGTCTGAGAAGCATCCTTGCCAATAATGGAAAATTTGAATTCATCGCAGAAGAATTCCAATGGAGCACGGTGAAGCAAGATGGGAA
>HA_batch_10_round_116_probe_9
TCAATAGACAATAATTGCGAGTCTAAGTGTTTTTGGAAAAAAGGGTCCATAAACACAAAGCTCCCTTTTCAAAATCTGTCACCAAGGACAGTTGGCCAGTGTCCAAAATATGTGAACAAA
>HA_batch_10_round_116_probe_10
GAGTTGATAGATTCAGAAATGAACAAATTGTTGGAAAAAACCAGAAGGCAATTGAGAGAAAATGCTGAAGACATGGGAAATGGTTGTTTCAAAATATACCACAAATCTGACAATGCCTGC
>HA_batch_10_round_117_probe_1
ATACTTTCATTAATCATGAAGACCATTATCGCTTTAAGCTACGTTTTCTGTCTGGCCTTCGGTCAGGACCTTCCAGGGAGCGACAATAGTACAGCAACACTGTGCCTGGGACACCATGCA
>HA_batch_10_round_117_probe_2
TGGCTGACTAAATCTGGAAGTACTTACCCAGTACTGAACGTGACTATGCCAAATAATGACAACTTTGACAAATTGTATGTCTGGGGAGTTCATCACCCAAGCACAAATCAAGAGCAAACC
>HA_batch_10_round_117_probe_3
GTTTCATTGAGGGGGGATGGACTGGAATGATAGATGGATGGTATGGGTACCATCACCAAAATGAACAAGGATCTGGCTATGCTGCAGACCAAAAAAGCACACAAAATGCCATCAACGGAG
>HA_batch_10_round_117_probe_4
AGATCATACAAAAATACTAATCAGGAAGATCTTTTGATCATATGGGGAATCCACCACCCCAGTCATGATGAAGAACAAGTGAGACTCTATAAAAACCCCAGAACTTACATTTCTGTTGGA
>HA_batch_10_round_117_probe_5
CCTGGGTAAGGGGTCTGTCTAGTAGAATAAGTATCTATTGGACAATAGTAAAACCGGGAGACATACTGTTAATTAATAGTAATGGGAACCTAATTGCTCCTCGGGGTTACTTCAAAATAC
>HA_batch_10_round_117_probe_6
AAGAATAGAAAATTTGAACAAAAAGGTTGATGATGGGTTCCTGGATGTTTGGACATACAATGCCGAACTTTTGGTTCTATTGGAAAACGAAAGGACTTTGGATTTGCACGACTCGAATGT
>HA_batch_10_round_117_probe_7
CTGGAATATGGTAATTGTGACACCAAATGTCAGACTCCAGTAGGTGCCATAAATTCCAGCATGCCTTTCCATAATGTCCATCCCCCTACCATTGGGGAATGCCCCAAGTATGTCAAATCA
>HA_batch_10_round_117_probe_8
GGGGCATCATGTTTCCTCCTTCTTGCCATTGCAATGGGGTTGGTCTTCATTTGCATAAAGAATGGAAACATGCGGTGCACTATTTGTATATAATTTGAGAAAAACACCCTTGTTTCTACT
>HA_batch_10_round_117_probe_9
CGGCGGCATGTCCTCATGCTGGAACAAGTAGCTTCTACAAAAATTTAATATGGCTAGTCAAAAAGGAAAATTCATATCCAAAGATCAGTAAATCCTACATTAACAATAAGGGGAAGGAAG
>HA_batch_10_round_117_probe_10
AAAGCAAACTCATGGCCAAATCATGAGACAACCAAAGGTACCACAGTTGCATGTTCCCACTCTGGAGCCAAAAGTTTCTATCGGAACCTACTATGGATAGTGAAGAAGGGAAATTCCTAT
>HA_batch_10_round_118_probe_1
TGCACTGTGCAATGTCAGACAGAGAAAGGTGGCTTAAACACAACACTGCCATTCCAAAATGTAAGTAAGTATGCATCTGGAAACTGCTCAAAATACATATGCATAAAGAGTGTCAAACTC
>HA_batch_10_round_118_probe_2
ATGAGAAAGTAAAAAACCAATTAAAAAATAATGCCAAAGAAATAGGAAATGGATGTTTTGAGTTCTATCATAAGTGTAACGATGAATGCATGGAGAGTGTGAAAAATGGAACTTATGACT
>HA_batch_10_round_118_probe_3
ATGCGGTGGAAGATGGGAAAGGATGTTCAGAACAGTACCACAAATGTAATGAAGAATGCATGGAGACAATTCGGAACGGGACCTTCAACAGAAGGGAGTATCAGGCGGAGGGAAAGAAAG
>HA_batch_10_round_118_probe_4
AAATTGAATCGTCTGATCGACAAAACAAATCAGCAGTTTGAGCTGATAGACAATGAGTTCAATGAGATAGAACAACAAATCGGAAATGTCATTAATTGGACACGAGACTCAATGACTGAG
>HA_batch_10_round_118_probe_5
GACACACTGTTAGAGAACGGTGTTCCGGTTACAAGTTCTGTAGATCTGGTTGAGACCAACCACACAGGGACATATTGTTCTCTGAACGGAATCAGTCCAGTGCATCTGGGGGATTGCAGC
>HA_batch_10_round_118_probe_6
TCAACAGAAAAGGTAGACACAATAATTGAGAGTAATGTCACGGTAACTAGTTCAGTTGAACTGGTTGAAAATGAGCACACTGGGTCTTTCTGCTCAATCAATGGGAAAGCACCAATAAGT
>HA_batch_10_round_118_probe_7
AGCAAAAGCAGGGGAAATTCTTAACTAGCAAAATGGAAATAATACCACTGATGACTATACTGCTATTAGTAACAACAAACAATGCAGATAAAATATGCATTGGCCATCAATCAACAAATT
>HA_batch_10_round_118_probe_8
CGGGACCTACAACAATACAACTGGTAGGGACGTCTTGGTTATGTGGGGGATACATCACCCTGTTTCTGAAGACGAGGCGAGGAAACTATATATTAACAGCAACCCGTACACACTGGTTTC
>HA_batch_10_round_118_probe_9
AGCAAACCAGCTTATATGTTCAAGCATCAGGAAGAGTCACAGTCTCTACTAGGAGGAGCCAACAAACTATAATCCCAAACATCGGATCTAGACCCTGGGTAAGAGGCCAATCTGGCAGGA
>HA_batch_10_round_118_probe_10
CACCCATTGGCAATAGGTGAGTGTCCCAAATATGTAAAGTCAGATAGATTGGTTTTGGCAACAGGGCTAAGAAATGTCCCTCAGACTGAATCAAGAGGATTGTTTGGAGCAATAGCTGGT
>HA_batch_10_round_119_probe_1
TAGAGGGAGTTAAACTGGAATCTGAGGGGACTTACAAAATACTTACCATTTATTCAAAGGGCGCCTCATCTCTTGTGCTTGCAATGGGGTTTGCTGCCTTCTTATTCTGGGCCATGTCGG
>HA_batch_10_round_119_probe_2
TGAGGGTTTCACCTGGACAGGAGTAACTCAGAATGGGGGGAGTGGTGCTTGCAAAAGAGGACCCGCTAATGGTTTCTTCAGTAGGCTGAACTGGTTAACTAAGTCAGGAAATGCATATCC
>HA_batch_10_round_119_probe_3
TATTCAACTGTCGCCAGTTCATTGGTACTGGTAGTCTCCCTGGGGGCAATCAGTTTCTGGATGTGCTCTAATGGGTCTTTACAGTGCAGAATATGCATTTAACATTAGGATTCAGAAACA
>HA_batch_10_round_119_probe_4
AAGATCCTAACCATTTATTCGACTGTCGCCTCATCGGGGGTACTTGCAATGGGGTTTGCTGCCTTCTTATTCTGGGCCATGTCCAATGGATCATGCAGGTGCAACATTTGTATATAATTA
>HA_batch_10_round_119_probe_5
AGCACAATGGAATGCTGTGTGCAACAAATCTGGGAAATCCCCTCATCCTAGACACATGCACTATCGAAGGACTTATCTATGGTAACCCTTCTTGTGACATGTTGTTGGGGGGAAGGGAAT
>HA_batch_10_round_119_probe_6
TCCCGTCACTATTGGAGAATGCCCCAGATATGTTAAAAGTACCCAACTGAGAATGGCAACAGGATTAAGGAATATACCCTCTATTCAATCCAGAGGACTTTTTGGGGCAATTGCCGGATT
>HA_batch_10_round_119_probe_7
GGAAATTATGTAAGCTGAAAGGGATACCCCCATTGCATTTGGGTAAATGTAACATTGCTGGATGGCTCCTGGGGAACCCAGAATGTGAATTACTATTTAAAGCAAATTCATGGTCTTATA
>HA_batch_10_round_119_probe_8
TTGTATCAATCAGACAACAAATATCCAGCGCTGAACGTCACTATGTCAAACAATGGCAATTTTGACAAACTATATATTTGGGGAGTTCATCACCCGAGCACGGACAGAGAACAGACCAAC
>HA_batch_10_round_119_probe_9
CTAGTTGCCCCTCGGGGGTATTTCAAAATGCACTCTGGGAAAAGCTCAATAATGAGATCAGAAGCACCTATTGGCACATGTAGCTCTGAATGCATCACTCCAAATGGAAGTATCCCCAAT
>HA_batch_10_round_119_probe_10
GGAGTTTGAATCTGATTTAATAATTGAGCGAAGAGAAGGAAATGATGTGTGCTATCCTGGGAAATTCACAAATGAGGAATCACTAAGGCAGATCCTTCGAGGGTCAGGAGGAATCGATAA
>HA_batch_10_round_120_probe_1
GTTCCAGAAATTGTCAAAGGGAGAGGTCTGTTTGGGGCGATAGCTGGATTCATAGAAAATGGATGGGAAGGGATGGTAGATGGTTGGTATGGCTTCAGACACCAGAATGCCCAAGGCACC
>HA_batch_10_round_120_probe_2
AACTAGAGGAGTAACGATGTCATGTTCCCATGAGGGAAAAAGCAGTTTCTACAGAAATTTGTTATGGCTGACTGAAAAGAATGGTTTATACCCAAACCTGAATAATTCTTATATTAACGA
>HA_batch_10_round_120_probe_3
GAGATGGCTGACTCACAAGAGCAATTCTTACCCTGTTCAAGACGCCCAATACACCAACAATGAGGGGAGGAACATTCTCTTTATGTGGGGCATACATCACCCAACTACTGATACTGAACA
>HA_batch_10_round_120_probe_4
GGGGAGGATTCAGGACCTGGAAAAGTATGTTGAGGATACGAAAATTGATCTATGGTCATATAATGCAGAACTTTTAGTTGCACTCGAGAACCAGCACACTATAGATGTGACTGATTCAGA
>HA_batch_10_round_120_probe_5
TCACAGTCACTAGCTCAGTGGAACTAGTTGAGACAGAACACACTGGATCATTCTGTTCAATCGATGGGAGACAACCAATAAGCCTTGGAGACTGCTCCTTTGCTGGATGGATATTAGGAA
>HA_batch_10_round_120_probe_6
AATAAAGATTCTGCCCAGAAATGAATGGACACAGCATACAACAACTGGAGGTTCACAGGCTTGCGCAGCGTATGGTGGTCCGTCATTTTTCCGGAACATGGTCTGGTTGACAAAGAAAGG
>HA_batch_10_round_120_probe_7
AATGCGCACTGGGAAAAGTTCAATAATGAGATCAGATGCACCTATTGAAACCTGTATCTCTGAATGCATCACTCCGAACGGAAGCATCCCCAATGAAAAGCCCTTCCAAAATGTAAACAA
>HA_batch_10_round_120_probe_8
TTCGAGATATTCCCCAAAGCAAACTCTTGGCCCAACCATGAAACAAACAGAGGTGTAACGGCAGCATGCCCTTATGCTGGAGCAAACAGCTTCTACAGGAATTTGATATGGCTAGTAAAG
>HA_batch_10_round_120_probe_9
CGCAGCAGATAAGAAAAGCACACAGATTGCAATTGATGGGATCAGCAACAAAGTAAATTCAGTAATTGAGAAAATGAACATTCAATTCACTTCAGTGGGCAAGGAGTTCAATAATTTAGA
>HA_batch_10_round_120_probe_10
CCGGCACACTGGAGTTTAACAATGAAAGCTTCAATTGGACTGGAGTCACTCAAAACGGAACAAGTTCTGCTTGCATAAGGAGATCTAATAGTAGTTTCTTTAGTAGATTAAATTGGTTGA
>HA_batch_10_round_121_probe_1
GGGGCATACATCATCCGCCCACTGACACTGAACAAACCGATTTATACAAAAAGACCGACACAACAACAAGTGTGACAACAGAAGATATAAATCGGACTTTCAAACCGATGATAGGACCAA
>HA_batch_10_round_121_probe_2
ATGAAGAAACTACTGCTATTTGCAGCTACTCTCTTTTCTATAAAAGCAGATGAAATCTGCATCGGCTACTTAAGCAACAACTCAACAGACAAAGTTGACACAATAATCGAGAACAATGTA
>HA_batch_10_round_121_probe_3
TGCCTGCATAGGATCGATCAGAAATGGAACTTATGACCACGATGTGTACAGAGATGAAGCATTAAACAACCGATTCCAGATCAAGGGAGTTGAGCTGAAGTCAGGATACAAAGATTGGAT
>HA_batch_10_round_121_probe_4
CAGAATGTACACCCAGTTACAATAGGAGAATGCCCAAAGTACGTCAGGAGTACAAAATTAAGGATGGTCACAGGACTAAGAAACGTCCCATCCATTCAATCCAGAGGTCTGTTTGGAGCC
>HA_batch_10_round_121_probe_5
ACACTGGATCTCCATGACTCCAATGTCAGGAACCTTCATGAGAGAGTCAGAAGGATTCTAAAGGACAATGCTAAAGATGAGGGAAACGGATGCTTCACCTTCTACCATAAGTGTAATAAT
>HA_batch_10_round_121_probe_6
CTAGAGAACCAACACACCATAGACGTGACCGATTCAGAGATGAACAAACTCTTTGAAAGAGTAAGGAGACAACTCAGAGAAAATGCTGAAGACAAGGGAAATGGGTGCTTCGAAATATTT
>HA_batch_10_round_121_probe_7
AAGCGGGTTTTACCCTGTCCAAGACGCCAAATACACAAATAACAGGGGAAAGAACATCCTTTTCGTGTGGGGTATACATCACCCACACACCTATACCGACCAAACAACTTTGTACATAAG
>HA_batch_10_round_121_probe_8
AATCGATGGTTGGTATGGGTTTAGGCACCAGAATGCTGAAGGAACAGGAACAGCTGCTGATCTCAAGTCTACCCAAGCAGCTATCGATCAAATTAATGGAAAATTGAATCGTCTCATTGA
>HA_batch_10_round_121_probe_9
GGAACCAGTAAGGCCTGCAATAATACATCAAACCAAGGCTCATTCTATAGGAGTATGAGATGGTTGACCTTAAAATCAGGACAATTCCCAGTTCAGACAGATGAGTACAAAAACACAAGG
>HA_batch_10_round_121_probe_10
CAATGGGAGTTTACCAAATTTTGGCGATCTATTCCACAGTCGCCAGTTCTCTAGTCTTGTTAGTCTCCCTGGGGGCACTCAGTTTCTGGATGTGCTCTAATGGGTCATTACAATGCAGAA
>HA_batch_10_round_122_probe_1
AGAAGCAGTTTTTATACAAATCTGCTATGGCTAACTGAAAAAAATGGGTCTTATCCAAATTTGACCATGTCCTATATGAACGACAAAGAGAGAGAAGTCCTTGTGCTATGGGGTGTTCAC
>HA_batch_10_round_122_probe_2
TCATACACAAACAACAAAGGAAAAGACGTGCTTGTAATCTGGGGAGTACACCACCCTCCAACTGACAGTGACCAACAAACACTCTACCAGAATAACCATACATATGTTTCAGTTGGATCG
>HA_batch_10_round_122_probe_3
GGGGGTCAGATTCAGGGATCATAACATCAGATGCTCCAGTTCACAATTGCAACACAAAGTGCCAAACCCCTCACGGGGCCTTGAACAGTAGCCTCCCTTTTCAGAATGTGCATCCCATCA
>HA_batch_10_round_122_probe_4
ACGAATTTTCAAATCTGGAGAGAAGAATTGACAATCTGAACAAAAGAATGGAAGACGGGTTTCTGGATGTTTGGACATACAATGCTGAACTGCTGGTTCTTCTTGAAAACGAAAGGACAC
>HA_batch_10_round_122_probe_5
CATAAACTTGTACGCAAGCAAAAACCCCTACACATTAGTATCGACAAAGGAATGGAGCAAAAGATATGAACTAGAAATTGGCACCAGAATAGGTGATGGACAGAGAAGTTGGATGAAACT
>HA_batch_10_round_122_probe_6
CTGAAGAAGATGGAACTGGATGTTTTGAGATATTTCATAAGTGTGATGATCAGTGTATGGAGAGCATAAGGAACAACACGTATGACCATACCCAATACAGAACAGAGTCATTGCAGAATA
>HA_batch_10_round_122_probe_7
GAAACTGTAGACACGCTAACAGAAGCAAATGTTCCTGTAACACAAGCTAAAGAATTGCTCCACACAGAACACAACGGAATGCTATGTGCAACAAATCTAGGACGCCCTCTCATCCTAGAC
>HA_batch_10_round_122_probe_8
GCGGACTGTTAGGGACCATTACCGGACCACCTCAATGCGACCAATTTCTAGAATTTTCAGCTGATCTAATAATCGAGAGACGAGAAGGAAATGATGTTTGTTACCCGGGGAAGTTTGTTA
>HA_batch_10_round_122_probe_9
ACCTACTTCTTGGGGGGCAGTGAATGATGGAGTATCATCGGCCTGCCAAGATAAAGGGGCCAGCAGCTTTTATCGGAATTTGGTATGGTTTGTGGAGAGAGGCAACAGATATCCAGTGAT
>HA_batch_10_round_122_probe_10
ATTCTGGCATAAATGTGACAATGAGTGCATAGAGTCTGTCAAAAATGGTACATATGACTATCCCAAATACCAGGACGAGAGCAAATTGAACAGGCAGGAAATAGAATCGGTAAAGCTAGA
>HA_batch_10_round_123_probe_1
TCTTCAGGAATATGGTTTGGCTTACAAAGAAGGGATCAAACTACCCAGTTGCCCAAAGATCATACAACAACACAAGCGGGGAGCAAATGCTGATAATTTGGGGAATACATCATCCCAATG
>HA_batch_10_round_123_probe_2
TTTTCAGTAGACTGAACTGGCTATACAAATCAGGCAACACATACCCGATGTTAAATGTTACTATGCCAAATAGTGAGGGTTTTGACAAATTGTACATTTGGGGGGTCCATCACCCTAGTA
>HA_batch_10_round_123_probe_3
TGCTGCATATCCAGTAATTAAGGGAACATATAATAATACTGGCTCCCAACCGATCCTATATTTCTGGGGTGTACACCATCCTCCTGATACAAATGAGCAAAATACCCTGTATGGCTCTGG
>HA_batch_10_round_123_probe_4
ACAAGACGTTCCGGTAACACAGGTAGAAGAACTCGTGCATGGCGGAATTGATCCGATCCTATGTGGAACGGAACTAGGATCACCACTAGTGCTTGATGACTGTTCATTAGAGGGTCTGAT
>HA_batch_10_round_123_probe_5
TTGAGGCTGTTGGGAAAGAATTCAATAACCTAGAAAGAAGAATAGAAAATTTAAATAAGAAAATGGAGGACGGATTTTTAGATGTATGGACTTACAACGCAGAACTCCTGGTACTAATGG
>HA_batch_10_round_123_probe_6
TTTGATATGGGTATTGAAAAAAGGAAGTTCATACCAAAAAATCAGCAAGTCTTACGTCAACAACAAAGGGAAGGAAGTCCTTGTCCTATGGGGAATTCACCACCCACCCACCAGTAATGA
>HA_batch_10_round_123_probe_7
CATATTTGATTGAAGACCCTTCTGCTCCTCATGGATTGTGCTATCCAGGGGAGTTAGACAACAACGGAGAATTGAGGCACTTGTTTAGTGGGATCAAATCTTTCAGTAGAACAGAATTGA
>HA_batch_10_round_123_probe_8
AGGGGAAAATGATTGCATTCATTGTAATAGCGATACTGGTAACAACCGGAAAATCAGACAAGATATGCATTGGATATCATGCTAACAATTCAACAACGAAGGTAGATACTATACTCGAGA
>HA_batch_10_round_123_probe_9
TGAGCGAAGAGAAGGAACCGATGTATGCTATCCCGGTAAATTCACAAATGAAGAATCACTGAGGCAGATCCTTCGAAGATCAGGAGGAATTGGTAAGGAGTCAATGGGCTTCACCTATAG
>HA_batch_10_round_123_probe_10
TGGCTGCAGACAGAGAATCAACTCAAGAGGCAATTGACAAGATAACATCTAAAGTAAACAATATAATCGACAAAATGAACAAACAGTATGAAATCATTAATCATGAATTCAATGAGATTG
>HA_batch_10_round_124_probe_1
TTAATTCTTGATGGAGCAAATTGCACACTGATAGACTCTCTATTGGGGGACCCCCATTGTGATGGTTTTCAAAATAAGAAATGGGACCTTTTCATTGAACGCAGCAAGGCTTTCAGCAGC
>HA_batch_10_round_124_probe_2
ACCACCCTTCAACAGACGCAGAGCAAACCAAACTATACAAGAATAACCCTGGGAGAGTCACTGTGTCTACCAAAACTGACCAAACAAGTGTGGTCCCTAATATTGGCAGTAGGCCCTGGG
>HA_batch_10_round_124_probe_3
AGACAGAGCAACTTTCCTGAAGGGAAAATCCCTCGGGGTTCAAAGTAATGTGCCTATTGATTCCAATTGTGTGGGAAACTGTTTCCACAGTGGAGGCACCATTACAAGCCCACTGCCATT
>HA_batch_10_round_124_probe_4
TACAGAACTGGGGTCACCCCTAGTGCTCGACGATTGCTCTCTGGAGGGCTTGATCCTAGGCAATCCCAAATGCGATCTTTATTTGAATGGTAGAGAATGGTCATACATTGTGGAGAGGCC
>HA_batch_10_round_124_probe_5
TACGTGGACAGGAGTCACACAAAATGGGGGGAGTGGTGCTTGCAAAAGAGGGCCTGCTAATGGTTTCTTCAGTAGACTGAATTGGCTGACCAAATCTGGGAGCGCTTATCCAGTGCTGAA
>HA_batch_10_round_124_probe_6
TGGAGTTACGAGCGCTTGCCCCTATAATAGTGGATCATCCTTTTACCGGAATCTGTTGTGGATAATAAAAATAAGGTCTGATCCGTACTCATTAATTAAGGGAACATACACTAATACTGG
>HA_batch_10_round_124_probe_7
ACAACCAGTTCATGTAGGAGATCAGGACCTTCATTCTATGCAGAGATGAAATGGCTTCTGTCAAATAATGACAATGCTGCTTTCCCACAGATGACTAAGTCATACAGAAACACAAGGAAG
>HA_batch_10_round_124_probe_8
AGGAATGGGACCTTTTTGTTGAGCGCAGCGAAGCTTACAGCGACTGTTACCCTTATGATGTGCCAGACCATGCTTCCCTTAGGTCTCTAATTGCATCATCCGGCACGCTGGAATTTACCG
>HA_batch_10_round_124_probe_9
CTGCAGATAGAGAATCAACTCAAGAAGCAGTTGACAAAATAACATCCAAAGTAAATAATATAATAGAGAAAATGAACAAACAATATGAGATCATTGATCATGAATTCAGTGAAATTGAAG
>HA_batch_10_round_124_probe_10
AGTAAGAGGACAAGCAGGCAGACTGAATTACTATTGGACACTGTTAGATCAAGGAGACACCATAACGTTTGAAGCCACTGGAAATTTGATAGCACCATGGTACGCTTTCGCGGTGAATAA
>HA_batch_10_round_125_probe_1
ATGAAGGCAAGACTATTTGTGCTGTTCTGTACATTCACTGTATTAAAAGCTGACACCATCTGTGTAGGCTACCATGCAAACAACTCCACAGACACTGTTGACACAGTACTAGAAAAGAAC
>HA_batch_10_round_125_probe_2
GCCCTAAATATATACCATCGAACAGTTTGAAGCTGGCGATAGGGCTCAGAAATGTTCCCCAGGCCCAAGACCGAGGGCTTTTTGGAGCAATCGCTGGATTCATAGAGGGAGGATGGCCCG
>HA_batch_10_round_125_probe_3
CAGGGGTCACAATGTACAAAATAACGATGATAGTTACGCTCCTTGGAGCAGTGAGAGGCCTTGACAAAATTTGTCTAGGGCATCATGCAGTGGCCAATGGAACCATCGTGAAGACCCTCA
>HA_batch_10_round_125_probe_4
AACCGATTCAGAAATGAACAAACTGTTTGAAAGGACAAGGAAACAATTGAGGGAAAATGCTGAGGACATGGGCAATGGTTGCTTCAAAATATACCACAGATGTGACAATGCTTGCATAGG
>HA_batch_10_round_125_probe_5
TACAAACTAAACAGTCAAAAGAAGAGCACAATCCTGAATACTGCAGTTCCTATAGGATCCTGCGTTAGTAAATGCCACACCGACAGGGGTTCAATCACTACCACTAAACCCTTTCAGAAC
>HA_batch_10_round_125_probe_6
TTCAGCGAGATTGAAACTAGACTCAATATGATCAATGATAAGATTGATGACCAAATTCAAGACATATGGGCATATAATGCTGAATTGCTAGTACTGCTTGAAAATCAAAAAACTCTCGAT
>HA_batch_10_round_125_probe_7
GGACGGGAGTAACCCAAAATGGAGGAAGTAATGCTTGTAAGAGAGGACCAGTGGGTGGTTTCTTCAGCAGATTGAATTGGCTGACTAAATCTGGAAATGCTTATCCACTACTAAATGTAA
>HA_batch_10_round_125_probe_8
ATGATTCTAATGTTCGGAACCTCCATGAAAAAGTAAGACGAATGCTGAAGGATAATGCTAAAGATGAAGGGAATGGCTGTTTTACTTTCTATCACAAGTGTGATAACGAATGCATTGAAA
>HA_batch_10_round_125_probe_9
AACTTCTAGTGCTCATGGAAAACGAAAGAACTCTGGATCTCCATGATTCAAATGTTAAGAACTTATACGATAAGGTCCGACACCAGCTGAGAGACAATGCAAAAGAATTAGGCAATGGGT
>HA_batch_10_round_125_probe_10
ATCAAAAAGAACAGTGCATACCCAACAATAAAGAGGAGCTACAATAATACCAACCAAGAAGATCTTATGGTACTGTGGGGGATTCACCATCCTAATGATGCGGCAGAGCAGACAAAGCTC
>HA_batch_10_round_126_probe_1
ACTAAGAGGGGTAGCTCCATTGCACTTGGGTAAATGTAACATTGCTGGCTGGCTTCTGGGAAATCCAGAGTGTGACTCACTCTCTACAGCAATCTCATGGTCCTACATTGTAGAAACATC
>HA_batch_10_round_126_probe_2
CAAAAGCAGGGGAAAATGATTGCAATCATCGCAATAGCGATATTGGCAACAGCCGGAAAGTCGGACAAAATCTGCATTGGATACCATGCCAACAATTCAACAACACAAGTGGACACGATA
>HA_batch_10_round_126_probe_3
TTGTTTGGAGCCATTGCCGGTTTCATTGAAGGAGGGTGGACTGGAATGGTAGATGGTTGGTATGGTTATCATCATCAAAATGAGCAAGGATCTGGATATGCTGCAGATCAAAAAAGCACA
>HA_batch_10_round_126_probe_4
CACAGTGAACACACTCATAGAGCAAAATGTGCCAGTCACCCAGACAATGGAACTAGTGGAAACCGAGAAACATCCTGCTTATTGCAACACTGATTTGGGTGCTCCACTAGAATTGCGTGA
>HA_batch_10_round_126_probe_5
CAACGGAGAATTGAGGCATTTGTTCAGTGGAATCAGATCTTTCAGCAGAACTGAATTGATCGCACCTTCTTCTTGGGGAGAGGTAAATGATGGAGCAACATCTGCCTGCAGGGACAATAC
>HA_batch_10_round_126_probe_6
AATAGAGAATTTGAATAAAAAGGTTGATGATGGTTTTCTAGATATTTGGACTTACAATGCAGAACTGTTGATTCTATTGGAAAATGAACGAACTTTGGATTACCACGACTCAAATGTGAA
>HA_batch_10_round_126_probe_7
TGCGAATGTAAACAATCTATATAACAAAGTGAAGAGAGCACTGGGTTCCAACGCAATGGAAGATGGGAAAGGATGTTTCGAACTATACCATAAATGTGATGATCAGTGCATGGAGACAAT
>HA_batch_10_round_126_probe_8
AAACAATGGAGCTCGTGGAAACAGAGAAACATTCCGCTTATTGTAACACTGATTTAGGTGCCCCATTGGAACTGCGAGACTGCAAGATCGAGGCAGTAATCTATGGAAACCCTAAATGTG
>HA_batch_10_round_126_probe_9
GAGGGGAGAATTCAAGACTTGGAAAAATACGTTGAAGACACCAAAATTGACCTATGGTCCTACAATGCTGAATTATTGGTAGCATTGGAAAACCAGCATACCATAGATGTGACAGACTCC
>HA_batch_10_round_126_probe_10
GAGAGAATAGTAATCGCCCTTGCGATAATCAGCCTTGTCAAAGGTGATCAAATCTGCATTGGTTATCATGCAAACAATTCAACAAACCAGATTGACACAATCATGGAGAAGAACGTGACA
>HA_batch_10_round_127_probe_1
AAGAAACTCAAGCCTGAAATAGCAACAAGACCCAAAGTAAGAGATCAAGCAGGGAGAATAAACTATTACTGGACACTAGTAGAGCCTGGAGACACAATAACATTCGAAGCAACTGGTAAT
>HA_batch_10_round_127_probe_2
GTGAATCATGAATTCTCTGAAGTTGAAAAGAGGATAAACATGATAAATGACAAAATAGATGACCAAATTGAGGACCTTTGGGCTTACAACGCAGAACTCCTTGTACTTCTAGAGAACCAG
>HA_batch_10_round_127_probe_3
GTGACCCAATTTCCACAGCAAACTCATGGTCTTATATTGTAGAGACAACTAATTCATACAATGGGACATGTTACCCAGGAGACTTCATCAATTATGAGGAGCTAAGAGAGCAGCTAAGCT
>HA_batch_10_round_127_probe_4
TTCTACAGAAATTTGCTATGGCTGACAGTAAAAAACAATTTGTACCCAAACCTGAGCAAGTCCTATACAAACAAAGAGGGGAAAGAAGTCCTTGTACTGTGGGGTGTTCATCACCCATCT
>HA_batch_10_round_127_probe_5
CTGTTAACGGAATATGTTACCCGGGTAGTCTAGAAAATGAGGAAGAATTGAGACTGAAGTTCAGTGGGGTTCTCGAATTCAGTAAATTTGAGGCCTTCACCTCAAGTGGATGGGGAGCAG
>HA_batch_10_round_127_probe_6
AGGAGATTTCCAAGACTATGAAGAACTTAAACATCTCTTAAGCAGTACAACCCATTTTGAAAAAATACAGATATTCCCCAGGAATTCTTGGCCCCAACATGACACTTCAGGAGTAACAGC
>HA_batch_10_round_127_probe_7
ATGGTATGGACACGTTCTCTCAGGAGAAAGCCATGGGAGGATCCTGAAAACTGACCTGAACAGTGGTAATTGCGTAGTGCAATGCCAAACTGAGAGAGGAGGCCTCAATACGACCCTGCC
>HA_batch_10_round_127_probe_8
ATGTACAAAATAGTGTTGCTACTCACGCTTCTTGGAGCGGTGGACAGCCTTGACAAAATCTGCCTGGGGCACCATGCAGTTCCCAATGGAACCATTGTAAGAACTCTAACAAATGAGAGA
>HA_batch_10_round_127_probe_9
CCCAGTTCATCTGGGTGACTGCAGTTTTGAAGGGTGGATTGTTGGAAACCCGTCCTGTGCCACGAACATCAACATCAGGGAGTGGTCATACCTGATAGAAGATCCTAACGCCCCTCATAA
>HA_batch_10_round_127_probe_10
GCTGGATGAAAATGGAGAGTTGAGGCATCTCTTCAGTGGAATCAAATCATTCAGCAGAACGGAACTGATCGCACCTACTTCTTGGGGGGAAGTGAATGATGGAGCAACATCTGCATGTAG
>HA_batch_10_round_128_probe_1
GGCAACCGGGCTTAAGAATGTACCTGCTATATCAAACAGAGGATTATTTGGAGCAATTGCAGGGTTCATAGAAGGTGGTTGGCCAGGATTGATAAATGGTTGGTATGGATTCCAACATCA
>HA_batch_10_round_128_probe_2
AACAGAAGATATAAATAGGACCTTCAAACCATTAATAGGGCCAAGGCCCCTTGTCAATGGTCAGCAGGGGAGAATTGATTATTATTGGTCAGTATTGAAACCAGGTCAGACATTGAGAGT
>HA_batch_10_round_128_probe_3
TTCAGGACCTTGAGAAATATGTTGAGGACACTAAAATAGATCTCTGGTCATACAACGCGGAGCTTCTTGTTGCCCTGGAGAGCCAACATACAATTGATCTAACTGACTCAGAAATGAACA
>HA_batch_10_round_128_probe_4
CTCCCATAATGGGAAAAGCAGTTTTTACAAAAATTTGCTATGGCTGACGGGAAAGAATGGTTTGTACCCAAACCTGATCAAGTCCTATGCAAACAACAAAGAGAAAGAAGTCCTTGTACT
>HA_batch_10_round_128_probe_5
TTTTGCTTGATAACCAGAAAACACTTGATGAGCATGACGCAAATGTAAACAATCTATACAATAAAGTAAAAAGAGCTTTGGGTTCCAATGCGGTGGAAGACGGGAAAGGGTGTTTCGAGT
>HA_batch_10_round_128_probe_6
ATGTCAGGAACTTACACGATCAGGTCAAGAGAATATTGAAAAGTAATGCTATTGATGAAGGAGATGGTTGCTTCAATCTTCTTCACAAATGTAATGACTCATGCATGGAAACTATTAGAA
>HA_batch_10_round_128_probe_7
CCTGAAATAGCAGATAGACCGCCTGCGAATGGACAACGAGGAAGAATTGATTATTATTGGTCTGTGTTGAAACCAGGAGAAACTTTGAATGTGGAATCCAATGGGAATTTAATAGCTCCT
>HA_batch_10_round_128_probe_8
ATGAAAACAACACTATTGGTCTTATCATGTACATTTGCAGCCATAAATGCAGACATGCTGTGCATAGGTTATCACGCAAATAACTCAACTGACACTGTTGATACAGTACTGGAGAAGAAC
>HA_batch_10_round_128_probe_9
AGAGCAGTTGAGTTCAGTGTCATCATTTGAAAAATTCGAGATCTTCCCCAAGACTAGTTCATGGCCCAATCATGAAACAAATAGAGGTGTGACGGCAGCATGCTCTTACGCGGGAGCAAA
>HA_batch_10_round_128_probe_10
ATGAAGACTGTCATTGCTTTAAGCTACGTCTTTTATCTGGTTGTTGGCCAAGATTTTCCAAGAAAGGGCAACAACACAGCAACACTGTGCCTAGGACATCATGCAGTGTCAAATGGAACA
>HA_batch_10_round_129_probe_1
CAATTGACAAAATAACATCCAAAGTGAACAATATAATCGACAAAATGAACAAGCAATATGAAGTCATTGATCATGAATTCAGTGAGATTGAAGCCAGGCTCAACATGATCAACAATAAGA
>HA_batch_10_round_129_probe_2
AGGAACATCCCGTCCATTCAATCTAGAGGCCTGTTTGGAGCCATTGCTGGCTTTATTGAGGGAGGATGGACAGGAATGATAGATGGATGGTACGGTTATCATCATCAAAATGAACAGGGA
>HA_batch_10_round_129_probe_3
CAGCACTAATAGCTATACTGTTAATGGTAACAACAAGCAATGCAGATAAAATCTGCATCGGCTACCAGTCAACAAACTCCACGGAAACTGTCGATACACTAATAGAAAACAACGTTCCTG
>HA_batch_10_round_129_probe_4
GTCAAAGAAGTTGGATGAGGATTTATTGGTATTTAATGCACCCTGGAGAATCAATAACCTTTGAAAGTAATGGAGGGTTGTTGGCTCCAAGATATGGGTATATAATTGAAGAATATGGGA
>HA_batch_10_round_129_probe_5
GCAATTTATGCTACAGTAGCAGGCTCCCTGTCACTGGCAATCATGATAGCTGGGATCTCCTTATGGATGTGCTCTAACGGTTCTCTGCAATGCAGAATCTGCATATGATTATCAGTCATT
>HA_batch_10_round_129_probe_6
TTTGGATATGCATGATGCTAATGTAAAGAATCTACATGAAAAGGTGAAATCACAATTAAAGGATAATGCAAAAGATTTGGGTAATGGGTGTTTTGAGTTTTGGCACAAGTGTGACAATGA
>HA_batch_10_round_129_probe_7
CTTATTTTAGACACCTGCACCATTGAAGGGATAATCTATGGCAATCCTTCCTGTGATCCACTGCCGGAAGAAAGACAATGGTACTATATCGTCGAGAGACCATCGGCTGTTAACGGATTG
>HA_batch_10_round_129_probe_8
AGATTATGTCTCACTTAGGTCACTAGTTGCCTCGTCAGGTACTTTGGAGTTTGTCAATGAAGATTTCAACTGGACTGGAGTCACTCAAAATGGAGGAAGCAATGCTTGCAAGAGAGGCCC
>HA_batch_10_round_129_probe_9
ACATGAGCAGTAATAAGTTCGATGGTCAAATCCAGGATATATGGGCATATAACGCAGAATCGGTAGTTTTGCTTGATAACCAGAAAACACGTGATGAGCATGACGCAAATCCAGACAATG
>HA_batch_10_round_129_probe_10
GCTCCCGAGTATGCATACAAGATTGTTAAAAAAGGAAAATCAGCAATTATGAAGAGTGAACTGGATTATGGTAATTGTAATGCCAAATGTCAAACCCCAGTGGGTGCTATAAATTCCAGT
>HA_batch_10_round_130_probe_1
GGAATTTCTTAACTAGCAAAATGGAGACAGTAACACTGATGACTATACTACTATTAGTAACAACAAGCAATGCAGACAAAATCTGTATCGGCCACCAATCAACAAATTCTACAGAAACTG
>HA_batch_10_round_130_probe_2
GGAATATGAGATGGCTAACTCAAAAGAACGGGAATTATCCTGTTCAAGACGCCCAATACACAAATACTCGGGGAAAGGACATTCTTTTCGTTTGGGGCATACATCATCCACCCACTGATA
>HA_batch_10_round_130_probe_3
ACTCAGAATGCTTTTTAGTTCTGCTAGTTCTTACCAAAGAATCCAAATCTTCCCAGACGCGATCTGGAATGTTACTTACGATGGGACAAGCAAATCATGCTCAAATTCGTTCTACAGGAA
>HA_batch_10_round_130_probe_4
GAAAATATGCAACAATCCCCATAGAATCCTTGATGGAAGAGACTGCACACTGGTAGATGCTCTCTTGGGGGACCCTCACTGCGATGTTTTCCAAGATGAAACATGGGACCTTTTCATAGA
>HA_batch_10_round_130_probe_5
CAGGATTAAGAAACGTCCCCTCCATTCAATCCAGAGGACTTTTCGGAGCAATTGCTGGATTCATTGAAGGAGGATGGACTGGAATGGTGGATGGGTGGTATGGGTATCATCATCAAAATG
>HA_batch_10_round_130_probe_6
TAATGCAACTGAAACAGTGGAACGAACAAGCTTTCCCAGTATCTGCTCAAAAGGAAAAAGGACAATTGACCTTGGCCAATGTGGACTGCTGGGAACAGTCACTGGGCCACCCCAATGTGA
>HA_batch_10_round_130_probe_7
CATAATGGGAAAAGAAGTTTTTACAAAAATCTGATATGGCTGACAGTGAAAGATGGTTTGTACCCAAACCTGAACATGTCCTATAAAAACGGAAAAGGGAAAGAAGTCCTTTTACTATGG
>HA_batch_10_round_130_probe_8
CACTCAAGCAGCCATTGACCAGATCAATGGGAAATTGAACCGTCTTATCGAGAAGACAAACGAAAAATACCATCAAATCGAAAAGGAGTTTGAACAGGTTGAAGGAAGAATTCAGGATCT
>HA_batch_10_round_130_probe_9
ATGAACATCCAAATTCTGGTAGCCATCGCTTGTGCACTCATCGGAACTAAAGCAGACAAAATATGCCTTGGGCATCATGCCGTGGCAAATGGAACAAGGGTCAACACACTGACGGAAAGG
>HA_batch_10_round_130_probe_10
CCAGACGACGGAGGGCATTTCCAATGCGGTGGAAGATTCGAAACGATGTTTCGGTACATACCACAAATGTGATGGAAAGAGCATGGAGTCAATTAGGAACGCGAGGAACAACAGAAGGAG
>HA_batch_10_round_131_probe_1
AGAGGGCCTGCCAACGGCTTCTTTAGTAGATTGAATTGGTTGACTAAATCAGGAAACTCATATCCAGTGTTAAACGTGACTATGCCAAACAATGATAATTTTGACAAACTATACATCTGG
>HA_batch_10_round_131_probe_2
CTGAGAGAGAATGCTGAAGACATGGGTAATGGTTGCTTCAAGATATATCACAAGTGTGACAATGCTTGCATAGAATCAATCAGAAATGGGACTTATGATCATGACATATACCGGGATGAG
>HA_batch_10_round_131_probe_3
TTAAATCAGGAATCATCACCTCTAATGCACCAATGGACAAGTGTGATTCGAATTGTCAAACACCTAAGGGAGCTATAAACAGCAGTCTTCCTTTCCAGAATGTACACCCAGTCACAATAG
>HA_batch_10_round_131_probe_4
AAATATGTTAAGCAAAACACCCTGAAATTGGCAACAGGAATGCGGAATGTCCCTGAGAAACAAACCAGAGGCCTGTTCGGTGCAATAGCAGGTTTCATAGAGAATGGATGGGAAGGAATG
>HA_batch_10_round_131_probe_5
GTGGGATAAGGACCAATGGAGTAACCAGTGCATGCAGGAGATCAGGATCTTCATTCTATGCAGAAATGAAGTGGCTCCTGTCAAGTGCAGACAACGCTGCTTTCCCGCAAATGACAAAAT
>HA_batch_10_round_131_probe_6
CCAGGTGTTCCCACAACTGAATCAGACATACAGGAACACCAGAAAAGAACCAGCCCTAATTGTCTGGGGAGTACATCATTCAAGTTCCTTGGATGAGCAAAATAAGCTATATGGAACTGG
>HA_batch_10_round_131_probe_7
TAGCCCTTTAAGGTTGGTAGACGGGCAAACTTGCGATATCGTCAATGGTGCTCTGGGGAGCCCTGGCTGTGATCACCTGAATGGTGCGGAGTGGGATGTCTTCATAGAGCGACCCACCGC
>HA_batch_10_round_131_probe_8
TCCGTTCCTGAAATAGCGACAAGGCCCAAAGTCAATGGACAAGGAGGGAGAATGGAATTTTCTTGGACTCTATTAGAGACATTGGATGTCATAAATTTTGAGAGCACTGGTAATTTAATA
>HA_batch_10_round_131_probe_9
ATCGGAATTTACTATGGATAACAAAGAAGGGAAATTCATATCCTGAACTAAGCAAATCATACACGAACAACAAGGGAAAAGAAGTGCTTATACTTTGGGGAGTGCATCACCCTCCAAGCA
>HA_batch_10_round_131_probe_10
CCAGAGGGCTTTTCGGAGCCATCGCAGGTTTCATCGAAGGGGGATGGACTGGAATGGTAGATGGGTGGTATGGCTATCACCATGAGAATTCTCAAGGTTCAGGGTATGCAGCAGACAGGG
>HA_batch_10_round_132_probe_1
CAACGGGGACTATGCAAGGCTCTACATATGGGGAGTTCACCATCCTTCGACTGACACAGAACAAACCGATTTATATAAGAACAACCCTGGGAGAGTGACTGTCTCCACCAAAACCAGTCA
>HA_batch_10_round_132_probe_2
ATGGGAATAATATCACTGATGACTATACTACTAGTAGTAACAACAAGCAATGCAGATAAAATCTGCATTGGCCACCAGTCAACAAATTCCACAGAAACTGTGGACACGCTAACAGAAACT
>HA_batch_10_round_132_probe_3
CAAACGGAATCTGTTACCCAGGAACATTGGAGAATGAAGAAGAACTGAGACTGAAATTCAGTGGAGTCCTGGAATTCAGCAAATTCGAAGCATTCACATCAAATGGATGGGGTGCTGTGA
>HA_batch_10_round_132_probe_4
CACTGGAAATCAGCCAATCCTTTACTTCTGGGGTGTGCACCATCCACCTGACACCAATGAGCAAAATACCCTATATGGCTCTGGTGATAGGTACGTTAGAATGGGGACTGAAAGCATGAA
>HA_batch_10_round_132_probe_5
ATAAATACTAACAAAACATTCCAAAACATCGAGAGAAATGCACTTGGGGACTGTCCCAAATACATAAAATCAGGGCAGCTTAAGTTAGCCACTGGACTTAGAAATGTACCTGCTATAGCG
>HA_batch_10_round_132_probe_6
CTAAATGGAGTGAAACCTCTAATTTTGAAAGATTGTAGTGTAGCTGGATGGCTCCTCGGAAACCCAATGTGTGACGAATTTCTCAATGTGTCAGAATGGTCTTACATAGTAGAGAAGGCC
>HA_batch_10_round_132_probe_7
AGTGGAAACAAACTAATAACAGTCGGGAGTTCTAATTACCAGCAGTCTTTTGTACCGAGCCCAGGAGCACGACCACAAGTGAACGGTCAATCTGGAAGGATTGATTTCCATTGGTTGATA
>HA_batch_10_round_132_probe_8
CACTAAGACTAGTCAAACAAGTGTGGTTCCTAACATTGGTAGTAGACCCTGGGTGAGGGGACAAAGTGGCAGGATAAGTTTTTATTGGACTATTGTAGAGCCTGGAGATTTAATAGTCTT
>HA_batch_10_round_132_probe_9
GCACACTATCGATCTGGCCGACTCTGAAATGAACAAACTGTATGAGAGAGTGAGGAGGCAGTTGAGGGAAAATGCTGAAGAAGATGGAACAGGTTGCTTTGAAATCTTTCATAAATGTGA
>HA_batch_10_round_132_probe_10
TGACAGGGGGACAAGCAGTTTTTACAGGAATTTGATCTGGCTAGTGAAACAGAATAATAAGTATCCTGTTGTAAAAGGAGACTACAACAACACAACAGGCAGAGATGTTTTAGTTCTTTG
>HA_batch_10_round_133_probe_1
GGTATGCTTTCGCACTAAATAAGGGCTCTGATTCTGGTATTATAACATCAGATGCTCCGGTCCATAATTGTGACACAAAGTGCCAAACCCCTCATGGTGCCATTAACAGTACTCTTCCTT
>HA_batch_10_round_133_probe_2
TCCAGTCACTATTGGAGAATGCCCAAAATATGTTAAAAGCACCCAACTGAGAATGGCAACAGGACTAAGGAATACCCCCTCTATTCAATCCAGAGGACTTTTCGGGGCAATTGCCGGATT
>HA_batch_10_round_133_probe_3
GACACCGAGCAAACCAACCTGTACAAGAACAATCCTGGTAGGGTCACTGTATCTACCAAAACTAGTCAAACAAGTGTAGTGCCCAACATTGGCAGCAGACCTTGGGTGAGAGGACAAAGT
>HA_batch_10_round_133_probe_4
TATCAAAATATTGACGCCTATGTTTCAGTTGGATCATCAAGGTATAATCGGAGGTTCACACCTGAAATAGCAGCCAGGCCTAAGGTCAGAGGACAAGCAGGTAGAATGAATTATTATTGG
>HA_batch_10_round_133_probe_5
ACACAAGGACAAAATTTCCCTCAGACAACAAACACTTACCGGAACACGGATACAGCAGAACATCTCATAATATGGGGAATTCATCATCCTTCTAGCACACAAGAAAAGAATAAACTATAC
>HA_batch_10_round_133_probe_6
GCAACTGCCACCCGATAGGAATGTTGATAGGAACACCAGCTTGTGATCTGCATCTTACTGGGACATGGGACACTCTCATTGAAAGAGAGAATGCTATTGCTTACTGCTACCCTGGAGCAA
>HA_batch_10_round_133_probe_7
ATGAAGACTGTTATTGCTTTAAGCTACATTTTTTGCCTGGCTCTTGGTCAGAATCTTCCAAAAGGTGAAAACAATACAGCAACACTATGCCTAGGACATCATGCAGTGCCGAACGGAACA
>HA_batch_10_round_133_probe_8
CTATAAATACAAGGCTTCCCTTTCAAAATTTGTCACCAAGAACAGTGGGTCAATGTCCTAAATATGTGAACAAAAAGAGCTTGATGCTTGCAACAGGAATGAGAAACGTGCCAGAAATAA
>HA_batch_10_round_133_probe_9
AACACGCTAACTGAAAGAGGAGTGGAAGTTGTCAATGCAACGGAAACGGTAGAGCGAACAAACACTCCCAGGATTTGCGCAAAAGGGAAGAGAACAATTGATCTGGGCCAGTGTGGAATA
>HA_batch_10_round_133_probe_10
GTTTCCAAAACAAGGAATGGGATCTTTTTGTTGAACGCAGCAGAGCTTACAGCGGTTGTTACCCTTATGATGTCTCGGGTTATGCTTCCCTTAGGTCTCTAGTTGCCTCATCAGGCACTC
>HA_batch_10_round_134_probe_1
CCCATCACTATTGGAGAATGTCCTAAATATGTTAAAAGCACCCAGCTAAGAATGGCGACAGGATTAAGGAACATCCCCTCTATACAATCCAGAGGACTTTTCGGTGCAATTGCTGGATTC
>HA_batch_10_round_134_probe_2
TTAGATATTTGGACATATAATGCAGAATTGTTGGTTCTACTGGAAAATGAAAGGACTTTAGATTTTCATGACTCAAATGTGAAAACCCTGTATGAGAAAGTGAAGAGTCAGCTAAAGAAC
>HA_batch_10_round_134_probe_3
GATAAGGAGGACCTTTAATAACACCAAAGGAAGGGATGTACTGGTTGTTTGGGGAATTCACCACCCTGCTACACTGGAAGAGCAACGAAACCTGTACAAGAAAGACAGTTCCTATGTAGC
>HA_batch_10_round_134_probe_4
AAAATGGAATATGTTACCCAGGACATTTCGCCGACTATGAGGAACTAAGAGAGCAACTGAGTTCAGTATCATCATTCGAAAGGTTCGAAATATTCCCCAAAGAAAGCTCATGGCCCAATC
>HA_batch_10_round_134_probe_5
TTTCTGGATGTCTGGACATACAATGCTGAACTGTTGGTTCTCCTTGAGAACGAAAGGACACTGGACATGCATGACGCTAATGTGAAGAATCTGTATGAAAAGGTCAAATCACAACTACGA
>HA_batch_10_round_134_probe_6
ATGAAGACTATCATTGCTTTTAGCTGCATTTTATATCTGATTTTCGCCCAAAAACTTCCCGGAAATGACAACAGCATGGCAACGTTGTGCTTGGGGCACCATGCAGTACCAAACGGGACA
>HA_batch_10_round_134_probe_7
ATAGAAAGAAGAAATTCAAGTGACATCTGTTACCCAGGAAGATTCACTAATGAGGAAGCACTGAGACAAATAATCAGAGAATCTGGAGGAATTGACAAAGAGTCAATGGGCTTTAGATAT
>HA_batch_10_round_134_probe_8
GAAGACCCTAACCGATGACCAAGTAGAAGTGGTCACTGCACAAGAACTGGTGGAGTCACAAGCCCTCCCGGAACTCTGTCCAAGCCCCCTCCGGTTGGTTGACGGTCAAACCTGTGATAT
>HA_batch_10_round_134_probe_9
GAAAACCTGGAAGAACTCAGATCATTGTTCAGTTCTGCTAGCTCTTATCAGAGAATCCAGATATTTCCAGATACAATTTGGAATGTGACCTACAGCGGAACAAGCAGGGCGTGTTCAAAT
>HA_batch_10_round_134_probe_10
GAAGAATGGCTTGTACCCGAATCTGAGCAAGTCCTATGTGAACAACAAAGAAAAGGAAGTCCTTGTATTATGGGGTGTTCATCACCCGTCTAACATAAGGGACCAAAGGGCCATTTATCA
>HA_batch_10_round_135_probe_1
GAAGACCGATTTGAATAGTGGCAACTGCATAGTACAATGTCAAACTGAGAAAGGCGGTTTGAACACAACCTTGCCGTTCCACAATGTCAGCAAATACGCATTTGGGAATTGCCCCAAATA
>HA_batch_10_round_135_probe_2
GAAGACCTATTGATATTGTGGGGAATCCATCACCCTAATGATGCCGCAGAACAGACAAAACTCTACCAGAACTCAAATACTTATGTGTCAGTGGGAACATCAACACTTAACCAAAGGACA
>HA_batch_10_round_135_probe_3
ATGGTTGTTTTACCTTCTATCACAAGTGTGATAATGAGTGCATTGAGAAAGTCAGGAATGGAACATATGACCATAAGGAATTTGAGGAGGAGTCCAAACTGAACAGACAAGAAATTGAGG
>HA_batch_10_round_135_probe_4
TTACAACTAGGGAAATGCAACGTGGCGGGGTGGCTCCTCGGCAACCCGGAATGTGACCTGCTGCTCACTGCGAGTTCATGGTCCTATATAATAGAAACTTCAAATTCAGAAAATGGAACA
>HA_batch_10_round_135_probe_5
CTGTTGGTGGCAATGGAGAACCAGCATACAATCGATATGGCTGACTCAGAGATGTTGAATCTATATGAAAGAGTGAGGAAACAACTCAGGCAGAATGCAGAAGAAGATGGGAAAGGATGT
>HA_batch_10_round_135_probe_6
TGGCTTTAAAATATCCAAACGGGGTAGTTCAGGGATCATGAAAACGGAAGGAACACTTGAAAACTGCGAAACTAAATGCCAAACTCCCTTGGGAGCAATAAATACAACATTGCCCTTCCA
>HA_batch_10_round_135_probe_7
AATGAATGCATAGAGTCTGTCAAGAATGGCACTTATAACTATCCCAAATATCGAAGTGAAAGCAGATTAAACAGACAAACAATAGAATCGCAGAAGCTGGAAAATCTTGGTGTCTATCAA
>HA_batch_10_round_135_probe_8
CCCAGAAGTTCTTGGTCCAATCATGATGCCTCATCAGGGGTGAGCTCTGCATGCCCATATAATGGGAGGTCCTCCTTTTTTCGAAATGTGGTGTGGCTTATCAAAAAGGACAATGCATAC
>HA_batch_10_round_135_probe_9
GTGTGGTCCTATAATGCCGAACTATTAGTAGCAATGGAGAATCAGCACACTATCGATCTGGCTGACTCAGAAATGAACAAACTGTATGAAAGAGTGAAGAGACAACTGAGAGAAAACGCC
>HA_batch_10_round_135_probe_10
ACATGCACTATTGAAGGACTGATCTATGGCAACCCATCTTGTGACATGCTGCTAGGAGAACGGGAATGGTCCTACATCGTCGAAAGACCATCAGCAGTGAATGGAACATGCTACCCTGGA
>HA_batch_10_round_136_probe_1
AGTAGCAACAAGCAATGCAGATAAAATCTGCATTGGCCACCAGTCAACAAATTCTACAGAAACTGTGGACACGCTAACGGAAACCAATGTTCCTGTAACACATGCCAAGGAATTGCTCCA
>HA_batch_10_round_136_probe_2
ATAGAGAATGGCTGGCAAGGCCTAATTGATGGGTGGTATGGGTTCAGGCACCAGAATGCAGAAGGAACAGGGACGGCTGCAGATCTCAAGTCAACTCAGGCAGCTATTGACCAAATTAAT
>HA_batch_10_round_136_probe_3
ATGACTCTAAATGTCATTACAATTTTAACACTTATAAGTGTATGTGTACAGGCAGACAGAATATGCGTGGGTTATCTGAGCACCAATTCATCAGAAAGGGTCGACACGCTTCTTGAAAAT
>HA_batch_10_round_136_probe_4
GAAAATTGTGAGACCAGATGTCAGACCCCCTTAGGGGCAATAAATACAACATTGCCCTTTCACAACATTCACCCATTGACAATAGGTGAGTGCCCCAAGTATGTCAAATCAGATAGACTG
>HA_batch_10_round_136_probe_5
AGAAATGTGCCTGCTGTGTCAGGTAGAGGGTTATTTGGTGCCATAGCTGGGTTTATAGAAGGAGGTTGGCCAGGGCTAGTTGCAGGCTGGTACGGTTTCCAGCATTCAAATGATCAGGGG
>HA_batch_10_round_136_probe_6
CACTCGATGAGCATGATGCGAATGTAAACAATCTATATAATAGGGTGAAGAGAGCATTGGGTTCTAATGCGAAAGAAGATGAAAAGGGATGTTTCGAACTGTATCATAAATGCGATGATC
>HA_batch_10_round_136_probe_7
CCTTGAATGTAGAATCTAATGGGAATTTAATAGCCCCTTGGTACGCATACAGATTTGTCAACAAAGATAGCAAAGGAGCCATATTCAGATCTAATTTATCAATCGAGAACTGTGATGCCA
>HA_batch_10_round_136_probe_8
GTACGGTTTTCAGCATCAAAACGAACAGGGAACAGGGATAGCTGCAGACAAAGAATCAACACAAAAAGCCATCGACCAGATAACAACCAAAATAAATAACATTATTGACAAAATGAATGG
>HA_batch_10_round_136_probe_9
TTATCAATGAAGATTTCAATTGGGCCGGGGTCACTCAAAATGGGGGAAGTAGTGCTTGCAAAAGGGGATCCGATAACAGTTTTTTTAGTCGACTGAATTGGTTGTACAAATCAGGAAACA
>HA_batch_10_round_136_probe_10
GTATGGCTTACCAAGAAGAATGATGCATACCCGACAATAAAGATGAGCTACAATAATACCAATAGAGAAGATCTCTTGATACTGTGGGGAATTCATCATTCCAACAATGCAGAAGAGCAG
>HA_batch_10_round_137_probe_1
AATGAGGAACATCCCTGAAAAGGCATCAAGAGGGCTCTTTGGAGCAATAGCTGGGTTTATAGAGAATGGCTGGCAAGGCCTAATTGATGGTTGGTATGGGTTCAGACACCAGAATGCGGA
>HA_batch_10_round_137_probe_2
GAAGAGATGTTTTGGTGCTTTGGGGGATCCACCACCCTGATTCAGAAGCAACAGCCACAAATCTATATGTCAACAAAAATCCATACACGTTAGTATCAACAAAAGAATGGAGCAAACGCT
>HA_batch_10_round_137_probe_3
ATGCATACAGATTTGTCAACAAAGATAGTAAGGCAGCCATATTCAGATCCGATTTACCAACTGAGATGTGTGATGTCACATGTCAGAATGTTGAAGGAGTGGTAAGAACCACCAAAACAT
>HA_batch_10_round_137_probe_4
GGCATTCTAAAAAGAGGGGAGACTCTGAAGGTCAGAACCAACGGAAACTTAATTGCACCTGAATTTGGATACCTACTTAAGGGAGAAAGCCATGGAAGAATAATTCAGAATGAGGATATA
>HA_batch_10_round_137_probe_5
GTAGCAAATGGGACAAAAGTCAACACACTAACTGAGAGAGGAGTGGAAGTGGTCAATGCCACGGAGACAGTGGAGATTACCGGAATAGATAAAGTGTGCACAAAAGGGAAGAAAGCAGTG
>HA_batch_10_round_137_probe_6
GGAATCTAATTGCTCCTCGGGGATATTTCAAAATACACGCTGGGGAAAGCTCAATAATGAGGTCAGATGCGCCTATTGGCACCTGCAGTTCTGAATGCATCACTCCGAATGGAAGCATAC
>HA_batch_10_round_137_probe_7
AATCTGTTATCCAGGGGTTTTGAATGAAGTAGAAGAACTGAAAGCACTTATTGGATCAGGAGAAAGAGTAGAGAGGTTTGAGATGTTTCCTAAAAGTACATGGACAGGAGTGGACACCAG
>HA_batch_10_round_137_probe_8
TGTTACCCAGGTGAATTGGACAACAATGGTGAGCTGCGACACCTTTTCAGTGGAGTGAACTCTTTTAGCAGAACAGAACTGATAAACCCCAGCAAATGGGGAAACGTCCTGGATGGAGTA
>HA_batch_10_round_137_probe_9
CCAATGTTAGAAATCTCCATGAGAAGGTTAGAAGAATGTTAAAAGACAATGCCAAAGATGAGGGGAATGGATGTTTCACCTTTTATCATAAGTGTGACAACGAATGTATCGAAAAGATTA
>HA_batch_10_round_137_probe_10
TCAATGGACAGGCTGGACGGATGACTTTCTATTGGACAATAATCAAACCAGGAGAATCAATAACATTCGAATCTAACGGTGCATTTATAGCTCCTAGGCATGCTTTTGATATTGTTTCTG
>HA_batch_10_round_138_probe_1
CAGGAAGTTCACGCCAGAAATAGCAGCAAGGCCCAAGGTGAGGGGTCAAGCAGGGAGGATGAACTATTATTGGACACTAATAGAACCTGGAGATACAATAACATTTGAAGCAACTGGAAA
>HA_batch_10_round_138_probe_2
CCAGAGGTGTAACGGCAGCATGCCCCTATGCTGGAGCAAGCAGCTTTTACAGAAATTTACTATGGCTGGTAAAGAAGGGAAATTCATACCCAAAGCTTAGCAAATCCTATGTTAACAATA
>HA_batch_10_round_138_probe_3
GAAGCTAAAGGAGACAAAATATGTCTTGGACACCATGCTGTGGCAAATGGAACAAAGGTGAACACTCTAACAGAGAGAGGGATTGAAGTAGTGAATGCCACGGAGACGGTGGAAACCGCG
>HA_batch_10_round_138_probe_4
AAAAGGTTGATGATGGCTTTTTGGATGTTTGGACATACAATGCCGAACTGTTAGTTCTATTAGAAAATGAAAGAACTTTGGACTTCCATGATTCAAATGTAAAAACCCTATATGAACAAG
>HA_batch_10_round_138_probe_5
TAGACGGTTGGTACGGCTTCAGGCATCAAAATTCCGAAGGCACCGGACAGGCAGCAGACCTTAAAAGCACTCAGGCAGCCATTGATCAGATCAATGGGAAATTGAACAGAGTGATTGAAA
>HA_batch_10_round_138_probe_6
ATTGGTTATACCAATTAAATTACAAATATCCAGCACTAAACGTGACTATGCCAAACAATGACAAGTTTGACAAATTATACATTTGGGGGGTTCACCACCCAAGTACGGACAATGACCAAA
>HA_batch_10_round_138_probe_7
TAGACACACTAACAGAAAACGGAGTTCCTGTGACCAGCTCAGTGGATCTTGTAGAAACAAATCATACTGGAACATACTGCTCATTGAATGGGATCAGCCCGGTCCATCTTGGTGACTGCA
>HA_batch_10_round_138_probe_8
AGTGTTCATAGGAACACCATCGGGGACTGTCCAAAGTATGTGAATGTCAAATCTTTAAAACTTGCAACAGGACTTCGAAATGTTCCAGCAATAGCATCGAGAGGCTTGTTTGGGGCAATA
>HA_batch_10_round_138_probe_9
TGGTGGTACCAAGATATGCTTTCGCAATGAATAGAGGTTCTGGGTCTGGTATTATAATTTCGGATGTGCCAGTTCACAATTGTACCACGAAGTGCCAAACACCCAAAGGTGCCATAAATA
>HA_batch_10_round_138_probe_10
TGATAATAGTACGGCAACACTGTGCCTGGGACACCATGCAGTTCCAAACGGAACGCTAGTGAAAACAATCACTAGTGATCAAATTGAAGTAACTAATGCTACTGAGCTAGTTCAGAGTTC
>HA_batch_10_round_139_probe_1
TCAATGAAGGAAGCTACGTCAACAATGAAGATGGAGACATCATTTTCCTATGGGGGATCCATCATCCACCTGATACAAAAGAGCAAACAACGCTGTACAAGAATGCAAACACTTTGAGTA
>HA_batch_10_round_139_probe_2
AGGCTCTGGATCTGGTATTATCGTTTCAGATGCACCAGTCCACGATTGTAATACGACTTGTCAAACACCCAAAGGTGCTATAAACACCAGCCTTCCATTTCAGAATATACATCCAGTCAC
>HA_batch_10_round_139_probe_3
AAATGCCATTAACGGGATTACAAACAAAGTGAATTCTATAATAGAAAAAATGAACACTCAATTCACAGCTGTAGGCAAAGAATTTAACAAATTAGAAAGAAGAATGGAAAATTTAAATAA
>HA_batch_10_round_139_probe_4
GCCCGAGATATGTCAAGCAAGAGAGTCTGATGCTGGCAACAGGAATGAAAAATGTTCCCGAACTCCCAAAGGGAAGAGGCCTATTTGGTGCTATAGCGGGTTTCATTGAAAATGGGTGGG
>HA_batch_10_round_139_probe_5
AAAAGGAATAGCCCCCCTACAATTGGGTAAATGCAGCGTTGCTGGATGGATCTTGGGAAACCCAGAATGCGAATTACTGATTTCCAAGAAATCATGGTCCTACATTGTAGAAGCACCAAA
>HA_batch_10_round_139_probe_6
GGAATCCAGAGTGAAATGCCAGTTGATGCCAATTGTGAAGGAGAATGCTATCACAATGGAGGGACAATAACAAGCAACTTGCCTTTCCAAAATGTTAATAGCAGGGCAGTGGGCAAATGC
>HA_batch_10_round_139_probe_7
TGGGGCATGTCCAAAATATATCAAGCAAAACACTCTGAAGCTGGCAACAGGGATGCGGAACATACCAGAAAGACAAACTAGAGGCATATTCGGTGCAATAGCAGGGTTCATAGAGAATGG
>HA_batch_10_round_139_probe_8
TGGATCAGGAATCATCACATCAAATGCACCAATGGGTGAATGTAATGCAAAGTGTCAAACACCTCAGGGAGCTATAAACAGCAGTCTTCCTTTCCAGAATGTACACCCAGTAACAATAGG
>HA_batch_10_round_139_probe_9
TGATGATCAAGTGGAAGTGGTCACCGCACAAGAACTGGTGGAATCACAGATTCTCCCGGAATTATGCCCGAGCCCTCTAAGGTTAGTAGACGGCCAGACTTGTGATATTGTCAATGGAGC
>HA_batch_10_round_139_probe_10
TTACAAATTCACCAGTTCCAACAATAAGGGAGCTGTCTTCAAATCAAACCTTCCAATTGAAAATTGTGATGCTGTCTGCCAAACGGTTGCTGGAGCACTAAGGACAAACAAAACTTTCCA
>HA_batch_10_round_140_probe_1
AAAGGTGCCATAAACACCAGCCTTCCATTTCAGAATGTACACCCAGTTACAATTGGGGAATGTCCAAAATATGTCAAAAGCACCAAATTAAGAATGGTGACAGGGTTAAGAAACATTCCA
>HA_batch_10_round_140_probe_2
ATGGGATGTGTTCATAGAAAGACCCAATGCAATAGACACCTGCTATCCATTCGATGTGCCAGATTACCAAAGCCTGAGAAGCATACTTGCGAACAATGGGAAATTCGAATTCATTGCAGA
>HA_batch_10_round_140_probe_3
GAAGACCCTAACCGACGATCAAATAGAAGTGGTTACTGCACAAGAATTAGTAGAGTCACAAAACTTACCAGAACTCTGTCCGAGCCCTCTTAAACTAGTTGACGGTCAAACTTGCGACAT
>HA_batch_10_round_140_probe_4
ACAATGGGAAATTTGAATTCATTGCCGAAGAATTTCAGTGGGCCACAGTGAAGCAAAATGGGAAATCTGGAGCCTGCAAGAGGGCAAATGTGAATGATTTTTTCAATAGGCTAAACTGGC
>HA_batch_10_round_140_probe_5
CTCTCCACAACTAAACCTTTCCAGAATATCTCGAGAATAGCAATTGGGGATTGCCCCAAATATGTTAAACAGGGCTCTTTAAAACTCGCAACAGGGATGAGGAATATTCCTGAAAAGGCA
>HA_batch_10_round_140_probe_6
TATTCCCCAAGGAAAGCTCATGGCCCAATCACACCGTAACCAAGGGAGTATCGGTATCATGCTCCCACAATGGAGAAAATAGTTTTTACAAAAATTTGTTATGGCTGACAGAAAAGAATG
>HA_batch_10_round_140_probe_7
GGAACTTCCTATCCTAAACTCAGTAAATCATACACGAACAACAAGGGGAAAGAAGTACTTGTGCTCTGGGGAGTGCATCATCCTCCAACTACAAGTGAACAGCAGACCCTTTATCAGAAT
>HA_batch_10_round_140_probe_8
CGGTCAAACTTGCGACATCATCAACGGAGCATTGGGAAGCCCAGGATGTGATCACCTGAATGGGGCAGAATGGGATGTTTTTATAGAGAGGCCCACTGCAAGAGACACTTGCTACCCATT
>HA_batch_10_round_140_probe_9
TTATGTTTTTGTGGGATCATCAAAATACAGCAAGAGATTCAAGCCAGAAATAGCAGCAAGACCCAAGGTGAGGGATCAAGCAGGAAGGATGGACTATTACTGGACACTAATAGAACCTGG
>HA_batch_10_round_140_probe_10
CAAGGTATGTCAAACAAAAGAGCCTGTTACTGGCAACAGGGATGAAGAATGTCCCTGAAATACCAAAAAGAAGAGGCTTATTTGGTGCTATAGCAGGCTTTATTGAAAATGGATGGGAAG
>HA_batch_10_round_141_probe_1
ATATGCTCAAGAGTCAGGGAAGATCACAGTCTCCACCAAGAGAAACCAGCAAACTGTAACTCCAAATGTCGGGCCTAGACCCTGGGTAAGGGGCCTATCTAGTAGGATAAGCATCTATTG
>HA_batch_10_round_141_probe_2
ACCTGGGACACTCTCATTGAGCGAGAAAATGCTATTGCCTATTGTTACCCTGGGGCAACCATAAATGAAGAAGCACTGAGGCAGAAAATAATGGAAAGTGGGGGAATCAGTAAAATAAGC
>HA_batch_10_round_141_probe_3
AGTGAGAGGCCTTGACAAAATCTGCCTAGGACACCATGCAGTTGCCAATGGTACCACTGTGAAGACTCTTACAAATGAACAAGAGGAAGTAACCAATGCTACTGAAACGGTGGAGAGTAC
>HA_batch_10_round_141_probe_4
ATGGAAATAACAACACTAATAGCTATACTGCTAATGGTAACAGCAAGCAATGCGGATAAAATCTGCATAGGATACCAGTCAACAAATTCCACAGAAACTGTTGACACGCTAATAGAAAAC
>HA_batch_10_round_141_probe_5
TTGGACCTATCAGGCTGAGTTGCTGGTTGCGATGGAAAATCAGCACACAATTGACATGGCTGACTCTGAGATGCTGAAACTGTACGAGCGAGTGAGGAAGCAACTAAGGCAGAATGCAGA
>HA_batch_10_round_141_probe_6
ATAGATGCCCTATTGGGAGACCCCCATTGTGATAGCTTTCAAAATGAGAAATGGGACCTTTTTGTTGAGAGACGCAAAGCTTTCAGCAATTGTTACCCTTACGACGTGCAAGATTATGCG
>HA_batch_10_round_141_probe_7
ATGGACACAGTATCACTCATCTCTATGCTACTAACTATCCCATTAACCAATGCAGATAGGAGCAGCATCGGCTATCGCTCAACAAATTCCGGCAACTGTGTGAACACTCTTTCGCAGAAC
>HA_batch_10_round_141_probe_8
CTAGTAGCAATGGAGAATCAGCATACAATTGACCTTGCAGATTCTGAAATGAACAAACTCTATGAGAGAGTGAGAAGACAGCTAAGGGAGAATGCCGAGGAGGATGGAACTGGATGTTTT
>HA_batch_10_round_141_probe_9
GTAATTTGGGGAGTGCACCATCCTCCAACTGCCGATGAACAACAAAGCCTCTACCAGAATGCTGATGCATATGTTTCAGTTGGGTCGTCAAAATACAATCGAAGATTCACACCTGAGATA
>HA_batch_10_round_141_probe_10
CAAAAGGGGACCTGATAGCAGTTTTTTTAGTAGACTGAATTGGTTATATAAATCAGGAAACACATATCCAGTATTGAACGTAACTATGCCAAACAATGACAATTTTGACAAACTGTACAT
>HA_batch_10_round_142_probe_1
AATTCTATTGCCTACTGTTACCCAGGTGCCACTGTGAATGAAGAAGCATTAAGGCAGAAGATTATGGAAAGTGGAGGGATTGACAAGATAACCACCGGATTTACATATGAATCATCCATC
>HA_batch_10_round_142_probe_2
AGAGTAAGGAAGCAACTCAGGCAGAATGCAGAAGAAGACGGGAAGGGATGCTTTGAAATATATCACACCTGTGATGATTCGTGCATGGAGAGTATAAGAAACAACACTTATGATCATTCA
>HA_batch_10_round_142_probe_3
TTTTGAATTTTACCACAAATGTGATGATGAATGCATGAATAGTGTGAAAAACGGGACATATGATTATCCCAAGTATGAAGAAGAGTCTAGATTAAATAGGAACGAAATCAAAGGAATAAA
>HA_batch_10_round_142_probe_4
GCTAAATTGGTTGACTAAATCAGGGAGCACATACCCAGTATTGAACGTGACTATGCCGAATAACGACAACTTTGACAAACTATACATTTGGGGAGTTCATCACCCAAGCACAAATCAAGA
>HA_batch_10_round_142_probe_5
AAGGGCAGGGAACAGCTGCTGACTACAAGAGTACTCAGGCTGCAATTGACCAGATAACAGGGAAACTTAATAGGTTAATTGAAAAAACCAACAAACAGTTTGAACTCATAGACAATGAGT
>HA_batch_10_round_142_probe_6
CAAAGAAAGGGTCAAATTATCCAGTTGCCAAAGGATCATACAATAATACAAGTGGGGAACAAATGCTGGTCATTTGGGGAGTACATCACCCCAATGATGAAACTGAACAAAGGGCATTGT
>HA_batch_10_round_142_probe_7
GAATAGAGAATTTGAACAAGAAAATGGAAGACGGGTTTCTAGATGTTTGGACTTATAATGCTGAACTTCTAGTTCTCATGGAAAATGAAAGGACTCTAGATTTTCATGACTCAAACATCA
>HA_batch_10_round_142_probe_8
ACCCAATTCGAAGCTGTTGGAAAAGAATTCGGTAACTTGGAGAAAAGACTGGAGAACTTGAATAAAAAGATGGAGGATGGATTTCTAGATGTCTGGACATACAATGCAGAACTCCTAGTT
>HA_batch_10_round_142_probe_9
TGCATGTAAATACGGAAGTTCCAGTTCTTTCTTCCGATATATGACATGGCTCACACATAAATCAGGAACATACCCTGTAATAAAGAGGACCTTTAATAACACTAAGGGGAGGGATGTATT
>HA_batch_10_round_142_probe_10
TACGCTTTCGCATTGAACAAGGGGTCTGACTCCGGAATCATAACATCCGATGCTCCAGTTCACAATTGTGATACAAAATGCCAAACCCCTCATGGGGCTCTAAACAGCAGCCTTCCTTTT
>HA_batch_10_round_143_probe_1
CAAGGACCAAACCAGCCTATATGTCCAAGCATCAGGGAGAGTTACAGTCTCCACCAAAAGAAGCCAACAAACTGTAATCCCGAATGTCGGGTCTAGGCCCTGGGTAAGGGGTGTCTCCAG
>HA_batch_10_round_143_probe_2
GGAACTTCCTACCCTAAACTCAGTAAATCATACACAAACAATAAGGGAAAAGAAGTACTCGTGCTTTGGGGAGTGCACCACCCCCCAACTACAAATGAACAGCAAACCCTCTACCAGAAT
>HA_batch_10_round_143_probe_3
GGTTCAGAGCTCTTCCACAGGTGGAATATGTGACAGTCCTCACCGAATCCTTGATGGGAAAAACTGCACATTGATAGATGCTCTATTGGGAGACCCCCATTGTGATGACTTCCAAAATAA
>HA_batch_10_round_143_probe_4
CACCCAACTCAGACAATGGGACATGTTATCCAGGAGATTTCACCAACTATGAAGAGCTGAAAGAGCAGTTGAGCTCAGTATCATCATTTGAAAGATTTGAGATATTCCCCAAGGAAGGTA
>HA_batch_10_round_143_probe_5
AAGTCGACACAATCTTGGAGCGAAACGTCACCGTGACTCATGCCAAGGACATTCTTGAGAAAACGCATAATGGAAAGTTGTGCAGATTAAGCGGGATCCCTCCATTGGAATTGGGGGATT
>HA_batch_10_round_143_probe_6
CGCACTGAATAGAGGTTCTGGATCCGGTATCATCACTTCAAACGCACCAGTGCATGATTGTGACACGAAGTGTCAAACACCTCATGGTGCCATAAACAGCAGTCTCCCTTTCCAGAATGT
>HA_batch_10_round_143_probe_7
GTGACGGCAGCATGCCCCCACGCTGGAGCAAAAAGCTTCTACAAGAATTTAATATGGCTAGTGAAGAAAGGAAATTCATACCCAAAGATCAATAAATCCTATGTTAACAATAAAGAGAAA
>HA_batch_10_round_143_probe_8
TACCATTTCAAAACATCGATAGTAGGGCTGTCGGAAAGTGCCCCAGATATGTGAAGCAATCAAGCTTGCCGCTGGCCTTAGGAATGAAAAATGTACCAGAGAAAATACGTACTAGGGGAC
>HA_batch_10_round_143_probe_9
TATTCGTCTCAGGGAGCAAAAGCAGGGGAAACAATGCTATCAATCACGATTCTGTTTCTGCTCATAGCAGAGAGCTCCTCTCAGAATTACACAGGGAATCCTGTGATATGCCTGGGACAT
>HA_batch_10_round_143_probe_10
CCATGACTCTAATGTGAGAAATTTGTACGAAAAAGTCAAATCACAATTGAGAAATAATGCCAAAGAAATCGGGAATGGCTGTTTTGAGTTCTACCACAAATGTGATGACGAGTGCATGGA
>HA_batch_10_round_144_probe_1
ATGAAGGCAATACTATTGGTCTTGCTGTACACATTTACAACCGCAAATGCAGACACACTATGTGTAGGTTATCATGCAAATAATTCGACTGACACTGTTGATACAGTACTGGAAAAGAAT
>HA_batch_10_round_144_probe_2
CTACCCTGGCGAATTCATAGATTATGAAGAGTTGAGAGAGCAGTTGAGTTCAGTTTCTTCATTTGAGAAATTTGAAATTTTCCCAAAAGCAAGCTCATGGCCAAATCATGAGACAACTAA
>HA_batch_10_round_144_probe_3
TCTATAAATACAAAGCTCCCTTTCCAAAATTTGTCACCAAGAACAGTAGGCCAATGTCCTAAATACGTGAACAAGAAGAGCTTGATGCTTGCAACGGGAATGAGAAACGTGCCAGAAATA
>HA_batch_10_round_144_probe_4
GCCTGTATGAGAAAGTAAGAAGCCAACTAAGGAATAATGCCAAGGAAATCGGGAATGGATGCTTTGAATTCTACCACAAATGTGATGATGCATGCATGGAAAGCGTCAGAAATGGGACTT
>HA_batch_10_round_144_probe_5
TACATTGGAGTTCATCACTGAAGGTTTCACTTGGGCTGGAGTAACTCAGAATGGAGGGAGTGGAGCCTGCAAAAGAGGACCTGCTAATGGTTTTTTCAGCAGGTTGAATTGGCTGACTAA
>HA_batch_10_round_144_probe_6
AACCCCACTACAATTGGGGGACTGTAGCATCGCTGGCTGGATCTTAGGTAACCCTGAATGCGAATCACTATTTTCTAAAAAATCATGGTCCTATATTGCAGAAATACCAAATCCTGAGAA
>HA_batch_10_round_144_probe_7
GGAGCATGTTATCCAGGAGATTTCATCGACTATGAGGAACTGAAGGAGCAATTGAGCTCAGTATCATCATTAGAAAGATTCGAAATATTTCCCAAGGAAAGTTCATGGCCCAACCACAAC
>HA_batch_10_round_144_probe_8
GCTATTGATCAAATAACAACTAAGATAAATAATATAATAGAAAAAATGAATGGGAACTATGACTCAATACGAGGTGAATTCAGTCAGGTGGAACAAAGGATAAACATGCTTGCAGACAGA
>HA_batch_10_round_144_probe_9
AAAATGCTCAGGGCACAGGCCAGGCCGCTGATTACAAGAGTACTCAGGCAGCTATTGACCAAATCACTGGAAAACTGAATAGACTTATTGAGAAAACCAATACTGAGTTCGAGTCAATAG
>HA_batch_10_round_144_probe_10
AAGAAATGCACTTGGAGACTGCCCAAAATACATAAAATCCGGGCAGCTGAAGCTTGCAACTGGGCTGAGAAATGTCCCATCTATTAGTGAGAGGGGTTTGTTTGGTGCTATTGCAGGGTT
>HA_batch_10_round_145_probe_1
CAGAATGTGGGAACCTATGTTTCAGTAGGCACATCAACATTGAACAAAAGGTCGATCCCTGAAATAGCAACACGGCCTAATGTGAATGGGCAGGGAGGTAGAATGGAGTTTTCTTGGACC
>HA_batch_10_round_145_probe_2
AACAGAGAGGAAATAGATGGGGTAAAACTGGAATCGACAAGGATCTATCAGATTTTGGCGATCTATTCAACTGTTGCCAGTTCGTTAGTGCTGTTGGTCTCCCTGGGGGCAATCAGCTTC
>HA_batch_10_round_145_probe_3
TCGCATTACAACAGGCGATTCATTCCAGAAATAGCGGAACGACCTAAAGTAAGAAATCAAGGAGGGAGGATTAACTACTACTGGACTCTATTGGAACCTGGGGACACAATAATATTTGAA
>HA_batch_10_round_145_probe_4
AAAAAACCTGTATGAGAAAGTGAGGAGTCAACTAAGAAACAACGCTAAGGAAATTGGAAACGGTTGCTTTGAATTCTATCACAAATGTGATAATATCTGCATGGAAAGCGTGAAAAATGG
>HA_batch_10_round_145_probe_5
GTGCAAGTCGATGCCAATTGTGAGGGAAATTGCTACCATAGTGGGGGCACAATAGTAAGCAATTTGCCCTTTCAAAATATCAATAGCAGGGCAATTGGGAAATGTCCCAGATATGTGAGA
>HA_batch_10_round_145_probe_6
TCCCAGATATGTGAGACAAGAGAGCCTATTACTGGCAACGGGGATGAAAAATGTCCCTGAAGGTCCAAAAGAAAGAGGTCTGTTTGGTGCTATAGCAGGTTTCATTGAAAACGGATGGGA
>HA_batch_10_round_145_probe_7
GATTCAAAGTGAAGTACCGGTTGACGCTAATTGTGAAGGGGAATGCCACCACAGTGGAGGTACTATAGCAAGCAATTTGCCTTTCCAAAATATTAACAGTAGGGCGGTGGGCAAGTGCCC
>HA_batch_10_round_145_probe_8
ATGGAAACAACAACACTAGTAGCTATACTGCTAATGGTAACTGCAAGCAATGCAGATAAAATCTGCATTGGCTACCAGTCAACAAACTCCACAGAGACTGTTGATACACTAATAGAAAAC
>HA_batch_10_round_145_probe_9
GAATTAATTACTATTGGACTCTGCTGGAACCCAATGACATAATAATATTTGAGGCAAATGGAAACTTGATAGCTCCATGGTATGCTTTTGCACTGAGTAGAGGCTTTAGATCAGGAATCA
>HA_batch_10_round_145_probe_10
TCCACTGCATTTGGGCAAATGTAACATTGCTGGCTGGCTCCTGGGAAATCCAGAGTGTGACTCACTCGCCAGAGCAAGCTCATGGTCCTACATTGTTGAAACTTCTAGTTCGAACAATGG
>HA_batch_10_round_146_probe_1
CCTTATATGAAAAAGTGAAAAGCCAATTAAAAACCAATGCCAAAGAAATAGGAAACGGGTGCTTTGAATTCTACCACAAGTGTGACAATGAATGCATGGAAAGTGTGAAAAATGGGACTT
>HA_batch_10_round_146_probe_2
AGTTGCCTCATCCGGTACACTGGAGTTTAACAATGAAAATTTCAATTGGACTGGAGTAACTCAAGACGGAGCAAGCTCTGCTTGCAAAAGGAGATCCAGCAAAAGTTTCTTTAGTAGATT
>HA_batch_10_round_146_probe_3
TAAGAAGGAGACTTTCTGCCAATGCAATAGATGCTGGGAATGGCTGCTTCGATATACTTCACAAATGTGACAATGAATGCATGGAGACTATAAAGAATGGGACTTATAACCATAAGGAAT
>HA_batch_10_round_146_probe_4
GAGGCATATTCGGCGCCATCGCAGGGTTCATAGAAAATGGTTGGGAGGGGATGGTTGACGGTTGGTATGGTTTCAGGCATCAAAATTCTGAAGGCACAGGGCAAGCAGCAGATCTCAAAA
>HA_batch_10_round_146_probe_5
TGCAAGATTGAGGCGGTAATCTATGGGAATCCGAAATGTGACATCCATTTGAAAGATCAGGGTTGGTCATACATAGTGGAGAGGCCCAGTGCACCAGAGGGAATGTGCTACCCTGGATCA
>HA_batch_10_round_146_probe_6
AACGAACAAAGGTGTGACGGCAGCATGCCCTCATGCTGGAGCAAACAACTTCTATAGAAATCTAATATGGCTGGTAAAAAAGGCAAATTCATATCCAAAGCTCAGCAAATCCTATCTTAA
>HA_batch_10_round_146_probe_7
CGCAGCGGAACAAACAAAGCTCTATCAAAATCCGACCACTTACGTTTCTGTCGGAACATCAACACTGAACCAGAGATCAATTCCAGAAATAGCCACTAGGCCTAAAGTAAATGGGCAGAG
>HA_batch_10_round_146_probe_8
AAAGTAGTAGTAATAATTGCGCTCCTTGGAGCAGTGAGAGGCCTTGATAAAATCTGTCTAGGACATCATGCAGTAGCCAATGGGACCATCGTGAAGACCCTCACAAACGAGCAAGAAGAA
>HA_batch_10_round_146_probe_9
CTCATGCACCCGGGAGAAAGGATAATGTTTGAGAGTAATGGGGGCCTTATAGCACCCAGATACGGATACATCATTGAGAAATACGGTACGGGACGAATTTTCCAAAGTGGAGTGCGAATG
>HA_batch_10_round_146_probe_10
AAAAATGTAACCGTCACACACTCAGTTGAATTGCTGGAGAATCAAAAGGAAGAAAGATTCTGCAAGATCTTGAACAAGGCCCCTCTTGACCTAAGGGGATGTACCATAGAGGGCTGGATC
>HA_batch_10_round_147_probe_1
GAAGATGGATTTTTAGATGTTTGGACATACAATGCTGAATTATTAGTTCTCCTTGAAAACGAAAGAACACTGGACATGCATGATGCGAATGTGAAAATTCTGTATGAAAAAGTCAGGTCA
>HA_batch_10_round_147_probe_2
TCACTATTGGAGAATGTCCCAAATACGTTAAAAGCACCCAACTAAGAATGGCAACAGGATTAAGGAATATCCCCTCTATTCAATCCAGAGGGCTTTTTGGGGCAATTGCCGGATTCATTG
>HA_batch_10_round_147_probe_3
CCTACATTAACAATAAAGGGAAGGAAGTTCTCGTGCTATGGGCCATTCACCATCCACCTACCAGTGCCGACCAACAAAGTCTCTACCAAAATGCAGATGCCTATGTGTTTGTGGGGTCAT
>HA_batch_10_round_147_probe_4
GGACTTTTAGCTCCAAGATATGGGTACATAATTGAAGAGTATGGAAAGGGAAGGATTTTCCAAAGTCGCATAAGAATGTCTAAGTGCAACACCAAGTGCCAGACTTCGGTTGGAGGAATA
>HA_batch_10_round_147_probe_5
AAGGGCCATCTACCGTAAAGAAACTGCTTATGTTTCTGTAGTGTCCTCACACTACAACAAGAGGTTTGTCCCAGAAATTGCAAAAAGACCCAAAATAAGGAATCAAGAAGGGAGAATTAA
>HA_batch_10_round_147_probe_6
CTAACGGGACCATGGTAAAAACCTTAACTGATGATCAAATAGAAGTGGTCACTGCACAAGAACTAGTAGAATCGCAAAATCTCCCGGAATTATGCCCGAGCCCTCTAAAATTAATAGACG
>HA_batch_10_round_147_probe_7
AGTGTGACACGAAGTGTCAAACCCCCCGGGGGGCAATAAACAGCAGCCTCCCTTTCCAGAATGTGCATCCAGTAACAATAGGAGAATGCCCAAAGTACGTCAGGAGCAAAAAATTAAGGA
>HA_batch_10_round_147_probe_8
CAAGACGAGAGCAGACTTAATAGGCAGGAAATAAAATCAGTGATGCTGGAAAATCTGGGAGTGTACCAAATCCTTGCTATTTATAGTACGGTATCGAGCAGTCTGGTTTTGGTGGGACTG
>HA_batch_10_round_147_probe_9
TCTCCAAGAACCGTGGGTCAATGCCCCAAGTATGTGAACAAAAGAAGCCTGTTGCTTGCTACTGGAATGAGGAATGTGCCAGAGGTTGTCCAGGGAAGAGGCCTGTTTGGAGCAATAGCT
>HA_batch_10_round_147_probe_10
AAGTAAGGGACAAAACTTCCCTCAGACCACGAACACCTATAGAAACACGGACACAGCTGAACATCTCATAATATGGGGAATCCACCACCCTTCTAGCACTCAGGAGAAGAATGATCTATA
>HA_batch_10_round_148_probe_1
CCGGCAGAATAAGCATTTATTGGACAATAGTAAAACCTGGAGACGTACTGGTAATCAATAGTAATGGAAATCTAATTGCCCCTCGAGGCTATTTCAAGATGCGCACTGGGAGAAGCTCAA
>HA_batch_10_round_148_probe_2
GAGTGGAAGAATGGAGTTCTTCTGGACAATTTTAAAGCCAAATGATGCCATTAATTTCGAGAGCAATGGAAATTTTATTGCTCCTGAATATGCATACAAAATTGTCAAGAAGGGAGACTC
>HA_batch_10_round_148_probe_3
ACCCAGTAATCAGGGGAACCTACAATAACACTGGAAACCGGCCAATCCTCTATTTCTGGGGTGTGCACCATCCTCCGGACACCAATGAACAAAACACTTTGTATGGTTCCGGTGATCGAT
>HA_batch_10_round_148_probe_4
CTACTACTGGACTATACTGGAACCCAAGGACACAATAATATTTGAGGCAACTGGAAATTTAATAGCGCCATGGTATGCTTTTTCACTGAGTAGAGGCTTTAAGTCAGGAATCATCGTCTC
>HA_batch_10_round_148_probe_5
ACCGTGAATGAGGAAGCACTCAGACAAAAGGTCATGGAGAGTGGAGGGGTTGACAAAATAAGCACAGGGTTCACATATGGATCAAACATCAACTCTGCTGGAACAACCAAAGCATGCACG
>HA_batch_10_round_148_probe_6
CAAAATGAGCACTGGCTTTACATATGGGTCTTCCATCAACTCAGCTGGAACTACTAAAGCCTGCATGAGGAATGGAGGAAATAGTTTTTATGCTGAACTCAAATGGCTAGTGTCAAAAAC
>HA_batch_10_round_148_probe_7
GGCTCTTAGCACCGAGATATGGCTACATAATTGAAAAGTACGGAACGGGCAGAATTTTCCAAAGTGGAGTGAGACTGGCAAAATGCAACACAAAATGTCAAACCTCCATGGGTGGAATCA
>HA_batch_10_round_148_probe_8
GTTTGAGCAGGTTGAAGGGAGGATTCAGGATCTAGAGAAGTATGTTGAGGATACGAAGATTGATCTATGGTCATATAATGCAGAGCTGCTAGTTGCACTCGAGAACCAACACACTATAGA
>HA_batch_10_round_148_probe_9
ATCTGCTACCCAGGAACTTTGCATGAAGTAGAAGAACTAAAGGCACTTATTGGATCAGGAGAAAGGATCGAAAGATTTGAAATGTTTCCCAAAAGTACATGGTCAGGAGTGGACACTAGC
>HA_batch_10_round_148_probe_10
TCAGTAAATATGCGTTTGGGAACTGCCCCAAATACGTTGGAGTGAAGAGTCTCAAACTGGCAGTCGGCTTGAGGAATGTGCCTGCTGCATCAGATAGAGGATTGTTTGGTGCCATAGCTG
>HA_batch_10_round_149_probe_1
TTGAAATTTTCCCAAAAGCAAACTCATGGCCAAATCATGAGACAACCAAAGGTGTTACAGCTGCATGCTCTTACTCTGGAGCCCGCAGTTTTTATCGGAATTTGCTATGGATAGTAAAGA
>HA_batch_10_round_149_probe_2
ACTGTCCAAAGTATGTTGGAGTGAAGAGCCTCAAGTTGGCAGTTGGTTTAAGGAACGTACCTGCTGCATCAGGTAGAGGACTATTCGGTGCTATAGCTGGGTTCATAGAGGGAGGTTGGC
>HA_batch_10_round_149_probe_3
ATCAAGAAGAACAATGCATACCCAACAATAAAGAAAGGCTACAATAATACCAACCGAGAAGATCTCTTGATACTGTGGGGGATCCACCATCCTAATGATGAAGCAGAGCAGATAAAGCTC
>HA_batch_10_round_149_probe_4
GTGACTGTTACTCATTCAGTTAACTTACTAGAAACCAGCCATAATGGGAAACTCTGCAGCCTGAATGGAAAGGCCCCTTTACAACTGGGAAATTGCAACGTAGCAGGATGGATCCTTGGC
>HA_batch_10_round_149_probe_5
GATCACACACTGCGAATAAAATCTGATGGGAATCAACTAGCTCCATGGTATGGATACGTTCTTTCACGAGAGAGCCACGGGAGAATTCTGAGGACTGATCTAAAAAGGGGTAGCTGCACA
>HA_batch_10_round_149_probe_6
CCCAAGTATGTGAAGCAGAACACCCTGAAATTGGCAACTGGAATGCGAAATGTGCCTGAGAAACAAACCAGAGGTCTATTCGGTGCAATAGCAGGTTTCATAGAAAATGGATGGGAAGGA
>HA_batch_10_round_149_probe_7
ATTCTGGCATAAATGTGACAATGAGTGTATAGAGTCGGTCAAAAATGGTACCTATGACTATCCCAAATACCAGGATGAAAGCAAATTAAACAGGCAGGAAATAGAGTCGGTAAAACTAGA
>HA_batch_10_round_149_probe_8
CTTGGCGATCTATTCAACTGTCGCCAGCTCATTAGTATTATTGGTCTCTCTAGGGGCAATCAGTTTTTGGATGTGCTCCAATGGTTCTTTACAGTGCAGAATATGTATCTAAAATTAGGA
>HA_batch_10_round_149_probe_9
TATAGAACAGAATGTGCCAGTCACTCAAACAATGGAGCTTGTGGAAACAGAGAAACACCCCGCTTATTGTAACACTGATTTAGGAACACCATTGGAACTGCGAGATTGCAAAATTGAGGC
>HA_batch_10_round_149_probe_10
TGGGAAACCCAGAATGTGAATTACTGTTCACAGTAAATTCATGGTCTTACATTGTGGAAACATCCAATTCAGACAATGGAACATGCTATCCAGGAGATTTCATAAATTATGAAGAGCTGA
>HA_batch_10_round_150_probe_1
AAACTGCTCTAAATACATTGGCATAAAGAGTCTCAAACTTGCAGTTGGTTTGAGGAATGTGCCTTCTAGATATAGTAGAGGACTATTCGGGGCCATCGCAGGATTCATAGAAGGAGGTTG
>HA_batch_10_round_150_probe_2
TGAAGACTGTCGTTGCTTTGAGCTACATTTTCTGTGTGGTTCTTGGCCAAGACCTTCCAGGAAATGGCAACAACACAGCAACGCTGTGCTTGGGGCATCATGCGGTACCAAATGGGACAC
>HA_batch_10_round_150_probe_3
GAGAACAAACCAACCTATATGTTCGAGCATCAGGGAGAGTCACAGTCTCTACCAAGAGAAGCCAGCAAACTGTAATCCCGAATATCGGGCCTAGACCCTGGGTAAGGGGTCTGTCCAGTA
>HA_batch_10_round_150_probe_4
CACCAGAATGAGCAGGGATCTGGTTACGCAGCTGATCAGAAAAGCACTCAAATCGCAATTGACAGGATAAGTAACAAAGTAAACTCAATAATTGACAAAATGAACATCCAATTCACTTCA
>HA_batch_10_round_150_probe_5
CATGTTCACAATTGCACTACAAAGTGCCAAACTCCCCATGGGGCCTTGAATAACAATCTTCCTTTTCAGAACGTACACCCCATCACTATTGGAGAGTGTCCCAAATATGTTAAAAGTAAG
>HA_batch_10_round_150_probe_6
GTGACTGTGACCCATTCGGTTAATCTGCTAGAGACCAGCCATAACGGGAAACTCTGCAGCTTAAATGGAAAAGCCCCTTTAAACCTTGGGAATTGCAACGTGGCAGGATGGATCCTTGGC
>HA_batch_10_round_150_probe_7
TTGGGAAAATGCAGCATTGCTGGATGGATCTTAGGAAACCCTAAATGTGAAACACTACTTTTTAAGAAGTCATGGTCTTACATTGCAGAAGCACCAAACCCCGAGTATGGGATGTGTTAC
>HA_batch_10_round_150_probe_8
AAGTGAACACACTCACAGAGAGAGGTGTAGAAGTTGTCAATGCAACTGAAACAGTAGAACGGATGAATGTTCCCAGAATTTGTACCAAGGGGAAGAAGGCAATTGATCTTGGTCAATGTG
>HA_batch_10_round_150_probe_9
TAAAACCCTAGACATGCATGATGCCAATGTTAGAAATTTGCATGAGCAAGTGCGAAAAACACTAAAGGCCAATGCAATTGATGAAGGGAATGGGTGCTTTGAACTCCTTCATAAATGTAA
>HA_batch_10_round_150_probe_10
GTAAAACACACGACATCAGAATATCCAGTAATTAAAGGAACTTACAGAAACACTGGAGATAAGTCAGTTCTCTATTTTTGGGGTGTGCACCATCCTTCTGACACAACTGAACAGAATGTT
>HA_batch_10_round_151_probe_1
GGGCAGAATGAATTATTATTGGACACTATTAGATCAAGGGGACACCATAACCTTTGAAGCCACAGGGAATTTGATAGCACCATGGCATGCGTTTGCATTGAATAAGGGCCCTAATTCTGG
>HA_batch_10_round_151_probe_2
AGGGAAAATGCCGAAGATATGGGGAATGGTTGTCTCAAAATATATCACAAATGTGACAATACTTGTATAGGGTCAACCAGAAATGGAACTTATGACCATAATATATATAGAGATGAAGCA
>HA_batch_10_round_151_probe_3
TGGAGTTTATCAATGAAGATTTCAATTGGACGGGAGTTTCTCAGAATGGGGGAAGCTATGCTTGCAAACGGGAATCCATTAACAGTTTCTTCAGTAGATTGAATTGGCTGTATGCATTAG
>HA_batch_10_round_151_probe_4
GGGGGTTCTATAAATACAAAGCTCCCTTTTCAAAATCTGTCACCCAGAACAGTAGGTCAATGCCCCAAATACGTAAATCAGAGGAGTTTACTGCTTGCAACAGGGATGAGGAATGTGCCA
>HA_batch_10_round_151_probe_5
GACATTCTGGATGGAGTCACCGCTTCTTGCCGCGATAATGGGGCAAGCAGTTTTTACAGAAATTTGGTCTGGATAGTGAAGAATAAAAATGGAAAATACCCTGTCATAAAGGGGGATTAC
>HA_batch_10_round_151_probe_6
GTACGGACAAGGACCAAATCTTCCTGTATGCTCAACCATCAGGAAGAATCACAGTATCTACCAAAAGAAGCCAACAAGCTGTAATCCCAAATATTGGATTTAGACCCAGAATAAGGGATT
>HA_batch_10_round_151_probe_7
ATAGAAAGAAGCAATGCTTTCAGCAATTGCTACCCATATGATGTTCCTGATTATGCATCACTCCGTTCTCTTGTGGCATCCTCGGGGACATTAGAGTTCATAACGGAGGGTTTCACATGG
>HA_batch_10_round_151_probe_8
AAATTGAATCGGCTTATAGAAAAAACCAACCAACAATTTGAGTTGATAGACAATGAGTTCACTGAGGTTGAAAAGCAAATGGGCAATGTGATAAACTGGACCAGAGATTCCATGACAGAG
>HA_batch_10_round_151_probe_9
AGAAATATCCCGTCTATTCAATCTAGAGGTTTATTTGGAGCAATTGCTGGGTTTATTGAAGGGGGATGGACAGGAATGATAGACGGGTGGTACGGTTATCATCATCAAAATGGGCAAGGA
>HA_batch_10_round_151_probe_10
GAAATAGCAACAAGGCCAAAAGTCAATGGACAAGGGGGGAGAATGGAGTTCTCTTGGACTCTATTGGAAACGTGGGATGTCATAAATTTTGAGAGCAGTGGTAATTTAATTGCACCAGAA
>HA_batch_10_round_152_probe_1
AGACAAGGAGACAGCTGAGGGAGAATGCTGAAGATATGGGGAATGGCTGCTTCAAGATATACCACAAATGTGACAACGCTTGTATAGAGTCAATCAGGAATGGGACTTATGACCATGACA
>HA_batch_10_round_152_probe_2
AGCCCCATTACACTTGGGTAAATGCAACATTGCTGGATGGCTTTTGGGAAATCCAGAATGTGAACCACTGTTCACAGCAAAATCATGGTCTTACATTGTGGAAACATCTAACTCAGACAA
>HA_batch_10_round_152_probe_3
CTCACACCATTGGGGAATGCCCTAAATACGTGAAATCAGATAGGTTGGTCCTTGCAACTGGACTCAGAAACGTCCCTCAAAGGAAGAAAAGAGGTCTATTTGGGGCTATAGCGGGCTTTA
>HA_batch_10_round_152_probe_4
GGAGTGAAACCTCTCATCTTGAGAGATTGTAGCGTAGCTGGATGGCTCCTTGGAAACCCCATGTGTGATGAATTCCTCAATGTGCCAGAATGGTCTTACATAGTGGAGAAAGACAATCCA
>HA_batch_10_round_152_probe_5
GCAGGCAGAATGAATTATTATTGGACACTGCTAGATCAAGGAGACACCATAACTTTTGAAGCCAATGGGAACTTAATAGCACCATGGTATGCATTTGTATTGAATAAGGGCTCTAATTCT
>HA_batch_10_round_152_probe_6
CGTTGAACTATTGGTTTTTCTTGAAAATGAAAGAACACTAGACTTACATGATGCAAATGTGAAGAACTTACAAGAAAAGGTCAGATCACAAGTAAGAGACAATGCTAATGACCTAGGGAA
>HA_batch_10_round_152_probe_7
AACAATTGTGAAAACAATCACAGATGATCAAATCGAGGTGACTAACGCCACCGAGCTAGTTCAAAACTCCTCAACAGGGAAAATATGCAACAATCCCCACAAGATCCTTGATGGGAGGGA
>HA_batch_10_round_152_probe_8
TATGTAGAACGCAGCAATGCCTTCAGCAATTGCTACCCATATGATGTGCCAGACTATGCATCTCTCCGATCTCTAGTGGCCTCATCAGGAACCCTAGAGTTCATCACTGAGGGCTTCACG
>HA_batch_10_round_152_probe_9
GGACCAAGCAGGGAGGATGAACTATTACTGGACACTAATAGAACCCGGAGACACAATAACGTTTGAAGCAACTGGGAACTTGTTAGCACCAAGATATGCTTTTGCAATGGAGAGAGGTTC
>HA_batch_10_round_152_probe_10
AAGCAGAGGATTATTTGGGGCTATTGCAGGATTCATAGAAGGTGGTTGGCCCGGATTAATAAATGGCTGGTATGGATTCCAACATCAAAACGAGCAGGGAGTGGGAATTGCTGCAGACAA
>HA_batch_10_round_153_probe_1
AAAGATTGGATTCTATGGATTTCCTTTGCCATTTCATGCTTTTTGCTTTGTGTTGCTTTGTTGGGGTTCATCATGTGGGCATGCCAAAAAGGCAACATTAAGTGCAACATTTGCATTTGA
>HA_batch_10_round_153_probe_2
GCACTGGGAAAAGCTCAATAATGAAATCAGATGCACCTATCGACACGTGCATTTCTGAGTGTATCACTCCTAATGGAAGCATTCCCAATGACAAGCCCTTCCAGAATGTAAACAAGATTA
>HA_batch_10_round_153_probe_3
TGGGAAACTGAATAGGGTAATCGAGAAGACGAATGAGAAATTCCATCAAATCGAAAAGGAGTTCTCAGAAGTAGAAGGGAGAATCCAAGACCTCGAGAAATACGTGGAAGATACTAAAAT
>HA_batch_10_round_153_probe_4
TTGACGATCAAATACAGGACATCTGGGCCTACAATGCAGAATTACTAGTGCTGCTTGAGAATCAGAAAACACTAGATGAACATGATGCAAATGTAAACAATCTGTACAACAAGGTGAAGA
>HA_batch_10_round_153_probe_5
CTAACTTATATGTGAATAACCCAGGGAGGGTGTCTGTTTCTACCAGAACCAGCCAGACAAGTGTGGTACCAAACATTGGTAGTAGACCATGGGTGAGAGGCCAGAGCGGCAGGATCAGTG
>HA_batch_10_round_153_probe_6
CTCTAACAAACGAAAAGGAAGAGGTAACCAATGCTACTGAAACGGTGGAGAGCAAAAGCCTGGACAAACTTTGCATGAAAAGTCGGAATTACAAGGACCTAGGTAATTGCCACCCGATAG
>HA_batch_10_round_153_probe_7
TGTGACCTGTTGTTGGAGGGAAGAGGATGGTCCTACATAGTCGAAAGATCATCAGCTGTAAACGGAACTTGTTACCCTGGGAATGTAGAAAACCTAGAGGAACTCAGGACAATTTTTAGT
>HA_batch_10_round_153_probe_8
TGCTTACCCTGTTCAGGATGCCCAATACACAAACAATGAGGGGAAGAGCATCCTCTTTCTGTGGGGCATACATCATCCACCTAATGACAATGAACAGACGAGCTTATATAAGAAGACTGA
>HA_batch_10_round_153_probe_9
TGCAATTCCCATAGGCTCTTGTGTTAGTAAATGTCACACAGACAGGGGTTCAATCTCTACAACTAAACCCTTTCAGAACATCTCGAGAATATCGATCGGGGACTGTCCCAAGTATGTTAA
>HA_batch_10_round_153_probe_10
AGGATCTTCAAATCATTGATAGGACCAATGCCTCTTGTCAACGGTTTGATGGGAAAAATTGATTATTATTGGTCTGTATTTAAACCGGGTCAAACATTGCAAATAAAATCTGATGGGAAT
>HA_batch_10_round_154_probe_1
GATACGACCTGTCAAACACCCAAAGGTGCTATAAACACCAGCCTCCCATTTCAGAATGCACATCCAGTTACAATTGGAGAATGTCCAAAATATGTGAAAAGCACAAAACTGAGAATGGCC
>HA_batch_10_round_154_probe_2
ATGAAGACCATTATTGTTCTGAGTTGTTTTTTCTGTCTGGCTTTCTGCCAAAACCCTTCAGAGAACAACAACAACACTGCAACACTGTGCTTGGGGCATCATGCAGTGCCAAATGGAACA
>HA_batch_10_round_154_probe_3
AAGAGCAAACCAACCTATATGTTCAGGCATCAGGAAGAGTGACAGTTTCAACTAGAAGGAGCCAACAAACCATAATTCCGAATATTGGATCCAGGCCTTGGGTCAGAGGCCAATCAGGGA
>HA_batch_10_round_154_probe_4
GTTGGAGTTTAACAATGAAAGCTTCAATTGGACTGGAATCTCTCAGGATGGAACAAGCTCTTCCTGCAGAAGGGGATCTGTTAAAAGTTTCTTTAGTAGATTGAATTGGTTGCACGGGTT
>HA_batch_10_round_154_probe_5
CTAGACCTCCATGACTCCAATGTGAGGAATTTATATGAGAAGGTCAGATCGCAGTTGAGGAACAATGCCAAAGAAATTGGGAATGGTTGCTTTGAGTTCTACCACAAGTGTGACGATGAA
>HA_batch_10_round_154_probe_6
GATCTGACTCAGGGATTATAACATCAGATGCTCCAGTTCAAAATTGCGACACAAAATGCCAAACCCCCCATGGGGCGTTGAACAGTAGCCTCCCTTTTCAGAATGTACATCCTATCACCA
>HA_batch_10_round_154_probe_7
ACCCCATGTGTGATGATCTAATTGGGAAAGAGACATGGTCCTACATTGTGGAGAAGCCTAACCCAACAAATGGAATTTGCTACCCAGGAAATTTAGAGAATGAAGAAGAGCTAAGGCTGA
>HA_batch_10_round_154_probe_8
ACCATCCATCTACCAACACTGACCAACAAAGTCTCTACCAGAATGCAGATACTTATGTTTTTGTAGTGACATCAAAATACAGTAAGAAATTCAAGCCAGAAATAGCAACAAGACCCAAGG
>HA_batch_10_round_154_probe_9
ATGGAAGCAAAACTGTTTGTATTATTCTGTACATTTACTGCGTTGAAAGCTGATACAATCTGTGTAGGCTATCATGCTAACAACTCCACAGACACTGTTGACACAATACTGGAGAAAAAT
>HA_batch_10_round_154_probe_10
AATGGATGGGAAGGGATGGTAGACGGTTGGTATGGCTTCAGACACCAAAATGCCCAGGGTACAGGCCAAGCCGCTGATTACAAGAGTACTCAAGCAGCTATTGACCAAATCACCGGAAAG
>HA_batch_10_round_155_probe_1
CACCATCCAGTCTCAACAGACGAGACCAAATCATTGTATGTCAATAGTGATCCTTATACGCTAGTATCTACCAGTTCGTGGAGTAAAAAATACAAGTTGGAGACCGGAGTCAGGCCTGGG
>HA_batch_10_round_155_probe_2
TTTGGCGCAATAGCTGGTTTCATAGAAAATGGCTGGGAGGGAATGGTGGATGGTTGGTACGGTTTCAGACATCAAAATTCTGAGGGAAGAGGACAAGCAGCAGATCTCAAAAGCACTCAA
>HA_batch_10_round_155_probe_3
GAGTGAGCTCAGCGTGCCCATACAATGGGAGATCCTCCTTTTTCAGGAATGTGGTGTGGTTGATCAAGAAAAATAATGCGTATCCAACAATAAAAAGGACCTACAACAACACTAATATAG
>HA_batch_10_round_155_probe_4
CGATGCGAACGTGAACAATCTGTATAACCAGGTGAAGAGGGCACTGGGCTCCAATGCGATGGAAGATGGGAAAGGCTGCTTCGAACTATATCACAAATGTGATGACCAGTGCATGGAGAC
>HA_batch_10_round_155_probe_5
GGTGAACAATGGCGATTATGCGAGACTTTACATTTGGGGAGTTCACCACCCCTCAACAGACACAGAGCAAACCAATCTGTATAAGAACAACCCTGGGCGAGTCACTGTGTCTACTAAAAC
>HA_batch_10_round_155_probe_6
GGACATTAAATGAATTGGAAGAATTGAAAGCACTCATTGGATCTGGAGAAAGAGTACAGAGATTTGAAATGTTTCCCAAAAGCACATGGGCTGGAGTGGACACTGGCAGTGGAGTTACAA
>HA_batch_10_round_155_probe_7
AAAAGACCCAGCTCTTATAATATGGGGAATCCATCACTCTGTATCAGTAACAGAACAGAACAAATTGTATGGTAATGGGAGCAAGATCATAACAGTCGCGAGTTCCAATTATCATCAGTC
>HA_batch_10_round_155_probe_8
ATGAAGACCATCATTGTTCTAAGTTATCTTTTCTGTCTGGCTCTCGGCCAAGATTACTCAGAGAGAAACAACAGCACCGCTACACTGTGCTTAGGGCATCATGCAGTACAGAATGGGACA
>HA_batch_10_round_155_probe_9
TATCCTAAACTCAGCAAATCATATACGAACAACAAAGGGAAAGAAGTGCTTGTACTTTGGGGGGTGCATCACCCTCCCACTACCAGTGAACAACAAACCCTCTATCAGAATGTTGATGCA
>HA_batch_10_round_155_probe_10
AACCAGCCTGTATGTTCAGGCCTCAGGAAGAGTCACGGTCTCTACCAGGAGAAGCCAACAGACCATAGTCCCAAACATTGGATCCAGACCCTGGGTAAGGGGCCAGTCCGGCAGAATAAG
>HA_batch_10_round_156_probe_1
GGTGTGGCTGATACATCAATCAGGAACATATCCTGTGATAAGGAGAACCTTCAACAATACCAAAGGGAGAGATGTATTGATTGTTTGGGGAATTCACCATCCTGCTACACTAGAAGAGCA
>HA_batch_10_round_156_probe_2
GTCAAACGGAACTAAGGTAAACACACTAACTGAGAGAGGGGTAGAAGTTGTCAACGCAACTGAAACAGTGGAGCGAACAAACCTTCCCAGAATATGCTCAAAAGGGAAAAGAACAATCGA
>HA_batch_10_round_156_probe_3
GCGGGATAAGGACCAATGGAGCAACCAGTGCCTGTAAAAGATCAGGGTCTTCATTTTACGCAGAGATGAAATGGCTTCTGTCGAATTCAGACAATGCTGCTTTCCCGTCAACGACAAAAT
>HA_batch_10_round_156_probe_4
TCAGGGAGAATGCTGAAGACAAAGGAAATGGGTGCTTTGAAATATTCCACAAATGTGACAACAACTGCATTGAAAGCATTCGAAATGGGACCTATGATCATGATATTTATAGAGATGAAG
>HA_batch_10_round_156_probe_5
ATAGCCCCACTACAATTGGGGAAATGCAGCATTGCCGGATGGATCTTAGGGAACCCAGAATGCGAATCACTGTTTTCTAGGAAATCATGGTCCTACATTGCAGAAGCACCAAACTCTGAG
>HA_batch_10_round_156_probe_6
CAGGATACTCAAGAATAATTTACCCATGAAACAATGTGTGACTGAGTGTCAGTTGAACGAAGGGGTGATGAATACAAGCAAACCCTTCCAGAACACCAGTAAGCACTATATTGGGAAATG
>HA_batch_10_round_156_probe_7
AGACGGGATAACTAACAAAGTAAACTCTGTCATTGAAAAGATGAACACACAATTTACAGCAGTGGGTAAAGAATTCAATCACTTGGAAAAAAGAATCGAGAATCTGAACAAAAAGGTTGA
>HA_batch_10_round_156_probe_8
GCTGACTAAATCCGGTAGTGCTTATCCATTGCTGAACGTGACTATGCCGAACAACGATAATTTTGACAAATTGTACGTGTGGGGAGTTCATCATCCAAGTACAAACCAAGAGCAAACCAA
>HA_batch_10_round_156_probe_9
CAAACAAAATGGGAAATCCGGGGCTTGCAAAAGAGCAAATGTGAATGACTTCTTCAACAGACTGAATTGGCTGACCAAATCCAATGGGGATGCATACCCACTCCAGAATTTGACAAAAGT
>HA_batch_10_round_156_probe_10
GAACATCATCCTTTGGATTTCGTTCTCCATATCATGCTTTTTGCTCGTAGCACTGCTTTTGGCCTTCATTTTGTGGGCTTGTCAGAACGGAAACATCCGGTGCCAGATTTGCATTTAAAG
>HA_batch_10_round_157_probe_1
ATGGAAACAGTATCACTAATAACTATGCTACTAGTAGCAACAGTAATCAATGCAGATAAAATCTGCATCGGCTACCAATCAACAAACTCCACAGAAACTGTAGACACATTAACAGAAAAC
>HA_batch_10_round_157_probe_2
AAATTGAGTAAGGGCTTTGGATCAGGAATCATCACATCAAATGCGCCAATGGGTGAATGCAATACAAAATGTCAAACACCTCAGGGGGCTATAAACAGCAGCCTTCCCTTCCAGAATGTA
>HA_batch_10_round_157_probe_3
ATCAGCCTTGGTGACTGTTCTTTTACCGGATGGATCCTCGGCAACCCCATGTGTGATGATCTCATTGGGAAAACATCATGGTCTTACATCGTAGAGAAACCAAACCCTTCCAATGGTATA
>HA_batch_10_round_157_probe_4
GAACACGCTAACACAAAACAATGTCCCTGTGACACATGCCGTAGAACTGCTCCACACTCAGCATAATGGGATGTTATGTGCAACAAGCTTGGGACAACCTCTTATTTTAGACACCTGCAC
>HA_batch_10_round_157_probe_5
AATTCAACCGATACTGTTGACACTGTACTTGAAAAGAATGTGACAGTGACACACTCAGTCAACCTACTTGAGGACAGTCACAATGGAAAGCTGTGCCTATTAAAGGGAATAGCCCCCCTA
>HA_batch_10_round_157_probe_6
TACAATATCCTGGCGATCTACTCAACAATCGCCAGTTCCCTAGTTCTTTTAGTCTCTCTGGGGGCAATCTGCTTCTGGATGTGTTCTAATGGGTCTTTACAGTGTAGAATATGCATCTAG
>HA_batch_10_round_157_probe_7
CTGGGAACAGTCACTGGACCGCCCCAATGTGACCAATTCCTGGAATTCACAGCTGATCTGATAATTGAAAGGCGAGAAGGAGATGATATCTGTTACCCTGGAAAATTTGTAAATGGAGAA
>HA_batch_10_round_157_probe_8
CCTCTTATATTAGACGCATGCACCATTGAAGGACTGGTCTATGGTAATCCCTCTTGTGATATACTATTGGGAGGGAAAGAATGGTCTTACATTGTTGAAAGATCATCAGCTGTAAACGGA
>HA_batch_10_round_157_probe_9
GCCATTGCCGGTTTCATTGAAGGGGGATGGACTGGCATGATAGATGGATGGTACGGTTACCATCATCAGAATGAACAGGGGTCTGGTTTCGCTGCAGACCAAAAAAGCACACAGAATGCT
>HA_batch_10_round_157_probe_10
CTGCAAGAGAGCAAATGTGAATGACTTTTTCAATAGACTGAACTGGTTGGTGAAGTCAGATGGGAATGCGTACCCCCTCCAGAACTTGACAAAAACAAATGACGGTGATTATGCAAAGCT
>HA_batch_10_round_158_probe_1
CTATTGATTTGGCTGATTCAGAGATGAACAGGCTGTATGAGCGAGTGAGGAAACAATTAAGGGAAAATGCTGAAGAGGATGGTACTGGTTGCTTTGAAATTTTTCATAAATGTGACGATG
>HA_batch_10_round_158_probe_2
AAAACTCTCTTCTGGATACAAAGATGTTATATTATGGTTTAGCTTCGGGGCATCATGCTTTGTACTTTTGGCTGTCATCATGGGGCTTGTTTTCTTCTGTCTGAAAAATGGAAACATGCG
>HA_batch_10_round_158_probe_3
CTAAAGGATTGCAGCGTAGCTGGGTGGCTCCTCGGAAATCCAACATGCGACGAGTTCATCAGGGTACCGGAATGGTCTTACATCGTGGAGAGGGCTAACCCAGCCAACGACCTCTGTTAC
>HA_batch_10_round_158_probe_4
GACTTGGGTCAATGCGGAATTCTGGGAATATTGACGGGTCCACCACAGTGCGATCAATTTCTGGAATTTGAGTCCGATCTAATTGTTGAACGACAGGAGGGGAAAGATGTGTGCTACCCT
>HA_batch_10_round_158_probe_5
ATGAACATCCAAACTCTGGTAGCCATTGCTTGTGCACTCATCGGGACCAAAGCAGACAAAATATGCCTTGGACATCATGCCGTGGCAAATGGAACAAAAGTCAACACACTGACGGAAAGA
>HA_batch_10_round_158_probe_6
AGCAAAAGCAGGGGATATTGTCAAAACAACAGAATGGTGATCAAAGTGCTCTACTTTCTCATCGTATTGTTAAGTAGGTATTCGAAAGCAGACAAAATATGCATAGGATATCTAAGCAAC
>HA_batch_10_round_158_probe_7
GTTTCACCAATTATGAAGAGCTGAGAGAGCAGTTGAGCTCAGTGTCATCATTTGAAAAATTTGAGATATTCCCCATAGAAAGTTCATGGCCCAACCATAAAACAGGTGTGACAGCATCAT
>HA_batch_10_round_158_probe_8
ACCTGACTCTTGGGGAGGCGTGAAAGATGGAGTATCTGCGGCCTGCAAAGACAAAGGAGCCAGCAGCTTTTACCGAAACTTGGTATGGTTTGTGGCATCACAAAACAGATATCCAGTGAT
>HA_batch_10_round_158_probe_9
CTACTTCTTGGGGAGAAGTGAATGATGGAGTATCATCTGCCTGTCAAGACAAAGGAGCCAGCAGCTTTTACCGGAACTTGATCTGGTTTGTGGAGAGAGGAAATAAGTATCCTGTGATCC
>HA_batch_10_round_158_probe_10
ATCATGCAGTGCAAAATGGGACACTGGTGAAAACAATCACAAATGATCAAGTTGAAGTGACTAATGCTACTGAAATGGTTCAGAGTTCCTCAACAGGGGAAATATGCAATAATCCCCATC
>HA_batch_10_round_159_probe_1
AGCATCATGCTCCCATAATGGGAAAGGAAGTTTTTACAGAAATCTGGTATGGCTGACAGAGAAAAATGGTTTGTACCCAAATCTGAGCAAGTCCTATAAAAACGACAAAGGGAAAGAAGT
>HA_batch_10_round_159_probe_2
ATTTAATGAGCAGCACAAACCATTTTGAAAAAATTCAGATAATCCCCAGGAGTTCTTGGTCCAATCATGATGCTTCATCAGGAGTGAGCGCAGCATGCCCATACAATGGTAGGTCTTCTT
>HA_batch_10_round_159_probe_3
TAAATACCAACAAAACATTTCAAAACATAGAGAGAAATGCACTTGGGGATTGCCCGAAATACATAAAATCTGGACAGCTCAAGTTAGCCACCGGACTTAGGAATGTACCTGCCATATCAA
>HA_batch_10_round_159_probe_4
TCAACACAATATAACCAAAGGAGTAACGGTATCATGCTCCCACAATGGAAAAAGCAGTTTTTACCAAAATTTGCTGTGGCTGACGGGAAAAGATGGCTCGTACCCAAACCTGAACAAGTC
>HA_batch_10_round_159_probe_5
TGAAAAGCCAGCTAAGGGACAATGCTAAGGAAATTGGAAACGGCTGCTTTGAATTCTACCACAAATGTGATGATGCCTGCATGGAAAGTGTGAAAAATGGGACTTATGATTATCCAAAAT
>HA_batch_10_round_159_probe_6
AACACTGTGCCTAGGACACCATGCAGTGCCGAACGGGACAATAGTAAAGACAATCACAGATGATCAAATTGAGGTGACTAATGCTACCGAACTAGTTCAGAGCTCTTCAACAGGGAAAAT
>HA_batch_10_round_159_probe_7
CAACACTATCGGAAATTTAATCGCCCCAAGGGGACATTACAAGCTGAACAACCAGAAAAGGAGCACGATTCTAAACACTGCAGTTCCAATAGGATCATGTGTCAGCAGGTGCCACACAGA
>HA_batch_10_round_159_probe_8
CCTCCAAATGTCGATGAACAACAAGAACTCTACCAGAATACTAATGCATACGTTTCAGTTGGGTCGTCAAAATACAACCGGAGGTTCACTCCAGAACTAGCAGCCAGACCTAAAGTAAGA
>HA_batch_10_round_159_probe_9
GAACTAGGGGATTGTAGCATTGCAGGATGGCTCCTTGGAAACCCAGAATGTGACAGACTCCTGAGTGTACCAGAATGGTCCTACATAATGGAGAAAAAAAATCCAAGAAATGGTTTGTGT
>HA_batch_10_round_159_probe_10
TGGTAAAGTCAGACGGAAATGAGTACCCTCTTCAGAATTTGACAAAAGTGAATAACGGTGACTATGCAAGGCTTTACATTTGGGGAGTCCACCACCCTTCAACAGACACAGAGCAAACTA
>HA_batch_10_round_160_probe_1
TCCTACATTGTCGAAAGGTCATCGGCTGTCAATGGAATGTGTTACCCTGGAAATGTAGAGAACCTGGAAGAACTCAGGTCCTTTTTCAGTTCTGCTAATTCCTATCGAAGAATCCAGATC
>HA_batch_10_round_160_probe_2
ATGGCTATCATTTATCTAATTCTTCTGTTTACAGCAGTGAGAGGAGACCAGATATGCATTGGGTACCACTCCAACAATTCCACAGAAAAGGTCGACACAATTTTAGAGAGGAATGTCACT
>HA_batch_10_round_160_probe_3
AGTAAACACACTAATTGAACAAAACGTTCCAGTGACACAAGTGGAAGAACTTGTACATGGTGGAATTGATCCGATCCTGTGTGGAACTGAACTAGGATCACCACTAGTGCTCGATGACTG
>HA_batch_10_round_160_probe_4
GACATCATCCTTTGGTTTAGCTTCGGGGCATCATGCTTTGTTCTTTTAGCCGTTGTGATGGGCCTTGTTTTCTTCTGTCTGAAAAATGGAAACATGCGATGCACAATCTGTATTTAGTTA
>HA_batch_10_round_160_probe_5
AAAATTTCCCACAAACAACAAACACGTACAGAAATACAGACTCAGCAGAACATCTCATAGTCTGGGGAATTCATCACCCTTCAAGTACACAAGAGAAGAATGATCTGTATGGGACCCAAT
>HA_batch_10_round_160_probe_6
AATGCATCAGTGGATGAGTGTGATGCAAAATGTCAAACACCCCAGGGAGCGATAAATAGTAGCCTTCCTTTCCAGAATGTACACCCAGTCACGATAGGGGAATGTCCCAAGTACGTCAAA
>HA_batch_10_round_160_probe_7
GACGAGATTACTAACAAAGTAAATTCTGTCATTGAAAAGATGAATACACAGTTCACAGCAGTAGGTAAAGAGTTCAACCACCTGGAAAAAAGAATAGAGAATTTAAATAAAAAGGTTGAT
>HA_batch_10_round_160_probe_8
ACTCAGAAGAATCAAGACTGAAAAGAGAGGAAATAGATGGAGTCAAATTAGAATCAATGGGGGTTTATCAGATAATTTCAATTTATTCAACAGTAGCGAGTTCACTAGCACTGGCAATCA
>HA_batch_10_round_160_probe_9
GTTGGGAGCAATAAACACAACATTGCCTTTTCACAATGTCCATCCACTGACAATAGGTGAATGCCCTAAATATGTGAAATCAGAAAAGCTGGTCTTAGCAGCAGGATTAAGGAATGTCCC
>HA_batch_10_round_160_probe_10
AAAATGAACACTCAATTCGAAGCCATTGGGAAAGAATTCAACAACCCAGAAAGGAGAATAGAGAATTTGAATAAGAAAATGGAAGATGTTTTTTTGGATGTATGGACTTACAATGCATTT
>HA_batch_10_round_161_probe_1
GTCACTCACGCTCAGGACATACTGGAAAAAGGGCACAATGGGAAACTTTGCAGTCTTAAAGGAGTGAGGCCTCTCATCCTGAAGGATTGCAGTGTAGCTGGGTGGCTCCTTGGAAATCCA
>HA_batch_10_round_161_probe_2
AATTCAGTGAGGTAGAAACTAGAATTAACATGATTAATAATAAGATTGATGATCAAATCCAAGATATATGGGCATATAACGCAGAACCGATAGTTTTGCTTGATAACCAGAAAACACTTG
>HA_batch_10_round_161_probe_3
GATGCTAATGTTAGAAATCTGCATGATCAAGTACGTAGATCGCTAAAGACCAATGCAATTGATGAAGGAAATGGATGTTTTGAACTCCTTCACAAATGTAATGACTCTTGCATGGAGACA
>HA_batch_10_round_161_probe_4
ATGGAGAAAATAGTGCTTCTTCTTGCAATAGTCAGTCTTGTTAAAAGTGACCAGATTTGCATTGGCTACCATGCAAACAACTCGACAGAACAGGTTGACACAATAATGGAAAAGAATGTT
>HA_batch_10_round_161_probe_5
TCAAAATATACCACAAATGTGACAATTCTTGCATGGAGTCAATCAGAAATGGAACTTACGACCATAACGAATACAGAGACGAAGCAGTAAACAACCGATTTCAGATCAAAAGTGTTGAGC
>HA_batch_10_round_161_probe_6
TTAATAGGGCCAAGGCCACTTGTTAATGATCTAACTGGAAGAATTAATTATTATTGGTCAGTACTAAAACCGGGCCAGACATTGCGGGTAAGATCCAATGGGAATCTAATTGCCCCATGG
>HA_batch_10_round_161_probe_7
CAACAATTTGAACTGATCGACAATGAATTCGCCGAGGTAGAAAAGCAGATTGGTAATGTGATTAACTGGACTAGAGATTCCATAACGGAGGTGTGGTCTTATAATGCTGAGCTCCTGGTA
>HA_batch_10_round_161_probe_8
CTATATGTTCGAACATCAGGAAGAGTCACAGTCTCGACCAAGAGAAGCCAGCAAAATGTGATTCCAAATGTAGGACCAGGACCTTGGATAAGGGGCCTGTCTAGCAGAATAAGTATCTAC
>HA_batch_10_round_161_probe_9
ACAGGAACCTGGGACACCCTCATTGAGCGAGAGAATGCTACTGCCTACTGTTATCCAGGGGTAACCATAAATGAAGAAGCATTGAGACAGAAAATAATGGAAAGTGGTGGTATCAGCAAG
>HA_batch_10_round_161_probe_10
ATGGTCACTTAATAACAGGAAAATCGCATGGAAGAATACTCAAGAATAATTTGCCCATAGGGCAATGTGTGACTGAGTGTCAATTGAATGAGGGGGTGATGAATACAAGCAAACCTTTCC
>HA_batch_10_round_162_probe_1
GGAATCACAGAATTTACTGGAGCTGTGTCCTAGTCCTTTGAAACTGGTTGATGGACAAACCTGTGACATCATCAACGCTGCTCTGGGGAGTCCAGGCTGTGATCACTTGAATGGTGCAGA
>HA_batch_10_round_162_probe_2
CCTCATTGGGAAAGATATGCAATAATCCTCACAAAATCCTTGATGGAAGGGATTGCACATTGATAGATGCTCTATTGGGAGATCCTCACTGCGATGTCTTCCAGGATGAGACATGGGATC
>HA_batch_10_round_162_probe_3
CAGAAATAGCCACTAGACCCAAAGTAAACGGGCAGAGTGGGAGAATGGAGTTTTTTTGGACAATACTAAGACCGAATGACTCAATCACTTTTGAGAGCACTGGGAATTTTATAGCTCCTG
>HA_batch_10_round_162_probe_4
AAAAAGATAATCCAGTCAATGGCCTGTGCTATCCAGGAGACTTCAGCGACTACGAAGAACTGAAGCATTTAATAAGCAGCACAAACCATTTTGAGAAAATTCAGATAATTCCTAGGAGTT
>HA_batch_10_round_162_probe_5
ATCTATCGTAAAGAAAATGCTTATGTTTCTGTAACATCCTCGCACTACAACAGGAGATTCATCCCAGAAATTGCAAGAAGACCCAAAGTGAGGAATCAAGAAGGGAGAATTAACTACTAC
>HA_batch_10_round_162_probe_6
CACTATGCCTAGGACATCATGCAGTGCCTAATGGAACAATGGTGAAGACAATCACAGATGACCAGATTGAAGTGACTAACGCCACTGAACTAGTTCAAAGCTCCTCATTGGGAAAGATAT
>HA_batch_10_round_162_probe_7
CCGAATATCGGGCCTAGACCCTGGATACGGGGTCTGTCTAGTAGAATTAGCATCTACTGGACGATAGTTAAACCAGGGGACACACTGATAATTAATAGTAATGGTAACCTGATTGCTCCC
>HA_batch_10_round_162_probe_8
TTGGGTAACTGCCATCCGATAGGGATGATAATAGGAACTCCTGCCTGTGACTTGCACCTCACCGGGAAATGGGACACTCTGATAGAGAGAGAGAATTCCATTGCCTATTGTTATCCAGGC
>HA_batch_10_round_162_probe_9
ATAAACCAGGGAATAACATTCTTTTTATGTGGGGTATAAATCACCCACCCATCGATGATACTCAGATAGGGCTGTACACGATAACCGACACAACTTTCTGTGTGGCAACAGATGAAATAA
>HA_batch_10_round_162_probe_10
ATTCCAGTATGCCCTTCCACAATGTCCATCCTCTTACCATTGGAGAATGCCCCAAGTATGTCAAATCGGATAAACTGGTCCTTGCAACAGGACTAAGGAACATACCCCAAAGAGAAACAA
>HA_batch_10_round_163_probe_1
CATTAATTGGACCAAAGACTCAATAACCGACATTTGGACTTATCAGGCAGAGCTATTAGTAGCAATGGAAAATCAGCACACAATTGACATGGCAGACTCAGAGATGCTCAATCTTTATGA
>HA_batch_10_round_163_probe_2
CGAGTTCCCTATCACTGGCAATCATGGTAGCTGGTCTATCTTTTTGGATGTGCTCCAATGGGTCATTGCAGTGCAGGATTTGCATCTAAAATTGTGAGTTCAGATTGTAATTAAAAACAC
>HA_batch_10_round_163_probe_3
TTTCACTTGGACAGGAGTAACTCAAAACGGAGGAAGTGGTGCTTGCAAGAGAGGACCGGCTAATGGGTTCTTCAGTAGACTGAATTGGTTGACTAAATCAGGGAGTGCATACCCCTTGCT
>HA_batch_10_round_163_probe_4
ATAGAGAACTGTGATGCTCAATGCCAGACTACTTTAGGAGTCTTAAGAACCAATAAAACATTTCAGAATGTAAGCCCTCAATGGACTGGAGAATGCCCCAAATATGTGAAAAGTAAAAGC
>HA_batch_10_round_163_probe_5
AATATACAGAGGAATCAAGGCTAGAAAGGCAGAAAATAGAGGGGGTTAAACTGGAATCTGAGGAGAATTACAAAATTCTTACCATTTATTCGACTGTCGCTTCATCTCTTGTACTTGCAA
>HA_batch_10_round_163_probe_6
CGTTAATGGAATGTGTTACCCTGGGAATGTGGAAAACCTAGAGGAACTAAGATCACTCTTTAGTTCTGCTAGTTCCTACCAAAGGATTCAGATCTTTCCAGACACGATCTGGAATGTGTC
>HA_batch_10_round_163_probe_7
TGCAGGTAGAATATGCGACAATCCTCACCGAATCCTTGATGGGAAAAACTGTACCCTGATAGATGCTCTATTGGGAGACCCCCATTGTGACAGCTTCAAAAATAAAGAATGGGACCTTTT
>HA_batch_10_round_163_probe_8
CAATACAATAGGGAATCTAATTGCTCCAAGAGGACATTACAAGCTGAACAATCAGAAGAAGAGCACAATTCTGAACACTGCAACTCCCATAGGCTCATGTGTCAGCAAATGTCACACAGA
>HA_batch_10_round_163_probe_9
GGAGTGAACTCATTCAGCAGGACAGAGCTAATTCCTCCTAGTAAATGGGGGGATATTCTAGAGGGAACAACTGCTTCATGTCAGAACAGAGGAGCAAACAGCTTCTACAGGAATTTAATC
>HA_batch_10_round_163_probe_10
CACTTGCACCATCGAAGGGCTGGTATATGGCAACCCTTCTTGTGATTTACTACTAGGAGGGAAAGAATGGTCTTACATCGTTGAAAGGTCATCAGCTGTCAATGGGATGTGCTACCCTGG
>HA_batch_10_round_164_probe_1
GGAATTCACCACCCTGACACAGAGGCAACTGCCAACAAACTTTATGTCAACAAGAACCCTTACACACTGGTATCAACAAAAGAGTGGAGCAGACGGTACGAATTAGAAATTGGAACCAGG
>HA_batch_10_round_164_probe_2
TAATCTGTCAAAATGAGAAAAATAGTGCTTTTTCTGTCAATAGTCAGTCTTGTTAATAGTGACAAGATCTGCATTGGTTATCATGCAAACAATTCAACAGCAAAGGTTGACACAATAATT
>HA_batch_10_round_164_probe_3
TGTGCAACAAATCTGGGACATCCCCTTATTCTAGACACCTGTAACATTGAAGGATTAATCTATGGCAACCCTTCCTGTGATCTACTGTTGGGAGGAAGAGAATGGTCCTACATTGTAGAA
>HA_batch_10_round_164_probe_4
GACAACACTTACCCTGTTCAAGATGCCCAATACACAAATAATAGAGGAAAGAGTATTCTTTTCATGTGGGGCATAAATCACCCACCCACTGATACTGTACAGACAAATCTGTACACAAGG
>HA_batch_10_round_164_probe_5
GGGAGTGGAAACAAACTGATAACAGTTGGGAGTTCTAATTATCAACAGTCTTTTGTGCCGAGTCCAGGAGCGAGACCACAAGTTAATGGCCAATCTGGAAGGATTGACTTCCATTGGCTA
>HA_batch_10_round_164_probe_6
GTCTAATTGATGGATGGTATGGCTTCAAGCATCAGAATGCACAAGGAGAAGGAACTGCGGCAGACTACAAAAGCACTCAGTCAGCCGTTGACCAAATAACAGGGAAGTTAAACCGGCTAA
>HA_batch_10_round_164_probe_7
AGTGATCAACAAACCCTCTACCAGAATAATCACACATACGTTTCAGTTGGATCATCAAAATACTATCAAAGGTTCACCCCAGAAATAGTAGCTAGACCTAAAGTCAGAGAGCAGACGGGC
>HA_batch_10_round_164_probe_8
GACGGATTGATTTTCATTGGTTGATCTTGGATCCCAATGATACAGTTACTTTTAGTTTCAATGGGGCTTTCATAGCTCCAAATCGTGCCAGCTTCTTGAGGGGAAAGTCCATGGGGATCC
>HA_batch_10_round_164_probe_9
TTAGCGAGCAGACCAAACTCTATGGAAGTGAAAACAATTTGATAAAAGTAAGAAGCTCAAAATACCAACAATCATTTACCCCAAATCCTGGAGCACGGAGAATCGATTTCCACTGGCTAC
>HA_batch_10_round_164_probe_10
AGTAAGGAATCAAGAAGGGAGAATCAGCTACTACTGGACTCTGCTGGAACCCAGGGACACAATAATATTTGAAGCAAATGGGAATTTGATAGCACCATGGTATGCTTTTGCATTGAATAG
>HA_batch_10_round_165_probe_1
CTTCCATTAACTCGGCCGGAACCACTAAGGCATGCATGAGAAATGGGGGAAATAGCTTCTATGCAGAGCTCAAATGGCTAGTGTCAGAGAATAAGGGGCAAAATTTCCCTCAAACCACAA
>HA_batch_10_round_165_probe_2
ATCTATGGGAATTCAGAGTGGAGTGCAGGTTGATGCCGATTGTGAAGGGGATTGCTATCATAGTGGAGGGACAATAGTGAGTAATCTGCCATTTCAGAACATAGATAGCAGAGCAGTAGG
>HA_batch_10_round_165_probe_3
TACAACAACTGGAGGTTCACGAGCCTGTGCAGTATCTGACAACCCATCATTCTTCAGGAACATGGTCTGGCTGACAAAGAAAGGATCAAATTACCCGGTTGCCAAAGGGTCATATAACAA
>HA_batch_10_round_165_probe_4
AATGTAGAAAACTTAGAGGAGCTTAGAACACTTTTTAGCTCCTCTAGTTCTTCTCAAAGAATCCAACTCTTCCCAGACTCAATCTGGAATGTGACTTACACGGGAACAAGCAAATCGTGT
>HA_batch_10_round_165_probe_5
AGAAATAGCAGCAAGGCCTGAAGTGAATGGACTAGGAAGTAGAATGGAATTCTCTTGGACCCTCTTGGATATGTGGGACACCATAAATTTTGAGAGCACTGGTAATCTAGTTGCACCAGA
>HA_batch_10_round_165_probe_6
GGATATTTCTATTAACCATGAAGACTATCATTGCTTTCAGCTGCATTTTATGCCTGACTTTCGCTCAAAAACTTCCAGAAAGTAAAAACAACATGGCAACGCTGTGTCTGGGACACCATG
>HA_batch_10_round_165_probe_7
GCTTCCAAAACAAGGAGTGGGACCTTTTTGTCGAACGGAGCACAGCCTATAGCAATTGTTACCCTTATTATGTTCCGGATTATGCCTCCCTTAGGTCACTAATTGCTTCATCCGGCACCC
>HA_batch_10_round_165_probe_8
AATAAAGAGGACTTTTAACAATACCAAAGGAAGAGATGTGTTGATCGTTTGGGGAATTCATCACCCTGCCACACTGAAAGAGCACCAAGACCTATACAAGAAAGACAGTTCCTATGTAGC
>HA_batch_10_round_165_probe_9
CAATCCGGAACGGGACCTACAACAGAAGGAAGTATCAAGAGGAGTCAAAGAAAGAAAGAGAGAAAATGGAGGGGGCCAAGCTGGAATCTGATGGTTCCAGGGAAAGGGTCTCCTCGTATT
>HA_batch_10_round_165_probe_10
CTTAGGTCACTAATTGCTTCATCCGGCACCCTGAAATTTACCCAAGAAAACTTCAATTGGACTGGAGTTAATCAAGATGGATCAAGCTATTCTTGCAAAAGGAATTCTAAAAACAGTTTC
>HA_batch_10_round_166_probe_1
ATGCAGAGCTTCTTGTTGCCCTGGAAAATCAACACACCATTGATCTGACTGATTCGGAGATGAACAAACTTTTTGAGAAAACAAGAAGACAACTGAGGGAAAATGCCGAAGACATGGGTA
>HA_batch_10_round_166_probe_2
CAAGAATCAATTATTATAGGTCTGTATTGAAACCGGGTCAAACACTGCCAATAAAATCTGATGGGAATCTAATAGCTTCATGGTATGGACACATACTCTCACGAGAGAGCTACGGAGCAC
>HA_batch_10_round_166_probe_3
GGAGAAATATGTTGAGGATACAAAGATTGATTTATGGTCATATAATGCAGAACTGCTAGTAGCACTGGAAAACCAGCACACCATAGATGTGACTGATTCGGAGATGAACAAACTTTTTGA
>HA_batch_10_round_166_probe_4
AAATGCCCAAGGCACTGGTCAGGCTGCGGATTACAAAAGTACTCAGGCAGCTATAGATCAAATAACTGGGAAATTGAACAGGCTGATAGAGAAGACAAACACAGAGTTCGAATCCATAGA
>HA_batch_10_round_166_probe_5
GTAATCGAGAAAACAAATGAAAAATTTCATCAGATTGAAAAGGAATTTTCCGAAGTGGAAGGGAGAATTCAGGATCTTGAGAAATATGTCGAAGACACTAAAATAGATCTATGGTCTTAC
>HA_batch_10_round_166_probe_6
CTGCAAAGTCGTCTCCATTTATTCGACTGTTGCATGGTATCGAGTGATTGCAATGGGGTTTGTTGCCTTTTTGTTTGGGGCCTTGTACAATGGGTCTTGCAGATGCAACATTTGTATATA
>HA_batch_10_round_166_probe_7
ATGTGATCAACAACAAAATTGATGACCAAATACAGGACATTTGGGCATACAATGCAGAGTTACTAGTGTTGCTCGAAAATCAGAAAACACTCGATGAGCATGATGCTAATGTGAATAATT
>HA_batch_10_round_166_probe_8
GACCTACAAAATTGTCTCCATTTATTCGAGGGTGGCATCATATCGAGCGATTGCAATGGGGTTTGCTGCCTTTTTGATTGGGGCCATGTACAATGGGTCTTGCAGATGCAACATTTGTAT
>HA_batch_10_round_166_probe_9
TCACGAAAATGCTTATGTTTTTGTGGGGTCTTCACGATACAGCAAGAAGTTCACCCCAGAAATAGCCATAAGACCCAAGGTGAGAAATCAGGAAGGAAGAATCAACTACTACTGGACTCT
>HA_batch_10_round_166_probe_10
CAAGGAATGATTGATGGATGGTATGGGTTTCGGCATCAGAATTCAGAAGGAACTGGGCAAGCTGCTGATCTTAAGAGTACCCAAGCGGCCATTGATCAGATCAATGGGAAATTGAACAGA
>HA_batch_10_round_167_probe_1
CACTGGAACAAGCAAAGCATGTTCGGACACATTCTACAGGAATATGAGGTGGTTGACTCACAAGAGCAATAATTACCCTGTTCAAGACGCCCAATACACAAACAATAAGGGGAAGGACAT
>HA_batch_10_round_167_probe_2
TATCAGTAAATATGCGTTTGGAAACTGCCCCAAATATGTAAAAGTCAATAGCCTCAAATTGGCTGTCGGTCTGAGGAACGTGCCTGCTAGATCAAGTAGAGGGCTATTTGGGGCTATCGC
>HA_batch_10_round_167_probe_3
TGCCTGGGACACCATGCAGTGCCGAATGGGACAATAGTGAAGACCATTACAGATGACCAGATTGAAGTGACTAATGCTACCGAGCTAGTCCAAAGCTCTTCTACAGGGAAAATATGCAAC
>HA_batch_10_round_167_probe_4
ATTGTTTGAAAAAACCAGGAGGCAACTGAGGGAGAATGCTGAAGACATGGGCAATGGCTGCTTCAAAATATACCACAAATGTGACAATGCCTGCATAGAATCGATCAGAAATGGGACTTA
>HA_batch_10_round_167_probe_5
ACACTGTTGGATCAGGGAGACACAATAACGTTTGAAGCAACTGGGAATTTGATAGCACCATGGTATGCTTTCGCACTAAACAAAGGCTCTGATTCCGGCATTATAACATCAGATGCTCCA
>HA_batch_10_round_167_probe_6
CATGCTGTTGCCAATGGGACCATGGTGAAGACCCTAACCGATGATCAGGTAGAAGTGGTCACTGCACAAGAACTGGTAGAGTCACAAAACTTCCCAGAACTCTGTCCGAGCCCTCTTAGA
>HA_batch_10_round_167_probe_7
AGGGGGAGGTGCACAGTGCAGTGTCAAACAGAGAAAGGTGGATTAAACACAACATTACCCTTCCAAAAAGTAAGTAAGTATGCATTTGGAAAATGCTCAAAGTACAATGGTGTAAAGAGT
>HA_batch_10_round_167_probe_8
AAAAAAGAGGCCTGTTTGGCGCTATAGCAGGGTTTATTGAAAATGGTTGGGAAGGTCTGGTCGACGGGTGGTACGGTTTCAGGCATCAGAATGCACAAGGAGAAGGAACTGCAGCAGACT
>HA_batch_10_round_167_probe_9
AATGAGGCAATCAACAACAGGTTCCAGATACAAGGGGTTAAATTAACTCAGGGGTATAAAGACATTATTCTTTGGATTTCCTTTTCCATATCATGCTTCTTATTCGTTGCACTACTTTTG
>HA_batch_10_round_167_probe_10
TGAAGCAACCCACAAAATCCTCATCATTTATTTGTCGGTCGCATCATCTATGGTAATTGCAAGGGGGTTCGTTGCACTCGTGTTCTGGGCCATGTCCAATGTGTCTTGCAGATGCAACAT
>HA_batch_10_round_168_probe_1
CACAAATAATCAAGGAAAGAACATTCTTTTCATGTGGGGTATAAATCACCCACCCACCGATACTGCGCAGACGAATCTGTACACCAGAATCGACACAACAACAAGTGTGGCAACAGATGA
>HA_batch_10_round_168_probe_2
ACAATTTGGAAGGTGTCTTACAATGGGACAAGCAACCCATGCTCGGGTTCATTCTACAAAAACATGAGAGGGTTGACTCAAAAGGAAGGCAATTACCCTATTCAAAACCCCCAATTACCA
>HA_batch_10_round_168_probe_3
GAATTCAGTGAGGTAGAAACTAGACTCAACATGATCAACAATAAGATTGATGATCAAATCCAGGATATATGGGCATATAATGCAGAATTGATAGTTTTGCTTGAAAACCAGAAAACACTT
>HA_batch_10_round_168_probe_4
GGGGCTATAGCAGGGTTTATAGAAGGAGGTTGGTCAGGATTAGTTGGAGGTTGGTATGGGTTTCAGCATTCAAATGACCAAGGGGTTGGTATGGCAGCAGATAGAGAATCAACTCAAAAG
>HA_batch_10_round_168_probe_5
ACCAGTCAACAAACTCCACGGAGACTGTTGACACGCTAACAGAAAACAATGTTCCTGTGACACACACCAAAGAACTGCTACACACAGAGCACAATGGAATGCTGTGTTCAACAGACCTGG
>HA_batch_10_round_168_probe_6
AACACTTGACGAGCATGACGCAAATGTGAACAATCTATACAATAAAGTAAAGAGGGCATTGGGTTCCAATGCGGTGGAAGATGGGAAAGGATGTTTCGAGCTATACCACAAGTGTAATGA
>HA_batch_10_round_168_probe_7
CAAATTGAGAAAGAATTCGAACAAGTTGAAGGAAGGATCCAAGACCTGGAGAAGTATGTTGAGGACACAAAGATTGATCTATGGTCATATAATGCAGAGCTATTAGTCGCTCTGGAAAAT
>HA_batch_10_round_168_probe_8
ATGACTCCAACGTCAAGAATCTCTTTGATGAGGTAAAAAGGAGATTGTCAACCAATGCAATAGATGCTGGAAACGGTTGCTTTGACATACTTCATAAATGCAATAATGAATGTATGGAAA
>HA_batch_10_round_168_probe_9
ATATTCCCTAAGGAAAACTCATGGCCCAAACACAGCGTGAACAAAGGAGTAACGGCATCATGCTCCCATAAGGGAAAAAGCAGTTTTTACAGAAATTTACTATGGCTGACGGAGAAAAAT
>HA_batch_10_round_168_probe_10
TACAAGATTCTTACCATCTATTCGACTGTCGCCTCATCTCTTGTGCTTGCAATAGGGTTTGCTGCCTTCATGTTCTGGGCCATGTCCAACGGATCTTGCAGATGCAACATTTGTATATAA
>HA_batch_10_round_169_probe_1
ACGATATTCACACCATTAATAGTACCAAAGCCTCTTGTCAACAGATTGATGGCAACAATCAATTATTACTGGTCTGAATTGAAACCAGATCACACACTGCGAATAAAATCTGATGGGAAT
>HA_batch_10_round_169_probe_2
GATAGAACCAAGGCCTCTTGTCAACAGTTTGATGAGAAGAATTAATTATTATTGGTCGGATCTGAAACCAGATCACACACTGACAGTAAAATCTGATGGGAATCAACTAGCTCCATGGTA
>HA_batch_10_round_169_probe_3
CCTTATTCTAAGGGATTGTAGTGTAGCTGGATGGCTTCTTGGAAACCCCATGTGTGATGAATTCCTCAACGTGCCAGAATGGTCTTACATAGTGGAGAAGGACAACCCAGTCAATGGCCT
>HA_batch_10_round_169_probe_4
CAGGCACATTAGAATTCATCACTGAAGGTTTCACTTGGGCAGGAGTAAGTCAGAATGGAGGGAGCGGTGCCTGCAAAAGAGGGCCTGCCAATGGCTTTTTCAGTAGATTGAATTGGTTGA
>HA_batch_10_round_169_probe_5
GTATGGGCATATAATGCAGAGTTGTTAGTACTACTCGAGAACCAGAAAACACTCGATGAGCATGACGCAAACGTGAACAACCTATACAACAAGGTGAAAAGGGCTTTGGGCTCTAATGCG
>HA_batch_10_round_169_probe_6
GCCACAACGGAAAACTATGTAGACTGGGAGGAATAGCCCCATTACAACTGGGGAAATGTAATATTGCCGGATGGCTCTTGGGAAACCCAGAATGCGATTTGCTGCTCACAGTGAGCTCAT
>HA_batch_10_round_169_probe_7
TGCAGAGTTGCTGGTACTACTTGAAAACCAGAAAACACTTGATGAGCATGACGCAAACGTGAACAATCTATACAACAAGGTTAAAAGGGCCCTGGGCTCCAATGCTATGGAAGATGGGAA
>HA_batch_10_round_169_probe_8
TACAGAAATTTAATATGGCTTGTAAAAAAAGAAAATTCATACCCAAAGATAAGCAAATCCTATATTAACAATAAGGAGAAGGAGGTCCTCGTGCTATGGGGAATTCACCATCCACCTACC
>HA_batch_10_round_169_probe_9
TATGTAACCTAAGGGGGATGGCCCCACTGCATTTGGGTAAATGTAACATTGCCGGGTGGCTCCTGGGAAATCCAGAGTGCGAATTACTATTTGCAATAAACTCATGGTCTTACATTGTGG
>HA_batch_10_round_169_probe_10
AAAACACCCTTGTTTCTACTAAGACCATATATTTGAAAATTCCCCAATTCGAAAGTGAAAAAATTTAATTAAAAAGGAAAAAAACTGGTTCTAATATCTTTCTGCAAGATAAATAGAAGA
>HA_batch_10_round_170_probe_1
GCAATGGATAAAACACCCTCCAATGTGAATAATATAGTGGCCAAACTGTACAAGCCGTATGAAGTCATTGGTCTTGAATTCAGTGTGGGAGGAACGAGGATTATCCCGAGCAATCATAAG
>HA_batch_10_round_170_probe_2
GAACCGACACAACTTCCAGTGTGGCAACAGATGAAATAAAAACGATCTTCACACCATTAATAAGACCAAGGCCTCTTGTCAACAGATTGATGGGAAGAATCAATTATTATTGGTCTGAAT
>HA_batch_10_round_170_probe_3
CCATTGCATGGAGACAATTCGGAATCGGACCTACAACAGGAGGAAGTATCAAGCGGAATCAAAATTAGAAAGACAGAGAATAGAGGGGGTCAACCAGGAATTGGAGGAAACCTGCAAAAT
>HA_batch_10_round_170_probe_4
TCCCTTAGGTCATTAGTTGCTTCGTCAGGAACTCTGGAATTTATCACTGAGGGTTTCACTTGGACAGGGGTCACTCAGAATGGAGGAAGCAATGCTTGCAAAAGGGGACCTGCTAGCGGT
>HA_batch_10_round_170_probe_5
CAGTGTTGCCTCAAGCTTAGTTCTACTGTTCATGATTATTGGGGGTTTCATTTTCGGGTGTCAAAATGGAAATGTTCGTTGTACTTTCTGTATTTAATTAAAAACACCCTTGTTTCTACT
>HA_batch_10_round_170_probe_6
CGCAGCAGATCAGAAAAGTACACAAATTGCAATTGACGGAATCAACAATAAAGTGAACTCAATAATTGAAAAAATGAACGTTCAATTTACTTCAGTGGGCAAGGAATTCAATAATCTAGA
>HA_batch_10_round_170_probe_7
CAAAGAAAGGCTCGAATTATCCAATTGCTAAGGGATCATACAATAACACAAGTGGGGAACAAATGCTGATCATTTGGGGAGTACATCATCCCAATGATGATGCTGAACAAAGAACATTGT
>HA_batch_10_round_170_probe_8
GTTGATCTTGGCCAATGCGGACTACTGGGGACCATTACCGGACCACCTCAATGTGACCAATTTCTAGAATTTTCAGCTGATTTAATAATCGAGAGGCGGGACGGAAATGATGTTTGTTAC
>HA_batch_10_round_170_probe_9
AGCTTTTTCAGTAGGCTGAATTGGTTGTACAAATCAGGTAATACATACCCGATGCTAAACGTTACTATGCCAAACAGTGACGGTTTTGACAAATTATACATTTGGGGGGTTCATCATCCG
>HA_batch_10_round_170_probe_10
GCCCCAAAATATGCATACAAAATTGTCAAGGAAGGGGACTCAGCAATTATGAAAAGTGAATTGAAATATGGTAAATGCAACACCAAATGCCAAACTCCAATAGGGGCGATAAATTCTAGT
>HA_batch_10_round_171_probe_1
AGAATCACGACTAAACAGAGAGAAAATAAATGGAGTAAAATTAGATTCAACAAGAATTTACCAGATTTTGGCGATATATTCAACTGTCGCCAGCTCATCGGTACTGTTGGTCTCCCTGGG
>HA_batch_10_round_171_probe_2
AATAATCAAGAGCTGAACATTCTTTTCATGTGGGGTATAAATCCCACAGCCACCGATGATACTCAGATAGTGCTGTACACAATAACCGACACAACTTCCTGTGTGGCAACAGATGAAATA
>HA_batch_10_round_171_probe_3
TGCACAGTGCACTGTCAGACAGAGAAAGATGGCTTAAACACAACATTACCATTGCAAAATGTGAGCAAGTATGCATTTGGGAACTGCTCAAAATACATTGGCATAAAGAGTCTCAAACTT
>HA_batch_10_round_171_probe_4
TAGGTATCAAGAGGAGTCGAAATTAGAAAGAAGGAAAATGGAGGGGGCCAAGCCGGAAGATGAATCATTCCAGGGAATCCTCGTCTTTGATTTGTCGGTCGAATCGGCTATGATAATTGC
>HA_batch_10_round_171_probe_5
GACATGCAGCCCACTTTCTCGGTGCAGAGAAACCAGAGGGCTCTTTGGGGCAATTGCTGGTTTTATAGAGAATGGGTGGGAAGGTCTCATCGACGGCTGGTATGGTTTCAGACATCAGAA
>HA_batch_10_round_171_probe_6
TGTTACCCTGGAAACTTCGACGATTATGAAGAACTGAAGCATTTAATGAGCAGCACAAATCACCTTGAGAGAGTTCAGATATTCCCTAGAAGCTCTTGGTCCAACCATAATGCTTCATCA
>HA_batch_10_round_171_probe_7
TTATACAGAGAACATTCAATAACACCAAAGGAAGAGATGTATTAATGGTGTGGGGAATCCACCACCCTGCAACTCTACAGGAACAGCGAGACCTGTACAAGAAGGACAGTTCTTATATAG
>HA_batch_10_round_171_probe_8
ATGAAAATTCTCAAGGCTCAGGATACGCAGCTGATAAAGAAAGCACTCAAAAGGCTATAGTCGGAATTACAAACAAGGTCAATTCCATCATTGAAAAAATGAACACACAATTTGAGGCAG
>HA_batch_10_round_171_probe_9
CTAGGAGACCCAAAGTAAGAAATCAAGAGGGAAGAATCAACTACTACTGGACTATACTGGAACCAGGGGATACAATAATATTTGAAGCAAATGGAAATCTAATAGCGCCATGGCATGCTT
>HA_batch_10_round_171_probe_10
AACAAACAGAGGTGTGACGGCAGCATGCCCTCACGATGGGACAAACAGCTTCTATAGAAACTTGATATGGCTGGTGAAAAAAGGAAACTCCTATCCAAAGCTCAGTAAATCCTACGTCAA
>HA_batch_10_round_172_probe_1
GCAAGCAGCAGACCTCAAGAGCACTCAGGCAGCCATCGACCAGATTAATGGGAAACTAAACAGAGTGATTGAGAAAACGAACGAAAAATTTCATCAAATTGAAAAGGAATTTTCAGAAGT
>HA_batch_10_round_172_probe_2
AAAGGGAATTCATACCCAAAGCTCAACCAAACCTACATTAATGATAAAGGGAAAGAAATCCTCGTGCTGTGGGGCATTCACCATCCACCTACTACTGCTGACCAACAAAGTCTCTATCAG
>HA_batch_10_round_172_probe_3
CAGAAGAGCACACAGAGAGCCATTGACGGGATCACTAACAAAGTAAATTCTGTTATTGAAAAAATGAACACGCAGTTCACAGCAGTGGGTAAAGAATTCAACAACTTAGAAAGGAGAATA
>HA_batch_10_round_172_probe_4
CACACAGCACTGCCATTGCAAAATGTAAGTAAGTATGCATTTGGAAAATGCTCAAAATACATTGGCATAGAGTGTGTCAAACTTGCAGTTGGTCTGAGGAATGTGCGTAGTAGATCAAGT
>HA_batch_10_round_172_probe_5
ATGGAGCATGTTACCCAGGGGAGTTCACCGACTATGAAGAGCTAAGGGAGCAATTGAGTTCAGTCTCTTCATTTGAGAGATTCGAAATATTCCCCAAAGGAAGCTCATGGCCCAACCACA
>HA_batch_10_round_172_probe_6
TGGGTAGGATTTGCAACAGTCCTCACCGAATCCTTGATGGGGGAAACTGCACACTGATAGATGCCCTATTGGGAGATCCTCATTGTGATGCCTTTCAAAATGAGAAATGGGACCTTTTTG
>HA_batch_10_round_172_probe_7
CCATAAATGAAATAACGACAAAGATAAACAATATAATCGAGAAAATGAACGGAAACTATGACTCGATAAGAGGGGAATTCAACCAAGTAGAAAAGAGGATTAACATGCTCGCTGATCGGG
>HA_batch_10_round_172_probe_8
GTGGAATAAGAACCGATGGAACGACAAGTGCTTGCGAAAGACTCAGTTCTTCTTTCTATACTGAGATGAAATGGTTACTGTCGAATTCAGACAATGCGACTTTCCCCAACATGACCCGGT
>HA_batch_10_round_172_probe_9
TGGACTTCCATGACTCCAATGTGAGGAATCTATATGAAAAAGTGAAGTCACAGTTGAGGAACAATGCCAAAGAACTTGGGAATGGTTGCTTTGAGTTCTACCACAAATGTGATGATGAGT
>HA_batch_10_round_172_probe_10
TGCTAATGATCTAGGGAATGGATGCTTTGAATTTTGGCACAAATGTGACAATGAATGCATAGAATCTGTCAAAAATGGTACCTATAATTATCCCAAGTACCAGGATGAAAGTAAATTAAA
>HA_batch_10_round_173_probe_1
CATATTTAATTGAAGACCCTAATGCCCCTAATAAACTGTGTTACCCAGGGGAATTGGACAACAATGGAGAACTACGACATCTCTTCAGTGGAGTGAACTCCTTTAGCAGAACGGAGCTAA
>HA_batch_10_round_173_probe_2
TTGAACGCAGTAAGGCTTTCAGCAACTGTTACCCTTATGATATGCAGGATTATGTGTCCCTTAGGTCACTAGTTGCCTCGTCGGGCACCCTGGAGTTCACCAATGAAGGCTTCAATTGGA
>HA_batch_10_round_173_probe_3
AATCCAGAATGTGACTTGCTGCTCACATCAAATTCATGGTCTTATATAATAGAGACCTCAAATTCAAAAAATGGAATATGCTACCCTGGAGAATTCGCTGATTATGAGGAATTGAGAGAG
>HA_batch_10_round_173_probe_4
GACGATTCATCCCAGAGATTAGCACTAGGCCCAAAGTCAATGGGCAAGCTGGAAGAATGACATTCTACTGGACAATAGTCAAACCAAAAGAGTCAATAACATTTGAGTCTAATGGTGCAT
>HA_batch_10_round_173_probe_5
GCCTATTGTTATCCAGGCGCAACTGTGAACGAGGAGGCATTAAGACAGAAAATCATGGAAAGTGGAGGGATTGACAAGATAAGCACTGGATTTACATACGGGTCATCCATCAATTCAGCT
>HA_batch_10_round_173_probe_6
AACGGATTGTGTTACCCCGGGAATGTGCAAAATCTAGAAGAGCTAATGTCGCTTTTTAGTTCTGCTAGGTCTTATCAAAAAATCCAGATTTTCCCACACACCATCTGGAATGTGTCTTAC
>HA_batch_10_round_173_probe_7
CTAACAAAGTAAACTCCATTATTGAAAAGATGAACACACAATTCGCAGCAGTGGGTAAAGAATTCAGCCAATTGGAAAAAAGAATAGAGAATTTAAACAATAAGGTTGATGATGGTTTTC
>HA_batch_10_round_173_probe_8
GCTATCCAGGGGACTTCAACGATTACGAAGAGCTGAAGCATTTATTGAGCAGCACAAACCATTTTGAGAAAGTTCAGATAATTCCTAGGAGCTCTTGGTCCAATCATGATGCTTCATCGG
>HA_batch_10_round_173_probe_9
ACTGGACCATAGTGAAACCAGGAGAAGCAATAACATTTGAGTCAAACGGCGCATTTCTCGCTCCTCGATATGCTTTTGAGTTAGTGTCCCTGGGAAACGGGAAATTGTTCAGGAGTGACT
>HA_batch_10_round_173_probe_10
GCTGCATGCAAATTCGGGGGTTCTAATTCTTTCTTTCGAAACATGGTATGGCTGATACACCAATCAGGAACATATCCTGTAATAAAGAGAACCTTTAACAACACCAAAGGGAGAGATGTA
>HA_batch_10_round_174_probe_1
ACGGGACTTACGACCATGACATATACAGAGATGAGGCATTGAACAACCGGTTCCAGATCAAAGGTGTTGAGCTAAAATCTGGATACAAAGACTGGATCCTGTGGATTTCCTTTGCCATAT
>HA_batch_10_round_174_probe_2
TCGGACTTTCAAACCAGTGATAGGACCAAGGCCCATCGTCAATGGTCAACAAGGGAGAATTGATTATTATTGGTCAGTATTAAAGCCAGGCCAGACATTGCGGATAAGATCCAATGGGAA
>HA_batch_10_round_174_probe_3
TGCTACTGAATTGGTTCAGAGTTCCTCAACAGGGAAAATATGTAATAATCCTCATCGAATCCTCGACGGGATGGACTGCTCACTGGTAGATGCTCTATTGGGAGACCCTCATTGTGATGA
>HA_batch_10_round_174_probe_4
TTATCCTGGATCGGTAGAAAATTTAGAGGAACTGAGATTTGTCTTTTCCAATGCGGCGTCCTATAAGAGAATAAGACTATTTGACTATTCCAGGTGGAATGTAACTAGCTCTGGGACCAG
>HA_batch_10_round_174_probe_5
TGAATTGGTTGCACGAATCAGAATACAAATATCCAGCGCTGAACGTGACTATGCCAAACAATGGCAAATTTGACAAATTGTACGTTTGGGGGGTTCACCACCCGATCACGGACAGAGAAC
>HA_batch_10_round_174_probe_6
AGATATGTTAAGCAAAGGAGTCTTCTGCTGGCAACAGGGATGAAGAATGTTCCTGAGGTTCCAAAGAGAAAACGGACTGCGAGAGGCCTATTTGGTGCTATAGCGGGTTTCATTGAAAAT
>HA_batch_10_round_174_probe_7
ATCAGCAAATCCTATGTCAACAACAAAGGGAAAGAAGTTCTTGTACTATGGGGCATTCATCGCCCACCTACCATCAATGACCAACAAAGTCTCTATCAAAATGCAGATGCCTATGTTTTT
>HA_batch_10_round_174_probe_8
TGTATGTTCAAGCATCAGGGAGGGTCACAGTTTCTACCAGAAGAAGCCAGCAGACTATAATCCCAAATATTGGATCCAGACCGTGGGTAAGGGGTCAATCTGGCAGAATAAGCATCTATT
>HA_batch_10_round_174_probe_9
CCTTCCAAAATAAGGAATGGGATCTTTTTGTTGAACGCAGCACTGCATACAGCAACTGTTACCCCTATGATGTACCGGATTATGCCTCCCTTAGGGCACTAGTTGCCTCATCCGGCACGT
>HA_batch_10_round_174_probe_10
CTAATTGACAAAACAAATCAGCAGTTTGAACTGATAGACAACGAATTCAGTGAAATAGAACAACAAATTGGGAATGTCATTAACTGGACACGAGATTCAATGACTGAGGTATGGTCGTAC
>HA_batch_10_round_175_probe_1
TCCTACATTGTCGAAAGGTCATCAGCTGTAAATGGAATGTGTTACCCTGGGAAAGTAGAGAACCTAGAGGAACTTAGATCTTTTTTCAGTTCCGCCAATTCCTATCAAAGAATCCAGATC
>HA_batch_10_round_175_probe_2
TGTACCATAAATGTGATGATCAATGCATGGAAACGATTAGAAACGGGACCTATGACAGGCAAAAGTATCAAGAGGAGTCAAAATTAGAGAGACAGAAAATAGAAGGGGTAAAACTGGAAT
>HA_batch_10_round_175_probe_3
AAGGAGACAACTGAGAGAGAATGCTGAAGATATGGGTAATGGTTGCTTTAAAATATACCACAAGTGCGACAACGCTTGCATAGAGTCAATCAGAAATGGGACCTATGATCACGACATATA
>HA_batch_10_round_175_probe_4
AACCCCAAGACCAGAGGCCTTTTTGGAGCGATTGCTGGATTCACAGAGAATGGATGGGAAGGTCTCATCGATGGATGGTATGGTTTCAGACATCAAAATGCACAAGGAGAAGGAACTGCA
>HA_batch_10_round_175_probe_5
CTATATGCTCAAGAGTCAGGGAGGATCACAGTCTCCACCAAGAGAAGCCAGCAAACTGTAACCCCAAATGTCGGGCCTAGACCCTGGATAAGGGGACTATCTAGTAGGATAAGCATCTAT
>HA_batch_10_round_175_probe_6
AAACAAACCTTTCCAGAATATATCTAGAATAGCAATTGGGGACTGCCCCAAATATGTTAAACAGGGCTCTCTAAAGCTTGCCACAGGAATGAGAAATATTCCGGAGAAGGCATCAAGAGG
>HA_batch_10_round_175_probe_7
CTTGATGAGCACGATGCAAATGTGAACAATTTATATAACAAAGTGAAAAGAGCCCTGGGTTCAAATGCTTTGGAAGATGGGAAGGGTTGTTTCGAACTATATCATAAATGTGATGACCAA
>HA_batch_10_round_175_probe_8
GGACACTAGTAGAGCCTGGAGACAAGATAACATTCGAAGCAACTGGAAACCTAGTGGCGCCGAGATATGCCTTCGCATTGAAAAGAAATTCTGGATCTGGTATCATCATTTCAGATACAT
>HA_batch_10_round_175_probe_9
ATGCCTCATCAGGGGTGAGCTCAGCGTGCCCTTTCAATGGTAGGTCTTCTTTTTTCCGGAATGTAGTGTGGCTGATCAAGAAGGATAATGTGTACCGGACACTAAAGAGGAACTACACCA
>HA_batch_10_round_175_probe_10
TCTTGGGAAACCCAGAGTGTGACTCACTATCCACTGCAAGATCATGGTCCTACATAGTGGAAATGCCTAATGCAGACAATGGAACATGTTACCCAGGGAACTTCAACAATTATGAAGAAC
>HA_batch_10_round_176_probe_1
AATTCAAGACCTCGAGAAATACGTTGAAGACACTAAAATAGATCTCTGGTCTTACAATGCGGAGCTCCTTGTCGCTCTAGAAAACCAACATACAATTGATCTGACTGACTCTGAAATGAA
>HA_batch_10_round_176_probe_2
AGAATGTCCCAAATATGTGAAATCAAACAAATTGGTCCTTGCAACTGGGCTCAGAAATAGCCCTCAAAGAGAGAGAAGAAGAAAAAGAGGATTATTTGGAGCTATAGCAGGTTTTATAGA
>HA_batch_10_round_176_probe_3
AGGAACGGGACCTATGATCATGACATATACAGAGATGAAGCATTAAACAACCGATTCCAAATCAAGGGTGTAGAGCTAAAATCTGGGTACAAAGATTGGATCTTATGGATTTCCTTTGCC
>HA_batch_10_round_176_probe_4
TATGAAAAGTGGAGTGGAATATGGCCACTGCAACACCAAATGTCAAACCCCAGTAGGAGCGATAAACTCTAGTATGCCGTTCCACAATATACATCCTCTCACCATCGGGGAATGCCCCAA
>HA_batch_10_round_176_probe_5
ATCGAACGCAGCAATGCTTTCAGCAATTGTTACCCCTATGATGTGCCAGATCGCGCCTCCCTCAGGTCACTGGTTGCCTCTTCAGGCACTCTGGAATTTATCACTGAAGGCTTCACTTGG
>HA_batch_10_round_176_probe_6
TTTAATCGAAGATCCTAATGCTCCTAACAAACTCTGCTTCCCAGGAGAATTGGACAACAATGGTGAGCTGCGGCACCTTTTCAGTGGAGTAAACTCTTTTAGCAGGACAGAATTGATAAG
>HA_batch_10_round_176_probe_7
TTCATATCCAAAACTCAGCAAGTCATACACGAACAATAAGGGAAAAGAAGTGCTTGTGCTCTGGGGAGTGCACCATCCTCCGACCACCAGTGAGCAACAGAGTCTATACCAGAACACTGA
>HA_batch_10_round_176_probe_8
AGCAAAAGCAGGGGAAAAAATGATTGCAATCATTGTAATAGCGGTATTGGCAGCAGCCGGAAAGTCAGACAAGATCTGCATTGGATATCATGCCAACAACTCAACAACACAAGTGGATAC
>HA_batch_10_round_176_probe_9
CAATAAGAAAGAAGAGGTTCTTGTGCTATGGGGCATTCATCACCCACCTACCATTACTGACCAACAAAGTCTCTACCAGAATACAGATGCCTATGTTTTTGTAAGCTCATCAACATACAG
>HA_batch_10_round_176_probe_10
GTATGGTCATATAATGCTGAGCTGTTGGTAGCAATGGAGAATCAGCACACAATAGATCTTGCAGATTCAGAAATGAACAAACTTTATGAACGTGTCAGAAGACAACTAAGGGAAAATGCT
>HA_batch_10_round_177_probe_1
TAAAAACAATAACTGATGACCAAATTGAGGTGACAAATGCTACTGAATTAGTTCAGAGCATTTCAATAGGGAAAATATGCAACAACCCATATAGGGTTCTAGATGGAAGAAATTGCACAT
>HA_batch_10_round_177_probe_2
GGGCATGTCCCAAATATGTCAAGCAGAGCACTCTGAAACTGGCAACCGGGATGCGGAATGTACCCGAGAAACAGACCAGGGGTCTGTTCGGTGCAATAGCAGGGTTCATAGAAAACGGAT
>HA_batch_10_round_177_probe_3
AATATACACCCTCTCACCATCGGGGAATGCCCCAAATACGTAAAATCAGATAGGTTGGTCCTTGCAACTGGGCTCAGGAACGTCCCTCAGAGGGAGACGCGCAGGCAGAAAAGAGGTCTA
>HA_batch_10_round_177_probe_4
AGACACTGTCGACACAATACTGGAGAGGAATGTGACTGTTACCCATTCAGTTAATTTGCTAGAAAGCAGCCACAATGGAAAACTCTGCAGCCTAAATGGAAAGGCCCCATTACAACTGGG
>HA_batch_10_round_177_probe_5
ATCAGAAAAGCACACAAAATGCAATTGACGGAATCAGCAACAAAGTAAACTCAGTAATTGAGAAAATGAACACTCAATTTACTTCAGTAGGCAAGGAGTTCAATGATTTAGAAAAAAGAA
>HA_batch_10_round_177_probe_6
AAGCAGGGGATATTTCTATCAACCATGAAGACTATCATTGCTTTTAGCTGCATCTTATGTCAGATCTCCGCTCAAAACCTCCCCGGAAGTGACAACAGCATGGCAACGCTGTGCCTGGGG
>HA_batch_10_round_177_probe_7
GAGTTTATATGAGCGAGTAAGAGGCCAATTAAGGAACAACGCCAAAGAAATAGGAAACGGGTGTTTTGAATTTTACCATAAATGTAACAATGAATGCATGGAAAGCGTGAAAAATGGAAC
>HA_batch_10_round_177_probe_8
TCAAGCAGAGGGCTATTTGGAGCCATAGCTGGATTTATAGAGGGAGGTTGGCCAGGGCTGGTCGCTGGGTGGTATGGTTTCCAGCATTCAAATGACCAAGGGGTTGGTATGGCAGCAGAC
>HA_batch_10_round_177_probe_9
AGATGAACACTCAATTCACTGCAGTGGGCAAGGAATTCAACAACTTAGAAAGGAGAATTGAAAATTTGAATAAGAAGGTCGATGATGGGTTCTTGGATGTTTGGACATATAATGCCGAAC
>HA_batch_10_round_177_probe_10
ATAGAGGGTTGGATTTTGGGAAATCCTCAATGTGACCTATTGCTTGGTGACCAAAGCTGGTCATATATAGTGGAGAGGCCTACTGCTCAAAACGGGATTTGCTATCCAGGAGTTTTGAAT
>HA_batch_10_round_178_probe_1
GTGCTTACCCAAACCTAAGCAAGTCATATGTGAACAACAAAGAGAAAGAAGTCCTTATACTATGGGGTGTCCATCACCCGTCAAACATTGAGGATCAAAGAGCCATCTATCGTAAAGAAA
>HA_batch_10_round_178_probe_2
GAATGTATTACACCAAATGGAAGCATCCCCAACGACAAACCATTTCAAAATGTGAACAAAGTTACATATGGAAAATGCCCCAAGTATATCAGGCAAAACACTTTAAAGCTGGCCACTGGG
>HA_batch_10_round_178_probe_3
CATCTATCGTAAAGAAACCGCTTATATTTCTGTAGTGTCCTCTCACTACAACAGAAGATTCACCCCAGAAATTACAAGAAGACCCAAGGTAAGAGATCAAGAAGGAAGGATCAACTACTA
>HA_batch_10_round_178_probe_4
CTTGAGAAGAATGTAACTGTCACGCACTCAGTTGAGTTGCTGGAGAACCAAAAGGAGGAAAGATTCTGCAAGATCTTGAAAAAGGCCCCTCTTGACCTAAAAGGATGTACCATTGAGGGT
>HA_batch_10_round_178_probe_5
ATACGGTAACTGTGATACCAAATGTCAAACCCCAGTGGGTGCTATAAATTCAAGTATGCCTTTCCACAATGTTCACCCCCTCACTATTGGGGAATGCCCCAAGTATGTAAAATCGAACAA
>HA_batch_10_round_178_probe_6
CGCATTGAACAAAGGCTCGGATTCTGGAATTATAACGTCCGATGCTCCAGTTCATAACTGTGACACAAAGTGTCAGACCCCTCACGGGGCTTTGAACAGCAGCCTTCCTTTCCAGAATGT
>HA_batch_10_round_178_probe_7
TATGACTATCCAAAATATTCCGAAGAATCAAAATTAAACAGGGAAAAAATTGATGGAGTGAAATTGGACTCAATGGGGGTCTATCAGATTCTGTCGATCTACTCAACTGTTGCCAGTTCC
>HA_batch_10_round_178_probe_8
ACCGTGACCCATGCCAAGGACATCCTTGAGAAAGTGCACAATGGAAAGTTATGCAGATTAAGCGGAATCCCTCCGTTGGTACTGGGGGACTGCAGCATTGCAGGTTGGCTCCTTGGAAAC
>HA_batch_10_round_178_probe_9
AGAATGTAACCGTCACACACTCAGTTGAACTACTGGAGAATCAGAAAGAAGAAAGATTCTGCAAAATTTCAAACAAAGCTCCCCTCGACTTGAGGGATTGTAGCCTAGAAGGTTGGATCT
>HA_batch_10_round_178_probe_10
AACCAAATCCCAGCAATGGGATATGTTACCCGGGTACTCTAGAGAATGAAGAGGAATTGAGACTGAAATTTAGTGGAGTCCTCGAATTCAGCAGATTTGAAGCCTTCACCTCAAATGGAT
>HA_batch_10_round_179_probe_1
GCTACAAAGATTGGATACTGTGGATTTCATTCGCCATATCATGCTTCTTAGTTTGCGTTGTTCTATTGGGTTTCATTATGTGGGCTTGCCAAAAAGGCAACATCAGATGCAACATTTGCA
>HA_batch_10_round_179_probe_2
CAAATTTGAAGCCTTCACTTCAAATGGATGGGGATCAGTGAACTCTGGTGCTGGTGTTACCGCAGCTTGCAAATTTGGAAGCAGTAACTCTTTTTTCAGAAACATGGTATGGTTGATACA
>HA_batch_10_round_179_probe_3
TTATTGGACGCTGTTAGATCATGGAGACACCATAACCTTTGAAGCCAACGGAAACTTAATAGCACCATGGTACGCATTCGCATTGAACAAGAGCACTGGTTCTGGGATTGTGACATCGGA
>HA_batch_10_round_179_probe_4
GGACAAAGTGGCCGAATAAGTTTCTACTGGACCATTGTAGAACCAGGAGATCTGATTGTTTTCAATACAATAGGAAATCTAATTGCCCCAAGGGGACATTACAAACTAAATAATCAGAAG
>HA_batch_10_round_179_probe_5
ATGAAGGCAATACTATTAGTCTTGTTATACACATTTGTACCCACAAATGCAGACACATTATGTATAGGTTACCATGCAAATAATTCAACTGACACTGTTGATACGATACTAGAAAAGAAT
>HA_batch_10_round_179_probe_6
AACACACTCCGTTAACCTACTTGAGAGTAGTCATAACGGAAAACTATGCAGAATGAAAGGAATGGCCCCACTACAATTGGGGAAGTGCAGCATTGCCGGATGGATCTTAGGAAATCCAGA
>HA_batch_10_round_179_probe_7
AGGTAAGAGGGCAAGCAGGTAGAATGAACTATTATTGGACACTGTTAGATCAAGGAGATACCATAACATTTGAAGCCACCGGGAACTTGATAGCACCATGGTATGCATTCGCATTGAATA
>HA_batch_10_round_179_probe_8
CCCTGGAGACACAATAACATTCGAAGCAACAGGAAATCTAGTTGCACCAAGATATGCTTTCGCAATGAACAGAGGTCCTGGATCAGGCATTATAATTTCAGATGCACCTGTCCATGATTG
>HA_batch_10_round_179_probe_9
AACAAACAAAGGCGTAACGGCAGCATGCCCTTATGCTGGAGCAAATAGCTTCTACAGAAACTTAGTATGGCTAGTGAAAAAAGGAAATTCATACCCCAAACTCAGAAAATCCTATGTTAA
>HA_batch_10_round_179_probe_10
ATGAAAGCTAAACTACTAATCTTATTATGCGTACTTTCAACTACGGATGCAGACACAATATGTATTGGCTACCATGCGAACAATTCAACCGACACTGTTGACACAATCCTCGAGAAGAAT
>HA_batch_10_round_180_probe_1
AGTTTTTTTAGTAGATTAAACTGGTTGTATGCATTAGATCATAATTATCCAGCGCTGAATGTAACCATGCCAAACAGTGACGAATTTGACAAACTGTACATCTGGGGAGTACACCACCCG
>HA_batch_10_round_180_probe_2
ATATTACCGAAGGTTCACACCAGAGATAGCAGCTAGACCTACAGTCAGAGGACAAGCAGGTAGAATGAATTATTATTGGACGCTCTTAGATCATGGAGACACCATAACTTTTGAAGCCAC
>HA_batch_10_round_180_probe_3
TGGAATTCTCATGGACTATCTTAGATATATGGGACACAATAAATTTTGAAAGCAATGGCAATCTAATTGCACCAGAATATGGTTTCAGAATATCCAAACGAGGTAGTTCAGGGATCATGA
>HA_batch_10_round_180_probe_4
AAGTATGTAAAGAAGACAAGCTTACGACTCGCAGTGGGTCTTAGAAACACACCTTCCATTGAACCAAAAGGGCTATTTGGTGCCATTGCCGGTTTTATCGAAGGAGGATGGTCTGGAATG
>HA_batch_10_round_180_probe_5
CGTGACAGTAACACACTCTGTTAATCTTCTTGAAAACACACATAATGGAAAACTATGCAAGTTAGGGGGAATGGCCCCGCTGCATTTAGGTAAATGTAACATTGCCGGATGGATTTTGGG
>HA_batch_10_round_180_probe_6
GATGTACAAGTTGATGCCAATTGTGAAGGGGATTGCTATCATAGTGGAGGAACAATAATAAGCAATTTGCCTTTTCAAAATATTAATAGCAGAGCAGTTGGAAAATGTCCGAGGTATGTG
>HA_batch_10_round_180_probe_7
AAATGTTAGCCCTCTCTGGATTGGAGAATGCCCCATGTATGTCAAGAGTGATAGCTTAAGGCTGGCAACTGGTTTGAGAAATGTCCCGCAAGCAGCAACAAGAGGGTTGTTCGGGGCCAT
>HA_batch_10_round_180_probe_8
CTTGGCCCGGCCATGACACGAACAAAGGTGTGACGGCAGCATGCCCTCATGCGGGGAAAAACAGCTTTTACAGAAATCTAATATGGCTGGTGAAAAAAGGAAATTCATACCCAAAGCTCA
>HA_batch_10_round_180_probe_9
CATGTAGAAGATCAGGGTCTTCATTCTATGCAGAAATGGAGTGGCTCCTGTCAAATACAGACAATGCTTCTTTCCCACAAATGACAAAATCATACAAAAACACAAGGAGAGAATCAGCTC
>HA_batch_10_round_180_probe_10
AAATGTTCGACTTCACCAAGTGGAATGTCACCTACACTGGAACTAGCAAAGCCTGCAATGACATCTCAAATCAAGGATCATTCTACAGGAGCATGAGATGGCTTACTTTGAAATCAGGGC
>HA_batch_10_round_181_probe_1
GGAGAATGGATTATTATTGGGCTGTCCTAAAGCCAGGGCAAACAGTGAAGATACAGACTAATGGGAACCTGATTGCACCTGAATATGGCCACCTAATAACCGGGAAATCACATGGGAGAA
>HA_batch_10_round_181_probe_2
TTACCTAAAATACTCAGAAGAATCAAAACTAAACAGAGAGGAAATAGATGGAGTGAAATTGGATTCAACAAGGGTTTATCAGATTTTGGCGATATATTCAACTGTCGCCAGTTCATTGGT
>HA_batch_10_round_181_probe_3
ACCGGGGTGACTCAAAATGGAGGGAGTGGTGCTTGTAAGAGAGGACCTGCCAATGGTTTTTTCAGTAGGCTAAACTGGTTGACTAAATCAGGAAGCACATACCCAGTGCTGAACGTGACT
>HA_batch_10_round_181_probe_4
AATTCGAAACGGGACATTCAACAGAAGGAAGTGTCAGGCGGAGTCAAAAAAAGAAAGACAGAAAATAGAGGGGGTCAACCAGGAATTTGAAGGAACCTGCAAAGTCGTGTCCATTTATTC
>HA_batch_10_round_181_probe_5
CCAGTGCATGGAGTCAATTAGGAACGGGACCTACAACAGAAGGAGGTATCAAGAGGAGTGGAAATTAGTCATACAGAAAATGGAGGGGGCCAGGCCGGAAGATGAAGGATTTCAGGGAAT
>HA_batch_10_round_181_probe_6
ACTAGTAGAAAACAATGTCCCTGTGACACATACCAAAGAATTGCTCCACACAGAGCACAATGGAATGCTATGTGCAACAAACCTGGGGCACCCTCTCATCCTAGACACCTGCACCATCGA
>HA_batch_10_round_181_probe_7
GCAAAATGTTCTGTATGGTTCTGGTAATCGATACGTTAGGATGGGAACTGAAAGCATGAATTTCGCCAGGAGTCCAGAAATTGCTGCAAGACCTGTTGTGAATGGTCAGAGAAGCAGAAT
>HA_batch_10_round_181_probe_8
TCGAAGTCGTTGGGAAAGAATTCAACAACTTGGAAAGGAGAATAGAAAATCTGAATAAGAAAATGGAGGATGGGTTTTTAGATGTATGGACTTACAATGCAGAACTTCTTGTGCTCATGG
>HA_batch_10_round_181_probe_9
CTGTTTGGAGCAATAGCAGGATTCATAGAAGGGGGGTGGCAAGGAATGGTGGATGGATGGTATGGTTATCATCACACCAACGGGCAGGGAAGTGGATATGCTGCAGACAAAAAGTCCACT
>HA_batch_10_round_181_probe_10
TGGGTGTTTTGAGTTCTACCATAAATGTGACAATGAATGCATGGAAAGTGTGAGAAACGGAACGTATAACTATCCAAAATACTCAGAAGAATCAAAACTGAAAAGAAAGGAAATAGATGG
>HA_batch_10_round_182_probe_1
CAGTGAACAACAAACCCTCTATCAGAATGTTGATGCATATGTTTCAGTTGGGTCATCAAAGTATAACCGGAGATTCACACCCGAAATAGCAGCTAGACCTAAAGTCAGAGGACAAGCAGG
>HA_batch_10_round_182_probe_2
CAAAAATGGGATATGTTACCCAGGGCATTTCTCCGACTATGAAGAGCTAAGGGAGCAGTTGAGTTCTGTATCATCTTTCGAGAGATTCGAAATATTCCCTAGAGAGAGTTCATGGCTTAA
>HA_batch_10_round_182_probe_3
GCAGCCAGACCCAAAGTCAGAGGGCAAGCAGGCAGGATGAATTATTATTGGACACTATTAGACCAAGGTGACACCATAACATTTGAAGCCACTGGAAACTTGATAGCACCATGGTACGCT
>HA_batch_10_round_182_probe_4
AGCAAAAGCAGGGGATATTGTCAAAACAACAAGAATGGCCATCAAAGTGCTCCACTTGCTCATCATAGTGCTTGGCAGATATTCAATAGCAGACAAAATATGTATAGGATATCTAAGCAA
>HA_batch_10_round_182_probe_5
GAATTTAAATAAAAAGGTCGATGATGGTTTTCTGGATGTTTGGACATACAACGCCGAGTTGCTCGTTCTACTCGAGAATGAGAGGACCCTAGATTTTCATGACTCTAATGTGAGAAATCT
>HA_batch_10_round_182_probe_6
AGCAGTGGGGTGACAAACGCTTGCCCTTCTTATACTATTGGTTCATCTTTCTACAGAAACCTCGTATGGATAATAAAAACCAAGTCAGCGGCATATCCAGTAATTAAAGGGACTTACAAC
>HA_batch_10_round_182_probe_7
ACTGCACAACTGAGGGATGGATCCTTGGAAACCCCCGATGTGATGCCTTACTCGGTGATCGAAGTTGGTCATACATAGTAGAAAGGCCTGGAGCCCAAAATGGGATATGTTACCCAGGAA
>HA_batch_10_round_182_probe_8
CCAATACACCAACACTGAAGGGGAGAACATCCTTTTCATGTGGGGCATACATCATCCGCCAACTGACACTGAACAAAACAATTTGTACAAAAAGACTGACACAACAACAAGTGTGACAAC
>HA_batch_10_round_182_probe_9
TATTCCCCAAGGGAAGCTCATGGCCCAATCACAACGTAACCAAGGGAGTATCGGCATCATGCCCCCACAATGGGAAAAGTAGTTTTTACAGGAATTTGTCATGGCTGACAGGGAAGAATG
>HA_batch_10_round_182_probe_10
AAACAGAAGGAAACTTTGAAAACTGTGATACCAAGTGCCAAACCCCTTTGGGAGCAATAAATACAACATTACCCTTTCACAATATCCACCCACTGACCATTGGTGAGTGTCCCAAATATG
>HA_batch_10_round_183_probe_1
ACTATTGGACACTGTTAGGTCAAGGAGACACTATAACATTTGAAGCCAATGGGAATTTAATAGCACCATGGTACGCATTCGCATTGAACAAGGGCCCTGGTTCTGGAATTATGATGTCGG
>HA_batch_10_round_183_probe_2
TGCCCAAAGTATGTCAGAAGCACAAAGTTAAGAATGGCTACAGGATTAAGAAATATCCCATCCATTCAATCTAGAGGTTTATTTGGAGCGATTGCTGGTTTTATTGAAGGGGGATGGACA
>HA_batch_10_round_183_probe_3
AAGTAAAATCTGATGGGAATCTAATAGCTCCATGGGATGGATACATTCTCTCAGGAGAGAGCCACGGTAGCATTGTCAACGATGCCTTAAAAAGGGGTAGATGCGCAGCGCAATGTCAGA
>HA_batch_10_round_183_probe_4
TGTCAAACACCCAAGGGTGCTATAAACACCAGCCTACCATTTCAAAATATACATCCAGTTACAGTTGGAGAATGTCCAAAGTATGTCAAAAGCACAAAACTGAGAATGGCTACAGGGTTG
>HA_batch_10_round_183_probe_5
TTACAGCTGCATTGCAAGCAGTCTTGTGTTGGCAGCAATCATTATGGGGTTCATTTTCTGGGCGTGTAGCAATGGGGCATGTAGATGTACCATTTGCATTTAGACTTTCAGTAAAAACAC
>HA_batch_10_round_183_probe_6
ACACTCTGTGAACCTACTTGAAGACAGTCATAATGGGAAACTATGCAGACTGAAAGGGATAGCCCCACTACAATTGGGAAAATGCAGCATCGCCGGGTGGATATTAGGGAACCCAGAGTG
>HA_batch_10_round_183_probe_7
ATTGCACCAAGAGGCCACTACAAAATAAATAAATCTACAAAGGGCACTGTGCTTAAAAGTGACAAGAAGATTGGATCATGCACAAGCCCTTGTTTAACCGATAAAGGTTCAATCCAAAGT
>HA_batch_10_round_183_probe_8
GAAAATGCGGAAGATCAAGGCAACGGATGTTTCGAGATATTCCATCAGTGTGACAACAACTGTATAGAAAGTATCAGAAATGGAACCTATGATCACAACATCTACAGGGATGAAGCCATT
>HA_batch_10_round_183_probe_9
CCCGAGCACAGATCAAGAACAAACCAACCTGTATGTTCAAGCTTCAGGGAGAGTAACAGTCAGTACCAGGAGAAGTCAACAGACTATAATTCCGAACATTGGATCTAGACCCTGGGTAAG
>HA_batch_10_round_183_probe_10
GTGTGGGTTATCTGAGCACCAATTCATCAGAAAAAGTTGACACACTCCTTGAAAATGGGGTTCCAGTTACCAGCTCCATTGATCTGATTGAAACAAACCACACAGGAACATACTGTTCTT
>HA_batch_10_round_184_probe_1
GAATTTGCTATGGATAACAAAGAAGGGAAGTTCCTACCCTAAACTCAGCAAATCATACACAAACAACAAAGGGAAAGAAGTGCTTGTAATCTGGGGAGTACACCACCCTCCAACTGCCAA
>HA_batch_10_round_184_probe_2
CTATTGGTCTGTACTAAAACCTGGGCAGACTTTGAGAATAAGGTCCAATGGAAATCTAATTGCCCCTTGGTATGGACATGTTCTTACGGGAGAGAGCCATGGAAGAATCCTAAAGACTGA
>HA_batch_10_round_184_probe_3
GATGAACATGATGCAAATGTGAACAATCTGTATAACAAAGTAAAAAGAGCCTTGGGATCCAACGCAATTGAAGACGGAAATGGATGCTTTGACTTGTATCATAAGTGTGATGACCAGTGT
>HA_batch_10_round_184_probe_4
CTGAAATTTACCCAAGAAAGCTTCAATTGGACTGGAGTTAACCAAGATGGATCAAGCTTTTCTTGCAGAAGGGGATCTGGTAAAAGTTTCTTTAGCAGATTGAACTGGTTGCATCAATCA
>HA_batch_10_round_184_probe_5
AATGGGATTCACATACAGTGGAATAAGAACTAATGGAGCAACCAGTGCTTGTAGAAGATCAGGGTCTTCGTTTTATGCAGAGATGAAATGGCTTTTGTCAAATACAGACAATGCTGCTTT
>HA_batch_10_round_184_probe_6
GCAAAAGCAGGGGAAATTAAAACCAAAATGAAATCAAAATTACTGGTCCTGTTGTGTGCACTTACAGTTACAGATGCAGACATGATATGCATTGGCTATCATGCGAACAACTCAACTGAC
>HA_batch_10_round_184_probe_7
GTCTGGCAGAATAAGTGTATACTGGACAGTAGTTAAACCTGGAGACGTGCTGGTGATCAACAGCAATGGAAACCTAATTGCACCTCGAGGCTACTTCAAAATGCGCGTCGGAAAAAGTTC
>HA_batch_10_round_184_probe_8
ACATGCTAGCTGATCGAGTCGATGATGCAGTAACTGATATTTGGTCCTATAATGCCAAACTTCTTGTTCTACTTGAAAATGGTAGAACATTAGACTTACATGACGCAAATGTTAGAAACT
>HA_batch_10_round_184_probe_9
ATTGATAGAATCACAAATAAAGTAAATTCTGTTATTGAAAAGATGAACACTCAGTTCACAGCAGTAGGCAAAGAATTTAACCATTTAGAACGAAGAATAGAAAATCTAAATAAGAAGGTT
>HA_batch_10_round_184_probe_10
AAAAGAATGGTCCTACATCGTTGAAAGGTCGTCAGCCGTCAATGGAATGTGTTACCCAGGGAATGTAGAGAACCTAGAAGAGCTTAGGTCACTTTTCAGTTCTGCAAAATCTTACAAAAG
>HA_batch_10_round_185_probe_1
ATGGAGAAAATAGTGCTCTTCTTTGCAACAATCAGCCTTGTGAAAGGTGATCATATTTGCATTGGTTACCATGCAAATAACTCGACAGAGCAGGTTGACACAATAATGGAAAAGAACGTT
>HA_batch_10_round_185_probe_2
TATCCAATCAGGATCATTAGTGGATAATGACTGTGAATCAAAATGCTTTTGGAAAGGTGGGTCTATCAATACCAAACTCCCTTTTCAAAATCTATCACCTAGAACGGTGGGCCAATGTCC
>HA_batch_10_round_185_probe_3
GAACGCAGTCACTATCTATATCCGTTGGGAGTTCTACATATCAGAACAACTTCGTTCCAGTTATTGGGGCAAGACCTCAGGTCAATGGACAAAGTGGGCGGATCGAATTTCACTGGACAC
>HA_batch_10_round_185_probe_4
AGCAAAAGCAGGGGTCACAATGTACAAAGTAGTAGTAATAATTGCGCTCCTTGGAGCAGTGAAAGGTCTTGACAGAATCTGCCTAGGACACCATGCGGTTGCCAATGGAACCATTGTGAA
>HA_batch_10_round_185_probe_5
GTGACTGTGACTCATTCAGTCAATTTACTCGAAAACACCCATAATGGAAAACTCTGCAGTCTGAACGGAATAGCCCCATTACAACTAGGGAAATGCAACGTGGCCGGGTGGATCCTAGGC
>HA_batch_10_round_185_probe_6
TCTCTGTCATTGCAAAATCTCCGTAAGTATGCATTCGGACAATGCTCAAAATACATTGGCATAAAGAGTCTCTCACTTGCAGTTGGTATGAGGAATGTGCCTTCTAGATCTAGTAGAGGC
>HA_batch_10_round_185_probe_7
CGAGTAACAGTCTCAACAGAAAGAAGTCAACAAACAGTAATCCCTAACATCGGATCTAGGCCGTTGGTCAGGGGTCAATCAGGCAGGATAAGTATATACTGGACCATTGTAAAACCTGGA
>HA_batch_10_round_185_probe_8
AGTGAAGCCCCTCATCCTAAAGGATTGCCCTGTGGCTGGATGGCTTCTTGGAAAGTCAACTCCTGCTGAAATACTGAATGCAAAGGAATGGTCATGCAATGGGTGTTTTGATGTTCTAGT
>HA_batch_10_round_185_probe_9
AGCAAAAGCAGGGGTCACAATGGAGAAGTTCATTGTACTGAGCATTGTTTTAACGACTGGTCTTGCTTATGACAAGATTTGCATTGGCTATCAAACGAACAACTCGACTGATACGGTAAA
>HA_batch_10_round_185_probe_10
GATTTATAGCTGCATTGCAAGCAGTACGGTACTTGTAGGTCTCATACTTGCATTTATAATGTGGGCATGCAGCAGTGGAAATTGCCGGTTCAATGTGTGTATATAATCGGAAAAAATACA
>HA_batch_10_round_186_probe_1
TATGAAGAACTGAGAGAGCAATTAAGTTCAGTATCATCATTCGAAAGATTTGAGATATTCCCTAAGGAAAGCTCATGGCCTAAACACAACGTGAGCAAAGGAATAACGGCATCATGCTCA
>HA_batch_10_round_186_probe_2
GATTAGTCTTGGCAACAGGATTAAGAAATGTCCCTCAAATTGAACCAAGAGGATTGTTTGGGGCAATAGCTGGTTTCATAGAAGGGGGATGGCAAGGGATGGTTGATGGTTGGTATGGAT
>HA_batch_10_round_186_probe_3
TGAGAGACAATGCTAAGGAAATAGGGAACGGATGCTTTGAGTTTTATCATAAATGTGATGATGAATGCATGAATAGTGTCAGGAATGGGACATATGATTATCCCAAATATGAAGAAGAGT
>HA_batch_10_round_186_probe_4
TTCACCTTTTACCATAAGTGTGATAACGAATGCATCGAAAGGGTTAGAAACGGAACATATGATCACAAAGAATTCGAAGAGGAATCTAAAATCAATCGTCAGGAGATCGAGGGAGTGAAA
>HA_batch_10_round_186_probe_5
CCTCTCATTTTGAGGGATTGTAGTGTAGCTGGATGGCTCCTTGGAAATCCTATGTGTGACGAGTTTTTAAATGTACCGGAATGGTCTTACATAGTAGAGAAAGACAATCCAGTCTATGGC
>HA_batch_10_round_186_probe_6
TCCTTTGCCATATCATGCTTCTTGCTTTGTGTTGTTTTGCTGGGGTTCATTATGTGGGCTTGCCAGAGAGGCAACATTAGGTGCAACATTTGCATCTGAGTATACTAATAGTTAAAAACA
>HA_batch_10_round_186_probe_7
AGAGTAAGAAAGCAACTCAGACAGAATGCAGAAGAAGATGGAAAGGGATGCTTTGAGATATATCACACTTGTGATAATTCATGCATGGAGAGTATAAGGAACAATACTTATGATCATTCA
>HA_batch_10_round_186_probe_8
AGTTGTGACGCCACATGCCAGACAATTGCAGGAGTTCTAAGAACCAACAAAACATTCCAGAATGTGAGCCCTTTATGGATAGGAGAATGTCCAAAGTATGTGAAAAGTGAAAGTCTAAGG
>HA_batch_10_round_186_probe_9
ATGGAAGCAAAACTACTCATATTATTCTGTATGTTCACTGCACTGAAAGCAGACACCATCTGTATAGGCTATCATGCAAATAACTCTACGGACACTGTCGACACAGTGCTAGAGAAGAAT
>HA_batch_10_round_186_probe_10
GAAAGTCAACAATATAGTCGACAGGATGAACACGAATTTTGAATCTGTACAACATGAATTCAGTGAGATTGAAGAGAGGATAAATCAACTATCAAAACATGTAGATGATTCTGTAGTCGA
>HA_batch_10_round_187_probe_1
GACTTCCATGACTCAAATGTCAGGAACCTTTACGATAAGGTCCGACTACAGCTTAAGGATAATGCAAAAGAGCTGGGAAACGGTTGTTTCGAGTTCTATCACAGATGTAATAATGAATGT
>HA_batch_10_round_187_probe_2
AAGTGTAAAAAATGGGACTTATGATTATCCACGATACTCAGAGGAATCAAGTCTAAACAGGGGAAAAATTGATGGTGTGAAATTGGAATCAATGGGAGTATATCAGATTCTGGCGATCTA
>HA_batch_10_round_187_probe_3
AAACTCCGTAATTGAGAAAATGAACACTCAATTCGAGGCTGTTGGAAAAGAATTCAGTAATTTGGAAAGAAGGCTGGAAAACCTGAACAAAAAGATGGAAGACGGATTCCTAGATGTGTG
>HA_batch_10_round_187_probe_4
GAGTTTACCAAATATTGTCAATTTATTCTACAGTGGCGAGTTCCCTAGCATTGGCAATCATGGTAGCTGGTCTATCCTTATGGATGTGCTCCAATGGGTCGTTACAATGCAGAATCTGCA
>HA_batch_10_round_187_probe_5
CCCCAGGAATTCTTGGTCCGACCATGATGCCTCAGTGGGAGTGAGCTCTGCATGTCCATATAATGGGAAGCCCTCCTTTTTCAGAAATGTAGTGTGGCTTATCAAAAAGAATGATGCATA
>HA_batch_10_round_187_probe_6
ACCCCAGAAATAGCCACCAGACCCAAGGTGAACGGGCAAAGTGGGAGAATGGAATTTTTTTGGACAATACTAAGGCCGAACGACGCAATCAGTTTTGAAAGTAATGGAAATTTCATAGCT
>HA_batch_10_round_187_probe_7
AGAGCAATTTTGTGCCTGTAGTGGGAGCAAGACCACAGGTAAACGGTCAAAGTGGACGGATTGTCTTTCATTGGACACTAGTACAACCGGGTGACAACATCACCTTTTCACATAATGGTG
>HA_batch_10_round_187_probe_8
AGCAAAAGCAGGGGAAAATGATTGCACTCATATTGGTTGCACTGGCTCTGAGCCACACTGCTTATTCTCAGATCACAAATGGGACAACAGGAAACCCCATTATATGCTTGGGGCATCATG
>HA_batch_10_round_187_probe_9
AAAATAAAAACAACCAGAATGAAAGCAGTAACATTAGTCTTGTTATGTACATTTGCAGCTACAAATGCAGACACACTATGTGTGGGTTACCATGCAAATAATTCAACTTACACTGTTGAT
>HA_batch_10_round_187_probe_10
TGATGGGATCACCAACAAAGTGAATTCAATTATTGAAAAAATGAACATACAATTCACATCTGTGAGTAAAGAATTCAATCACTTAGAAAAAAGAATAGAGAATTTAAACAAAAAGATTGA
>HA_batch_10_round_188_probe_1
TGTAGATGATTCTGTGATTGACATCTGGTCATATAATGCACAACTCCTCGTTCTGCTTGAAAACGAGAAGACCCTGGACCTTCACGATTCCAATGTCAGAAACCTCCATGAGAAGGTTAG
>HA_batch_10_round_188_probe_2
TTGTTTGGAGCAATAGCCGGATTTATAGAAGGTGGATGGCCTGGACTGATCAATGGATGGTACGGGTTTCAGCACAGGAATGATGAAGGAACAGGCATAGCAGCAGACAAGGAATCAACT
>HA_batch_10_round_188_probe_3
TTCGGCGCTATTGCAGGTTTCATAGAAAATGGATGGGAGGGAATGGTAGACGGTTGGTATGGGTTCAGACACCAAAATTCTGAAGGCACAGGACAAGCAGCAGATCTCAAAAGCACCCAA
>HA_batch_10_round_188_probe_4
CAACAATAAGGAGATGGAAGTCCTCGTGCTATGGGGCATTCACCACCCATCTAACGATGCCGACCAGCAAACTCTCTACAAGAATGCAGATGCCTATGCTTTTGTGGGGACATCAAGATA
>HA_batch_10_round_188_probe_5
CGGAACATTAACATTAAATCAGAGGTCTATTCCAGAAATAGCCACTAGGCCCAAAGTAAACGGGCAAAGCGGAAGAATGGAGTTCTTTTGGACAATTTTAAAACCATATGATACCATCAG
>HA_batch_10_round_188_probe_6
TAAAACAAAATGGGAAATCTGGTGCTTGCAAAAGAGCAAATGTGAATGATTTCTTCAACAGGCTAAATTGGCTGGTGAAGTCGGACGGAGATGCATATCCCCTTCAAAACTTAACGAAAA
>HA_batch_10_round_188_probe_7
TAGTACGGCCGGGTGACAACATAACCTTTTCACACAATGGAGGCCTAATAGCACCAGATCGAGTTAGCAAACTAATTGGAAAGGGAATAGGAATCCAATCCGGAGCAGTAATAGACAAAG
>HA_batch_10_round_188_probe_8
GAAAAAACCAATGAAAAGTTTCATCACATCGAAAAGGAATTTTCCGAATTAGAAGGAATAATTCTGGACCTTGAGAAATATGTTGAAGACACCAAAGTAAACCTTTGGTCTCACAATGCC
>HA_batch_10_round_188_probe_9
CCACCCTTCAACAGACACAGAGCAAACTAATCTGTACAAGAACAACCCTGGGAGAGTAACTGTGTCTACTAAAACTAGTCAAACAAGCATAGTTCCTAACATTGGTATCAGACCCTTGGT
>HA_batch_10_round_188_probe_10
GGGATGAGGAACATTCCTGAAAAGGCAACAAGAGGACTTTTTGGAGCAATAGCTGGATTCATAGAGAATGGATGGCAAGGCCTAATTGACGGTTGGTATGGGTTCAGACACCAAAATGCA
>HA_batch_10_round_189_probe_1
GAGGGAACAGGGACAGCTGCAGACCTCAAGTCAACTCAGACAGCCATTGATCAGATAACAGGGAAGCTGAATCGCCTTATAGAGAAGACAAACGAAAAATACCACCAAATCGAAAAAGAA
>HA_batch_10_round_189_probe_2
TGGATGAAAATATATTGGCACCTCATGCGCCCAGGCGAAAGGATAACGTTTGAGAGCAATGGAGGCCTTCTAGCACCCAGATACGGATATATCATTGAGAAGTATGGTTCAGGACGAATT
>HA_batch_10_round_189_probe_3
CTATCGTAAAGAAACTGCTTATGTTTCCGTAGTGGCCTCGCATTACAACAGGAGATTCACCCCAGAAATTGCAAGAAGACCCAAAATAAGAGATCAAGAAGGGAGAATTAACTACTACTG
>HA_batch_10_round_189_probe_4
ATTGTGAATCTAAATGCTTTTGGAGAGGGGGTTCTATAATTACGGAGCTCCCTTTTCAAAACCTGTCACCCAGAACAGTCGGTCAATGCCCCAAATATGTAAAGAAGAGGAGTCTACTAC
>HA_batch_10_round_189_probe_5
CATGAAAAGTGCATTGGAATATGGTAATTGCGACACCAGGTGTCAAACTCCAATGGGTGCAATAAACTCTAGTATGCCATTCCACAATATACACCCTCTCACCATTGGGGAATGCCCCAA
>HA_batch_10_round_189_probe_6
CACAAGCTTGAATAAATTGTGTATGAGAGGGAGAAGTTACAAGGATTTAGGCAGATGCCACCCAATAGGAATATTGTTAGGGACACCTGTTTGTGAGCTGCATTTGACTGGAGCCTGGGA
>HA_batch_10_round_189_probe_7
ACTAGTTGCTTCGTCCGGCACTCTGGAATTCATCAATGAAGATTTCAATTGGGCTGAAGTCACTCAGAATGGGGGAAGCAGTGCCTGCAAAAGGGGATCTGATAGTAGTTTCTTTAGCCG
>HA_batch_10_round_189_probe_8
CAGCTTCGAGACAACAATAATGACCTCGGAAATCGATGCTTTGAATTTTGGCATAAGTGTGACAAAGAATGCATAGAGTCTGTCAAGAATCGCACTTATAAGTATCCCAAACATCGAACT
>HA_batch_10_round_189_probe_9
GTGCCAAATGGAACACTAGTAAAAACAATAACAAGTGATCAGATTGAAGTGACTAATGCTACTGAACTGGTTCAGAGTTCCTCAACGGGGGAAATATGTAATAGTCCTCATCGAATCCTC
>HA_batch_10_round_189_probe_10
GGATTAACCTGATCAATAATAAGATTGATGATCAAATTCCAGATTTATGGGCATATAAAGCAGAAATCATTGGTCTGCTTGAAAACCCAAAAACCATTGATGAACCTGGAGCAAAAGTAA
>HA_batch_10_round_190_probe_1
TTACAGTCTCTACTAAGAGGAGCCAGCAAACTGTAATTCCTAATATCGGGCCTAGACCCTGGATAAGGGGTCTGTCCAGTAGAATAAGCATCTATTGGACAGTAGTAAAACCGGGTGACA
>HA_batch_10_round_190_probe_2
CCTTGGGGAATGGGAAATTGTTCAGGAGTGATTTGAACATTGAATCTTGCTCAACTAAATGCCAGTCCGAAATTGGAGGGATCAACACTAATAGGAGCTTCCACAATGTCCATAGGAACA
>HA_batch_10_round_190_probe_3
TACTCAGAAGAAGCAAGACTAAATAGAGAGGAGATAGATGGGGTAAAGCTGGAATCAACAAAGATTTACCAGATTTTGGCGATCTACTCAACTGTCGCCAGCTCATTGGTACTGTTAATC
>HA_batch_10_round_190_probe_4
TGGATCAGGAATTATCACCTCAAGTGCACCGATGGGTGAATGTGATACGAAATGTCAAACACCCCAGGGAGCTATAAACAGTAGTCTTCCTTTCCAAAACGTACACCCAGTAACAATCGG
>HA_batch_10_round_190_probe_5
CGAGGAGCACGAGGCAAAAGTAAACAATATATATAATAAAGTAAAGAGGGGGTTGGGTTTCAATGCTGTGGAAGAGGGGAAAGGATGTTTTGAGATATACCACAAATGTAATGACCACTG
>HA_batch_10_round_190_probe_6
CTACACTACAAAGTGAGTGATTCAACAACTATAAACATTCCAAACATGAATGAGACCAACCCAACAACAACAAACATCACTAACATTATAGTGAATAAGAACGAAGAAAGAACATTTCTC
>HA_batch_10_round_190_probe_7
CAGTGGAAAACGGCACATCTGTTAAAACACTAACAGACAATCACGTAGAAGTTGTGTCAGCTAAAGAATTAGTTGAGACGAACCACACTGATGAACTGTGCCCAAGCCCCTTGAAGCTTG
>HA_batch_10_round_190_probe_8
AAAAATGCAAATGCTTTTTTTTTGGGGGGGTCATCAAGATCCAGAAAGAAGTTCAAGCCGGAAATAGAAATAAAACCCAAAATGAGGGGCAAAGAAGGAAGAATGAACTTTTCCTGGACA
>HA_batch_10_round_190_probe_9
ATGAACTTTTCCTGGACACTGGTAGAGCCGGGAGACAAAATAACGTTCGAAGAAACTGGAAATTTAGGGGTACCAAGATATGCATTCGCATTGGAAAGAAATGTTGGACCTGGTTTTTTC
>HA_batch_10_round_190_probe_10
TTGTAAAAAAGAAGAACGGTGGCTATCCAGTTATAAAAAAGACCTACAACAACACAACGGGGAGAGATGTTTTGGTTTTGTGGGGGATACACCATCCAGTATCTGTGGAGGAGACAAATA
>HA_batch_10_round_191_probe_1
CCAAGGAAAGTTCATGGCCCAACCACAACGTGAACAAAGGAGTTACGGCATCATGCCCCCATAAGGGAAAAAGCGGCTTTTACAGAAATTTGATATGGCTGACAGAAAAGAATGGCTCAT
>HA_batch_10_round_191_probe_2
GATAGAGGATTTTACCCTGTTCAAGACGCCCAATACACAAACAATCAGGGAAAGGACATTCTTTTCGTGTGGGGCATACATCACCCACCCACCGATTCTATACAAAGGCAGTTGTACATA
>HA_batch_10_round_191_probe_3
CCATTTCGAGCTCTTATAAGTTGGGAAATGGGTCAGGCACCCAGTCCATATAATACTAGGGTCGAATGCATAGGATGGTCAAGCACGTCATGCCATGATGGCATATCAAGGATGTCAATA
>HA_batch_10_round_191_probe_4
AGTTCATGGCCCAATCATGATCCGAACAAAGGTGTGACGGCATCATGCCCTCATGCTGGTGTAAGTAGCTTTTACAAAAATTTAATATGGCTGGTGAAAAGAGGAAGTTCATATCCAATG
>HA_batch_10_round_191_probe_5
AGCAAAAGCAGGGGAATAACATAGCCAATCAAGATGGAAACAAAAGCAATAATTGCTGCACTGCTAATGGTAACAGCAGCCAATGCTGATAAAATCTGCATTGGCTATCAATCAACAAAC
>HA_batch_10_round_191_probe_6
TTTGAACAATGGTAATTGTGTGGTACAATGTCAGACTGAAAAAGGAGGACTCAATACAACCTTGCCATTTCACAATATTAGCAAATATGCATTTGGGAATTGTCCTAAGTATGTTGGAGT
>HA_batch_10_round_191_probe_7
CGCAGCATTGGGGAGCCCAGGATGCGATCACTTGGGTGGCACAGAGTGGGACATCTTCATAGAGAGACCTAATGCAGTAGACACTTGCTATCCATTCGATGTGCCAGACTACCAAAGCCT
>HA_batch_10_round_191_probe_8
CACACTAATTGAGCAAAATGTTCCAGTCACTCAAGTGGAAGAACTTGTACATGGTCAGGTTAATCCAATTCTATGCAGCACGGAACTAGGGTCACCACTAGTGCTTGATGACTGCTCTCT
>HA_batch_10_round_191_probe_9
AAACAAACTGAACAATGTCATTGACAAGATGAACAAGCAATTTGAAGTGGTAAACCACGAATTTTCGGAGGTTGAAAGTGGAATAAATATGATCAATTCAAAGATTGACGACCAAATAAC
>HA_batch_10_round_191_probe_10
GGACATTGTCAAAACAACAAAATGGTCGCCAAAGTGTTTCACTTGCTCATCATAGTGCTTGGCAGATATTCAATTGCAGACAAAATATGCATAGGGTATCTGAGCAATAACTCCTCAGAC
>HA_batch_10_round_192_probe_1
TAATAATGAAGCAGAGCAGATAATGCTATATCAAAACCCAACCACCTATATTTCCATTGGGACATCAACACTAAACCAGAGACTGGCACCAAAAATAGTTAATAGATCCAAAGTAAATGG
>HA_batch_10_round_192_probe_2
AATAATCTAGAGAAAAGGATTGAGAATTTGAATAAAAAAGTCGATGATGGGTTTTTGGATGTATGGACTTATAACGCTGAATTACTCATCCTGCTCGAGAACGAAAGAACCCTAGACTTC
>HA_batch_10_round_192_probe_3
AAAGGCCAACAGACTTGGGACAATGTGGACTCCTAGGAACACTAATAGGGCCTCCACAATGTGATCAATTCTTGGAATTTGAATCAGATTTGATAATTGAACGAAGAGAAGGGAACGATA
>HA_batch_10_round_192_probe_4
GACCCTTACAAATGAACAAGAGGAAGTGACCAATGCTACTGAGACGGTAGAGAGCACAAATTTGAATAAATTGTGTATGAAAGGAAGAAGCTACAAGGACTTGGGCAATTGTCACCCGGT
>HA_batch_10_round_192_probe_5
AAAGAAACCTCATGGCCAAATCATGAGACAACCAAAGGTACCACAATTTCATGCCCCCACTCTGGAGACAAGAGTTTTTATCGGAACCTGCTATGGATAGTACAGAAAGGAGACTCCTAT
>HA_batch_10_round_192_probe_6
AACGAAACCTCATGGCCAGATCATGAGACAACCAGAGGTACCACAATTGCGTGCTCCCACTCTGGAGCCAAAAGTTTTTATCGGAATTTGCTATGGATAGTAAAGAAGAGAAACTCCTAT
>HA_batch_10_round_192_probe_7
TATTAACAAAAAGAAAAAGGAAGTCCTCGTACTATGGGGAATTCACCATCCACCCACCAATACTAACCAACAAAGTCTCTACCAGAATGCAGATTCTTATGTTTTTGTTGGGACGTCAAA
>HA_batch_10_round_192_probe_8
ATCCAGGGCATTTCGCCAACTACGAGGAACTGAGAGAGCAATTGAGTTCAGTATCTTCATTTAAAAGATTCGAAATATTCCCCAAAGAGAGTTCATGGCCCAACCACACCATAACCGGAG
>HA_batch_10_round_192_probe_9
ATTAGGGAACCCCCAATGTGACCTATTGCTTGGTAATCGAAGCTGGTCATATATAGTGGAGAGACCTACAGCTCAAAATGGCATCTGCTACCCAGGAACTTTGAATGAAATAGGAGAACT
>HA_batch_10_round_192_probe_10
ACTGAGAAAGGTGGCTTAAACAGTACATTGCCGTTCCACAATATCAGTAAATATGCATTTGGAACCTGCCCCAAATATGTTAGAGTTAAGAGTCTCAAACTGGCGGTCGGTCTGAGAAAC
>HA_batch_10_round_193_probe_1
TATCGATTTACAGCTGCATTGCAAGCAGTATTGTATTGGTAGGACTCATACTTGCATTCATCATGTGGGCATGCAGCAATGGCAATTGCCGGTTTAATATTTGTATATAAGTAGAAAAAA
>HA_batch_10_round_193_probe_2
TGTCACTGGCAATCATGATGGCTGGGATCTCTTTCTGGATGTGCTCCAACGGGTCCCTGCAGTGCAGGATCTGCATATGATTATAAGTCATTTTATAATTAAAAACACCCTTGTTTCTAC
>HA_batch_10_round_193_probe_3
ATCCGAAATGGTACTTATAACCATGATGTATATAGAGACGAGGCATTAAACAACCGGCTTCAGATCAAAGGTATCGATTTGAAGTCAGGATACAAAGAGTGGGTTCTATGGATTTCCTTT
>HA_batch_10_round_193_probe_4
AATAGTCTAGAGAAAAGGATGGAAAATTTGAATAAGAAGGTTGATGATGGGTTTTTGGATGTGTGGACATATAACGCTGAGTTGCTCATTTTACTCGAGAATGAAAGGACTCTAGATTTC
>HA_batch_10_round_193_probe_5
ATACATTAAAAGTACAAGATTAAGGATGGTCACAGGACTAAGAAACATTCCATCCATACAATCAAGAGGTCTATTTGGGGCCATTGCCGGTTTCATTGAAGGAGGGTGGACCGGAATGAT
>HA_batch_10_round_193_probe_6
CTAATTGCTCCAAGGTATGCCTTTGCAATAACTAGAGGTTTTGAATCTGGTATTATGATCTCAGACACACCAGTTTATGATTGTAATACGACCTGTCAGACACCCAACGGTGCTATAAAC
>HA_batch_10_round_193_probe_7
TGAAGGGCTGGTGTATGGCAACCCTTCTTGTGATTTGCTACTAGGGGGGAAAGAATGGTCCTACATCGTCGAAAGGTCATCAGCCGTCAATGGGATGTGCTACCCTGGAAATGTAGAAAA
>HA_batch_10_round_193_probe_8
TTGACTATTCCAAGTGGAATGTAAGCAGCTCTGGGACCAGCAAGGCATGCAATGCATCAACAGGTGGTCAAGCCTTCTATAGAAGCATCAACTGGTTGACCAAGAAGAAAAACCCAGAGG
>HA_batch_10_round_193_probe_9
AAAATAAGTAAATCCACAAGGAGCACTGTGCTTAGAAGTGACAAGAAGATAGGATCATGCACAAGCCCTTGTATAACCGATAAAGGTTCAATCCAAAGTGATAAACCTTTTCAGAATGTG
>HA_batch_10_round_193_probe_10
AGAGGGCAGAGCGGCCGAATAAGTTTTTACTGGACCATTGTAGAGCCCGGAGATCTGATTTTGTTCAATACAATAGGGAATTTAATTGCTCCAAGGGGACACTACAGACTAAATAATCAG
>HA_batch_10_round_194_probe_1
AGACGAATGAGAAGTTTCATCAGATCGAAAAGGAATTCTCTGAAGTAGAGGGGAGGATTCAGGACCTTGAGAAATACGTTGAAGACACCAAAATAGATCTTTGGTCTTATAATGCAGAAC
>HA_batch_10_round_194_probe_2
TTATTCATGCAGATAATGGCTATCATTTATCTAATCCTTCTGTTTGCAGCAGTGAGAGGAGATCAGATATGCATTGGATACCATTCCAACAATTCCACGGAAAAAGTCGACACAATTCTA
>HA_batch_10_round_194_probe_3
GAAGATGAACACCCAGTTTGAGGCTGTTGGGAAGGAATTCAGTAATCTAGAGAGGAGACTGGAAAATTTGAACAAAAAGATGGAAGATGGGTTTCTAGATGTATGGACATATAATGCCGA
>HA_batch_10_round_194_probe_4
AGAAGGGGAATTCCTATCCTAAAATCAGCAAATCATATACAAACAACAGGGGGAAAGAAGTGCTTGTTCTTTGGGGAGTGCATCATCCTCCGACTACCAGTGACCAACAAACCCTCTATC
>HA_batch_10_round_194_probe_5
AGAGGACTAGCAGGTAGGATGAACTATTACTGGACACTATTGGACCAAGGAGACACCATAATGTTTGAAGCAACTGGGAACTTAATAGCACCATGGTATGCTTTCGCATTGAACAAGGGT
>HA_batch_10_round_194_probe_6
TATAGGGTCATCAAAGTATAACAAGAAATTCAAGCCAGAAATAGCGACAAGACCCAAAGTGAGAGGTCAAGCAGGGAGAATGGACTACTACTGGCTATTAATGGAACCTGGGGAAACAAT
>HA_batch_10_round_194_probe_7
GGATGGAGTCAGCCCAGTACACTTGGGAGATTGCAGCTTTGAGGGTTGGATAGTAGGAAATCCTGCCTGTACTAGCAACTTTGGAATTAGAGAGTGGTCATATTTAATTGAAGACCCATC
>HA_batch_10_round_194_probe_8
CAAATCAAGAACAGACCAATCTATATGTTCAAGCCTCAGGGAGAGTCACAGTCTCCACCAGAAGAAGTCAACAGACTATAGTCCCAAATATTGGATCTAGACCCTGGGTAAGGGGACAGT
>HA_batch_10_round_194_probe_9
AAAACTACAGTCATCAAACTATCCAGTAAATAGAGGGACTTTACACAACACTGGAGACACAGCAATTTTCTTTTTTTGGGGTGGAGCATACCCCCCTGCCACAACTGAACAAGAAATCCT
>HA_batch_10_round_194_probe_10
AACTGAACAAGAAATCCTGTGTGATTTTGGTGATCGAGAGGTACGAATGGGAACAGAGAGCACTAATTTTGCCAGGAGTCCAGAAATTGCGGAAAGACCTGCTGATAATGGTCAGAAGGG
>HA_batch_10_round_195_probe_1
ATTGCTCCTGAATATGCATACAAAATTGTCAAAAAAGGAGACTCAACAATTATGAAAAGTGAAGTGGAATATGGAAATTGCAATACCAGGTGCCAGACTCCTATAGGGGCGATAAACTCT
>HA_batch_10_round_195_probe_2
CAACCAAGAGGATCTTCTAATATTGTGGGGGATTCACCATCCTAATGACGCAGCAGAACAGACAAAGCTCTATCAAAATCCAACCACTTATGTCTCTGTCGGGACATCAACACTGAATCA
>HA_batch_10_round_195_probe_3
ATGGAAAGTGTAAAAAACGGAACGTATGACTACCCACAGTATTCAAAAGAAGCAAGATTAAAAAGAGAAGAAATAAGTGGAGTAAAGTTGGAATCAATAGGAATTTACCAAATATTGTCA
>HA_batch_10_round_195_probe_4
CACATTAACTGAGAGAGAAGTAGAAGTAGTCAATGCAACTGAAACAGTTGAGCGAACAAACATTCCCAGAATCTGCTCAAAGGGGAAAAGAACAATCGACCTTAGTCAATGTGGATTGCT
>HA_batch_10_round_195_probe_5
GTTGATGATATGGGGGGTGCATCATCCAGCCACTCTGAAAGAGCACCAGGATCTGTACAAAAAGGATATTTCTTATATAGCAGTGGGTTCAGAGAATTATAACAGACGATTCAGCCCAGA
>HA_batch_10_round_195_probe_6
CAGACGATTCAGCCCAGAAATCAGTACGAGGCCCAAGGTGAATGGCCAAGCCGGGAGGATGACGTTCTATTGGACCATATTACGATCTGGAGAATCAATAACATTTGAATCAAATGGTGC
>HA_batch_10_round_195_probe_7
ATTTGAATCAAATGGTGCATTTCTCGCCCCTAGGTATGCGTTCGAATTGGTGTCTCTAGGGAATGGAAAACTATTCAAGAGCAATTTAAACATTGAATCCTGTACTACCAAATGTCAATC
>HA_batch_10_round_195_probe_8
TACTACCAAATGTCAATCAGAAATTGGGGGAATAAACACCAACAGGAGCTTCCACAATGTCCACAGAAACACTATAGGGGACTGTCCTAAGTACATAAATGTCAAGTCCCTGAAGCTTGC
>HA_batch_10_round_195_probe_9
CATATGGTCATACAATGCACAACTCCTGGTTCTCTTGGAGAACGAGAAGACATTAGACCTTCATGATTCCAACGTCCGGAATCTCCATGAGAAAGTTAGGAGGATGCTGAAAGATAATGC
>HA_batch_10_round_195_probe_10
CACCTGGGTGACTGCAGTTTTGAGGGATGGATTGTGGGGAACCCCTCATGTGCCACTAACATCAACATCAGGGAGTGGTCATATTTAATCGAAGACCCTAATGCCCCCAACAAGCTCTGC
>HA_batch_10_round_196_probe_1
CTGAAAGCATGAATTTTGCCAAAAGCCCAGAGATAGCAGCAAGACCTGCTGTGAATGGTCAGAGAGGCAGGATTGACTATTACTGGTCTGTCTTGAAACCAGGAGAGACTTTGAATGTGG
>HA_batch_10_round_196_probe_2
CATTATAGCAGAAGATTCACCCCAGAAATAGTCAAAAGACCCAAGGTGAGAGATCAGGAAGGAAGAATCAACTACTATTGGACTCTGCTGGAACCCGGGGATATAATAATATTTGAGGCA
>HA_batch_10_round_196_probe_3
GTAACAGTGACACATTCTGTTAATCTTCTAGAGGACAACCACAATGGAAAATTGTGTAAACTAAGGGGAATAGCCCCATTACACTTAGGTAATTGCAGCATTGCTGGATGGCTTTTGGGA
>HA_batch_10_round_196_probe_4
GAGAAAATAGTGCTTCTTTTTGCGATAGTCAGTCTTGTTAAAAGTGATCAGATTTGCATTGGCTACCATGCAAGCAACTCGACAAAGCAGGTTGACACGATAATGGAAAAGAACGTTACT
>HA_batch_10_round_196_probe_5
GGACAAGCAGGCAGAATTAACTACTATTGGACCCTGTTAGATCAAGGAGACAACATAACATTTGAGGCCACTGGAAACTTGATAGCACCATGGTACGCTTTCGCACTGAATAAAGGTTCT
>HA_batch_10_round_196_probe_6
TACAGAGGGTTTCACTTGGACCGGAGTGACCCAAAATGGAGGGAGCGGTGCTTGCAAAAGGGGACCTGCTAATGGCTTTTTCAGTAGATTGAATTGGCTGACTAAATCGGGAAGTGCATA
>HA_batch_10_round_196_probe_7
CCTGTTATATGCTTGGGCCACCATGCAGTGGAAAATGGCACATCTGTTAAAACACTGACAGACAATCATGTAGAGGTTGTATCGGCTAGAGAATTGGTTGAGACAAACCACACTGATGAA
>HA_batch_10_round_196_probe_8
TACGGGTTCAAAATATCAAAAAGGGGAAGCTCAGGAATCGTGAAAACAGAGAAAACACTCGATAATTGTGAAACCAAATGTCAAACTCCCCTGGGAGCAATAAACACAACATTGCCTTTT
>HA_batch_10_round_196_probe_9
ATGGTTCTTACCCAAACCTGAGCAAGTCCTATATGAACGACAGAAGGAAAGAAGTCCTTGTGCTATGGGGTGTTCACAACCCATCTAACATAAGGGACCAAATGGCCATCTACCGTAAAG
>HA_batch_10_round_196_probe_10
TTTCCAGGGGAATTGGATAACAATGGGGAGCTACGACATCTCTTCAGTGGAGTGAACTCTTTTAGTAGGACAGAACTAATAAACCCCAACAAATGGGGAGAGATTCTGGATGGAGCGACC
>HA_batch_10_round_197_probe_1
AGAAGAACAAACAAAACTCTACCAGAACTCGAACACTTATGTATCCGTAGGAACATCAACACTGAATCAAAGATCAATCCCAGAAATAGCCACTAGACCCAAAGTGAATGGACAAAGTGG
>HA_batch_10_round_197_probe_2
TGACGAACGCTTGCCCTTCCTATACTATTGATTCATCTTTCTACAGAAACCTCGTGTGGATAGTAAAAACTGAGTCAGCAGCATATCCAGTAATTAAGGGGACTTATAACAACACTGGAA
>HA_batch_10_round_197_probe_3
AGTGGGAGCATCAACATTGAATCAGAGGTCAATCCCAAAAATAGCCACCAGACCCCAGGTGAATGGACAGAGAGGAAGGATGGAATTTTTTTGGACAATATTAAAGCCAAACGATTCAAT
>HA_batch_10_round_197_probe_4
CACGGGGACCAGCAGTTTCTATCGAAATCTAATATGGTTTGTGAAGAAAGATAACAGATATCCAGTAATCAGCAGGACTTACAACAACACCACTGGTAGGGATGTTTTAGTCATGTGGGG
>HA_batch_10_round_197_probe_5
GCTTCGTGTCAAGATCGGGGGGTAAACAGTTTTTACAGGAATTTAGTCTGGCTGGTGAAGAAAAATGAAAAATATCCTGTTGTAAAAGGGGATTATAACAACACAACAGGCAGAGATGTT
>HA_batch_10_round_197_probe_6
AATGATCATACATATGTTTCAGTTGCATCATCAAAATACTACAAAAGGTTCACACCAGAAATAGTAACCAGACCAAAAATCAGAGAACAAGCGGGCAGAATGAATTATTATTGGACACTG
>HA_batch_10_round_197_probe_7
ATGGAAAGTGTAAGAAACGGAACGCATGACTACCCGCAGTATTCAGAAGATGCCAGATTAAGCGCAGCGGAATCAAGTGGAATAAAATTGGAATCAATAAAAATCTACCACAGACTGACT
>HA_batch_10_round_197_probe_8
AACAAGCTAGTTCTTGCAACGGGACTAAGAAACATACCTCAAAGGGAGACAAGGGGACTCTTCGGGGCAATAGCAGGATTTATAGAAGGAGGGTGGCAAGGAATGGTAGACGGATGGTAC
>HA_batch_10_round_197_probe_9
TCAGTTGTAATCCTGTTTCTGCTCGTGGCAGAGAGCTCCTCCCAAAACTACACAGGGAACCCTGTGATATGCATGGGGCACCATGCCGTTGCCAATGGGACCATGGTAAAGACACTAACT
>HA_batch_10_round_197_probe_10
ATGGGATGTTTTTATAGAAAGACCAGATGCCGTGGATACTTGTTACCCATTTGATGTGCCAGATTATCAAAGCCTGCGAAGCATTTTGGCAAACAATGGAAAGTTTGAGTTCATTGCTGA
>HA_batch_10_round_198_probe_1
AACCTTCCAAAATGTTAGTCCAGTCTGGATTGGAGAATGTCCCAAATATGTTAAAAGTAAGAGCCTGAAACTAGCAACTGGTTTAAGGAATGTCCCACAGGCAGAAACAAGAGGATTGTT
>HA_batch_10_round_198_probe_2
ATGAAGACTGTCATTGCTTTAAGCTACATCTTTTGTCTGGCTTTTGGCCAAGACCTTCCAGAAAAGGGCAACAACACAGCAATGCTGTGCCTGGGGCATCATGCAGTGCCAAATGGAACA
>HA_batch_10_round_198_probe_3
AGAGTTCCAATGGGCTACTGTCAAACAAAATGGGGATTCCGGTGCATGTAAGAGAGGGAATGCGAACGGTTTCTTCAACAGGCTGAACTGGCTGACCAAATCTCAGAATGATGAATATCC
>HA_batch_10_round_198_probe_4
CTAGTACTCTGGGGAATTCATCACCCGGATACGGAAGGAACAGCCACAAAGCTATATGTCAACAAAAACCCTTATACACTGGTATCAACAAAAGAATGGAGCAAACGATATGAGCTCGAG
>HA_batch_10_round_198_probe_5
AGAATGATGAATATCCACTTCAAAATCTGACAAAGGCCAACAACGGGGAATATGCAAGGCTCTACATATGGGGAGTGCATCACCCTTCGACTGAAGATGAACAAACAAAATTATACAAAA
>HA_batch_10_round_198_probe_6
AATCAGTTTCTATTGGACAATCGTAGAACCAGGGGACCTTATAGTCTTCAACACTGTAGGGAACCTGATTGCTCCAAGGGGCCACTACAAACTCAACAAACAAAAGAAGAGTACAATATT
>HA_batch_10_round_198_probe_7
AATTATGAATGAAGAAGCTTTGCGGCAAATCCTCAGGGAATCAGGTGGGATTGACAAAGAAACAATGGGGTTCACATACAGTGGAATAAGAACCAATGGGACGACTAGTGCATGTAGGAG
>HA_batch_10_round_198_probe_8
CGAAAATACAAAGACTTAGGTAATTGCCACCCGATAGGGATGATAATAGGGGCTCCAGCTTGTGACCTGCACCTCACCGGGACATGGGACACTTTGATAGAGAGAGAAAATTCTATTGCT
>HA_batch_10_round_198_probe_9
AGAGAAAATTCTATTGCTTACTGCTACCCAGGTGCAACTGTGAACGAGGAGGCATTGAGGCAGAAAATCATGGAAAGTGGGGGGATTGACAAGATAAGCACCGGATTCACATACGGGTCA
>HA_batch_10_round_198_probe_10
AGGGATAAAGTGAAGACGGAGGGCGGTTGCAATGCGGTGGAAGATTCGAAACGATTTTTCGATACATACCACAAATGTGATGACCAGAGCATGGAGTCAATTAGGAACGGGGGGAACAAC
>HA_batch_10_round_199_probe_1
TCATTCTATGCTGAAATGGAATGGCTCCTATCAAATGCAGACAATGCTACTTTCCCGCAAATGACGAGATCATACAAAAACAAAAGGAGAGAACCAGCTCTGATAGTCTGGGGAATTCAT
>HA_batch_10_round_199_probe_2
TAATAGACGCAATGCTAGGAGACCCCCATTGTGATGATTTTCAGTATGAGAATTGGGACCTCTTCATAGAAAGAAGCAGCGCTTTCAGCAATTGCTACCCATATGACATCCCTGACTATG
>HA_batch_10_round_199_probe_3
TGCATATCAGGACCGAATAACAATGCATCGGCAGTGGTGTGGTACCGGGGGAGACCAGTAACAGAAATCCCATCATGGGCAGGGAACATTCTTAGGACTCAAGAATCAGAATGTGTGTGC
>HA_batch_10_round_199_probe_4
GAATCAGAATGTGTGTGCCATAAAGGAATCTGCCCAGTGGTCATGACAGATGGTCCAGCAAACAACAAGGCAGCAACTAAGATAATCTACTTCAAAGAGGGAAAGATACAAAAAACTGAA
>HA_batch_10_round_199_probe_5
AAGATACAAAAAACTGAAGAACTGCAAGGGAACGCTCAACACATCGAAGAATGTTCATGCTACGGAGCAGCAGGGATGATCAAATGTGTATGCAGAGACAATTGGAAGGGGGCAAATAGA
>HA_batch_10_round_199_probe_6
TGGAAGGGGGCAAATAGACCAATAATCACTATAGATCCCGAAATGATGACCCACACAAGCAAATACTTGTGTTCGAAAATCTTAACCGACACAAGTCGTCCTAATGACCCCACCAATGGG
>HA_batch_10_round_199_probe_7
AATGACCCCACCAATGGGAACTGCGATGCGCCAATAACAGGAGGGAGCCCAGACCCAGGGGTAAAAGGGTTTGCATTCCTAGACGGGGAGAATTCATGGCTTGGAAGGACAATTAGCAAA
>HA_batch_10_round_199_probe_8
GGAAGGACAATTAGCAAAGACTCCAGATCAGGCTACGAAATGTTAAAGGTCCCAAATGCAGAAATCGACACTCAATCAGGGCCAATCTCATACCAGCTGATTGTCAACAACCAAAATTGG
>HA_batch_10_round_199_probe_9
GTCAACAACCAAAATTGGTCAGGGTACTCAGGGGCATTCATAGACTACTGGGCAAACAAGGAGTGCTTCAATCCTTGTTTTTATGTGGAGCTAATCAGAGGGAGACCCAAAGAGAGTGGT
>HA_batch_10_round_199_probe_10
AGGACCAATGAGAAATTCCATCAAATAGAAAAGGAATTCTCAGAAGTAGAAGGGAGAATCCAGGATTTGGAGAAGTATGTAGAAGACACCAAAATAGACCTATGGTCCTACAATGCAGAA
>HA_batch_10_round_200_probe_1
ATGTATAGGTTATCATGCAAACAATTCAACTGACACTGTTGATACAGTACTAGAAAAGAATGTTACAGTAACACACTCTGTTAACCTTCTAGAAGACAGACATAACGGAAAACTATGTAA
>HA_batch_10_round_200_probe_2
AATATCCCACAGGTTGGAACTAGAGGAATTTTTGGGGCTATCGCAGGTTTCATTGAAGGAGGATGGACTGGCATGATAGATGGGTGGTATGGCTATCATCATGAAAATTCTCAAGGATCT
>HA_batch_10_round_200_probe_3
CACCAAACTCCTGCCCCTATTTTACTGGTGACCCGTCTTTCTACAGAAACCTCCTATGGATTATAAAACCCATTACAGCAGAATATCCCGTATTTAAAGGAACTTACAACAACCCTGGAA
>HA_batch_10_round_200_probe_4
CATCGCTCCGGTCCATTGTAGCATCCTCAGGAACATTAGAATTCACAGCAGAGGAGTTCACATGGACAGGTGTCACTCAAAACGGAAGAAGTGGAGCCTGCAAAAGGGGATCAGCCGATA
>HA_batch_10_round_200_probe_5
AGCAAAAGCAGGGGAATTTCTTAACTACTCAGAATGGAAACAATATCACTAATGACCATACTACTGATAACGACAGCAAGCAATGCAGATAAAATCTGCATCGGTCACCAGTCAACAAAC
>HA_batch_10_round_200_probe_6
ATCAATGGAATCACAAACAAGGTCAACTCTATTATAGAGAAAATGAACAATCAATTCACAGCAGTAGGTAAAGAATTCAACAAACTAGAAAAACGGATGGAGAACTTGAACAAAAAGGTT
>HA_batch_10_round_200_probe_7
GACACCCTCTCATTCTAGACACTTGTACTATTGAAGGGCTGGTCTACGGCAATCCTTCTTGTGATCTGCTGTTGGGAGGGAAAACATGGTCCTACATTGTCGAGAGATCATCGGCTGTCA
>HA_batch_10_round_200_probe_8
TGATGTGCCAGATTATCAGAGTCTGAGAAGTATACTTGCTAATAATGGAAAATTTGAATTCATTGCAGAAGAATTCCAATGGAACACAGTGAAACAAAATGGGAAGTCCGGAGCCTGCAA
>HA_batch_10_round_200_probe_9
AGTACGAGAAGAGAATGTAACCGTAACACGCTCTGTTAACCTTCTAAAAGACAAGCGTGGCGGGAAACTATGCAACCTAGAAGGGGCAGCCCCATTGCATTTGGGTAACTGTCACATTGC
>HA_batch_10_round_200_probe_10
GTGGGATCTCTTTGTAGAGCGGAGCAGTGCTTTCAGTAACTGTTACCCTTATGATGTTCCAGATTATGCCTCCCTTAGATCTCTAGTTGCCTCATCTGGCACGCTAGAGTTCATTCCTGA
>HA_batch_10_round_201_probe_1
AGAAACTTTCAACCAAATATTGGTCCCAGACCATTAGTAAGAGGACAGCAAGGGAGAATGGATTACTACTGGGGTATTCTGAAAAGAGGAGAGACTTTGAAAATCAGAACCAATGGGAAT
>HA_batch_10_round_201_probe_2
GTACATTTGGGGGATTCACCACCCCAGTACGGAAAGTGACCAAATCGGCCTATATGTTCATGCATCAGGGAAAATCACAGTCTCTACCAAGAATAGCCAACAAACTGTGATCCCAAATAT
>HA_batch_10_round_201_probe_3
TTATGAGGAATTAAGAGAGCTACTGAGTACAGTCTCTTCATTCAAAAGATTTGAAATTTTCCCAGAAGCAACCTCATGGTCGAATCATACAACTGGAGGCACCACAGCATCATGCTCTCA
>HA_batch_10_round_201_probe_4
GAGTACTACAGTTCCCATAGGGTCTTGCAATAGTAGATGCCACACTGACAAGGGTTCAATCTCCACAACGAAACCCTTTCAGAACATATCGCGGATATCAATTGGAGATTGTCCGAAATA
>HA_batch_10_round_201_probe_5
GAGAAAATGAACACTCAGTTTGAGACAGTTGGAAAAGAATTCAGCAATCTAGAGAAAAGGCTGGAAAACCTGAATAAAAAGATGGAAGACGGATTTCTGGATGTGTGGACATATAATGCT
>HA_batch_10_round_201_probe_6
AATAACTATGCTACTACCATCAACAGTAAGCAATGCAGATGGAATCTGCATCGGCTATCAATCAAGAAACTCCGCAGACAGTGTGGACACTGTACCAGAAAATTATGTTCCTGTGACACA
>HA_batch_10_round_201_probe_7
CTTATTATAGGTCGGTTTTGAAAGCGAGTCAGACACTGACAATAAAATCTGATGGAAATCTACTAGCTCCATGGTATGGATATATTCTTTCACGAGAGAGCCACGGAAGAATCATGACGA
>HA_batch_10_round_201_probe_8
CAGGCAGTTGATAAAATAACCTCCAATGTGAATAATATGATGGCCAAACTGTACAAGCCGTATGAAATCCTTGATCATGCAATTAGTGAGGTAGGAACTAGAATTGACATGAGCAATAAT
>HA_batch_10_round_201_probe_9
ACCATTTATATAATAAAATGAAGAGGGCGGTGGGTTTCAATGCGGTTGAAGGTTGGAAAGGATGTTTCGGGGTATACCACAAAAGTGATGGCCCAAGCAAGGGGACAATTTGGAACGGGA
>HA_batch_10_round_201_probe_10
ACGTGATCAATATTAAGATTGTTGATCAAATCCAGGATATATGGGCATTTATCGCGGAAATGGTAGTTACGCTTGAAATCCAGAAATCAATTGACGAGCATGATGCAAATGTAATCAATC
>HA_batch_10_round_202_probe_1
TTGACACAGTACTCGAAAAGAATGTGACAGTGACACACTCTGTCAACCTACTCGAAGACAGCCACAACGGGAAATTATGTAGATTAAAAGGAATAGCCCCACTACAATTGGGGAAATGTA
>HA_batch_10_round_202_probe_2
AATTCTGTGATTGAAAAGATGAACACTCAATTTGAAGCTGTTGGGAAAGAATTCAGTAACTTAGAGAAAAGACTGGAAAACTTGAACAAAAAGATGGAAGACGGGTTTCTAGATGTGTGG
>HA_batch_10_round_202_probe_3
AAAGACACTTATTGGATCAGGAGAAAGGATAGAAAGATTTGAGATGTTTCCCAAACGTACATGGTCAGGAGTAAACACTGACAATGGGGTCACAAGATCTTGCCCCTACAACAATGGTTC
>HA_batch_10_round_202_probe_4
GAAGTAATGCAAGGAAGGGGTTTGTTTGGTGCAATAGCAGGATTCATAGAAAACGGTTGGGAAGGAATGGTAGACGGTTGGTATGGATTCAGACACCAGAATGCTCAGGGCACAGGCCAA
>HA_batch_10_round_202_probe_5
TTGGATAGTGAAGAAGGGAAACTCTTATCCTAAGCTCAGCAAGTCATACACGAACAACAAGGGAAAAGAAGTGCTTGTAATATGGGGAGTGCATCACCCTCCAACTGACGGAAACCAACA
>HA_batch_10_round_202_probe_6
GAAGGTGGATGGCCTGGGCTTATCAATGGATGGTACGGGTTTCAGCATAGGAATGAAGAAGGGACTGGCATAGCAGCTGACAAGGAATCAACTCAAAAGGCAATAGATCAGATAACGTCC
>HA_batch_10_round_202_probe_7
CAACTGACTAAGGGTTTTGGACCTCGAATCATCACAGCACATGCACCACTGGGTGAATGCTGTGCAAAATGTCAAACACCTCCAGGGGCTATGAACGTTACTCTTCCCTTCCACACCGTA
>HA_batch_10_round_202_probe_8
GGCGTCAGGGAGAGTTACAGTTTCCACTAAAGAAAGCCAGCAAACTATAATCCCAAATATTGGGTCTAGACCTTGGGTAAGAGGTCAATCTGGCAGAATAAGCATATATTGGACGATAGT
>HA_batch_10_round_202_probe_9
CCGGGAACTGCTCAAAATATAATGGCATAAAGAGTGTCAAACTTGCAGCTGGTCTGAGGAATGTGCGTTCTAGATATAGTAGAGGACTATTCGGTGCTATAGCAGGGTTTATAGAGGGAG
>HA_batch_10_round_202_probe_10
TTAATTGACGGTCAGACTTGTGATATAATCAACGCAGCATTGGGAAGCCCAGGGTGCGATCACTTGAGTGGAGCAGAATGGGACGTCTTCATAGAGAGGCCTATTGCTACAGACACTTGC
>HA_batch_10_round_203_probe_1
TGCTCGTTCTACTGGAAAATGAAAGGACTCTTGATTTTCATGATTCCAATGTGAAGAACTTGTATGAGAGGGTCAGGTCGCAATTGAGGAATAACGCTAAAGAACTTGGTAATGGTTGTT
>HA_batch_10_round_203_probe_2
CCCATTGGGAACTGTAACACAAAATGTCAAACATATGCAGGAGCAATCAATAGCAGCAAACCCTTCCAGAATGCAAGTAGGCACTATATGGGAGAGTGTCCCAAATATGTAAAGAAGGCA
>HA_batch_10_round_203_probe_3
GAGGGGATGTGCTACCCTGGATCGGTGGAGAATCTCGAGGAGTTAAGGTTTGTTTTCTCCAGTGCTGCTTCCTACAAAAGGATAAGATTGTTTGATTACTCCAGATGGAATGTTACCCGT
>HA_batch_10_round_203_probe_4
CTGCAGAGATAATACGGGGACATCCAGTTTCTATCGGAATCTATTATGGTTTGTGAAGAGAGGTAACAGTTATCCAGTAATCAGAGGAACCTACAACAACACCACTGGTAGGGATGTCAT
>HA_batch_10_round_203_probe_5
AAAAGGTTGATGATGGGTTTCAAGACATTTGGACATATAATGCTGAATTGTTCGTTCTACTGGAAAATGAAAGGACTTATGATTTCCATGACTCCAACGAGTACAATCTGTATGAGAAAG
>HA_batch_10_round_203_probe_6
TTCTTCATTTGAAAAATTTGTAATTTTCCCAAAAGAAAGCTCATGGCCAGGTCACGAGACAACTAAAGGTGTTACCGCTGCATGCTCTTATCACGGGGGAAGCAGTTTTTATCGGAATTT
>HA_batch_10_round_203_probe_7
AACCCAGAGTGTGATCAGCTGCTTACCGCGAATTTATGGTCCTACATAATAGAAACTTCGAATTCAGAGAACGGAACATGTTATCCCGGAGAGTTCGTAGATTATGGGGAATTAAGGGAG
>HA_batch_10_round_203_probe_8
GGGGCACAGTCACTATACATCTCCGTTGGGAGTTCTACATATCAGAACAGTTTTACTCCAGTTGTTGGGGCAAGGCCTCAGGTCAATGGCCAAAGTGGACGGATTGAATTTCATTGGACG
>HA_batch_10_round_203_probe_9
ATCAATCAGAAATGGAATTTATGACCATGATGTATACCGTGTCGAAGCAGTAAACCATAGGTTACTGATCAAACATTTTCAAATGAAGGTAGGATACAAAGATTCCATTCTGGGGAATTC
>HA_batch_10_round_203_probe_10
CAAGTTCACAATTGCACCACAAGGTGCCAAACTCCTCATGGGGCTTTGAATAGTAGACTTCCTTTTCAGAACGTACATCCCATCACTATTGGGGAATGCCCCAAATATGTTAAAAGCACT
>HA_batch_10_round_204_probe_1
AAAACACACGACATCAGGATATCCAGTCATTAAAGGAACTTACAGAAACACTGGGGACAAGTCAGTTCTCTACTTTTGGGGTGTGCATCATCCTCCTGACACAACTGAACAGAATGTCCT
>HA_batch_10_round_204_probe_2
TTGGGGGGTTCACCACCCGAGCACAGATCAAGAGCAAACCCGCCTGTACGTTCAAGCATCAGGGAGGGTCACAGTCTCCACCAAGAGAAGCCAGCAATCAGTAAACCCGAATGTCGGACC
>HA_batch_10_round_204_probe_3
AACCAGAAAACACTTGAAGAGCAGGACGCAAATACCAGCAATCGAGGGAATAAAGTAAAGAGGGCGGCATGTTCCAACAGAGTGGAAGATGGGAAAGGATGTTTCGAGCAGTATCACAAA
>HA_batch_10_round_204_probe_4
TGAAGGATTGCAGTGTGGCTGGATGGCTTCTTGGGAACCCAATGTGTGATGAGTTCCTAAATGTACCGGAATGGTCATATATTGTAGAGAAGGACAATCCAATCAATGGCTTGTGTTATC
>HA_batch_10_round_204_probe_5
CGACATCATAAATGGGGCATTGGGAAGTCCAGGATGTGACCATCTAAACAGTGCAGAGTGGGATGTGTTCATAGAGAGGCCCAATGCAATGGACACCTGCTATCCATTCGATGTTCCAGA
>HA_batch_10_round_204_probe_6
ATCTCAAGAATAGCAGTTGGAGATTGCCCTAAGTATGTCAAACAGGGCTCTCTAAAACTTGCAACAGGAATGAGGAACATCCCTGAGAAAGCATCAAAAGGCCTTTTTGGAGCAATAGCT
>HA_batch_10_round_204_probe_7
ATGGTACCCTGGGGATTTCAACGTCTATGAAGAAATGAAACACCTTTTAAGCAGCACGAACCATTTTGAGATAATTCAAATCATCCCAAGAAATTCCTGGTCCAATCACGATGCCTCATC
>HA_batch_10_round_204_probe_8
TTGCTGGTGGCTCTCGAAAATCAACATACAATTGACTTAACAGATGCAGAAATGAATAAATTATTCGAGAAGACTAGGCGCCAGTTAAGAGAAAACGCGGAAGACATGGGAGGTGGATGT
>HA_batch_10_round_204_probe_9
CATCGACGGGGTCACTAACAAAGTGAATTCTGTCATTGAGAAAATGAATACACAATTCGCAGCAGTGGGTAAAGAATTCAATCACTTGGAAAAGAGAATAGAAAATTTAAACAAAAAAGT
>HA_batch_10_round_204_probe_10
ACCAGCCTCCCATTTCAGAATGTACACCCTGTCACAATTGGAGAGTGTCCAAAGTATGTCAAGAGCACAAGACTGAAAATGGCTACAGGGTTAAGAAATACCCCATCTATTCAATCTAGA
>HA_batch_10_round_205_probe_1
TTTTGCTAAAAACCCGGAAATTGCAGCCAGACCTGCGGTGAATGGTCAGAGAGGCAGAATCGATTATTACTGGTCTATTTTGAAACCGGGGGAAACCTTGAACGTGGAATCCAATGGGAA
>HA_batch_10_round_205_probe_2
ACTGTCACACATTCAGTTGAATTACTAGAGAATCAGAAAGAAAAGAGATTCTGCAAAATTATGAACAAGGCCCCTCTTGATCTAAAGGATTGCACCATAGAAGGTTGGATACTGGGGAAT
>HA_batch_10_round_205_probe_3
AGAAAATGACTTCTACAGAAATTTACTATGGTTAGTGAAAAAGGGAAATTCATACCCAAAGCTCAGCAAATCTTATGTTAACAATAAAGGAAAAGAGGTTCTTATACTATGGGGCATCCA
>HA_batch_10_round_205_probe_4
GTAAAAAATGGAACTTATGACTACCCAAAATACTCAGAGGAATCAAAGTTAAACAGAGAAAAAATTGACGGAGTGGAATTGAAATCGATGGGAATCTATCAGGTCCTGGCGATATACTCA
>HA_batch_10_round_205_probe_5
TTGCAGTGTAGCTGGGTGGCTTCTTGGAAACCCTATGTGCGAAGAATTCCTTAGTGTGCCGGAATGGTCGTACATTGTAGAAAAGGACAACCCATCCAATGACCTGTGCTACCCTGGGAA
>HA_batch_10_round_205_probe_6
GTACAACAAGAAATTCAAGCCAGACATAGCAGCAAGACCCAAAGTGAGGGATCAATCAGGGAGAATAAACTATTACTGGACAATATTAGAACCAGAAGATACAATAACATTCGAAGCAAC
>HA_batch_10_round_205_probe_7
TGTGACAGTAACGCACTCGGTTGAGCTTCTAGAGAGTCAAAAGGAAGAAAGATTCTGCAGAGTGTTAAGTAAAGCCCCTTTGGATCTAAAGAGTTGCACCATTGAAGGTTGGATTCTTGG
>HA_batch_10_round_205_probe_8
AGAAACGACACAACAACAAGCGTAACAACAGAAAACTTAGATAGAACCTTCAAACCTTTGATTGGGCCAAGGCCCCTGGTCAATGGTCAGTTTGGAAGAATCAATTATTATTGGTCGATA
>HA_batch_10_round_205_probe_9
ACTTCTGGTTTTAATGGAAAACGAGAGAACACTTGATTATCATGACTCCAATGTAAAAAATCTGTATGACAAGGTCAGAATGCAATTGAAGGACAATGCTAAGGAAGTAGGGAACGGGTG
>HA_batch_10_round_205_probe_10
AGGAGTGCAAAATGAAGTTGAAGAACTAAAGGCACTTATTGGATCAAGAGAAAGAGTAAAAAGGTTTTTTATGTTTCCCTTAGATAAAAGGACAGGAGTATATTTAAACAATGGGATAAC
>HA_batch_10_round_206_probe_1
CAACAAGAAATTCAACCCAGAAATAGCAACAAGACCCAAGGTGAGAGATCAAGCAGGGAGGATGAATTATTACTGGACGCTAATAGAGCCTGGGGACACAATAACATTCGAGGCAACTGG
>HA_batch_10_round_206_probe_2
GAGAAAGTGAGAAGTCAGTTAAAAAACAATGCTAAGGAAATTGGAAATGGCTGCTTTGAATTTTACCACAAATGTGATGACAAGTGTATGGAGAGCGTCAAAAATGGGACTTACGATTAC
>HA_batch_10_round_206_probe_3
ATAAGGTGAATTCTATCATCGGGAAAATGAACACTCAATTCACAGCTGCAGGGAAAGAATTCAACAGATTAGAAAAAAGGATGGAAAACTTGAATAAAAAGGTTGACGATGGACTTCTAG
>HA_batch_10_round_206_probe_4
TACATGATCAGATCAAAAGAACATTGAAGGATAATGCAATTGATGAAGGGAATGGTTGCTTTAACCTCCTCCACAAATGTAATGATTCATGCATGGAGACCATCAGAAATGGTACCTACA
>HA_batch_10_round_206_probe_5
GTTGGCAAGGTTTGATTGATGGGTGGTATGGCTTTAGACATCAAAATGCAGAAGGAACGGGGACAGCTGCAGATCTCAAATCGACTCAGGCGGCCATTGATCAAATTAATGGGAAATTGA
>HA_batch_10_round_206_probe_6
CAACAACGGGGACTATACAAGACTCTACATATGGGGAGTTCATCATCCTTCAACTGACAAAGAACAAACCGATCTATATAAGAACAGTCCTGGAAGGGTGACTGTTTCTACAAAAACCAG
>HA_batch_10_round_206_probe_7
AGATTTGAAATTTTCCCAAAGGCAACCTCATGGCCAAACCATGATACAACCAGAGGTACCACAGTTGCATGCTCCAACTCTGGATCCAACAGTTTTTATCGGAATTTACTATGGATAGTA
>HA_batch_10_round_206_probe_8
ATGGACATCTCAGTAGTCACATTCCTAATGTTAACCAGCATATACGCAAAGGCTGATAGGATATGTGTTGGGTACTTAAGCACCAACTCATCAGAAAAAGTTGACACACTGCTGGAGAAC
>HA_batch_10_round_206_probe_9
GGTTAAAAAAGGAAATTCATCCCCAAAGCTCAACCAACCCTCCATTAATGATAAAGGGAAAGAAGCCCTCGTGCTGTGGGGCATTCACCACCCACCTACTACTGCTGCCCAACAAAGTCT
>HA_batch_10_round_206_probe_10
GAAGTTCACCAAAGAAGATTTCAATTGGACTGGAGTCTCTCAGGATGGATCAAGCTTTTCTTGCAAAAGGAAATCTGTTAATAGCTTCTTTAGCAGATTGAATTGGTTGCACAAATCAAC
>HA_batch_10_round_207_probe_1
AGGAATATCCCGTCTATTCAATCTAGAGGCTTGTTTGGGGCCATTGCCGGCTTTATTGAGGGGGGATGGACAGGAATGATAGACGGATGGTACGGTTATCACCACCAAAATGATCAGGGA
>HA_batch_10_round_207_probe_2
ATAAAAGTTTTTACAAAAATTTAATATGGCTTGTGAGAAAAGGGGATTCATACCCAAAGTTCAACATATCCTATGTTAACAATAAGAAAAAAGAAGTCCTTGTGCTATGGGGCATTCACC
>HA_batch_10_round_207_probe_3
TTGCATGGAAACAATTCGAAACGGGACCTACAACAGGAGAAAGTATAAAGAGGAATCAAGACTAGAAAGACAGAAAATAGAAGGGGTCAAGCTGGAATCTGAAGGAACTTACAAAATCCT
>HA_batch_10_round_207_probe_4
TACACTGAAAGAACATCAAGATCTGTACAAGAAAGACAGTTCCTATGTAGCAGTAGGTTCAGAAACCTACAACAGAAGATTCACTCCCGAAATCAGCACTAGGCCCAAAATCAATGGACA
>HA_batch_10_round_207_probe_5
CATGCTCTCATGCTGGGACAAACAGTTTTTACAGAAATTTAATATGGCTGGTGAAAAAAGATAATACATATCCAAAGATCAGCAAATCCTATGTTAACAATAAAGGGAAGGAAGTTCTTG
>HA_batch_10_round_207_probe_6
AGAATCTCTATGAAAAGGTAAAAAACCAATTAAAGAATAATGCTAAAGAAGTCGGGAACGGGTGTTTTGAATTCTATCACAAGTGTGACAATGAATGCATGGAGAGCGTGAGAAACGGAA
>HA_batch_10_round_207_probe_7
GGGCTTCACTTGGGCAGGAGTCACTCAAAATGGGGGAAGCGGTGCCTGCAAAAGAGGGCCTGCCAACGGTTTTTTCAGTAGACTAAATTGGTTGACTAAGTCAGGAAATGCTTACCCAGT
>HA_batch_10_round_207_probe_8
TCTCCCTTAGATCATTAGTTGCTTCGTCAGGCACTCTGGAATTTATCGCTGAGGGCTTCACTTGGACGGGGGTCACTCAAAATGGAGAAAGCAGTGCTTGTAAAAGGGGACCTGCTAACG
>HA_batch_10_round_207_probe_9
AGCAAATATGCATTTGGAAACTGCCCCAAATATGTTGGGGTAAAGAGTCTCAAATTAGCGGTCGGTCTGAGAAATGTACCTGCCGTATCAGATAGAGGACTATTTGGTGCTATAGCTGGA
>HA_batch_10_round_207_probe_10
CACGGGGACACTTCGGAACGGGGCCTACACCAGAGGGAAGTGTCACGAGGAGTCTAAAATAGAAAGACACAAAAAAGAGGGGGTCAAGAGGGAATGTGAAGGAACTTACAAAATCCTCAC
>HA_batch_10_round_208_probe_1
AATCAACTCAAGAGGCAGTTGACAAAATAACGTCCAAAGTAAATAATATAATAGACAAAATGAACAAACAATATGAGATCATCGATCATGAATTCAGTGAAATTGAAGCCAGGCTCAATA
>HA_batch_10_round_208_probe_2
AATGCATACCCAACAATAAAGAGGAGTTACAACAACACCAATCAAGAGGATCTTCTAATACTGTGGGGGATCCACCATCCTAATGATGCAGCAGAACAAACAAAGCTCTATCAAAACCCA
>HA_batch_10_round_208_probe_3
CTGATTGTTTGGGGAATTCATCATCCTGCTACACTGACAGAACATCAAGATCTGTATAAAAAGGACAGCTCCTATGTAGCAGTGGGTTCAGAGACCTACAACAGAAGATTCACTCCAGAA
>HA_batch_10_round_208_probe_4
AACCCAGAATGTGAATTATTGTTCACAGCAAAATCATGGTCCTACATTGTGGAGACATCTAACTCAAACAATGGGATTTGTTATCCAGGAGATTTCAGCAATTATGAAGAGCTGAGAGAG
>HA_batch_10_round_208_probe_5
CCTTTGCTACCCAGGGGATTTCAACGACTACGAAGAACTGAAACATCTATTAAGTTGTACGAAACATTTTGAGAAAATTCGAATCATCCCCAGAGATTCCTGGCCCAACCATGAAGCCTC
>HA_batch_10_round_208_probe_6
GCTCGTAAGGGAACAACAGGGGAGAATGGATTACTACTGGGCGGTTCTTAAACCTGGCCAAACTGTCAAAATACAAACCAATGGTAATCTCATTGCCCCTGAATATGGTCATTTAATCAC
>HA_batch_10_round_208_probe_7
CACCAATGTGATAACAACTGTATCGAGAGTATCCGGAATGGAACTTATGATCATAATGTTTATAGAGATGAAGCAATCAGTAACCGATTCCAAATCCAGGGAGTAAAATTGACCCAGGGA
>HA_batch_10_round_208_probe_8
GCTGAACTGGTTATACAAATCAGGAAACACATATCCAACACTGAACGTGACTATCCCGAACAATGGCAATTTTGACAAACTATACATTTGGGGGATTCATCACCCGAGCACAACCAAAGA
>HA_batch_10_round_208_probe_9
GCCCCACTGCAATTGGGGAAATGCAGCATTGCTGGATGGATCCTGGGGAACCCAGAATGTGAATCATTATTTTCTAAGAAATCATGGTCCTATATTGCAGAAACAACAAATCCTGAAAAT
>HA_batch_10_round_208_probe_10
AGAAACAAGGAGTGGGACCTTTTTGTTGAACGCAGCACAGCTTATAGCAACTGTTACCCTTATGATGTGCCAGATTATGCTTCCCTTAGATCATTAGTTGCCTTATCCGGCACTCTTGAG
>HA_batch_10_round_209_probe_1
TGCACAGTGCCATGTCAGACAGAAAAAGGTGGCTTAAACACAACATTGCCATTCCAAAACATAAGTAAGTATGCATTTGGAAACTGCTCGAAATACATTGGAATAAAGAGTCTCAAACTT
>HA_batch_10_round_209_probe_2
CCGGGTCAAACACTCCAAGTAAAATCTGATGGGAATCTAATAGCTCTATGGTATGGACATGTTCTTTCACGAGAGAGCTACGGGAGAATTCTGAAGACTGATTTAAAAGGGGGTAACTGC
>HA_batch_10_round_209_probe_3
AAAAGGGAAAGAAATCCTTATATTATGGGGTGTTCATCATCCGTCTAACATAGAGGACCAAAAGACCCTCTATCGCACGGAAAATGCTTATGTATCTGTAATGTCTTCACATTATAGCAG
>HA_batch_10_round_209_probe_4
CAAAGATGAGGGGAATGGTTGTTTCACATTTTATCATAAGTGTAATAATGAGTGCATTGAAAGCATTCGGAATGGGACTTATGATCACAAGGAGTTTGAGGAGGAATCAAAACTCAAGAG
>HA_batch_10_round_209_probe_5
ACCGCCTTATTGAGAAGACAAATGAAAAGTACCATCAGATTGAAAAAGAGTTTGAGCAAGTGGAGGGGAGGATCCAAGATTTGGAGAAGTATGTTGAAGACACCAAAATTGATTTATGGT
>HA_batch_10_round_209_probe_6
CTCGTGAGATGGTTGACTCAAAAGAACAGCAATTACCCTATCCAAGACGCCCAATACACAAATAAACCTGGAAATACCATTCTTTTCATGTGGGGCATAAATCACCCGCCCACCGATGAT
>HA_batch_10_round_209_probe_7
GGGCTAACCCAGCCAACGACCTCTGTTACCCAGGGACCCTCAAGGACTATGAGGAACTGAAACACCTATTGAGCAGAATAAATCATTTTGAGAAAACTCTGATCATCCCCAAGAGTTCTT
>HA_batch_10_round_209_probe_8
CATTGGAGTTCATCACCGAAGGTTTCACTTGGGCAGGAGTAACTCAGAATGGAGGGAGCGGAGCCTGCAAAAGAGGGCCTGCTAATGGTTTCTTCAGTAGGTTGAATTGGTTGACCAAGT
>HA_batch_10_round_209_probe_9
CTTGGTATGCATACAAATTTGTCAACACCAAAAGCAAAGGAGCCGTCTTCAAGTCAGATTTGCCGATCGAGAACTGTGATGCCACATGTCAGACTATTGCAGGAGTCTTAAGAACCAACA
>HA_batch_10_round_209_probe_10
TACAGATAAGGGGGTGACTGCAGCATGTTCTTATGCTGGAGCAAAAAGCTTTTACAGAAACTTAATATGGCTAGTAAAAAAAGGAAATTCATACCCAAAGCTCAGAAAATCCTATACTAA
>HA_batch_10_round_210_probe_1
GTGCAATGTCAGACAGAGAAAGGTGACTTTAACACAACACTGTCATGGCGAAATGTAAGTAAGTATGCATTCGGAAAATGTTCACAATACATTGGCATAAAGAGTCTCAAACTTGCAGTT
>HA_batch_10_round_210_probe_2
TTAACTACTACTGGACTCTTCTGGAACCCGGTGACACAATAATGTTCGAGGCAAATGGAAATCTAATAGCGCCAAGATATGCTTTCGCATTGAGTAGAGGCTTTGAATCAGGAATCATCG
>HA_batch_10_round_210_probe_3
AATCCAAATCTTTCCAGATAAAACTTGGAATGTAACATACAGCGGAACAAGCAGAGCATGCTCAAATTCATTCTATAGGAGCATGAGATGGCTGACCCACAATAGTAATTCCTACCCTTT
>HA_batch_10_round_210_probe_4
CAATGCTGAACTTCTAGTAGCCCTGGAAAATCAGCACACAATTGATTTAACTGATTCAGAAATGAATAAACTATTTGAGAAAACAAGAAGACAACTGAGAGAAAATGCTGAGGATATGGG
>HA_batch_10_round_210_probe_5
CTGTAGCATTGCAGGTTGGCTCCTTGGGAATCCAGAGTGTGACCTCCTCTTAAGTGTACCGGAATGGTCCTACATAGTGGAGAAGGAGAACCCGATTAACGGTCTATGCTATCCAGGCAG
>HA_batch_10_round_210_probe_6
CAAATCTGGAGAGAAGAATTGACAATCCGAACAAAAGAATGGAAGATGGGTTTCGGGATGCCCGGACATATAACGCCGAGCTGCTGGTTCTTCCCGAAAACGAAAGAACACCAGACCTGC
>HA_batch_10_round_210_probe_7
AGCAAAAGCAGGGGAAATATTAACAAACCGAAACAAGAAAATGGATATCCGATCAATCATAATCTCGTTGCTTATTAGCACGTGTGTACAGGCCGACAGAATATGTGTAGGATACTTAAG
>HA_batch_10_round_210_probe_8
ACAACAACAAGTGTGACAACAGAGGAATTGAATAGGACCTTCAAGCCAGTGATAGGGCCAAGGCCCGTTGTCAATGGTCACATGGGGAGGATTGATTATTATTGGTCAGTACTAAAACCG
>HA_batch_10_round_210_probe_9
ATGGACACAGTATCGCTAATCACTATACTACTAGTAGCAACTGTATGCAATGCCAATGTAATCTGCATCGGCTACCAATCAACAAACTCCGCAGACACTGTGGACACTCTATCACAACAT
>HA_batch_10_round_210_probe_10
GTCAATGAGCAACAAAGTCTATACCAGAACGCTGATGCATATGTTTCAGTTGGATCATCAAAATACAACCGAAGATTCACTCCAGAAATAGCAGCTAGACCTAAAGTTAGAGGACAGGCA
>HA_batch_10_round_211_probe_1
CCTGCTGGGGGATCCTCACTGCGATGTCTTCCAGGATGAGACATGGGATCTTTTTATTGAGCGGAGCAATGCTTTCAGCAACTGTTACCCTTACGATGTACCAGACTATGCCTCTCTTCG
>HA_batch_10_round_211_probe_2
ATGAAGACGATATTAGTGGTATTGCTGTATACATTTACAACTGCATACGCAGACACATTATGTATAGGATATCATGCAAATAATTCAACAGACACTGTTGACACAGTACTAGAAAAGAAT
>HA_batch_10_round_211_probe_3
GGCTAATCGCGCCCAGTAGGGTAAGCAAGTTAAAGGGACGAGGCCTGGGTATCCAATCAGGATCTTTAGTGGATAATGATTGTGAGTCAAAGTGCTTTTGGAGGGGTGGGTCCATTAATA
>HA_batch_10_round_211_probe_4
GAATTGGTTACATCAATTAAATTACAAATATCCAGCACTGAACGTGACCATGCCAAACAATGAAAACTTTGACAAATTGTACATCTGGGGGGTTCACCACCCAGGTACAGACAATGACCA
>HA_batch_10_round_211_probe_5
AACTTGCTATGGATAATAAGGAAGAAAAGCTCCTATCCAAAGCTCAGCAAATCATACACAAACAACAAAGGGAAAGAAGTGCTTATAATCTGGGGAGTGCATCACCCTCCAACTTACAGC
>HA_batch_10_round_211_probe_6
ATGGAAGTAGTATCACTAATAACTATTCTACTAGTGACAACAGTAAGCAATGCAGATAAGATCTGCATCGGATACCAATCAAAAAACTCCACAGAAACTGTAGACACTCTAACAGAAAAC
>HA_batch_10_round_211_probe_7
TGTTATAAAGAATGCATGGAGACAATTCGGAACCGGACCTCCAACAGAAGGGAGTATCAGGCAGAGTCAAAGAAATCAAGACAGAAAATGGAGGGGCTCAACCTGGAATTGGAACGAACC
>HA_batch_10_round_211_probe_8
TCAGCCATTAATGGGATGTGCTACCCTGGAAGGGTAGAGAATCTGGAAGAACTCAGATCTTTTTTCAGTTCTGCTCGCTCCTACAAAAGACTCCTGCTCTTTCCAGACCGCACTTGGAAT
>HA_batch_10_round_211_probe_9
ACATTTGGACATATAATGCAGAATTGTTGGTACTACTGGAAAATGAGAGGACTTTGGATTTTCATGACTCAAACGTGAAGAACTTGTATGAAAAAGTGAAAAGCCAGCTAAAAAACAATG
>HA_batch_10_round_211_probe_10
CTTACAATGCTGAATTATTAGTTGCATTGGAAAATCAACATACTATAGATGTGACAGATTCCGAAATGAACAAACTCTTCGAGCGAGTAAAGCGACAACTACGAGAGAATGCTGAGGACA
>HA_batch_10_round_212_probe_1
GGAATTTACCCAAGAAGGCTTCAATTGGACTGGAGTTAAACAAAGTGGATCAAGCTATGCTTGCAAGCGGGGATCTGATAAAAGTTTCTTCAACAGATTGAATTGGTTGCATCAATTAGA
>HA_batch_10_round_212_probe_2
TCCCTTAGATCACTAGCTGCTTCGTCAGGCACTCTGGAGTTCACCATTGAAGGTTTCACTTGGACTGGGGTCACTCAGAACGGGGGAAGCAATGCTTGCAAAAGGGGATCTGATAGAGGT
>HA_batch_10_round_212_probe_3
ATCAAACAAATTAGTACTTGCAACTGGGCTCAGAAATAGCCCCCTAAGAGAGAGGAGAAGAAAAAGAGGACTATTTGGAGCTATAGCAGGATTTATAGAGGGAGGATGGCAAGGAATGGT
>HA_batch_10_round_212_probe_4
ATCCTTTCAGGGGAAAGCCATGGGAGAATACTGAAGACCGATTTGAAAAGCGGCAACTGTATAGTACAATGTCAAACTGAGAAAGGTGGTTTGAACACAACCTTACCATTCCACAATGTC
>HA_batch_10_round_212_probe_5
ATGAAGGCAATAATAGTAGTATACCTGCTACATTTACAAACCGCCACATATGCTGACACATTATGTATTGGCTATCATGCAAATAATTCAACTGAAACTGTTGACACAGTATTAGAAAAG
>HA_batch_10_round_212_probe_6
CTGGCAGAATAAGCATCTATTGGACAGTAGTTAAACCTGGAGACGTATTGGTAATCAATAGTAATGGGAATTTAATTGCCCCTCGGGGCTATTTCAAGATGCGGACTGGGAAGAGTTCAA
>HA_batch_10_round_212_probe_7
TTACATATGGGGAGTTCACCATCCTTCAACTGACACAGAACAAATCAACTTATATAAGAACAATCCTGGAAGGGTGACCGTTTCTACTCAAACTAGTCAAACAAGTGTGGTGCCAAATAT
>HA_batch_10_round_212_probe_8
ATTACAAGAGCACTCAAGCTGCAATAGACCAAATCACAGGCAAACTGAACCGTTTAATTGACAAGACAAACCAACAATTTGAACTTATTGACAATGAGTTCAATGAGATAGAACAACAGA
>HA_batch_10_round_212_probe_9
CCTTTTACTATGGGGTGTTCATCATCCGCCTGACATAGAGAACCAAAAGACCCTCTATAACAAAGAAAATGCTCATGTCTCTGTAGTGTCTTCACATTATAGCGGAAGATTCACCCCAGA
>HA_batch_10_round_212_probe_10
CATACAAGATTGTAAAAAAAGGGAATTCAGCAATCATGAAAAGTGAACTGGGGTATGGTAATTGTGATACAAAATGTCAGACCCCATTGGGTGCTATTAATTCCAGTATGCCCTTCCATA
>HA_batch_10_round_213_probe_1
ATAATTCTATTAATCATGAAGACCATCATTGCTTTGAGCTACATTTTCTGTCTGGCTTTCAGCCAAGATCTCCCAGGAAACGACAACAGCACAGCAACACTGTGCCTGGGGCATCACGCA
>HA_batch_10_round_213_probe_2
CAATGGATTGTGCTACCCTGGGAATGTGGAAAACCTAGAAGAGCTAAGGTCACTTTTTAGTTCTGCTGGTTATTATCAGAAAATCCAGATTTTTCCGGACACAACCTGGAATGTGTCTTA
>HA_batch_10_round_213_probe_3
AGGAATGGGACCTTTTTGTCGAACGAAGCACAGCCTACAGCAGCTGTTACCCTTATTATGTGCCAGATTATGCCACCCTTAGGTCACTAGTTGCCTCATCTGGCAACCTGAAATTTACCC
>HA_batch_10_round_213_probe_4
TCACATTACAGCGGAAGATTCACCCCAGAAATAATCAAAAGGCCCAAAGTAAGGAATCAGGAAGGAAGGATCAACTACTACTGGACTCTGCTGGAACCCGGGGATAAAATAATATTTGAG
>HA_batch_10_round_213_probe_5
GAAAATATGCAACAATCCCCACAGAATCCTTGATGGAAGAGACTGCACATTAATAGATGCCTTACTGGGAGACCCTCATTGTGATGTTTTTCAAGATGAGACATGGGACCTTTTTGTGGA
>HA_batch_10_round_213_probe_6
GGGGTTGGTATGGCTGCAGATAGGGATTCAACTCAAAAGGCAGTTGACAAAATAACATCCAAGGTAAATAATATAGTTGACAAGATGAACAAGCAGTATGAAATAATTGACCATGAATTC
>HA_batch_10_round_213_probe_7
GACGGAATGGACTGCTCACTGATAGATGCTCTATTGGGAGATCCTCATTGTGATGGCCTTCAAAATGAGACATGGGACCTTTTTATTGAACGAAGCAAAGCTTCCAGCAACTGTTACCCT
>HA_batch_10_round_213_probe_8
AATTCTCACCATTTATTCTACTGTTGCCTCATCTCTTGTGCTTGCAATGGGGTTTGCTGCCTTTTTGTTCTGGGCTATGTCCAACGGTTCTTGCAGGTGCAACATTTGTATATAATTAGC
>HA_batch_10_round_213_probe_9
CACTCAAGCAGCCATTGATCAAATCAATGGGAAGTTAAATCGTCTTATCGAAAAGACAAATGAGAAATATCATCAAATCGAAAAAGAGTTTGAACAGGTTGAGGGAAGAATTCAAGACCT
>HA_batch_10_round_213_probe_10
CCTGCACTATAGAAGGATTGGTATACGGCAATCCTGCCTGTGATATGCTACTAGAAGGAAAAGAATGGTCATACATTGTAGAAAGACCATCAGCTGTCAATGGGACGTGTTACCCTGGAA
>HA_batch_10_round_214_probe_1
AGCAAAAGCAGGGGATAATTCTATTAACCATGAAGACCATCATTGCTCTGAGCTACATCCTCTGTCTAGCTTTCGGCCAAGACCTCTCAGGAAACGATAACAGCACAGCAACACTGTGTC
>HA_batch_10_round_214_probe_2
CCGCCATCGACCAGATCAATGGAAAACTGAACCGAGTAATCGAGAAAACAAATGAAAAGTTTCATCAGATTGAGAAGGAGTTTTCAGAGGTGGAAGGAAGAATTCAAGACCTTGAGAAAT
>HA_batch_10_round_214_probe_3
TATGTGGAGCGCAGCAATGCATTCAGCAACTGTTACCCATATGACGTGCCAGACTATGCATCTCTCAGGTCTCTAGTGGCCTCATCAGGAACTCTAGAGTTCATCACTGAAGGCTTTACA
>HA_batch_10_round_214_probe_4
ATTCTATTAATCATGAAGACCATCATTGCTCTGAGCTGCATTCTCTGCCTGGCTCTCGGCCAAGACCTCCCTAAAAACAATGACAGCACGGCAACACTATGTCTAGGACATCACGCAGTG
>HA_batch_10_round_214_probe_5
ATGGCCCAAACACAACACAACCAGAGGAGTGACGGCAGCATGCTCCCATGCGAGGAAAAGCAGTTTTTACAAAAATTTGGTCTGGCTGACGGAGGCAAATGGCTCATACCCAAATCTGAG
>HA_batch_10_round_214_probe_6
GGATGTTTTCATTGAAAGGCCAACGGCAATGGACACGTGCTATCCATTCGATGTTCCAGATTACCAGAGCCTTAGAAGCATCTTGGCAAGCAGTGGGAGTCTGGAATTCATTGCCGAACA
>HA_batch_10_round_214_probe_7
AGAGTGCCCAAAGTACGTCAGGAGCACAAAATTGAGGATGGCCACAGGATTAAGGAACATTCCATCCATTCAATCCAGAGGTTTGTTTGGAGCAATTGCCGGTTTCATTGAAGGAGGATG
>HA_batch_10_round_214_probe_8
GAACGTAACCGTCACACACTCGGTCGAACTGCTGGAAAACCAGAAGGAAGAGAGATTCTGCAAAATTTCAAACAAGGCCCCTCTCGATCTAAAGGAGTGTACCCTAGAGGGTTGGATCTT
>HA_batch_10_round_214_probe_9
GAATTGGATGACTCACTTAAGCTTCAAATACACAGCATTGGGGGTGAGTATGCCAATCAACGAACTATTTGATAGATCGTACCTCTGGGTGGTTCGCCATCCGGCCACGTATAAGGACCT
>HA_batch_10_round_214_probe_10
ACCCTATGTGTGATGAACTAATTGGAAAGACTTCATGGTCTTACATTGTGGAAAAACCCAATCCAACAAATGGAATCTGTTACCCAGGAACTTTAGAGAGTGAAGAAGAACTAAGACTGA
>HA_batch_10_round_215_probe_1
TGCAGAGTTGCTAGTACTACTTGAGAATCAAAAAACACTCGATGAGCATGATGCAAACGTAAACAATCTATACAACAAAGTGAAGAGGGCCCTGGGCTCCAATGCAATGGAAGATGGAAA
>HA_batch_10_round_215_probe_2
GGGAATTTCTTAACTATCAAAATGGAAGCAATATCACTGATGACTATACTACTGGTGGTAACAACAAGTAATGCAGACAAAATCTGCATCGGTCACCAATCAACAAATTCCACGGAAACT
>HA_batch_10_round_215_probe_3
TATTGTTCTTTGAGTGGGATTAGTCCAGTGCATTTGGGAGACTGCAGCTTCGAGGGCTGGATTGTAGGGAACCCTGCCTGTGCCACCAACCTGGGGATCAGAGAATGGTCATATTTGATC
>HA_batch_10_round_215_probe_4
GGAGCCTGAAGATACAATAACATTCGAAGCAACCGGAAATCTAGTGGTACCAAGATATGCATTTGCAATGAATAGAAGTACTGGATCTGGTATCATAACTTCAGATACCCCAGTTTACGA
>HA_batch_10_round_215_probe_5
TTATTCTGTCAAAATGAAGAAAGTGGTACTTCTTCTTGCAATAGTCAATCTTGCTAAAAGTGACCAGATTTGCATTGGTTATCATGCAAACAACTCAACAGAACAGGTTGACACAATAAT
>HA_batch_10_round_215_probe_6
CAAACCTATATGTTCAAGCGTCAGGGAGAGTCACAGTCTCTACCAAAAGAAGCCAACAAACCGTAATCCCGAGTATCGGGTCTAGACCCTGGGTAAGAGGGATCTCCAGCAGAATAAGTA
>HA_batch_10_round_215_probe_7
CCAAACTCTATGGAAGTGGAAACAAGTTGATAACCGTAGGAAGCTCGAAATATCAGCAATCGTTCACCCCGAGCCCGGGAGCACGGCCACAGGTAAATGGACAGTCTGGGAGAATCGATT
>HA_batch_10_round_215_probe_8
AAATGCAATCGATGGAATCACCAACAAGATAAACTCAGTGATTGAGAAAATGAACACTCAATTCACTGCAATTAACAAGGAATTCAACAATCTGGAACAAAGAATTGAGAATTTGAATAA
>HA_batch_10_round_215_probe_9
CAAATTTGGAAAGAAGGATCGATAATCTCAACAAAAGGATGGAGGATGGATTCCTGGATGTTTGGACATACAATGCTGAACTGCTGGTTCTCCTTGAAAATGAGAGAACATTAGATCTGC
>HA_batch_10_round_215_probe_10
AGCAGCTATCAACCAAATCAACGGGAAATTAAATAGGGTGATCGAGAAAACGAACGAGAAATTCCACCAAATCGAAAAGGAATTCTCAGAGGTGGAAGGGAGGATTCAAGACCTCGAAAA
>HA_batch_10_round_216_probe_1
TGGGAGTGGAAACAAGTTGATAACCGTAGGGAGCTCGAAATATCAGCAATCGTTCACTCCGAGTCCGGGAGCACGACCACAGGTAAATGGACAGCCTGGAAGAATCGATTTCCATTGGAT
>HA_batch_10_round_216_probe_2
AATGGGTGCTTTGAGTTCTGGCATAAATGTGACAATGATTGCATGGAGTCTGTCAAAAACGGCACTTATGACTACCCCAAATACCAAGACGAGAGCAAATTAAACAGGCAGAAAATAGAA
>HA_batch_10_round_216_probe_3
CTCTTATAACTATCCCAAATACCGAAGTGAAAGCAGATTAAGCAGACAAACAATGGAATCGGTGAAGCTGGAAAATCTTGGTGTGTATCAAATTGTTGCTAGTTATAGTGCGGTATCGAG
>HA_batch_10_round_216_probe_4
CCCTGGAAGGGTCACTGTCTCTACCAAAACTAGTCAAACAAGTGTAGTCCCTAATATTGGTAGCAGACCCTGGGTGAGGGGACAAAGCGGCAGAATAAGTTTCTATTGGACTATCGTAGA
>HA_batch_10_round_216_probe_5
ATGTACAAAATAGTAGTGATAATCGCGTTCCTTGGAACTGTGAAGGCTCTTGATAAAATCTGCCTGGGACGTCATGCAGTGGCCGATGGGACCATTGTAAAGACTCTCACAAATGAACAG
>HA_batch_10_round_216_probe_6
AATTCCCGGTGCAAACTGATGAGTATAAGAACACTAGGGACTCGGACATTGTATTCACATGGGCTATCCATCACCCACCCACTTCTGACGAGCAGGTGAAGCTCTACAAGAATCCTGACA
>HA_batch_10_round_216_probe_7
TCAGAAAAGCACACAAACTGCAATTAATGGAATCAGCAATAAAGTGAACTCAGTGATTGAAAAAATGAATGTTCAATTTACTTCAGTAGGCAAAGAATTCAATAATCTAGAGAAAAGGAT
>HA_batch_10_round_216_probe_8
CTTAATCTTGAGGGATTGTAGTGTAGCTGGATGGCTCCTTGGGAATCCCATGTGTGACGAATTCCTTACTGTGCCAGAATGGTCCTACATAGTGGAAAAGGACAATCCAATTAATGGTCT
>HA_batch_10_round_216_probe_9
TAAAAACCTTTATGACAAGGTTCGACTACAGCTTAGGGATAATGCGAAAGAATTGGGTAATGGTTGTTTTGAGTTTTATCACAAATGTGACGACGAATGCATGGAAAGTGTCAAAAACGG
>HA_batch_10_round_216_probe_10
ATGATGATCAAATTGCTCTACTTTCTCATCATAGTGTTTGGCAGATATTCAAAAGCAGACAAAATATGCATAGGATATCTAAGCAACAATTCAACGGATAAGATAGACACACTAACAGAG
>HA_batch_10_round_217_probe_1
GACGGAAATGCGTACCCCCTTCAGAACTTGACAAAAGTGAATAATGGTGATTATGCAAGACTCTATATTTGGGGGGTTCACCATCCTTCAACAGACACGGAACAAACCAACCTTTACAAA
>HA_batch_10_round_217_probe_2
ATGATGACCAAACTGCTCTACCTTCTCATCATAATGTTTGACAAGTACTCAAAGGGAGACAAAATATGCATAGGATACCTAAGCAATAACTCAACAGACAAGGTAGATACACTAACAGAA
>HA_batch_10_round_217_probe_3
CTGGGAACAGTCACTGGACCACCCCAATGCGACCAGTTCCTAGAATTCTCAGCTGACCTGATCGTTGAAAGGCGAGAAGGGGATGATATCTGTTACCCTGGGAAATTTGTAAATGGAGAA
>HA_batch_10_round_217_probe_4
GGTTGAAACTAGAATTAACATGATCAATAATATGGTTGATGATCAAATCCAAGATATAGGGGCTTTTAATGCGGAATTGCTAGTTTTGCTTGAAAACCAGCAAACACTTGATGAGCATGA
>HA_batch_10_round_217_probe_5
GGAAATGATTAGGATCTTTACACCATTGATAGGACCAACGCCTCTTGTCAACGGTTTGATGAGAAAAATTAATTATTATTGGTCGGTATTCAAACTGTATCACACACATTCAATAAATTC
>HA_batch_10_round_217_probe_6
AGTGGAACAATGATAGCATGCTCCAATTCATTCTACCTCTCCATGAGATGGTTGACCCTCCCCAACAACGCTTACCCTATCCAGGATGCCCTCTACACAAATGAATCTGAGAATACCATT
>HA_batch_10_round_217_probe_7
AAATTGACCAAGCCGCTATGTGAAGTCAACTCATGGCACATTCTATCGAAAGACAATGCAATAAGAATAGGTGAGGATGCTCATATACTGGTCACAAGGGAACCTTACCTGTCCTGTGAT
>HA_batch_10_round_217_probe_8
CCTGGAGTTTACCAATGAAAGCTTCAATTGGACTGGAGTATCTCAGGATGGAGCAAGCTATTCTTGCAAAAGGAGATCTGTTAGTAGTTTCTTTAGTAGGTTGAATTGGTTGCACAAATT
>HA_batch_10_round_217_probe_9
CAATAAGGGAAAGGAAGTCCTCGTGATATGGGGAATTCACCATCCACCAACCATTAACGATCAACAAAGTCTCTACCAAAATGTAGATACCTATGTTTTTGTAGGGTCATCAACATATGA
>HA_batch_10_round_217_probe_10
GAAAATAAAAACAACCAAAATGAAGGCAATATTGTTGGTCTTGCTACATACATTTGCAACCGCAAATGCAGACACAATATGTATAGGTTATCATGCGAATAATTCAACTGACACTGTTGA
>HA_batch_10_round_218_probe_1
TTTCATTGGTTAATATTAAACCCTAATGACACAGTCACTTTTAGTTTCAATGGGGCCTTTGTGGCTCCAGACCGTGTGAGCTTCTTTAAAGGGAAATCTACGGGGATCCAAAGTGAAGTG
>HA_batch_10_round_218_probe_2
GCAAAAGCAGGGGAAACAATGCTATCAATTGTAATCTTGTTTCTGCTCACAGCAGAGAGCTCCTCTCAAAACTACACGGGAAACCCTGTGATATGCATGGGGCATCATGCTGTTGCCAAT
>HA_batch_10_round_218_probe_3
GGGATCCAAAGTGAAGTGCCAGTTGACATCAATTGTGAAGGGGAATGCTACCACAGTGGAGGTACAATAACAAGCAACTTACCTTTCCAAAATGTTAATAGCAGGGCGGTGGGCAAATGC
>HA_batch_10_round_218_probe_4
GACACTAGTGCGACCGGGCGATAACATCACCTTCTCACACAATGGAGGTTTAATAGCACCGAGCCGGGTTAGCAAACTGACTGGAAGAGGACTGGGAATCCAATCAGAGGCATCAGTAGA
>HA_batch_10_round_218_probe_5
GTAGAGCATGAATTCTCAAATCTAGAAAGAAGAATAGACAATCTAAACAAGAGAATGGAAGATGGATTTTTAGATGTGTGGACATACAACGCTGAACTTTTAGTTCTACTGGAAAATGAG
>HA_batch_10_round_218_probe_6
AGAACTGATAAATCCCAGCAAATGGGGAAATGTTCTGGATGGAGTCACTGCTTCTTGCCTCGATAGAGGGGCAAGCAGTTTTTACAGGAACTTGGTCTGGCTAGTGAAGCAAAAAATTGG
>HA_batch_10_round_218_probe_7
GCTGACTAAATCTGGAAGTGCTTACCCAGTGTTGAACGTGACTATGCCAAACAATGACAACTTTGACAAACTGTATGTCTGGGGAGTCCACCACCCAAGCACAAACCAAGAGCAGACCAA
>HA_batch_10_round_218_probe_8
TCTGGAGGAACTTAGGTCTTTCTTCAGCTCTGCCAATTCCTCTCAAAGAATCCAGATCTTCCCAGACACAATTTGGAATGTAACTTACACTGGAACAAGCGCAGCGTGTTCAAACTCATT
>HA_batch_10_round_218_probe_9
CAGTTTCTACAGAAATTTAATATGGTTAGTGAAAAAGGGAAACACATACCCAAAGCTCAGCAAGTCCTATATTAACAACAAAGGGAAGGAAGTCCTTGTGCTGTGGGGCATACACCATCC
>HA_batch_10_round_218_probe_10
ATCAAACAAAGGTGTGACAGCAGCATGTACTCATGCTGGAGCAAACAGCTTTTACAGGAATTTAATATGGCTGGTCAAAAAGGGGAACTCATACCCAAAGTTCAGCAAATCCTATGTCAA
>HA_batch_10_round_219_probe_1
TCCAATGGAGCACAGTCAAGCAGAATGGGAAATCAGGAGCATGTAGAAGAGCAAATGTAAATGACTTTTTCAACAGACTGAATTGGCTAACCAAATCTGATGGGAATGCATACCCACTCC
>HA_batch_10_round_219_probe_2
GCTGGAATTTACAGATGAAGACTTCAATTGGACTGGAGTCGCTCAGAATGGAACAAGCTATGCTTGCAAAAGGGGATCTATTAAAAGTTTCTTTAGTCGACTGAATTGGTTGCACAAATT
>HA_batch_10_round_219_probe_3
CCTTCAACCGAAGGAAAAATCAAGAGGAGTGGAAATTAGAAAGACCGAAAATAGAAGGGGTCAAACCGGAATTTGAAGGAAACTACAAAATCCTCCTCCTTTATTTGGCGGTCGCCTTCT
>HA_batch_10_round_219_probe_4
AGAACTTATATGAAAAGGTGAAAAGCCAATTAAAGAACAATGCCAAAGAGATAGGAAATGGGTGTTTTGAGTTCTACCATAAGTGTAACAATGAATGCATGGAGAGTGTAAAAAATGGGA
>HA_batch_10_round_219_probe_5
CAAATGTGACAACAACTGCATTGAGAGCATCCGGAATGGAACTTATGATCATGACATTTACAGAGATGAAGCAATCAACAACCGATTCCAAATTCAAGGAGTCAAATTGACCCAGGGATA
>HA_batch_10_round_219_probe_6
AGGAATGTTGATAGGAACACCTGTTTGTGATCCGCACTTGACCGGGACCTGGGACACTCTCATTGAGCGAGAGAATGCCATTGCCCACTGTTATCCAGGGGCAACCATAAATGAAGAAGC
>HA_batch_10_round_219_probe_7
AAAACCTTTATGATAAAGTCCGACTACAGCTTAAGGATAATGCTAAGGAACTGGGTAATGGTTGTTTCGAGTTCTACCATAAATGTGACAATGAATGTATGGAAAGCGTGAGAAACGGGA
>HA_batch_10_round_219_probe_8
GATGAACAAACTTTTTGAAAGGGTAAGGCGGCAACTCAGGGAAAATGCTGAAGACAAAGGGAACGGATGTTTTGAAATATTCCATAGGTGTGACAACAACTGCATTGAGAGTATTCGAAA
>HA_batch_10_round_219_probe_9
AGCAAAAGCAGGGGTTATACCATAGACAACCAAAAGCAAAACAATGGCCATCATTTATCTCATTCTCCTGTTCACAGCAGTGAGAGGGGACCAGATATGCATTGGATACCATGCCAATAA
>HA_batch_10_round_219_probe_10
TCAGAAAAGCCCGCAAATGGCAATTGATGGGATCAGCAACAAAGTGAACTCAGTGATTGAGAAGATGAATATTCAATTCACTTCAGTGGGCAAGGAATTCAATGATTTAGAGAAAAGGAT
>HA_batch_10_round_220_probe_1
CACTCTCATTGAACGGGAGAATGCCATTGCCTATTGTTATCCAGGGGCAACCATAAATGAAGAAGCATTGAGGCAGAAAATAATGGAAAGTGGAGGTGTCAGCAAGATAAGTACTGGTTT
>HA_batch_10_round_220_probe_2
GACTAATCTGTACATTCAGGCCTCAGGGAGAGTCACAGTCTCTACCAGAAGAAGTCAACAGACCATAATCCCGAACATTGGATCTAGACCTTGGGTGAGGGGTCAATCTGGCAGAATAAG
>HA_batch_10_round_220_probe_3
TGTAAATAAGATCACCTACGGGGCATGTCCCAAGTATGTCAAACAGAGCACTTTGAAACTGGCAACAGGAATGAGGAACGTGCCTGAGAAACAAACCAGGGGTCTGTTCGGCGCAATAGC
>HA_batch_10_round_220_probe_4
AGCAAAAGCAGGGGATACAAAATGAATACTCAAATTTTGGTATTCATTGCCTGTGTGCTGATTAAAGCTAAAGGAGACAAAATATGCCTTGGACACCATGCTGTGGCAAACGGAACAAAA
>HA_batch_10_round_220_probe_5
CCGCGGGACCTACAACAATACGACTGGCAGAGATGTTTTGGTCATGTGGGGGATACATCACCCTGTTTCCACAGACGAGGCGAGAAAACTATATGTCAACAATGACCCATATACATTGGT
>HA_batch_10_round_220_probe_6
CAACAAAGGTGTGACGGCAGCATGTTCTCATGCTGGAGCAAAAAGCTTCTACAGAAATTTACTATGGCTGGTAAAAAAGAAAAATTCATACCCAAAGCTCAGCAAATCCTATATTAACAA
>HA_batch_10_round_220_probe_7
TCCCCAAAAGTTCTTGGCCCGATCATGAAGCCTCATCAGGGGTGAGCTCAGCATGTCCGTATCAGGGAACGCCCTCTTTTTTCAGGAATGTAGTATGGCTTATCAAAAAGAACAATACAT
>HA_batch_10_round_220_probe_8
GTAGACCCGGGATACAAAATAATATTCGAGGCAAATGGAAATCTTGTGGCACCGAGATATGCCTTCGCACTGGAAAGAGGTTTTGGATCAGGAATTATCATTTCAAATGCACCAATGGGC
>HA_batch_10_round_220_probe_9
CAAATGTGTACCCAACAATCAGGGGAACTTACTATAACACTGGAAGACAGCCGATTCTATATTTCTGGGGGGTGCCTCATCCTCCGAACACCAATGTGCTCAACAGATTGTATGGTTCCG
>HA_batch_10_round_220_probe_10
GAAGAGGTGACCTCTGCTACTGAAACAGTGGAGAGTAAAAGCCTAAACAAATTATGTATGAAAGGAAGAAGCCATAAAGACCTGGGCAACTGCCACCCAATAGGAATGCTAATAGGAACG
>HA_batch_10_round_221_probe_1
CTTCCAAAACAAGGAATGGGATCTTTTTGTTGAGCGAAGCACAGCCTACAGCGACTGTTACCCTTATTATGTGCCAGATCATGCCTCCCTTAGGTCAATAGCTGCCTCATCCGGCACCCT
>HA_batch_10_round_221_probe_2
CTTTTAGTCTCCCTGGGGGCAATCAGCTTTTGGATGTGCTCTAATGGGTCTTTGCAGTGCAGAATATGCATCTGAGACCAGAACTTCAAAAATATAAGAAAAAACACCCTTGTTTCTACT
>HA_batch_10_round_221_probe_3
GTTGGTTCTTTTGGAAAATGAGAGAACTTTGGACTATCACGATTCAAATGTGAGAAACCTATATGAGAAAGTAAGAAATCAACTAAAAAACAATGCCAAGGAACTTGGGAATGGTTGCTT
>HA_batch_10_round_221_probe_4
ATGAGGAATGTACCAGAAAAGCAAACCAGAGGAATCTTTGGAGCAATAGCGGGATTCATAGAAAACGGCTGGGAAGGAATGGTTGATGGGTGGTATGGATTCCGATATCAAAACTCGGAA
>HA_batch_10_round_221_probe_5
AGAGTTGCTAGTATTACTTGAAAACCAGAAAACACTAGATGAACATGATGCAAATGTGAACAATCTATACAACAAAGTGAGAAGGGCTCTGGGCTCAAATGCAATGGAAGATGGAAAAGG
>HA_batch_10_round_221_probe_6
GGTCACAATGGAAAAATTCATCTTGTTGAGCACAGTCCTGGCAGTGAGTTTTGCATATGACAGAATTTGTATTGGATACCAAACAAACAACTCAACTGAAACGGTCAACACACTAATTGA
>HA_batch_10_round_221_probe_7
CATGGCCTAAACACAATGTAACCAGAGGAAAAACAGTGTCATGCCCTCATAATGGAAAAAGCAGTTTTTACAAAAATTTGCTGTGGCTGACGGAGAAAGATGGTTCGTACCCAAATGTTA
>HA_batch_10_round_221_probe_8
CTGCATAGGGTCAATCAGAAATGGAACTTATAACCATGAAGTATATAGAGACGAAGCACTGAACAACCGATTCCAGATCAAAGGTGTTGAGCTGAGGTCAGAATATAAAAACTGGATCCT
>HA_batch_10_round_221_probe_9
GGAAATATCAAGAAATCAGGATGAAGAAAGTACTGCTCTTTGCAGCAATCATCACCTGCATCCAAGCAGACGAAATCTGTATTGGATACCTGAGCAACAACTCAACGGAGAAGGTGGACA
>HA_batch_10_round_221_probe_10
GTGCATCATCCTTCTGTCACAACTGAACAAGAAGCTCTGTATGGTTCTGGTGATCGATATGTTAGGATGGGAACTGAAAGCATGAACTTTGCCAGGAGTCCAGAAATTGCGGCAAGGCCT
>HA_batch_10_round_222_probe_1
CGACCTGCCAGTGGGCCAATGCACGACCGAATGTCAGTTAAATGAAGGAGTGATGAACACCAGCAAACCATTCCAGAATACCAGCAAGCATTATATTGGGAAATGCCCTAAATATATACC
>HA_batch_10_round_222_probe_2
GAGGCCCAAAGAGATGGAAGGAGTTTGCTACCCAGGATCAATTGAAAACCAAGAGGAATTGAGATCTCTGTTTTCTTCCATCAAAAAGTATGAAAGAGTGAAGATGTTTGATTTCACCAA
>HA_batch_10_round_222_probe_3
AGGAACAGACCAACCTATACGTTCAGGCATCAGGAAGGGTAACAGTCTCAACCAGAAGGAGCCAACAAACCATAATACCGAATATTGGATCAAGGCCTTGGGTCAGGGGCCAATCAGGGA
>HA_batch_10_round_222_probe_4
TGGACTTTCATGACTCAAATGTGAGAAATCTATATGAAAAGGTCAGGTCACAACTGAGGAATAACGCCAAAGAGATCGGGAATGGTTGTTTTGAGTTTTACCACAAGTGTGATGATGAGT
>HA_batch_10_round_222_probe_5
ACATTAGATGAACATGACACAAATGTGAATAATCTATACAACAAGGTAAAGAGAGCCTTGGGATCTAACGCAATTGAAGATGGAAATGGATGTTTTGAATTATATCATAAGTGTGATGAC
>HA_batch_10_round_222_probe_6
GTAACAGTTACACACTCTGTTAATCTCCTAGAAGACAAACACAATGGAAGGTTATGCAAACTAGGAGGAGTAGCCCCATTACATTTGGGTAAATGTAACATTGCAGGGTGGCTTTTGGGA
>HA_batch_10_round_222_probe_7
ATGAAGGCAACACTAGCAGTCCTGCTGTATTCATTTACAACTGCAAATGCCGACACATTATGTATAGGTTTTCATGCGAACAATTCAACTGACACCGTAGACACGGTACTAGAAAAGAAT
>HA_batch_10_round_222_probe_8
TTTTCAGGAATGTAGTTTGGTTAATTAAGAAGAATAATGCGTACCCAACTATAAAGAGGACCTACAACAACACCAATATAGAGGACCTTCTGATACTGTGGGGAATCCATCACCCTAATG
>HA_batch_10_round_222_probe_9
TTGCAGTGTAGCAGGGTGGCTTCTTGGGAATCCTATGTGCGATGAATTCCTAACTGCACCGGAATGGTCATACATTGTGGAGAAAAACAACCCATCTAATGACTTGTGCTACCCAGGGAA
>HA_batch_10_round_222_probe_10
GCGAGTTCCAATTATCATCAGTCCTTTTCACCAAGTCCAGGAGCGAGACCACAAGTGAATGGTCAATCTGGGAGGATCGATTTCCATTGGATGATGTTAAATCCTAATGACACAGTCACT
>HA_batch_10_round_223_probe_1
TTTGAGGGATGGATTGTAGGGAACCCTTCTTGTGCCAGCAACCTGGGGATCAGAGAATGGTCGTACTTAATTGAAGATCCTTCTGCTCCTCATGGACTATGTTACCCAGGAGAATTGGAT
>HA_batch_10_round_223_probe_2
CTGTTTTCTTCCATCAAAAGATACGAAAGAGTGAAGATGTTTGATTTCACCAAATGGAATGTCACATACACTGGAACCAGTAAGGCCTGCAATGATACATCAAACCAAGGCTCTTTCTAT
>HA_batch_10_round_223_probe_3
TACCCAGGAGAATTGGATAACAATGGAGAGTTGAGGCACTTGTTCAGTGGAATCAAATCTTTCAGTAGAACGGAGTTAATCGCACCTACTTCTTGGGGGGCAGTAAATGATGGAGTATCA
>HA_batch_10_round_223_probe_4
TACTCTTGGAGAATGAAAGGACTTTGGATTTCCATGATTCAAATGTGAAGAATCTATATGAGAAAGTAAGAAACCAGATAAAAAACAATGCAAAAGAAATTGGGAATGGGTGCTTTGAAT
>HA_batch_10_round_223_probe_5
AGTATCTGTGGAGGAGACAAAGACTCTGTATGTCAACAGTGATCCGTACACGCTAGTTTCCACCAAATCATGGAGTGAGAAGTATAAACTAGAGACTGGAGTTCGGCCTGGGTACAATGG
>HA_batch_10_round_223_probe_6
TGGACTCTACCCTATTCAAGATGCCCAATACACAAACAATCGGGGAAAGGACATTCTCTTTGTGTGGGGAATACATCATCCACCCACAGATACTGCACAAACGAACTTGTACACGAGGAC
>HA_batch_10_round_223_probe_7
CTCACTAATCACTATACTACTGCTATCCACCGAACGCATTGCAAATGAAATCTGCATCGGCTATCATTCTGCAAACTCCGCAGAAACTGTGGACACACTAACAGAAAACTGTGTCCCTGT
>HA_batch_10_round_223_probe_8
TTTACTTGAAAATGAGAAGACACTGGACCTCCATGACTCAAATGTCAGGAACCTCCATGAGAAAGTCAGAAGAATGCTAAAGGACAATGCCAAAGATGAGGGGAACGGATGCTTCACCTT
>HA_batch_10_round_223_probe_9
ACATCCCTGACAAGCAGACAAAGGGCTTATTTGGGGCAATTGCCGGATTCATTGAAAATGGTTGGCAAGGCCTGATTGATGGGTGGTATGGATTCAGGCACCAAAATGCTGAGGGAACAG
>HA_batch_10_round_223_probe_10
ATCATTCCCCCAAATGAGCAAGTCGTATAGAAATCCCAGAAACAAACCAGCTCTGATAATTTGGGGAGTCCATCATTCTGTATCAGTTAGCGAGCAGATCAAACTCTATGGAAATGGAAG
>HA_batch_10_round_224_probe_1
ATGTCAGATACACCAGTCCACGATTGCAACACGACTTGTCAAACACCTAAAGGTGCTGTAAACACCAGCCTCCCATTCCAGAATGTACATCCAGTCACAATTGGGAAATGTCCAAAATAT
>HA_batch_10_round_224_probe_2
TGAAACCAGGTCAAACATTGCGAATAAAATCTGATGAGAATCTAATATCTCCCTGGTATGGACACATTCTTTCAGGAGAGAGCCACGGGAGAATTCTGAAGACTGATTTGGAAAGAGGTA
>HA_batch_10_round_224_probe_3
GAAGGCAAGCTCATGGCCAAATCATGAAACAACCAAAGGCATCACAGCTGCATGCTCTTACTCTGGATCTAGCAGTTTTTACCGAAATTTACTGTGGATAACAAAGAAGGGAACTTCCTA
>HA_batch_10_round_224_probe_4
ATCTATTAAGAAATCAAAATGAAGAAAACACTGCTATTTGCAACTATTTTCCTTTGTGTAAAGGCAGATGAAATCTGTATCGGCTATTTAAGCAACAACTCAACAGACAAAGTCGACACA
>HA_batch_10_round_224_probe_5
AGTGACCAAACCAGCCTATATGTTCAAACATCGGGGAGAGTCACAGTCTCTACTAAAAGAAGTCAACAAACTATAGTTCCGGATATCGGGTCTAGACCCTGGGTGAGGGGCATCTCCAGT
>HA_batch_10_round_224_probe_6
CAGACCACAATGGAATGCTGTGTGCAACAAATCTAGGACGTCCCCTCATCCTAGATGCATGTAATGTCGAAGGAATTATCTACGGCAACCCTTCTTGTGACTTTCTGTTGGGAGGGAGAG
>HA_batch_10_round_224_probe_7
CCAGGATATTTCACCGACTATGAAGAACTGAGGGAACAAATGAGTTCAGTATCTTCATTTAAGAGGTTTGAAATATTCCCCGAAGGGAGCTCATGGCCCAACCACAACGTAACCGGAGCA
>HA_batch_10_round_224_probe_8
ATGAAGAAGCTACTGCTATTTGCAGCTACTCTCCTTTCTATAAAAGCGGACGAAATCTGCATTGGCTATTTAAGCAACAACTCAACAGACAAGGTTGACACAATAATCGAGAATAATGTA
>HA_batch_10_round_224_probe_9
TCCATCAATTCTGCTGGAACCACTAAAGCGTGTATGAGAAACGGAGGGAACAGCTTCTATGCAGAGCTAAAATGGCTGGTGTCAGAAACCAAGGGACAGAACTTTCCACAAACAACAAAC
>HA_batch_10_round_224_probe_10
ATGGAGACAGTATCACTAATCCCTATACTACCGTTCCTTGCCGTGAGTAATGAAGGATCTATCTGCTTCGGATATCATGCAAAGGAGTCCGACAAAACTGTGAACACACTATTGGAAAAC
>HA_batch_10_round_225_probe_1
AAAATGCCATTGACGGGATTACTAACAAGGTGAATTCTGTTATCGAGAAGATGAACACGCAATTCACAGTAGTGGGTAAAGAATTCAACAACCTAGAAAGAAGGATAAAAAATTTAAATA
>HA_batch_10_round_225_probe_2
CCTAAGCTCAACAATTCCTACACAAACAACAAAGGAAAAGAAGTGCTTGTAATATGGGGAGTACACCACCCTCCAACTTATAGGGACCAACAAGCCCTCTACCAGAATAACAATACATAT
>HA_batch_10_round_225_probe_3
AACACTTGATGAGCATGATGCAAATGTGAACAATCTGTACAATAAGGTGAAGAGAGCATTGGGGTCAAATGCAATAGAGGATGGGAAGGGATGCTTCGAATTGTATCACAAATGTGATGA
>HA_batch_10_round_225_probe_4
TTTGAGCTCTGTGTCATCATTTGAAAGGTTTGAAAGGACGCGATCCAAGAATTCTTGCACAAGGGAATATGATAACAGTTGCTTCACTAGATCGAATCGGTTATATAATTCGAACTTACA
>HA_batch_10_round_225_probe_5
TCTGATTCTGGGATTATAACATCAGATACTCCGGTTCATGACTGTGACACAAAGTGCCAAACCCCTTATGGAGCTTTGAACAGTAGTCTTCCTTTTCAAAATGTGCATCCTATCACTATT
>HA_batch_10_round_225_probe_6
AGCCCCTTTACAATTAGGGAACTGTAACATAGCAGGATGGATCCTTGGCAATCCAGAATGTGACCTGCTACTCACATCGGATTCGTGGTCTTACATAATAGAGACCTCAGCTTCAAAAAT
>HA_batch_10_round_225_probe_7
AAAAGTACCTCATGGCCAGATCATGAGACAACTAAAGGCACCACTTCCTCATGCTCCCACTCGGGAGCTAACAGTTTTTATCGGAACCTGCTATGGATAGTAAAGAAAGGAAGCTCCTAC
>HA_batch_10_round_225_probe_8
TTTGTTTAAAATAACCAGGAGGCAACTGAGAGAGAATGCTGACGACAAGGGTAATGTATGCTTCATGATAGATCACAGGGGCGTTGTTGCTTCCATAGAATTAATTAGAGGCGGGACTTA
>HA_batch_10_round_225_probe_9
TTAATACTATGGGGGATCCACCATCCTAATGATGAAGCAGAACAAATAAAGCTCTATAAAAACCCAACCACTTACGTCTCTGTCGGAACATCAACACTAAACCAGAGATCAATTCCAGAA
>HA_batch_10_round_225_probe_10
CCTAAGATCAGCAAATCATACACAAATGACAGAGGGAAAGAGGTACTTGTAATATGGGGAGTGCACTATCCTCCGAATGACAGTGACCAAAAAGACCTTTATCAGAATAATCATACATAT
>HA_batch_10_round_226_probe_1
AATAATCATACATATGTTTCGGTTGAATCATCGAAATACTACCAAAGATTCACACCAGAAATAGTAGCAAGACCTAAAGTCAGAGAACAAGCAGGCAGAATAAATTATTACTGGACACTG
>HA_batch_10_round_226_probe_2
AAGGTGAATTCTGTTATCGAGAAAATGAACACCCAATTCACAGCAGTGGGTAAAGAATTCAACAACTTAGAAAGAAGGATAGAAAATTTAAATAAAAAAGTCGATGATGGATTTCTGGAT
>HA_batch_10_round_226_probe_3
GTTACTACCAACACCATAAACAGGAGCTTCCAACCAAATATTGGGCCTAGGCCATTGGTGAGAGGACAACAAGGGTGGATGGACTATTATTGGGGTATTTTAAAGAGAGGAGAAACTTTA
>HA_batch_10_round_226_probe_4
CTATGTCCAAGCCCTCTGAAGCTCATTGATGGGCAAAACTGCGACCTCATCAATGGTGCGTTAGGGAGTCCAGGCTGTGACCACTTACAAGACACTACTTGGGATGTTTTCATTGAAAGG
>HA_batch_10_round_226_probe_5
TCGAAAACGAAAGAACACTGGACCTACATGATGCAAATGTGAGGAACCTACATGAAAGGGTCAAATCACAACTGAGGGACAATGCTAATGACCTAGGGAACGGATGCTTTGAGTTTTGGC
>HA_batch_10_round_226_probe_6
TGAAGGCTTCACTTGGACAGGAATAACTCAAAATGGAGGGAGCAATGCCTGCAAAAGGGGACCCACTAATGGTTTTTTCAGTACATTGAACTGGTTGACTAAATCAGGAAATGCATATCC
>HA_batch_10_round_226_probe_7
GCTTATGTTTCTGTAGTGTCCTCACATTATAATAGAAGGTTCACCCCAGAAATTGAAAAAAGACCTAAGATAAAAAATCAAGAAGGGAGAATTAATTATTACTGGACTCTACTGGAGCCA
>HA_batch_10_round_226_probe_8
ATGAAGAGAACACTGCTTTTAGCAGCATTTGTTATCTGCATCAAAGCGGACGAAATATGTATTGGATACTTAAGCAACAACTCGACGGAAAGGGTGGACACCATAATTGAGAGCAATGTA
>HA_batch_10_round_226_probe_9
GCTCATAGAGAAAACTAACCAACAGTTTGAGCTTGATAATCAAGAATTCACTGAGGTAGAACAGCAAATTGGCAATGTGATAAATTGCACCAGAGAATCCATAACAGAAGTGTGTTCCTA
>HA_batch_10_round_226_probe_10
ATAATGCAGAATCAATAGTTTTGCTCGAAAACCAGAAAACACTTGATGAGCATGACGCAAATGTAAACAATCTATATAATAAAGTAAAGCGGGCAGCGGGTTCTAATGCGGTAGAAGATG
>HA_batch_10_round_227_probe_1
GAATGTATGGAAAGTGTAAAAAACGGAACATATGATTACCCGCAGTATTCAGAAGAGGCAAGACTAAATAGAGAGGAGATAAGTGGAGTAAAATTGGAATCTATGGGAACTTACCAAATA
>HA_batch_10_round_227_probe_2
CTACCAGAATAACAATACATATGTTACAGTTGGATCATCGAAATATTACCGAAGGTTCACACCAGAAATAATAGCCAGACCTGAAGTCAGGAAACAAGCAGGCAGAATAAATTATTACTG
>HA_batch_10_round_227_probe_3
AGAAGGAGGTATCAAGAGGAGTCGAAAGAAGTCAGACAGAAAATGGAGGGGGTCAAGCCGGAAGATGAAGGATTCCAGGGAATCCTCGCCTTTTATTTGTCGGTCGAATCGTCTATGGAA
>HA_batch_10_round_227_probe_4
CGGGCCCTAAAAGACAATGCTATTGATGAAGGGGATGGGTGCTTCAACATTCTCCATAAATGTAATGACTCATGTATGGAAACCATTCGAAATGGGACATATAATCATGAGGACTACAAA
>HA_batch_10_round_227_probe_5
CGGGGTTACTTCAAAATACACAATGGGAAAAGCTCAATAATGAGGTCAGATGCACCTATTGGCATCTGTAGCTCTGAGTGCATCACTCCAAATGGAAGCATCCCCAATGACAAACCCTTT
>HA_batch_10_round_227_probe_6
ACAAATTTGTCAGCACAAGTAATAAGGGAGCCGTTTTCAAATCGAATCTACCAGTAGAGGACTGTCATGCCATATGCCAAACTGCTGCAGGAGTCTTAAGGGTCAATAAAAGATTTCAGA
>HA_batch_10_round_227_probe_7
CAATTTGAAGCGGTGGATCACGAATTCTCAAACTTGGAGAGAAGAATTGACAATCTGAATAAAAGAATGGAAGATGGATTTCTGGACGTTTGGACATACAATGCTGAACTATTGGTTCTT
>HA_batch_10_round_227_probe_8
GGCAGCCAGAGGTCTATTTGGTGCAATTGCTGGGTTCATAGAGAATGGCTGGCAAGGTTTGATCGATGGTTGGTATGGATTTAGGCACCAAAATGCAGAAGGGACAGGGACAGCTGCAGA
>HA_batch_10_round_227_probe_9
GGTGAATCATGAGTTTTCAGAAGTGGAAAGTAGGATAAACATGATTAATTCTAAAATTGATGATCAGATAACTGACATATGGGCATACAATGCTGAATTGCTTGTCCTATTGGAAAATCA
>HA_batch_10_round_227_probe_10
TGTTTCCCGGGGGAGTTGGACAACAATGGTGAGCTACGACACCTTTTCAGTGGAGTGAACTCTTTCAGCAGGACAGAAGTGATAAGCCCCAGCAAGTGGGGGAATGTTCTGGATGGAGTA
>HA_batch_10_round_228_probe_1
TCAAAATACTACCGAAGGTTCACACCAGAAATAATGGCCAGACCTAAAGTCAGAAACCAAGCAGGCAGAATAAATTATTACTGGACATTGTTGGACCAAGGAGACACCATAACTTTTGAA
>HA_batch_10_round_228_probe_2
TGCCCTTTCAAAATATCAATAGCAGAGCAGTAGGAAAATGTCCGAAGTATGTGAAACAAGAGAGCCTACTACTGGCAACAGGGATGAAGAACGTTCCTGAAATTCCAAAAGGAAGAGGCT
>HA_batch_10_round_228_probe_3
CCAAAATATTCAGAAGAATCAAAATTTAACAGGGAAAAAATTGATGGGGTAAAATTGGAATCAATGGGGGTCTATCAGATTCTTGCGATCTACTCAACTATCGCCAGCTCACTGGTGCTT
>HA_batch_10_round_228_probe_4
AGATATGTTAAGCATAGCACTCTGAAATTGAGGATAGAAATGCGTAATGAACCGGGGAAACAAATTAGAGTCATATTTGGTGCAATAGAGGATTTCATAGAAAATGGTTGGAAGGGAATA
>HA_batch_10_round_228_probe_5
TTCAATGATTATGAAGAATTGAAACACCTAATGAGCAACACAAATCATGTTGAGAGAATTCAGATAATTCCCAGGAGCTCTTGGTCCAATCATGACGCCACATCGGGAGTGAGTTCAGCG
>HA_batch_10_round_228_probe_6
AGAGTGATGTACAGGTCGATGCCAATTGCGAAGGGGAATGTTACCACAGTGGAGGGACAATAACAAGCAATTTGCCCTTTCAAAACATCAACAGCAGGGCAGTGGGCAAGTGTCCAAAAT
>HA_batch_10_round_228_probe_7
GGATACTCTCATCAATCATGAAGACTATTATCGCTTTGAGCTACGTTTTCTGTCTGACCTTCGGTCAGGACCTTCCAGAGAGCGACAATAGTACAGCGACACTGTGCCTGGGACACCATG
>HA_batch_10_round_228_probe_8
ATCAAAAAGGACAATACATACCCAACAATAAAGAAAAGCTACAATAATACCAACCAAGAAGATCTCTTGATACTGTGGGGGATTCACCACCCTAATGATGAAGCAGAGCAAACACAGCTC
>HA_batch_10_round_228_probe_9
ACAGAGGGCTGTTTGGAGCTATTGCTGGGTTTATAGAAGGTGGTTGGCCAGGATTGATAAATGGTTGGTATGGATTCCAACATCAGAACGAACAAGGAGTGGGCATTGCTGCAGACAAAG
>HA_batch_10_round_228_probe_10
AATTAAGATCATCCCCAAAAGTTCTTGGCCAAATCATGAAGCCTCATTGGGAGTGAGCGCAGCATGTCCATACCAAGGAGGACCCTCCTTTTATAGAAATGTGGTATGGCTTATCAAAAA
>HA_batch_10_round_229_probe_1
CAATAGATGGAATCACTAATAAGGTCAATTCAATCATTGACAAAATGAACACTCAGTTTGAGGCAGTTGGAAAGGAATTCAACAACCTGGAAAGGAGGATAGAGAACCTAAACAAGAAGA
>HA_batch_10_round_229_probe_2
ATTGGTCCAATCATGAAGCCTCATCAGGGGTGAGCGCAGCATGTTCCTATCTGGGGGAGCCCTCCTTTTTCAGAAATGTGGTATGGCTTATCAAAAAGAATAATACATACCCACCAATAA
>HA_batch_10_round_229_probe_3
CTGAACTCTTGGTAGCAATGGAAAATCAGCACACAATTGATCTGGCCGACTCAGAAATGAACAAACTATACGAACGAGTGAGGAGGCAACTGAGAGAGAATGCTGAAGAAGATGGCACTG
>HA_batch_10_round_229_probe_4
GCAAACAGCTTTTACAGAAATTTGATATGGCTGGTGAAGAAGGGGGATTCATATCCAAAGCTCAGCAAATCCTATGTTAACAATAAAGGGAAGGAAGTCCTTGTGCTATGGGGTATTCAC
>HA_batch_10_round_229_probe_5
ATGCCTCATCAGGAGTGAGCTCAGCATGCCCGTCCAATGGTAGGTCCTCCTTTTTTCGGAATGTAGTGTGGTTGATCAAGAAGGATAATGTGTACAAGACACTGAAGAGGAACTACACCA
>HA_batch_10_round_229_probe_6
CCAAGATGAAACCTGGGACCTTTACGTGGAACGTAGCAGCGCCTTTAGCAACTGCTATCCATATGATGTACCAGACTATGCATCACTCAGATCTCTAGTTGCTTCCTCAGGAACTCTAGA
>HA_batch_10_round_229_probe_7
TATGGCTTATCAAAAAGAACAGTACGTACCCAACAATAAAGAAAACCTACAATAATACCAACCAAGAAGATCTTTTGATACTGTGGGGAATTCATCATCCTAATAATGAGGCAGAGCAGA
>HA_batch_10_round_229_probe_8
CTAGAAAAAAGGATTGAGAATTTGAATAAGAAAGTAGACGATGGATTTTTGGATGTTTGGACGTATAATGCTGAACTGCTCATTTTGCTCGAGAACGAAAGGACTCTAGATTTTCATGAT
>HA_batch_10_round_229_probe_9
CACTACCAAAGTGAACTCAATTATTGAAAAAATGAACACACAATTCACAGCGGTGGGTAAAGAATTCAACCATTTGGAAAGAAGAATAGAGAATTTAAACAAAAAGGTTGATGATGGTTT
>HA_batch_10_round_229_probe_10
ATCTTACATTAACAATAAAGAGAAGGAGGTTCTCGTGCTATGGGCAATTCACCATCCATCTACCAGTACCGACCAACAGAGTCTCTACAAAAATGCAGATGCCTATGTGTTTGTAGGGTC
>HA_batch_10_round_230_probe_1
AGAAATATCCCGTCTATTCAATCTCGAGGCCTGTTTGGGGCCATTGCTGGCTTTATCGAAGGGGGCTGGACAGGAATGATAGATGGATGGTATGGTTATCATCATCAAAATGAGCAGGGA
>HA_batch_10_round_230_probe_2
GCAATGGATAAAACAACATCCAATGTGAATAATATAGTCGACAAAATGTACAAGCCGTATGAAATCATTGATCTTGAATTCAGTGTGGTAGAAACGAGGATTATCACGAGCAATAATATG
>HA_batch_10_round_230_probe_3
ACAGGCATGATAGATGGCTGGTATGGATACCACCACCAGAATGAGCAAGGATCAGGATATGCCGCCGATCAGAAAAGCACACAGAATGCAATTGATGGAATAACAAATAAGGTGAATTCG
>HA_batch_10_round_230_probe_4
CAATAGTTAAACCGGGGGACATCCTAATAATCAACAGTAACGGAAACCTAATTGCTCCTCGAGGTCACTTCAAAGTGCACACTGGGAAAAGCTCAATAATGAGGTCAGATGCACCCATTG
>HA_batch_10_round_230_probe_5
ACTTTACATATGGGGAGTCCACCATCCTTCAACAGACACAGAACAAACTGACTTATATAAGAACAACCCTGGAAGAGTGACCGTTTCTACCAAAACTAGTCAAACAAGTGTAATACCAAA
>HA_batch_10_round_230_probe_6
TTTCTCCAACAACTCTTGGCCCGACCATGAATCCTCATTGGGAGTGAGCGCAGCATGTCCATACCAGGGAATGTCCTCTTTTTTCAGAAATGTGGTATGGCTTATTAGAAAGAAGAACAA
>HA_batch_10_round_230_probe_7
AAAGAGCATTATACCAGAATATAGGAACCTATGTGTCAGTAGGGACATCAACGCTGAACAAAAGATCAACTCCAGAAATAGCCACAAGACCAAAAGTGAATGGACAAGGAGGCAGAATGG
>HA_batch_10_round_230_probe_8
GAAGCTGTTGGCCATGAATTTTCAAACTTGGAGAGAAGAATTGACAATATGAACAAAAGAATGGAAGACGGGCTTCTAGATGTTTGGACATACAATGCGGAGTTGCTGGTTCTTCTTGAA
>HA_batch_10_round_230_probe_9
GAATTGGTTGACTCACTTAAACTTCAAATACCCAGCATTGGAAGTGAGTATGCCAAACAATGAACATTTTGACAAGTTGTACATTTGGGGGGTTCACCATCCGGATACGGATAAGAACCA
>HA_batch_10_round_230_probe_10
AGAAATGGGATCTCTTTGTTGAACGGAGCACAGCTTCCAGCAACTGCTACCCTTATGATGTGCCGGATTATGCCTCGCTTAGGTCACTAGTTGCCTCATCAGGCACCCTGGAATTTACTC
>HA_batch_10_round_231_probe_1
CCAAATATGTAAAGCAAAATACCCTAAAACTAGCAACAGGAATGCGGAATGTGCCTGAAAAGCAAACCAGAGGTCTATTCGGTGCAATAGCTGGATTTATAGAGAATGGATGGGAAGGAA
>HA_batch_10_round_231_probe_2
CTTATTTGGTTTTCAGGAGCAAAAGCAGGGGAAAACAAAAGCAAAAATGAAGGCAATACTAGTAGTTCTGCTATATACATTTGCAACCGCAAATGCAGACACATTATGTATAGGTTACCA
>HA_batch_10_round_231_probe_3
AGCTCAATAATGAGATCAGATGCTCCCATTGAGACTTGTATTTCTGAATGCATCACTCCAAACGGGAGTATCCCCAATGACAAACCTTTCCAAAATGTAAACAAGATAACATATGGAGCA
>HA_batch_10_round_231_probe_4
AAAGGGTCATACAATAATACAAGTGGGGAACAGATGTTGGTCATTTGGGGAGTACATCACTCCAATGATGAAGCTGAACAAAGGACATTGTATCAGAATGTTGGGACCTATGTATCAGTG
>HA_batch_10_round_231_probe_5
GGTCCAGCTCTAATAATTTGGGGAATCCATCATTCCGGATCAACTACTGAACAGACCAGATTATACGGGAGTGGGAACAAACTAATAACAGTTGAGAGTTCCAATTATCAACAGTCCTTT
>HA_batch_10_round_231_probe_6
ACCCAAATTTGAGCAAATCTTATATGAATAACAAAGAAAAAGAAGTACTTATACTATGGGGCGTTCATCACCCTTCTAACATAGAGGATCAAAGGACCATCTATCGCAAGGAAGATGCTT
>HA_batch_10_round_231_probe_7
AAATTGGAATCAATGGGCACTTATCAGATACTATCAATCTACTCAACAGTGGCAAGTTCCCTAGCACTGGCAATCATGGTAGCTGGTCTGTCTTTTTGGATGTGCTCCAATGGATCATTG
>HA_batch_10_round_231_probe_8
ACTTTATAGCTCCCGAATATGCATACAAAATCGTAAAACAAGGGAAATCAACAATCATGAAAAGTGAATTGGATTATGGTAATTGTAATACCAAGTGTCAGACCCCATTGGGCGCTATAA
>HA_batch_10_round_231_probe_9
GAAGTGTCAGGCGGAGTCAAAATTAGAAAGACAGAAAATGGAGGGGCTCAAGCAGGAATCTGATCGAACCTGCGAAGGGGACTCCATGTATTCGAGGGTGAAATGGTATCGAGCGATGGC
>HA_batch_10_round_231_probe_10
GGGCAATTGATAAAATAACATCCAAGGGTAATAACATAGTGGACAAAATGCACAAGCAGTATGAAATTGTCGATCAAGAATTCAGTGAGGTCGAAAGTAGACTTAACGTGATCAGTAATC
>HA_batch_10_round_232_probe_1
TGAATGGAATCCCTCCACTTGAATTGGGAGATTGCAGCATCGCTGGATGGCTCCTTGGAAACCCAGAATGTGATAGGCTTCTAACTGTGCCAGAATGGTCATATATAATGGAGAAAGAGA
>HA_batch_10_round_232_probe_2
TATTCTAGACACCTGTACCATTGAAGGGCTAATCTATGGCAACCCTTCTTGTGATCCATTATTGGGAGGAAGAGAATGGTCCTATATCGTAGAGAGACCATCTGCTGTTAATGGATTGTG
>HA_batch_10_round_232_probe_3
AGCCTCCCATTTCAAAATATACATCCAGTAACAATTGGAGAATGTCCAAAATATGTAAAAAGTACTAAACTTAGAATGGCCACAGGATTAAGAAATATCCCGTCTATTCAATCTAGAGGC
>HA_batch_10_round_232_probe_4
AGTGTAAAAAATGGAACTTATGATTATCCAAGATACTCAGCGGAATCAAAGTTAAATAGAGAAAAAATTGACGGAGTGGAGTTAAAATCAATGGGAGTTTATCAGATTTTGGCAGTATAC
>HA_batch_10_round_232_probe_5
GCCAAAGAAATTGGTAATGGGTGCTTTGAATTCTATCATAAATGTGATGACACATGTATGGAAAGCGTCAAGAATGGGACTTATGATTACCCAAAGTACTCAGAAGAATCTAAACTGAAC
>HA_batch_10_round_232_probe_6
TGGTCTTTATCCTGTTCAAGACGCCCAATACACAAACAATCAGGGGAAAGACATTCTTTTTGTATGGGGAATAAATCATCCACCCACCGATACTGTACAGACAAATTTGTACACAAGAAC
>HA_batch_10_round_232_probe_7
AATCTCAACAATCAGAAACCGAGACAAAATGGCTCTAAATGTCATTACAATCCTGACACTTATAAGCGTGTGTGTAAAGGCAGACAGAATATGTGTGGGTTATCTGAGCACCAATTCGTC
>HA_batch_10_round_232_probe_8
AGAATGTGACCTGTCATTCACGGCAAATTCATGGTCCTACATAATAGAAACCTCAAATTCAGAAAATGGAGCATGCTATCCCGGAAAATTCACTGATTATGAGGAATTAAGGGAAAAGCT
>HA_batch_10_round_232_probe_9
AGGACATCCCCTCATCCTAGATACATGCACTATCGAGGGACTGATCTATGGCAACCCTTCTTGTGACCTGTTGTTGGGAGGAAGGGAATGGTCGTACATCGTCGAAAGACCATCGGCGGT
>HA_batch_10_round_232_probe_10
AAAACAAATGAGAAGTTCCACCAGATCGAGAAGGAATTTTCAGAAGTTGAGGGGAGGATCCAAGACCTAGAGAAGTATGTCGAAGACACGAAAATAGACCTCTGGTCTTACAATGCAGAA
>HA_batch_10_round_233_probe_1
ATCAGAAATGGGACTTATAACCATAATGTATACAGGGACGAAGCATTAAATAACCGATTTCAGATCAGAGGTGTTGAACTAAAGTCAGGATACAAAGAGTGGATCCTGTGGATTTCCTTT
>HA_batch_10_round_233_probe_2
TGGGACCATCGTAAAGACTCTCACAAACGAACAGGAAGAGGTGACCAACGCTACTGAAACAGTGGAGAGTACAGGCCTAAACAGATTATGTATGAAAGGAAGAAACCATAAAGACCTGGG
>HA_batch_10_round_233_probe_3
GCACTTGATAAAATAACATCCAAAGTGAATACTATAGTGGACAAAATGAACACGCAGTATGAAATCACTGATCACGAATTTAGTGAGGTAGAAACTCGACTTAACACGATCAATAATAAG
>HA_batch_10_round_233_probe_4
TGGGTTCAGAAAGTTACAACAGGAGGTTCACTCCTGAGATCAGTACAAGACCTAGAGTAAATGGTCAGGCTGGGAGAATGACATTCTACTGGACCATAGTGAAACCGGGAGAAGAAATAA
>HA_batch_10_round_233_probe_5
GTGATAGCGATACTGGTAACAACCGGAAAGTCAGACAAAATATGCATCGGATATCATGCTAACAATTCAACAACAACGGTGGACACAATACTTGAAAAGAATGTAACTGTCACGCACTCA
>HA_batch_10_round_233_probe_6
GCAATTGATAAAATAACCTCAAAAGTGAATAACATAGTGGCCAAAATGAACAAGCAGTATGAAATTATCGATCATGAATTCAGCGAGGTTGAAACAAGACTTAACATGATTAATAATAAG
>HA_batch_10_round_233_probe_7
AAACAGGCATAATGGGAAACTATGCAAACTAAGAGGAGTAGCTCCATTACATTTGGGTAAATGTAACATTGCTGGATGGCTTCTGGGAAATCCAGAGTGTGAATCACTCTCCACAGCAAG
>HA_batch_10_round_233_probe_8
GTAAACACATTAACAGAGAGGGGAATCGAGGTAGTAAATGCCACAGAAACGGTAGAGACTGCAAATACTAAGAAAATATGTACTCGGGGAAAAAGACCAAAAGATCTGAAACAATGCGGA
>HA_batch_10_round_233_probe_9
CCAACACAGAGTTTGAGTCGATAGAATCTGAATTCAGTGAAATTGAACACCAAATCGGTAATGTAATCAATTGGACCAAAGATTCAATAACAGATATTTGGACTTATCAGGCAGAACTAT
>HA_batch_10_round_233_probe_10
ATGGGCTTCACCTATAGTGGAATAAGGACCAATGGAGCGACAAGTGCCTGCACAAGATCAGGTTCTTCTTTCTATGCAGAGATGAAGTGGTTGCTGTCGAATTCAGACAATGCAGAATTC
>HA_batch_10_round_234_probe_1
GAGGATAAGGAGGCACAGCTGCACTGTGCAATGTCAGACAGAAAAAGATCGCTTAAACACAGAACAGCGATGCCAAAATGTAAGTAAGTATGCATTTGGAAAATGCTCAAAATATAGTGG
>HA_batch_10_round_234_probe_2
TTGGACTCTACTGAATCCTGGAGACACAATAATATTTGAAGCAACTGGAAATTTAATAGCACCATGGTATGCCTTCGCACTGAGCAGAGGCTCTGAATCAGGAATCATCGTATCGAATGC
>HA_batch_10_round_234_probe_3
GACGGGAATGCGTACCCTCTCCAGAATTTGACAAAAGTAAACGGCGGTGATTACGCAAGACTCTACATCTGGGGAGTCCACCACCCTTCGACAGACACTGAGCAAACCGACTTGTACAAG
>HA_batch_10_round_234_probe_4
CACAGAATTCTCGATGGGAGAGACTGCACATTAGTGGATGCTCTGCTAGGGGACCCTCATTGTGATGTTTTTCAAGATGAAACATGGGACCTTTATTTAGAGCGCAGCAATGCCTTCAGC
>HA_batch_10_round_234_probe_5
CCAAGATGAAACCTGGGATCTTTATGTGGAACGTAGCAGCGCCTTCAGCAACTGCTATCCATACGATGTACCAGACTATGCATCACTCAGGTCTCTAGTTGCTTCCTCAGGAACCCTAGA
>HA_batch_10_round_234_probe_6
GAGAAGAATGTCACTGTGACTCACGCTCGAGACATCCTTGAGAAGACCCACAATGGGAAATTGTGCAAACTGAAGGGAATCCCTCCGCTTGAATTGGGAGATTGTAGCATCGCTGGATGG
>HA_batch_10_round_234_probe_7
TCTATTGGGACACAGTAAAACCAGGAGACATCCTTTTAATTAATAGCCAAGGGAATCTAATTGCCCCTCGCGGTTCCTTCAAAATACAAAGTGGAAAAAGCTCAATAATGAGATCAGATA
>HA_batch_10_round_234_probe_8
TATCAAGCCAATTATTAAACAATGCCAAAGAAAATCGAAACGGGTGTTTTGAATTCTATCATAAGTGTAACGATGAATGCATGGAGAGTGTGTCAAATGGAACTTATGACTATCCAAAAT
>HA_batch_10_round_234_probe_9
TACTGGACTCAGAAACGTCCCAGCGATTGCCTCTAGAGGCCTGTTTGGTGCAATAGCGGGTTTCATAGAGGGCGGTTGGCCAGGTTTAATAAATGGCTGGTATGGATTCCAACATCGAAA
>HA_batch_10_round_234_probe_10
GCAGGCAGCAGATCTTAAGAGCACTCAAGCAGCTATAGATCAAATCAATGGGAAATTAAACAGAGTGATTGAGAAAACAAATGAGAAATTCCATCAGATTGAAAAGGAGTTCTCAGAAGT
>HA_batch_10_round_235_probe_1
GAGTTCTATCACAAGTGTGATGATGAGTGTATGGAAAGTGTGAAGAATGGCACATATGATTATCCCAAATATTCAGAAGAGTCTAAGTTGAATCGAGAAGAAATAGACGGAGTGAAACTA
>HA_batch_10_round_235_probe_2
ACGGGAATGCATACCCTCTCCAGAATTTAACAAAGGTAAACAACGGTGATTATGCAAGGCTTTACATTTGGGGAGTTCATCATCCTTCAACAGACACTGAGCAAACCAACCTGTACAAAA
>HA_batch_10_round_235_probe_3
GGATCATACAACAATACAAGCGGAGAGCAAATGCTGGTCATTTGGGGAGTGCATCATCCCAATGATGAAACTGAACAAAGAGCATTATACCAGAATGTAGGAACCTATGTATCAGTAGGG
>HA_batch_10_round_235_probe_4
CTAGTAGAAACCAACGTCCCTGTGACACATGCCAAAGAATTGCTTCACACAGAGCACAATGGAATGTTATGTGCAACAAACCGGGGGCATCCTCTTATCCTAGACACCTGCACCATTGAA
>HA_batch_10_round_235_probe_5
TGGCTTGTGAATAAGCTAAACAGATACCCTGTAGTTAAGGGTGAATACAATAATACAACAGGCAGAGACGTTCTAGTACTGTGGGGAATTCACCATCCTGACACAGAGGCAACTGCCAAT
>HA_batch_10_round_235_probe_6
AGCATGAGACAACTAAAGGTGTTACAGCAGCCTGCTCCTACTCTGGGACTAGCAGTTTTTATCGAAATTTGCTGTGGCTAACAAAGAAGGGGAATTCATATCCAAAACTCAGCAAATCAT
>HA_batch_10_round_235_probe_7
GAGATCAATTCCAGAAATAGCCACCAGGCCCAAAGTAAATGGACAGAGCGGAAGAGTGGAATTCTTTTGGACAATTTTAAAGCCCAATGATGCAATTAATTTTGAGAGTAATGGGAACTT
>HA_batch_10_round_235_probe_8
CAGTTGTTGGGGCAAGACCTCAGGTCAATGGACAAAGCGGGCGAATTGTTTTCCACTGGACATTAGTACAACCAGGCGATAATATCACTTTCTCACACAATGGGGGTCTGATAGCACCAA
>HA_batch_10_round_235_probe_9
TGAGAATTTGAACAAAAAGGTTGATGATGGGTTTTTAGATGTATGGACATATAACGCTGAATTACTTATTTTGCTTGAAAACGAAAGAACCCTAGATTTCCATGACCTTAACGTGAAAAA
>HA_batch_10_round_235_probe_10
AAACGAATGAGAAAGACCCTCAGATTGAAAAGGATTTCTATGAGGTTGAAGGGAGGATTCGGGGCCCCGAGAAGTCAGTTGTAGACCCAAAGATTTATATTTGGTTTAATAATGAGCAAG
>HA_batch_10_round_236_probe_1
TCAACAAAATAAGCACTGGCTTCACTTATGGATCCTCCATAAATTCGGCCGGAACCACTAAAGCATGCATGAGGAACGGAGGGAATAGCTTTTATGCAGAGCTCAAGTGGCTGGTATCAA
>HA_batch_10_round_236_probe_2
CAATAAATGAAATAACAACAAAGATTAACAACATAATAGAGAAGATGAACGGAAACTATGATTCGATAAGAGGGGAATTCAATCAAGTAGAGAAGAGGATTAACATGCTCGCCGATCGAG
>HA_batch_10_round_236_probe_3
GTCGAAGGGCTGATTTATGGCAATCCTTCTTGTGATCTGCTATTGGGAGGAAGAGAATGGTCATACATTGTTGAAAGACCATCAGCGGTAAATGGTACATGTTATCCTGGGAATGTAGAA
>HA_batch_10_round_236_probe_4
TGGAAGACGGATTCCTAGATGTCTGGACTTATAATGCAGAACTTCTGGTTCTCATGGAGAATGAGAGAACTCTGGACTTCCATGACTCAAATGTCAGGAATCTTTATGACAAGGTCAGAC
>HA_batch_10_round_236_probe_5
GCCAGTCTTACATAAATAACAAAGGAAAAGAAGTTCTCGTAATCTGGGGAGTGCACCACCCTCCAAATTACAGTGACCAACAAGCCCTATATCAGAATAATCATACTTATATTTCAGTTG
>HA_batch_10_round_236_probe_6
GTGATGATGAGTGCATGGAGAGTGTGAAAAACGGCACATATGACTATCCCAAGTATTCAGAAGAGTCCAAATTGAATCGGGAAGAAATAGACGGAGTGAAACTAGAATCAATGGGAGTTT
>HA_batch_10_round_236_probe_7
ATTCCATGACCTTAACATAAAAAGTTTATATGAAAAGGTCAAATCACACCTGAGGAACAATGACAAGGAAATCGGTAATGGCTGCTTTGAGTTTTATCACAAACGTGATAATGAGTGCCT
>HA_batch_10_round_236_probe_8
CGGTGTACAAATTGACACCAATTGTGAAGGAGACTGCTATCATAGTGGAGGAACAATAGTAAGTAAGTTGCCTTTCCAGAATATCAATAGCAGAGCAGTAGGGAAATGTCCAAGGTATGT
>HA_batch_10_round_236_probe_9
TCCCTCAGATCACTAGTTGCCTCATCAGGCACCCTGGAGTTCATCAATGAAGACTTCAATTGGACCGGAGTTACACAGAACGGGGGAAGCTATGCTTGCAAAAGAGAATCCAGAAACAGT
>HA_batch_10_round_236_probe_10
TAATACAAACAAAACTTTCCAGAATATAGAAAAGAATGCTCTTGGGGACTGTCCGAAATATATAAAATCTGGACAATTGAAGCTTGCAACAGGACTAAGAAATGTCCCTTCCATTGTTGA
>HA_batch_10_round_237_probe_1
TCCTTGAACGAACTAGAAGAATTGAAGGCTCTTATTGGATCAGGAGAAAGAGTGGAGAGGTTTGAGATGTTTCCCAAAAGTACATGGGCAGGAGTGGACACCAGTAGTGGAGTAACAAAG
>HA_batch_10_round_237_probe_2
TGAGTCAGGAATCATTGTCTCAAATGCATCGATGGATGAGTGTAACGCGAAATGTCAAACGCCCCGAGGAGCGATAAACAATAGCCTGCCCTTCCAGAATGTACACCCAATCACAATAGG
>HA_batch_10_round_237_probe_3
ACACCAACAGTGGGGTAACAAAAGCCTGTCCTTACAATAGTGGTTCGTCCTTCTACAGAAACCTTTTATGGATAATAAAAACAAAGTCAGCAGCATATCCAGTAATTAAAGGAACTTACA
>HA_batch_10_round_237_probe_4
AACACAAACAGAACATTCCAAAACATCGATAGGAATGCTCTAGGTGATTGTCCCAAATACATAAAGTCTGGTCAGCTTAAGCTAGCCACTGGACTCAGAAATGTGCCAGCTATATCGAAT
>HA_batch_10_round_237_probe_5
GTACGAGAAAGTCAAATCGCAATTGAGAAATAATGCCAAAGAAATTGGAAACGGTTGTTTTGAATTCTACCACAAATGTGATGATGAGTGTATGGAGAGTGTGAAAAATGGCACATATGA
>HA_batch_10_round_237_probe_6
GGATACAAAATGAACAATCAAATCCTAATACTCGCTCTTGTGACGATAATCCCGACAAATGCAGACAAGATTTGCCTTGGGCATCATGCCGTGCCAAACGGAACTAAGGTAAACACACTG
>HA_batch_10_round_237_probe_7
CACTCAAGCAGCCATTGATCAGATCAATGGGAAGCTAAACCGCCTTATTGAGAAGACAAATGAGAAATACCATCAAATCGAAAAAGAGTTTGAGCAGGTCGAAGGAAGGATCCAGGACCT
>HA_batch_10_round_237_probe_8
ACCGTGAATGAGGAGGCACTCAGACAAAAGATAATGGAGAGCGGAGGGGTTGACAAGATAAGCACAGGATTCACATACGGATCAAACATCAACTCTGCTGGAACTACCAAAGCATGCATG
>HA_batch_10_round_237_probe_9
CTAATAACTCCATGGTATGGACACGTTCTTTCAGGAGAAAGCCACGGAAGAATCCTATCCACTGATTTAGAAAGGGGTAGCTGCACAGTGCAGGGTCAAACAAAAAAAGGCATGCAACAA
>HA_batch_10_round_237_probe_10
CTAAGAAATGTGCCTGCTACAACAGGTAGAGGGTTATTTGGTGCCATAGCTGGATTCATAGAAGGAGGTTGGCCAGGACTAATTGCTGGCTGGTACGGATATCAGCATTCAAATGATCAA
>HA_batch_10_round_238_probe_1
TGATGGCTTCCTAGACGTTTGGACATACAATGCCGAGCTGTTAGTCCTATTGGAAAATGAAAGGACTCTGGATTTCCACGACTCTAATGTAAAGAACCTATATGAAAAAGTAAGAAGCCA
>HA_batch_10_round_238_probe_2
GATATGTTGAAGATACTAAGATAGATCTCTGGTCTTACAACGCGGAACTTCTTGTCGCTCTGGAGAATCAACACACAATTGATCTGACTGACTCAGAAATGAACAAACTCTTTGAAAAAA
>HA_batch_10_round_238_probe_3
TTCGCACTGAACAAGGATTCTGGTTCTGGAATTATAACGTCGGATGCTCCGGTTCACAATTGTGACACAAAGTGCCAAACCCCTCGTGGGGCCTTGAACAGTAGTCTTCCTTTTCAGAAC
>HA_batch_10_round_238_probe_4
AGAAAAGAGAAGGGGTCAAGCTGGAATCTCAAGGGACTTACAAAATCCTTACCATTTATTCGACTGTCCCCTCATCTCTTGTACTTGCGGTGGGGTTTGCTGCCTTCTTGTTCTGGGTCC
>HA_batch_10_round_238_probe_5
ATCGTGGCCAAACCATGAGACAACCAAAGGTACCACAGTTGCGTGCTCCCACTCTGGAACCAACAGTTTCTACCGGAACTTACTATGGATAGTGAAGAAGACAAACTCCTATCCTAAGAT
>HA_batch_10_round_238_probe_6
TCATAAGATCCTTGATGGGAAAAGCTGCACCTTAATAGATGCCCTGCTTGGAGACCCTCATTGCGATGTTTTTCAAGGTGAGACATGGGATCTCTTTGTTGAGAGGAGCAATGCTTTCAG
>HA_batch_10_round_238_probe_7
GGGGACAATAATTGGACCACCTCAATGTGATCAGTTCCTAGAGTTTTCAGCCGACTTGGTCATCGAGAGACGGGAGGGAAATGATGTTTGTTATCCTGGGAAATTTTCAAATGAAGAAGC
>HA_batch_10_round_238_probe_8
CTCACAGCCAATCTTATATTTCTGGGGTGTGCACCATCCCCCGGATGACAATGAGCAAGCTAACTTATATGGCATTGGTAGCCGATACGTTAGGATGGGAACTGAAAGCATGAATTTTGT
>HA_batch_10_round_238_probe_9
ACTAGTTCAAGACACAAAGGAGCCATTTTCAGATCAGACCTCCCAATTGAAAATTGTGATGCTGTCTGTCAAACATTAACAGGAGCAATAAATACAAACAAAACCTTCCAAAATGTTAGT
>HA_batch_10_round_238_probe_10
TACTAATAGAGGGGTGACAAACGCTTGCCCCTCTTATACTATTGATTCATCTTTTTACAGAAACCTCGTATGGATAGTAAAAACTGATTCAGCAACATATCCAGTAATTAAAGGGACGTA
>HA_batch_10_round_239_probe_1
GGGTGCTGAACGAAGTGGAAGAACTGAAAGCATTCATTGGGTCCGGAGAGAAAGTACAGAGATTTGAAATGTTTCCCAAGAGCACGTGGACCGGAGTGGACACTAACAGTGGAGTTACGA
>HA_batch_10_round_239_probe_2
GGGGTTGGTATGGCTGCAGACAGGTATTCAACCCAAAAGGCAGTTGATAAGATAACATCCAAGGTGAATAATATAGTTGACAAAATGAACAAGCAATATGAAATAATTGACCATGAATTC
>HA_batch_10_round_239_probe_3
TCCACCGAAACTGTCGACACACTAACAGAGAGCAATGTTCCTGTAACACACACTAAAGAATTGCTCCACACAGAACACAATGGGATGTTGTGTGCAACTGATCTAGGACATCCCCTCATT
>HA_batch_10_round_239_probe_4
GTACCACCATGAGAATTCTCTAGGCTCAGGGTCTGTGGCAGACAAAGTGTGCTCTCAAAAGGTGGTAGTCGGGCTCACAAGTAAGGTCAATTATATCATACACAACATTAACACCCATTT
>HA_batch_10_round_239_probe_5
CATTATAGCAGAAAATTCACCCCAGAAATAGCCAGGAGACCCAAGGTGAGAAATCAGGAAGGAAGAATCAACTACTACTGGACTCTGCTAGAACCCGGAGATACAATAATATTTGAGGCA
>HA_batch_10_round_239_probe_6
AGAGGCTCTAGATCAGGAATCATCGTCTCAAATGCATCGATGGATGAGTGTGACGCGAAGTGTCAAACACCTCAGGGGGCAATAAACAGTAGTCTTCCCTTTCAGAATGTACATCCATTT
>HA_batch_10_round_239_probe_7
ACAAAATAGTGCTTGTACTCACGCTCTTTGGAGCAGTGAATGGTCTTGACAAAATATGCCTGGGACATCATGCAGTCCCCAATGGCATCATTGTAAAGACCCTCACGAATGAGAAAGAGG
>HA_batch_10_round_239_probe_8
AAGTAAAATCTGATGGGAAATTAATAGCTCCATGGTATGGATACAGTTCTTCACGAGAGAGCCACTGTAGACTTCTGACAAGATCTACAATAACGGGTAGCTGCACAGTGTCATGTCAGA
>HA_batch_10_round_239_probe_9
AAAGACAGAAAATGGAGGGGCACAAGCTGGAATCTGAACGAACCAGCAAAATCCTCTCCATTTATTCGAGGGTTGCATCATATATTGTGATTGCAATGGGGTTTGTTGCCTTGAGGTTTG
>HA_batch_10_round_239_probe_10
TAGGTATCAAGAGGAGTGGAAAGAAGAAAGACAGAAAATGGAGGGGGCCAGGCCGGAAGATGAATCATTTCAGGGAATCCTCGTCTTTTATTCGTCGGTCGAATCGGCTATGATAATCGC
>HA_batch_10_round_240_probe_1
AATACCAAATATCCGGAGCAGAACGTAACTATGCCAAATGATGACAAATTTGACAAATTGTACATTTGGGGGATTCACCATCCGGGCTCGGACAGAGACCAGACCAGCCTATATGTTCAA
>HA_batch_10_round_240_probe_2
AGCAAAAGCAGGGGAAGATTTCAACAAACAGACAAAAGGAAAATGGATATCAAAGCAGTCGCATTGTTGATTCTAACCAGCACGTGCATACAAGCTGACAGAATCTGTGTTGGGTATTTA
>HA_batch_10_round_240_probe_3
AAGGGAAAGGAAGTCCTCGTACTATGGGGCATTCACCATCCATCTACCAGTAACGACCAACAAAGTCTCTACCAGAATGCAGATGCCTATGTTTTTGTGAGCTCATCGACATACAGCAAG
>HA_batch_10_round_240_probe_4
GGAAAGAGCTCAATAATGAGGTCAGATGTGCCCATTGATACTTGTGTTTCTGAATGCATCACTCCAAATGGAAGCATTCCCAATGACAAGCCCTTTCAAAACGTAAATAAGATCACATAT
>HA_batch_10_round_240_probe_5
CCAGGTCAAGTAGAGGGCTATTTGGAGCTATAGCAGGATTCATAGAAGGAGGCTGGCCAGGGCTGGTTGCCGGGTGGTATGGTTTCCAACATTCAAATGATCAAGGGGTTGGCATGGCTG
>HA_batch_10_round_240_probe_6
TGTACTGGAAAAGAATGTGACCGTGACTCACTCAATTAATTTGCTTGAAGACAGCCATAATGGGAAACTCTGCAGCCTAAACGGAATAGCTCCCCTGCAACTAGGGAAATGCAATGTAGC
>HA_batch_10_round_240_probe_7
CCAAATTATACGGGAGTGGAAGCAAGCTAATAACAGTTGGGAGTTCCAATTATCAACAGTCCTTTATGCCGAGTCCGGAGGCGAGACCACAAGTGAATGGCCAATCGGGAAGGATCGACT
>HA_batch_10_round_240_probe_8
TATGCTATCCCGGGAAATTCACAAATGAAGAATCACTAAGACAGATTCTCCGAGGGTCAGGAGGAATTGATAAAGAATCGATGGGTTTCACTTACAGTGGAATAAGAACCAATGGAGCAA
>HA_batch_10_round_240_probe_9
CGAAAGTAGATCTTTGGTCTTACAATGCCGAGCTTCTTGTTGCTTTAGAAAACCAGCATACAATTGATTTAACTGATTCAGAAATGAACAAGTTGTTTGAAAAGACTAGGAGGCAATTGA
>HA_batch_10_round_240_probe_10
GCTAGGAAGGCAGAAAAGGGAGGGGGTTAAACTGGAATATGAGGGGACTTACAAAATACTTTCCATTTATTATACTGTCGCCTCATCTCTTGTGCCTGCAATGCGGTCCTTTGCCTTCTT
>HA_batch_10_round_241_probe_1
ACACAGGAGATGGTTGCTTTGAAATTCTACATAAGTGTGATGACAATTGCATGGAAACAATCAGAAACGGGACATACAATCACAAAGAATATGAGGAAGAAAGCAAAATCGAACGGCAGA
>HA_batch_10_round_241_probe_2
CCAAGATATGGTTATATAATCGAGGAGTATGGAAAAGGAAGAATCTTCCAAAGCCCAATCAGAGTCGCCAGATGCAACACCAAATGCCAGACTTCTGTCGGAGGGATAAACACCAACAAA
>HA_batch_10_round_241_probe_3
AGTGGCTACAAAGATGTGATACTTTGGTTCAGCTTCGGGGCGTCATGTTTCATTCTTCTGGCCATTGCAATGGGCCTTATCTTCATGTGTGTGAAGAATGGAAACATGCGGTGCACTATT
>HA_batch_10_round_241_probe_4
TAACAATGGGGTAACAAGAGCTTGCCCCGACAATAGTGGTTCATCTTTCTACAGAAACCTCTTATGGATAACAAAGACCAATTCTGCAGCATATCCAGTAATTAAAGGAACTTACAACAA
>HA_batch_10_round_241_probe_5
CAGATCACAATGGAATGCTGTGTTCAACAAATCTAGGACATCCCCTCATCTTAGATACATGTAACGTGGAAGGACTGATCTACGGCAACCCTTCTTGTGACTCTTTGCTGGGAGGAAGAG
>HA_batch_10_round_241_probe_6
CTGGACATACAATGCCGAACTTCTAGTTTTAATGGAGAATGAGAGGACACTTGATTACCATGATTCTAATGTGAGGAATCTATATGATAAGGTCAGAATGCAACTGAGGAACAATGCTAA
>HA_batch_10_round_241_probe_7
CCAGTAATTAGAGGGACTTACAAAAACACTGGAAACAAACCGATTCTTTATTTCTGGGGTGTGCACCATCCGCCTGACATCAATGAGCAAAATACCCTGTATGGATCTGGTGACAGATAT
>HA_batch_10_round_241_probe_8
CAGAACGTACATCCTATCACCATTGGAGAATGCCCCAAGTACGTCAAAAGCACCAAACTAAGAATGGCAACAGGATTGAGAAATGTCCCATCTATTCAGTCCAGAGGGCTGTTCGGGGCA
>HA_batch_10_round_241_probe_9
CTTCGACAGGAAAGATATGCAACAATCCCCATAAGATCCTTGATGGGAGGGATTGCACACTAATAGATGCCCTGCTGGGAGATCCTCATTGCGATGTTTTCCAAGATGAGACATGGGACC
>HA_batch_10_round_241_probe_10
AAACAAATATCCAGCGCTGAACGTTACTATGCCCAACATTGACAAATTTGACAAGTTGTACATTTGGGGGGTTCACCACCCAAGTACGGATAGTGACCAAATCAGCTTGTATGCTCAAGC
>HA_batch_10_round_242_probe_1
AACAGTGGAAACTGCGTAGTACAGTGTCAGACCGAGAAAGGTGGCTTAAACACGACCTTGCCGTTTCACAATGTCAGCAAATACGCATTTGGTAAATGCCCCAAATACCTTGGAGTTAAG
>HA_batch_10_round_242_probe_2
CAAGAAGGGAGAATCAACTACTACTGGATTCTGCTAGAACCCGGTGACAAAATAATATTTGAAGCAAATGGAAATCTAATAGCGCCGCGGTATGCTTTCGCACTGAGTAGGAGCTTTGGA
>HA_batch_10_round_242_probe_3
CGACGCTAATGTCAGGAACCTTCATGATCAAGTCCGTAGAGTGTCACTGAGGGCCAATGCAATTGATGAGGGGAATGGATGTTTTGAACTCCTCCATAAATGTAATGATACCTGTATGGA
>HA_batch_10_round_242_probe_4
TCAATCCCAGAAATAGCCACCAGACCCAGGGTGAATGGGCAAAGTGGGAGAATGGAATTTTTCTGGACAATACTAAGACCGAACGACGCAATCAGCTTCGAAAGTAATGGGAATTTCATA
>HA_batch_10_round_242_probe_5
CCATTGATAGGACCAAGGTCTCTTGTCAACGGTTTGATGGGAAGAAATGATTATTATTGGTCTGGATTGAAACCGGGTCCAACACTGCCAATAAAATCTGATGGGAATCTAATAGCTTCC
>HA_batch_10_round_242_probe_6
GCATATAACGCGGAATCAATAGTTTCCCTCGATAACCAGATAACACTTGATGAGCAGGATGCAAATGTAAGGAGCGGAGGGAATAAAGTAAAGAGGGGGGCATGTTCCAATGCAGTGGAA
>HA_batch_10_round_242_probe_7
AACCTCTACGACAAAGTTCGACTGCAGCTCAGGGATAATGCAAGGGAATTGGGTAATGGCTGTTTTGAGTTCTACCACAAATGTGATAATGAATGTATGGAAAGTGTGAAGAATGGTACA
>HA_batch_10_round_242_probe_8
AGCCATGGGAGGATCCTGAAGACTGATTTAAACAAAGGAAGTGGGGTAGTGCAATGTCAGACTGAGAAAGGTGCCTTAAAAAGAAAATTCCCATCCCACAATATCAGAAAATATGCATTT
>HA_batch_10_round_242_probe_9
TTTTCAAAATGTGAACAGGATCACATATGGGGACTGTCCCAGATATGTTAAGCAAAGCACTCTGAAATTGGCAACAGGAATGCGGAATGTACCAGAAAAACAAACTAGAGGCATATTCGG
>HA_batch_10_round_242_probe_10
CACAATAACATTTGAAGCAACTGGAAATCTAGTGGCACCAAGATATGCTTTTGCAATGAATAGAGGTCCTGGATCTGGTATCATGACATCGGATGTACCAGTCCATGATTGTAATGCAAC
>HA_batch_10_round_243_probe_1
GCCATGGAAGAATCCTGAAGACTGATTTGAACAGTGGCAACTGCGTAGTGCAGTGTCAGACTGAGAAAGGTGGCTTAAACACGACTTTGCCGTTCCACAATGTCAGTAAATATGCATTTG
>HA_batch_10_round_243_probe_2
TTGGTCCGACCATGAAGCCTCATCAGGAGTGAGCTCGGCATGTCCATACCTGGGAAGTCCTTCCTTTTTTAGAAATGTGGTATGGATTATCAAAAAGAACAATACATACCCGACAATAAA
>HA_batch_10_round_243_probe_3
AGGACTATTTGGGGCCATAGCTGGATTCATAGAGGGAGGTTGGTCAGGGCTAGTGGCCGGATGGTATGGTTTTCAACATTCAAACGATCAGGGAGTTGAGATGGCCGCAGACAAGGGATC
>HA_batch_10_round_243_probe_4
GAACAACCCCGGTAGGGTCACCGTATCTACCAAAATTAGTCATACAAGCGTAGTGCCCAACATTGGCAGCAGACCTTTGGTGAGAGGACAAAGGGGCAGAATCAGTTTCTATTGGACTAT
>HA_batch_10_round_243_probe_5
GTAAAGTCTGATGGGAATCTAATAGCTCCATGGTATGGCTGGATCCGTTCAGGAGAGAGACCCGGAACAATTCTGAAGACTGATTTAAAAAAGGGTAGCTGCACAGTGCAATGCCAGACA
>HA_batch_10_round_243_probe_6
GAGGAGGGAAAGAAAGAAAGACAGAAAATGGAAGGGGTCGACCTGGAATCTGATCGAACCTGGGAAAGGGACTCCATTTGTTCTAGGGTGGCATGGTATAGAGTGATTGCAATGGGGTCT
>HA_batch_10_round_243_probe_7
AGACGAAGACTCTGTATGTCAATAGTGACCCGTATACGCTAGTTTCCACCAAATTATGGAGTGAGAAGTATAAACTAGAGACGGGAGTTCGCCCTGGGTACAACGGACAGAGAAGCTGGA
>HA_batch_10_round_243_probe_8
ACTTTACATATGGGGGGTTCATCATCCTTCAACCGACACAGAACAAACCAACCTGTATAAGAATAACCCCGGAAGAGTGACCGTTTCTACTCAAACCAGTCAAACAAGTGTAGTACCAAA
>HA_batch_10_round_243_probe_9
GGGAAACTAAATCGTCTTATTGAGAAGACAAACGAGAAATATCACCAAATTGAAAAGGAATTTGAGCAGGTCGAGGGAAGGATCCAAGATCTAGAGAAATATGTTGAAGATACAAAAATT
>HA_batch_10_round_243_probe_10
GGATATTTATATCAACCATGAAGAATATCATTGCTTTTAGCTGCATTTTATATATGACTTTAGCTCAAAAAATTCCCGAAAGTGACAACAGCATGGCAACGCTGTGCCTGGGACACCATG
>HA_batch_10_round_244_probe_1
TGCGCACTGGGAAAAGCTCGATAATGAGGTCAGATGCACCTATTGACACCTGTATTTCTGAATGCATCACCCCAAATGGAAGCATCCCAAATGACAAGCCCTTTCAAAATGTGAACAAGA
>HA_batch_10_round_244_probe_2
ATGAGAAATTCCATCAAATTGAAAAGGAATTCTATGAGGTTGAAGGGAGGATTCAGGACCTCGAGAAATCCGTTGAAGACCCAAAAATAGATATTTGGTTTTATAATGCGGAACTCCTCG
>HA_batch_10_round_244_probe_3
GGAAATCTAATAGCTCCATGGTATGCTTTCGCACTGAGTAGAGGCCTTGGATCAGGAATCATCACCTCTGAAGCACCAATGGACAAGTGTGATGCAAAGTGTCAAACACCAAAAGGAGCT
>HA_batch_10_round_244_probe_4
AACAAAGGTGTAACGGCAGCATGCCCACATGCTGGGACAAACAGCTTCTACAAAAATTTAATATGGCTGGTCAAAAAAGGGAATTCATATCCGAAGATCAACATATCCTTCACTAACAAT
>HA_batch_10_round_244_probe_5
ATGAAGACCATTATTGCTTTGAGCTTCATTTTCTGTCTGACTTTCGGCCAGGACTTCTTGGAGAACGGCAACAACACAGCGACACTGTGTCTAGGGCACCATGCAGTGCCGAATGGGACA
>HA_batch_10_round_244_probe_6
CGTTGCCGGGTGGATCTTAGGGAACCCAGAGTGCGAATTGCTGACTTCCAGGGAATCATGGTCCTACATTGTAGAGACATCAAATCCTGAGAATGGAACATGTTACCCAGGGTATTTCGA
>HA_batch_10_round_244_probe_7
GGGAATGGTTGCTTTGACATACTCCACAAGTGCAACAATGACTGCATGGACACTATAAAGAATGGGACTTACGACCATAAGGAGTATGAAGAGGAAGCTAGATTAGAAAGAAGCAAAATA
>HA_batch_10_round_244_probe_8
GGTAGAATTACTAGAAAACCAGAAAGAAGAGAGGTTCTGTAAAATTTTGAACAAGGCCCCTCTCGATCTAAGGGGATGCACCATAGAAGGTTGGATTTTGGGAAACCCTCAGTGTGACCT
>HA_batch_10_round_244_probe_9
CCTATGGATAATAAAACCCAGGTCATCAGCGTATCCAGTAATTAAGGGAACTTACAGCAACAATGGAGACAAGTCAGTTCTTTATTTTTGGGGTGTACACCATCCTCCTGACACAAATGA
>HA_batch_10_round_244_probe_10
GTTATGGATCTGGTATAATCACTTCAGATTCACCAGTTCACGATTGTGATACGAACTGTCAAACACCCAAGGGTGCTATAAATACCAGCCTCCCATTTCAGAATATACATCCAGTTACAA
>HA_batch_10_round_245_probe_1
TCTATATGCTCAAGCATCAGGGAGGGTCACAGTTTCTACCAAAAGGAGCCAACAAACTGTAATCCCGAATATCGGATATAGACCCTGGGTAAGGGGTGTCTCTAGCATAATAAGCATCTA
>HA_batch_10_round_245_probe_2
GGAACTGCTCCACACAGAGCATAATGGGATGCTGTGCGCACCAAGCTTGGGACAACCTCTTATTTTAGACACCTGCACCATTGAATGGCTAATCTATGGCATTCCTTCTTGTGATCCATT
>HA_batch_10_round_245_probe_3
GTTTGAACAAGTTGAAGGAAGAATACAAGACCTTGAGAAATATGTTGAGGACACTAAGATTGACTTGTGGTCATACAATGCCGAACTATTAGTGGCCTTGGAAAATCAGCACACGATAGA
>HA_batch_10_round_245_probe_4
GTGACGGTGACTCATTCAGTTAATTTGCTCGAAAACAACCATAATGGAAAACTCTGCAACCTGAATGGAATAGCTCCACTACAGCTAGGGAAATGCAACGTAGCAGGATGGCTCCTTGGC
>HA_batch_10_round_245_probe_5
ATGAAGACTATCAGTATTTTGAGCCACATTCTTTGTCTGTTTTTCGCTCAAAAACTTCCTGGTAGGGACAACAACATGGCAGGGTTGTGCCTTGGACACCAGGCAGTCCCAAACGGAACG
>HA_batch_10_round_245_probe_6
AACAAATGGAATTTGTTACCCAGGGACATTGGAAAATGAGGAGGAACTGAGACTGAAATTCAGTGGAGTCTTGGAATTCAGCAAATTCGAAGTATTCACATCAAATGGATGGGGTGCCGT
>HA_batch_10_round_245_probe_7
TGATGCAAATGTTAACAATCTGTACAATAAAGTGAAGAGAGCATTGGGGTCCAATGCAGTAGAGGATGGAAAGGGGTGCTTCGAGTTGTATCACAAATGTGATAACCAATGTATGGAAAC
>HA_batch_10_round_245_probe_8
TCTCTACAAGGTGGCAACAGGGAGAGTAACAGTATCTACCCGCTCGGACCAAATCAGTATTGTTCCCAATATAGGAAGTAGACCGAGGGTAAGGAATCAGAGCGGCAGGATAAGCATCTA
>HA_batch_10_round_245_probe_9
CAATGCATCAACAGGTAGTCAATCTTTTTATAGAAGCATTAACTGGTTAACCAAACAGAAATCGGACACTTACAATTTCAATGAAGGAAGCTACGTCAACAACGAAGATGGGGACATCAT
>HA_batch_10_round_245_probe_10
ATGAAGACTATTATTGCTTTGAGCTACATTCTATGTCTCGTTTTCGCTCAAAAAAATCCTGGAAATGACAATAGCACGGCGACGCTGTGCCTTTGGCACCATGCAGTACCCAACGGAACG
>HA_batch_10_round_246_probe_1
AGACACTGTCGACACAATAATGGGAAAGAATGTGACTGTTACCCATTCAGTCAATTTACTAGAAAACAGCCACAACGGAAAACTATGCAGCCTGAATGGAAAGGCTCCATTACAACTGAG
>HA_batch_10_round_246_probe_2
ATCTGGAATGCGAAATGTACGTGAGAAACAAACCAGAGGTCTATTTGGTGCAATAGCAGGTGTCATAGAAAATGGATGGGAAGGAATGATAGATGGTTGGTATGGCTTCAGGCACCAAAA
>HA_batch_10_round_246_probe_3
GGAGGGTTTGATTCTAGGTAATCCCAAATGCGATCTTTATCTGAATGGCAGAGAGTGGTCATACATTGTGGAGAGAACCAAGGAAATGGAAGGGATCTGCTATCCAGGATCGATAGAGAA
>HA_batch_10_round_246_probe_4
GCAAGCTTTCTAATTCTGGAATTATAACATCGGACGCTCCTGTTCATAATTGCGACACAAAGTGCCAAACCCCTCATGGAGCCCTGAATAGCAGTCTTCCTTTCCAGAATGTACATCCTA
>HA_batch_10_round_246_probe_5
GATTAATAGTAATGGAAACCTAATTGCTCCTCGAGGTTATTTTAAAGTGTACACTGGGAGAAGCTCAATAATGAAATCAGATGCACCTCTTGACACCTGCAATTCTGAATGCATTACTCC
>HA_batch_10_round_246_probe_6
TACCAAATTTTGGCGATCTATTCAACGGTCGCCAGTTCATTAGTACTAGTAGTCTCCCTGGGGGCAATCGGTTTCTGGATGTGCTCTAATGGGTCGTTACAGTGCAGAATATGTATTTAA
>HA_batch_10_round_246_probe_7
TTTACCAATGAGGACTTCGATTGGACTGGAGTTGCCCAGAATGGAACAAGCTATTCTTGTAAAAGGAATTCTGTTAACAGTTTCTTTAGTAGATTGAATTGGTTGTACAAACTGAACTAC
>HA_batch_10_round_246_probe_8
GTGCCAAACGGGACGATAGTGAAAACAATCACAGATGATCAGATTGAAGTGACTAATGCCACCGAGCTAGTTCAAAGCTCTTCAACGGGGAAAATATGCAACAACCCCCACAGAATCCTT
>HA_batch_10_round_246_probe_9
GGCCAAACATTAAGAGTGAAACCCAATGGGAATCTAATTGCTCCATGGTATGGACACGTTCTTTCAGGAGAGAGCCATGGAGAATCCCTGAAGACTGATTTAAAAAGGGGTAAATGTCTC
>HA_batch_10_round_246_probe_10
TACTGGTATTTGTTGCACTCAGGGGAATCAATCAGTTTCGAAAGCAATGGGGGATTACTGGCCCCAAAATATGGTTACATTATTGAGGAATACGGAAAAGGGCGAATTTTTCAAAGCCGC
>HA_batch_10_round_247_probe_1
ATGGAAGCAAAATTGTTTGTATTATTTTGTGCATTCACTGCATTGGAAGCTGACACAATTTGTGTGGGCTACCATGCTAACAATTCCACAGAAACTGTCGACACAATACTGGAGAAGAAT
>HA_batch_10_round_247_probe_2
AGTCCTCTTATTCTAGACACCTGTACCATTGAAGGACTAATCTACGGCAATCCTTCTTGTGACCTATTGTTGGGAGGAAGAGAATGGTCCTACATCGTCGAGAGGCCATCTGCTGTAAAT
>HA_batch_10_round_247_probe_3
TGAAGAGGATGGGACTGGATGCTTTGAGATATTCCATAAGTGTGATGATCAATGCATGGAGAGCATAAGGAACAACACCTATGACCATACCCAATACAGAGCAGAGTCATTGCAGAATAG
>HA_batch_10_round_247_probe_4
TCGAACAGGTGGAAGGAAGAATACAAGACCTTGAGAAGTACGTTGAGGACACTAAGATTGATTTGTGGTCATACAATGCTGAATTGCTAGTAGCACTAGAGAATCAGCACACAATAGATG
>HA_batch_10_round_247_probe_5
TGGTGACCAAAGCTGGTCATATATCGTTGAAAGACCTACAGCTCAGAATGGGATCTGTTACCCAGGAGTTTTGAATGAAGTGGAAGAACTGAAGGCACTTATTGAATCAGGGGAAAGAGT
>HA_batch_10_round_247_probe_6
TGCTACCCTGGAGCATTTGATGAGGTAGAGGAACTGAAGGCACTTATTGGATCAGGGGAAAGGGTAGAGAGGTTTGAGATGTTTCCCAAGAGTACATGGGCAGGAGTGGACACCAGCAGT
>HA_batch_10_round_247_probe_7
GTAGACATTATATGGGGGAATGTCCCAAATATGTAAAAAAGGCAAGCTTGCGACTTGCAGTGGGACTTAGAAACACACCTTCTATTGAACCCAAAGGGCTATTCGGAGCCATTGCTGGTT
>HA_batch_10_round_247_probe_8
TGGGAGTGGAAACAAACTGATAACAGTAGGGAGTTCCAATTACCAACAGTCTTTTGTACCGAGTCCAGGAGCGAGACCACAAGTGAATGGCCAATCCGGAAGAATTGACTTTCATTGGCT
>HA_batch_10_round_247_probe_9
GGAAAACACCACCTATAAAATTCTCAGCATTTACAGTACAGTGGCGGCCAGTCTTTGCTTGGCAATCCTGATTGCTGGAGGTCTAATCCTGGGCATGCAAAATGGATCTTGTAGATGTAT
>HA_batch_10_round_247_probe_10
GAAGAATCTGTATGAAAAAGTCAAATCACAATTGAGGAATAATGCCAAAGAGATTGGAAATGGGTGCTTTGAATTCTACCACAAATGTGATGATGAATGCATGGAAAGCGTTAAGAACGG
>HA_batch_10_round_248_probe_1
AGCAGGGAAGTGGATATGCTGCAGACAGAAAATCTACCCAGAAAGCAATTGATGGGATAACCAATAAAGTAAACTCAATCATCGACAAGATGAACACTCAATTCGAAGCTGTGGGGAAAG
>HA_batch_10_round_248_probe_2
AGGGGTGAGCTCCGCATGTCCATATAATCGGAAGTCCTCTATTTTCAGGAATGTGGTGTGGCTCATCAAGAAGGGTAATGCAAACCCAACCATAAAGAGGAGTTACAACAACACCAACCA
>HA_batch_10_round_248_probe_3
GAGAGAAGTAATACGGAAAATGGAGGGGGTCAAGCCGGAATCTGAAGGAACCCACAAAATCCTCGTCATTTATTTGACGGTCGCATCGTCTATGGTAATTGCAATGGGGTTTGTTGCACA
>HA_batch_10_round_248_probe_4
GAGGAATATGTATGAGAAGGTCAAATCACAGCTGAGGAATAATGCCAAAGAAATCGGGAATGGGTGCTTCGAGTTCTATCACAAATGTGATGATGAATGCATGGAGAGCGTGAGAAACGG
>HA_batch_10_round_248_probe_5
ATGAAGGCAATACTATTAGTCTTGCAATGTATGCTTACAGCCGCAAATGCAGACACATTATGTATAGGATACCATGCAAATAATTCAACTGACACAGTTGATACGGTATTAGAAAAGAAT
>HA_batch_10_round_248_probe_6
TTTGCAACCGCAAATGCAGACACATTATGCATAGGTTATCATGCGAACAATTCAACAGACACTGTAGACACAATACTAGAAAAGAATGTAACAGTGACACACTCCGTTAACCTTCTAGAA
>HA_batch_10_round_248_probe_7
ATCAAATACTCTTGTTCATAATTGCACTACAAGATGCCAAACCCCTCACGGAGCATTGAAAAGCAAACTACCTTTTCAAAATGTACACCCCATCACTATTGGAGAATGCCCTAAATACGT
>HA_batch_10_round_248_probe_8
GATATGCTTTTGCAATGGAGAGAGGTTCTGGATCCGGTATCATAATTTCAGATGTACCCCTTCATGATTGTACTACAAAATGCCAAACACCCAAAGGTGCCATAAACACCAGTCTTCCAT
>HA_batch_10_round_248_probe_9
ATTTGGTCATATAATGCACAACTCCTAGTTCTGCTTGAAAATGAAAAGACCTTGGACCTCCATGACTCCAATGTCAGAAATCTCCATGAGAGGGTTAGAAGGATGCTAAAGGACAATGCC
>HA_batch_10_round_248_probe_10
CTACCCAGGAACATTGGAAAATGAAGAGGAACTGAGACTGAAATTCAGTGGTGTCTTAGAATTCAGCAAATTCGAAGTATTCACGTCAAATGGATGGGGTGCCGTGAATTCAGGAGCAGG
>HA_batch_10_round_249_probe_1
AAAGAGGACCTTCAACAACACCAAAGGGAGAGATGTGCTGGTTGTTTGGGGAATTCACCACCCTGCTACACTTAAAGAGCATCAGGATCTATACAAGAAGGACAGCTCCTATGTAGCAGT
>HA_batch_10_round_249_probe_2
AGTTACCAATAAGGTCAACTCGATCATTGAAAAGATGAACACTCAATTTGAGGCCGTTGGGAGGGAATTTAATAACTTAGAAAGAAGAATAGAGAATTTAAACAAGAAAATGGAAGACGG
>HA_batch_10_round_249_probe_3
CAATAGATGGGATCACTAATAGGGTAAACTCAATCATTGACAAAATGAACACTCAGTTTGAGTCCGTTGGAAAGGAATTTAACAACTTAGAAAGGAGGATAGAGAATTTGAACAAGAAAA
>HA_batch_10_round_249_probe_4
GGATTGATTACTACTGGTCTGTTCTAAAACCTGGCCAGACATTACGAGTGAGATCCAATGGGAATTTAATTTCTCCATGGTATGGGCACGTACTTTCGGGAGAAAGCCATGGGAGAATCT
>HA_batch_10_round_249_probe_5
TCGACGGGCAAGACTGCGACCTCATCAATGGTGCATTGGGGAGTCCAGGCTGTGACCGTTTGCAGGACACCACTTGGGATGTCTTCATTGAAAGGCCCACTGCAGTAGACACATGTTATC
>HA_batch_10_round_249_probe_6
ATGAAGGCAATAATAGTAGTCTTGCTATATACATTTGCAACTGCAGATGCTGACACATTATGTATAGGCTATCATGCAAATAATTCCACTGACACTGTTGACACGGTACTAGAAAAGAAT
>HA_batch_10_round_249_probe_7
TGACGGGATCACTAACAAGGTAAACTCTGTTATTGAAAAGATGAACACACAATTCACGGCAGTAGGCAAAGAGTTCAGCAACTTGGAAAGAAGAATAGAGAATTTAAATAAAAAGGTTGA
>HA_batch_10_round_249_probe_8
ATGAGAACTAAACTATTAATCCTGTTGTATGCGCTTTCAGCTACAGATGCTGACACAATATGCATAGGCTACCATGCGAACAACTCAACTGACACTGTTGACACAGTGCTCGAGAAGAAT
>HA_batch_10_round_249_probe_9
CTCTGTATGCCAACGGTGATCCATACACGCTGGTTTCTACCAAATCCTGGAGCGAGAAGTATAAATTGGAAACTGGAGTTAGACCTGGGTATAATGGACAAAAGAGCTGGATGAAGATCT
>HA_batch_10_round_249_probe_10
AGATTTGAAATTTTCCCAAAAACAACCTCATGGCCAAATCATGACACAACCAAAGGTACCACCGCTTCATGCTCCCACTCTGGAACCAACAGTTTTTACCGAAACTTGCTATGGATAGTA
>HA_batch_10_round_250_probe_1
TTGAAATTTTCCCAAAAGCAACATCATGGCCAAGTCATGAGACAAACAAAGGTACCACAGCAGCATGCTCCCACTCTGGAGCCCGCAGTTTTTATCGAAACTTGCTATGGATAGTAAAGA
>HA_batch_10_round_250_probe_2
CTTTGAATTTTACCACAAATGTGATGATGAATGCATGAATAGCATCAGGAATGGGACATATGACTATTCCAAGTATGAAGAAGAATCCAAGCTGAATAGAACCGAAATCAAAGGAGTGAA
>HA_batch_10_round_250_probe_3
ATTCGAAGCCGTTGGGAGAGAGTTCAACAACTTAGAAAGAAGAATAGAAAATTTAAATAAGAAAATGGAAGATGGATTTATAGATGTATGGACTTACAATGCGGAACTTTTGGTGCTCAT
>HA_batch_10_round_250_probe_4
ATAGGAGGGATCAATACGAACAAAAGCTTCCACAGTGTTCATAGAAACACCATAGGAGACTGTCCCAAGTATGTGAATGTCAAGTCTCTAAAGCTTGCAACAGGGCTTAGAAATGTTCCG
>HA_batch_10_round_250_probe_5
GCGGAGGGAAAGAAAGAAAGACAGAAAATGGAGGGGCTCAACCTGGAATCTGAAGGAACCTGGAAAATCCTCTCCATTTATTCTCGGGTTGCATCGTATAGAGTGATTGCAATGGGGTCT
>HA_batch_10_round_250_probe_6
CGGGCCCTAAAAGACAATGCCATTGATGAAGGGGATGGATGCTTCAGCATTCTCCATAAATGTAATGACTCATGCATGGAAACCATTCGAAATGGAACATATAATCATGAGGACTACAAA
>HA_batch_10_round_250_probe_7
TATCAACCATGAAGGCTATCATTGCTTTGAGCTACACTTTATGCCTGATTTTCGCTCAAAAACTTCCCGAAAATGACAACAGCACAGCAACACTGTGTCTGGGGCATCATGCAGTGCCAA
>HA_batch_10_round_250_probe_8
AATGTTCCGGTCACAAGCTCTGTCGATCTGGTTGAGACTAACCACACCGGAACATACTGTGCTTTGGGTGGGATTAGCCCAGTGCATTTGGGAGACTGCAGTTTCGAGGGCTGGATTGTA
>HA_batch_10_round_250_probe_9
CTAAAACCAGGCCAGACATTACGAGTAAGATCAAATGGGAACCTAATTGCTCCACGGTACGGACACGTTCTCTCAGGAGAGAGCCATGGGAGGATCCTGAAGACTGATCTAAACAGTGGT
>HA_batch_10_round_250_probe_10
ATGAAGACTATCATTGCTTTAAGCTACATTCTATGTCTGGTTTTCGCTCAAAAATTTCCTGGAAATGACAACAACATGGCAATGCTGTGCCTTGGGCACCATTCAGTACCAAACGGAACG
>HA_batch_10_round_251_probe_1
AATAATGCCATTGATGAAGGGGATGGGTGCTTCAGCCTTCTCCATAAATGCAACGACTCATGTATGGAAACTATTCGAAATGGGACATACAATCATGAGGACTACAAAGAAGAGTCTCAA
>HA_batch_10_round_251_probe_2
TTGAAATTTTCCCAAAAGCAACTTCATGGCCAAATCATGAAACAACCAAAGGTGCCACAGCTGCATGCTCCCACTCAGGGACCCGCAGTTTTTACCGAAACTTGTTATGGATAGTAAAGA
>HA_batch_10_round_251_probe_3
ACAGTACTAGAAAAAAACGTAACAGTAACACACTCTGTAAACCTTCTTGAAGACAAACATAACGGAAAACTGTGTAAACTGGGGGGGATAGCCCCATTGCACCTGGGTAAATGTAACATT
>HA_batch_10_round_251_probe_4
TACACCCAGTCACAATAGGGGAATGTCCAAAGTATGTCAGGAGTGCAAAATTAAGAATGGTTACGGGACTAAGAAACACCCCATCCATTCAATCCAGAAGGTTGTTTGGGGCAATCGCCG
>HA_batch_10_round_251_probe_5
CGGTTGGTATGGATACCACCATAGTAATGAGCAGGGAAGTGGGTACGCTGCAGACAAGGAGTCCACTCAGAAAGCAATAGACGGAATCACTAATAAGGTCAACTCAATCATTGATAAAAT
>HA_batch_10_round_251_probe_6
TTGAAGACTAATTTGAACAGCGGTAATTGCATAGTTCAATGTCAGACTGAAAAGGGTGGCTTAAACAGTACACTTCCATTCCACAACGTCAGTAAATATGCATTCGGGAACTGCCCCAAG
>HA_batch_10_round_251_probe_7
AAGAAGAGCACAATTCTGAACACCCCAGTCCCAATCGGCTCATGTGTGAGTAAATGTCACACAGAAAAAGGTTCTGTCTCCACAATCAAACCCTTTCAAAACATCTCGAGGATAGCAATT
>HA_batch_10_round_251_probe_8
TGGAATGTGTCTTACAGTGGGACAAGCAAAGCATGTTCAGATTCCTTCTACAGAAGCATGAGATGGTTGACCCAAAAGAACAACGCTTACCCTATTCAAGACGCTCAATACACAAATAAC
>HA_batch_10_round_251_probe_9
GTTCCAGAGAACCCCAAGACCAGAGGTCTTTTTGGAGCGATTGCTGGATTCATAGAGAATGGGTGGGAAGGTCTCATTGATGGATGGTACGGTTTCAGGCATCAAAATGCACAAGGAGAA
>HA_batch_10_round_251_probe_10
ACAAACAAGTCTATACAAAAAGGCTGACACAACAACAAGTGTAACAACAGAAGATATAAATCGAACTTTCAAACCAATGATAGGGCCAAGGCCTCTTGTCAATGGTCAGCAAGGGAGGAT
>HA_batch_10_round_252_probe_1
GAGTTCTATCACAAATGTGATAACGAATGCATAGAGAGTGTAAAGAACGGTACATATAATTATCCCAAATACTCAGAAGAATCCAAATTAAATAGAGAGGAAATAGACGGTGTTAAACTA
>HA_batch_10_round_252_probe_2
TTAGTGAAAACAATCACGGATGACCAAGTTGAAGTGACTAATGCCACTGAGCTGGTCCAGAGTTCCTCAACAAGTAGAATATGCAACAGTCCTCATCAAATCCTTGATGGGAAAAATTGC
>HA_batch_10_round_252_probe_3
GGAGCATGTTACCCAGGGGAGTTCACAGACTATGAGGAGCTAAGGGAGCAATTGAGTTCAGTATCTTCGTTTGAGAGATTCGAAATATTCCCCAAGGAAAGCTCATGGCCCAACCACACT
>HA_batch_10_round_252_probe_4
GACAAGTTTATACAAAAAGACTGACACAACAACAAGTGTGACGACAGAAGATATAAATAGAACTTTCAAACCAGTAATAGGGCCAAGGCCCCTTGTCAATGATCAGCAGGGGAGGATTGA
>HA_batch_10_round_252_probe_5
GGTGTACACCATCCTCCTAGTACAGCTGAACAAAATGTTCTGTATGGCTCTGGTGATCGATACGTTAGAATGGGAACTGAAAGCAGAAATTTTGCCAGAAGCCCAGAGATTGCGGCAAGG
>HA_batch_10_round_252_probe_6
GGAACTTATTGCTCTTTGAATGGTGTCAGCCCAATACATCTTGGGGACTGTAGTTTTGAAGGGTGGATTGTTGGCAACCCTTCCTGTGCAAGCAACATCAACATCAGGGAATGGTCTTAT
>HA_batch_10_round_252_probe_7
AGCAAAAGCAGGGGATCTATTAAGAAATCAAGATGGAGAAAACATTGCTATTTGCAGCTATCATCTTTTACGTGAAAGCAGATGAGATCTGTATCGGCTATTTAAGCAATAATTCGACCG
>HA_batch_10_round_252_probe_8
AAATGTGGATACCTATGTTTTTGTGGGGTCATCAACATATAACAGAAAGTTCAAGCCAGAAATAGCAGTAAGGCCTAAGGTAAGAGACCAAACAGGGAGGATGAACTACTACTGGACACT
>HA_batch_10_round_252_probe_9
GACAGTTGACCTCGGTCAATGTGGACTTCTGGGAACAATCACTGGGCCACCCCAATGTGACCAATTCCTAGAATTTTCTGCCGATTTAATTATTGAGAGGCGGGAAGGAAGTGATGTCTG
>HA_batch_10_round_252_probe_10
ATATGAAAAGGTCAAATCCCAACTTAGAAACAATGCCAAGGAAATCGGTAACGGTTGTTTTGAATTCTATCACAAATGTGACAATGAATGCATGGAAAGCGTACGGAATGGCACATATAA
>HA_batch_10_round_253_probe_1
GCAACATCTACCAGAGTTGTGTCCTAGCCCTTTGAAATTAGTAGACGGCCAAACTTGTGACATCATCAATGGTGCTCTGGGAAGCCCGGGGTGTGATCACTTGAATGGAGCAGAATGGGA
>HA_batch_10_round_253_probe_2
AAGCTCTGCAGTCTGAATGGGATAGCTCCTTTACAATTGGGGAAGTGTAATGTAGCGGGGTGGCTCCTGGGCAACCCAGAATGTGATCTTCTACTCACTGCAAACTCATGGTCCTATATA
>HA_batch_10_round_253_probe_3
CTCTGGAGCCAGTAGTTTTTATCGGAACTTGTCATGGATAACAAAGAAAGGAAACTCCTACCCTAAACTCAGCAGATCATACACAAACAACCAAGAGAAAGAGGTGCTCGTAATATGGGG
>HA_batch_10_round_253_probe_4
GAATGAAGAAGCTCTGATACATATTCTCCGGGAGTCTGGCACAATTTACCATGAGACTATGGGCATGTCATACATCGGGATAAAATGTAATGGAGCAGCGAGCGATTGTAGGATATCTTT
>HA_batch_10_round_253_probe_5
CATAATGGAATGCTGTGTGCAACAAATCTGGGACGTCCTCTCATTCTAAACACATGCACAATCGAAGGACTAATCTATGGCAATCCTTCTTGTGACCTGCTATTGGGAGGAAGGGAATGG
>HA_batch_10_round_253_probe_6
TGGCAACTGCGTAGTGCAATGCCAGACTGAGAGAGGAGGCCTCAACACAACCCTCCCTTTTCACAACATTAGCAAATATGCATTTGGGAACTGTCCTAAATATATTGGGGCAAAAAGTCT
>HA_batch_10_round_253_probe_7
AGGGAAATTGTCTCCTTTTACTCGAGGGTGACATCGTATCGAGTGATTGCAATGGGGTCTTTTGCCTTGAGGATTGAAGCCATGTACAATGGGTCTTGCAGATGCAACATTTGTATATAA
>HA_batch_10_round_253_probe_8
GCAAGAGATCGAGGGGGTGAAATTGGATTCCAATGGAAATGTTTATAAAATATTGTCAATTTACAGCTGCATTGCAAGCAGTCTTGTACTGGCAGCAGTCATAATGGGGTTCATCTTCTG
>HA_batch_10_round_253_probe_9
ACAGTCCAATGTCAGACAGAGAAAGGTGGCTTAAACACGATACGTTCAGGCCAAAATGTAGGTAAGTATGCATCTGGAAAATGTTTAAGATATATTGGCATAAAGAGTGTCAAACTTTCA
>HA_batch_10_round_253_probe_10
AATGGGAACCTCATTGCTCCTCGAGGTTACTTCAAAATGCAAACTGGGAAAAGTTCAGTAATAAGATCAGATGCACCTATTGACACCTGCAATTCTGAATGCATTACTCCAGACGGAAGC
>HA_batch_10_round_254_probe_1
GTGACTGTCACACATTCAGTTAACTTACTAGAAACCAACCATAATGGGAAACTCTGTAACCTGAATGGAAAGGCCCCCTTACAACTGGGGAACTGCAATGTAGCAGGGTGGATTCTGGGC
>HA_batch_10_round_254_probe_2
TAGTAGATGGACAAACTTGTGACATCGTCAATGGTGCTTTGGGGAGTCCGGGCTGTGATCATTTGAATGGTGCAGAATGGGACGTCTTCATAGAGCGACCCACTGCTGTGGACACTTGTT
>HA_batch_10_round_254_probe_3
GCTATCCAGGAGAATTCAGCGACTATGAAGAACTGAAGCATTTAATGAGCAGCACAACCCATTTTGAGAAAATTCGAATAATTCCTAGGAGTTCTTGGCCCAATCATGATACCTCATTAG
>HA_batch_10_round_254_probe_4
GAAATTCGAATTCATTGCCGAGGAATTCCAATGGAATACCGTAAAGCAGAACGGGAAATCCAGTGCTTGCAAGAGAGCAAATATAAACGATTTCTTTAATAGGTTAAATTGGCTGGTAAA
>HA_batch_10_round_254_probe_5
TATACATCCTCTTACCATTGGAGAATGCCCCAAATACGTGAAATCAGATAGATTGGTCCTTGCAACTGGACTCAGGAACACCCCTCAAAGAAAAAGAAAAAAGAGAGGTCTATTTGGAGC
>HA_batch_10_round_254_probe_6
ACAAAGAGAAAATAGATGGGGTAAAACTAGAATCAACAAGAATTTATCAGATTTTGGCGATCTACTCAACTGTCGCCAGTTCATTGATAATGGTAGTCTCCCTGGGGGCAGTCAGTTTCT
>HA_batch_10_round_254_probe_7
GATGAATGCATGGAGTCTGTCAAAAATGGTACTTATGATTATCCAAAATACCAGGATGAAAGTAAGTTAAACAGACAGGAAATAGAATCAGTGAAGCTGGAGAATCTTGGTGTGTATCAA
>HA_batch_10_round_254_probe_8
ATGCTATCAATCACGATACTGTTTCTGCTCATAGCAGAGAGCTCTTCTCAGAATTACACCGGGAATCCTGTGGTATGCCTGGGGCACCATGCTGTGTCCAATGGAACAATGGTGAAAACC
>HA_batch_10_round_254_probe_9
ATGCGATAACCAGTGCATGGAGACAATTCGAAACGGGACCTGTAACAGAAGAAAGTATCAGGAGGAATCAAGACTAGAGAGACAGAAAATAGAGGGGGTCAAACTGGAATCTGAAGGAAC
>HA_batch_10_round_254_probe_10
GTTTCTTTAGCCGACTGAATTGGCTAACAGAATCTGGAAGTTCTTACCCCATATTGAATGTGACAATGCCTAACAATAAAAATTTCGATAAACTATACATCTGGGGGATTCATCATCCGA
>HA_batch_10_round_255_probe_1
GCAACTGCATCATGCTCCAAACAGGGGGGAAGCAGTTTTTATAGAAATCTGCTATGGCTGACTGAGAAAAATGGCTCTTATCCAAATCTGAGCATGTCCTATATGAACGATAAAGAGAAA
>HA_batch_10_round_255_probe_2
ACGGCCTAATGCCCGAAATGGGATTTGCTACCCTGGAACATTAAATGAAGCTGAAGAATTGAAGGCGCTCATTGGATCAGGGGAAAGGGTAGAAAGATTTGAGATGTTTCCCAAAAACAC
>HA_batch_10_round_255_probe_3
GTTTTGGCATAAATGTGACAATGAATGCATAGAGTCTGTCAAAAATGGTACCTATGACTACCCCAAATATCAGGAGGAGAGTAAATTAAACAGGCAAGGGATAGAATCGGTGAAGCTAGA
>HA_batch_10_round_255_probe_4
AAAGAAGGGCGATTCTTATCCGGTCCAAGATGCCCAGTACACCAACAATGAGGGAAAGAATATTCTCTTCATGTGGGGCATACATCACCCACCTACTAATGCTGAGCAGACAAGTTTATA
>HA_batch_10_round_255_probe_5
AGTCTAATGGTGCATTCTTAGCCCCTAGATATGCTTTTGAGATCGTTTCTGTTGGGAGTGGGAAACTATTCAGGAGCGAACTAAGTATTAAATCATGCTCCACCAAATGCCAGACAGAAA
>HA_batch_10_round_255_probe_6
TGAACACACTAACAGAGAGGGGGGTTGAAGTAGTGAATGCCACAGAGACAGTGGAAACTGCAAATATCAAAAAAATATGCACTCAAGGGAGAAGGCCAAAGGATCTGGGACACTGTGGAC
>HA_batch_10_round_255_probe_7
GTGCACTGTCAGACAGAGAAAGGTGGCTTAAACACAGCATTGCGTTGCCAAAATATAAGTAGGTATGCATTCGGAAACTGCTCGAAATACATTAGAATAAAGAGTCTCAAACTTGCAGTT
>HA_batch_10_round_255_probe_8
GCTGGGTTCATAGAAGGGGGATGGCCCGGACTGATCAATGGATGGTATGGGTTCCAACACAGAAATGAAGAAGGGACAGGCATCGCGGCAGACAAGGAGTCAACTCAAGAGGCAATAGAT
>HA_batch_10_round_255_probe_9
ATGGAATGTGCTACCCTGGGAGTGTAGAGAACCTGGAAGAACTCAGATCCCTTTTCAGTTCTGCTAATTCCTACCAAAGAATCCAGATCTTCCCAGACACAACCTGGAACGTGACTTACA
>HA_batch_10_round_255_probe_10
ATGAATGCTATCATCGCTTTAAGCTACATTCTCTGTCTGGTTCTTGGTCAAGGATTCTCAAGAAATGACGACAACATAGCAACACTGTGCCTGGGACATCATGCGGTGCCAAATGGGACA
>HA_batch_10_round_256_probe_1
TACAATGGTCAAAGGAGTTGGATGAAGATTTACTGGGTTTTAATGCATCCAGGGGAATCAATAACCTTTGAAAGCAATGGGGGGTTGTTGGCCCCAAGATATGGTTATATAATTGAGGAG
>HA_batch_10_round_256_probe_2
GCTTTTGAGATTGTTTCTGTTGGGAATGGGAAATTATTCAGGAGCGAACTAAATATTGAATCATGCTCCACTAAATGTCAGACAGAAATAGGAGGGATCAATACAAACAAAAGCTTCCAC
>HA_batch_10_round_256_probe_3
CAGGTTAAACAGACAAACAAGGGAATCGCAGAAGCAGGAAAATTGTGGTGTCTATCAAATTGTTTCTATTTATTGTAGGGTATCGAGCCGTCTAGTTTTGGTAGGGCCGATCTTGGCAAT
>HA_batch_10_round_256_probe_4
TATTTATAGTACGGTATCGAGCAGTCTGGTTTTGGTGGGACTGATCATTGCCACGGGTCTTTGGATGTGCTCAAATGGATCAATGCAGTGCAAGATATGTATATAATTAGAAAAAAACAC
>HA_batch_10_round_256_probe_5
GAAAGTGTAAAAAATGGGACTTATGACTACCCAAAATATTCAGAGGAGTCAAGTTTAAACAGGAGAAAAATTGATGGTGTGAAATTAGAATCAATGGATGTCTATCAGATTCTGGCGATC
>HA_batch_10_round_256_probe_6
CTAATAACTCCATGGTATGGACACATTCTTTCAGGAGAGAACCAAGGAAGAATCATAAAGAATGATTTAAAAAGGGGTAGATGCACAGTGCAGTGTCAAACAGGGAAAGGTGGATTAAAC
>HA_batch_10_round_256_probe_7
AATGCCCCAAATATGTGAAATCAAACAGATTAGTCCTTGCTACTGGGCTCAGAAATAGCCCTCAAGGAGAGAGAAGAAGAAAAAAGAGAGGACTATTTGGAGCTATAGCAGGTTTGATAG
>HA_batch_10_round_256_probe_8
TGCAGAGTTGCTAGTACTACTTGAAAACCAGAAGACACTTGATGAACATGATGCAAACGTGAACAATCTGTACAACAAAGTAAAAAGGGCACTGGGTTCCAATGCTATGGAAGATGGGAA
>HA_batch_10_round_256_probe_9
TGAAGCCGGATCACACACTGCCAGTAAAGTCTGATGGGAATGTAATAGCTCCATGGAATGGACCCATTCTTTCTGGAGAGAGCCACGGAAGAATTGTGAAGCATGATTTAAAAAGGGGTA
>HA_batch_10_round_256_probe_10
TCTCATTCTGAAGGATTGCAGCGTGGCTGGATGGCTTCTTGGAAACCCAATGTGCGATGAGTTCCTGAACGTGCCGGAGTGGTCATATATTGTAGAAAAAGACAATCCAATCAATGGATT
>HA_batch_10_round_257_probe_1
ATAGATTCAGTGAAATTGGAAAATCTGGGTGTATATCAGATCCTTGCTATTTATAGTACGGTGTCGAGCAGTCTAGTTTTGGTGGGACTGATCGTTGCCATGGGTCTTTGGATGTGCTCG
>HA_batch_10_round_257_probe_2
TTCGAGGATCAGGGAGAGTCACGGTCTCTACCAAGAGAAGCCAGCAAACTGTGATCCCAAACATCGGACCGGGACCCTGGGTAAGGGGCTTGTCTAGTAGAATGAGTATCTATTGGACGA
>HA_batch_10_round_257_probe_3
AAGGGGTAGCCCCATTGCACTTGGGTAAATGTAACATTGCTGGGTGGCTCCTGGGAAATCCGGAGTGTGAGTCGCTACTCACAACAAGCTCATGGTCTTACATTGTGGAAACATCTAATT
>HA_batch_10_round_257_probe_4
GTGAAGACAATTACGGATGACCAGATTGAGGTGACCAATGCCACTGAATTGGTTCAGAACTCCTCAACAGGGAAAATATGCAACAATCCACATAGAATCCTTGATGGGAGGGACTGCACA
>HA_batch_10_round_257_probe_5
TACGAAGCCAGCTAAGAAACAATGCTAAGGAAATCGGAAACGGCTGCTTTGAGTTCTACCACAAGTGTGATGATACCTGCATGGAGAGCGTAAAGAATGGGACTTATAATTATCTGGAAT
>HA_batch_10_round_257_probe_6
ATGAAGACTATCATTGCTTTGAGCTACATTTCATGTCTGGCTCTCGCTCAAAACCTTCCTGGAGATGACAGCAACACAGCAACACTGTGCCTGGGGCACCATGCGGTGCCAAACGGAACA
>HA_batch_10_round_257_probe_7
TGATAGATGGATGGTATGGCTACCACCATGAGAATTCTCAAGGCTCAGGGTATGCGGCGGACAAAGAGAGCACTCAAAAGGCTGTAGACGGGATCACAAATAAGGTCAATTCTATCATAG
>HA_batch_10_round_257_probe_8
CAGGAGACTTCAATGATTATGAAGAACTGAAGCATTTAATGAGCAGCACAAACCATATTGAGAAAATTCGAATAATCCCTAGAAACTCTTGGTCCGAACATAATGCCTCATCAGGAGTGA
>HA_batch_10_round_257_probe_9
TATGAAATCCTTGATCATGAAATCAGCGAGGTAGGAACTAGAATTAACATGAGCAATCATAAGTCCGATGGTCAAATCCAGGATATATGGGCATATAACGCAGAATCGGTAGTTTTCAAT
>HA_batch_10_round_257_probe_10
GAGTGCCCCAAATACGTAAAGTCAAATAGACTAGTCTTGGCAACAGGACTCAGAAATGTCCCTCAAATTGAATCAAGAGGATTATTTGGAGCAATAGCTGGGTTCATAGAAGGTGGATGG
>HA_batch_10_round_258_probe_1
TTTGTGGAACGGAGCAATGCTTTCAGCAATTGCTACCCTTATGATGTGCCAGATTATGCATCCCTTCGATCTCTAGTTGCATCATCAGGCACATTGGAGTTCATCACTGAAGGTTTCACT
>HA_batch_10_round_258_probe_2
AAATGCTGAAGACATGGGCAACGGTTGTTTCAAGATCTACCACAAATGTGACAATGCTTGTATAGAGTCAATTAGAAATGGGACTTATGACCATGATATATACAGAGATGAGGCGCTGAA
>HA_batch_10_round_258_probe_3
AACTGTGATGCCACCTGCCAAACTATTGCAGGTGTGTTAAGAACAAATAAGACATTCCAGAATGTAAGCCCTCACTGGATAGGAGAATGCCCCAAATATGTGAAAAGCGAAAGTCTGAGA
>HA_batch_10_round_258_probe_4
TTAGATGGAGTTAGGCCTCTAATTTTGAGAGATTGTAGTGTAGCTGGATGGCTTCTCGGAAACCCAATGTGTGACGAATTCATCAATGTGCCAGAATGGTCTTATATAGTGGAGAAGGCC
>HA_batch_10_round_258_probe_5
CAAATAGCTCCATGGTATGGACACATTCTCTCAGGAGAGAGCCACGGGAGAGAGATGAAGAACAATTTAAAAAGGGGTAGTTGCACATGTCAGTGTCAGACAGAGAAAGGTGGCTTCAAC
>HA_batch_10_round_258_probe_6
AGGAACCAACAAAATCCTCTCCATGTATTCTAGGGTGGCATCATATCGTGTGATTGCAATGGGGTCTGTTGCCTTCTTGTTTGGGGCATTGTACAATGGGTCTTGCAGATGCAACATTTG
>HA_batch_10_round_258_probe_7
TTGCAACAGGAATGAGGAATGTTCCTGAAGTGGTGCAGGGAAGGGGCCTGTTTGGTGCAATAGCAGGGTTCATAGAGAACGGATGGGAAGGAATGGTAGACGGCTGGTATGGTTTCAGAC
>HA_batch_10_round_258_probe_8
ATGAAGGCAATAATTGTAGTCTTGCTGTATACATTTACAAATGCAGATGCTGACACATTATGTATTGGCTATCATGCAAATAATTCAACTGACACTGTTGACACAATACTAGAAAAGAAT
>HA_batch_10_round_258_probe_9
GCTTCTGGGTTGAACTAATCAGAGGGAGACCCAAAGAGAACACAATCTGGACTAGCGGGAGCAGCATATCCTTTTGTGGTGTAAATAGTGACACTGTGGATTGGTCTTGGCCAGACGGTG
>HA_batch_10_round_258_probe_10
GCAGCAATAGATCAAATCAATGGAAAACTAAATAGGGTGATCGAGAAAACGAATGAGAAATTCCACCAAATTGAGAAGGAATTCTCAGAAGTGGAAGGGAGAATTCAAGACCTCGAGAAA
>HA_batch_10_round_259_probe_1
CACAATGGAATGCTGTGTGCGACAAATCTGGGGCATCCCCTCATTCTAGACACATGCACTATCGAAGGACTAATCTATGGCAACCCTTCTTGTGACCTGCTGTTGGAGGGAAGAGAATGG
>HA_batch_10_round_259_probe_2
TGGGGTGTACACCATCCAGTTGACACAACTGAGCAAGATGTTCTGCACGGTTCTGGTAACCGATACGTTAGAATGGGAACTGAAAGCATGAATTTTGCCAGGAGTCCAGAAATTGCAGCA
>HA_batch_10_round_259_probe_3
CTACGGATAAGGACCAAATCTCCCTGTATGCTCAAGCAGCAGGAAGAATCATTGTATCTACCAAAAGAAACCAACAAGCTGTGATTCCGAATATCGGGTCTAGACCCAGAGTAAGGGATA
>HA_batch_10_round_259_probe_4
ACCTCCCTCAGATCAATCATTGCCTCGTCAGGCACTTTGGAGTTCTTCAATGAGAATTTCAATTGGACTGGGGTCACCCAGAATGGAGGAAGTAATTCTTGCAAAAGAGGACCCAATAGC
>HA_batch_10_round_259_probe_5
GCTTATAGCCAAAACCAACCAACAATTTGAGCTGATAGACAATGAATTCAATGAGGTAGAGAAGCAAATTGGTAATGTGATAAATTGGACCAGGGATTCTATAACAGAAGTGTGGTCATA
>HA_batch_10_round_259_probe_6
GAAATGAACAAACTTTTTGAAAGAGTGCGGCGACAACTACGGGAAAATGCTGAAGACAAAGGAAATGGGTGCTTTGAAATCTTTCATCAATGTGACAACAATTGCATTGAAAGCATAAGA
>HA_batch_10_round_259_probe_7
CAGTGTCATCCTTTGAAAGATTTGAGATATTCAATACAAGTTCATGGCCCAATCATAACACAGGTGTGACGGCATCATGTCAACATGCTGGAACAAACAGCTTCTACAGAAATTTAATAT
>HA_batch_10_round_259_probe_8
CCTAAATGCGACTTACTGCTTGGTGATCAGAGCTGGTCATACATAGTGGAAAGACCTAATGCTCAAAATGGGATTTGCTATCCAGGAGTCCTGAATGAATTGGAAGAACTGAAGGCATTT
>HA_batch_10_round_259_probe_9
TAGAATCAATAAAACTTATATCAACAATAAGGGGAAAGAAGTCCTCGTGCTATGGGGCATTCACCACCCGTCTACCAGCAATGATCAACAAGTTCTCTACCAAAATGAAGATGCCTATGT
>HA_batch_10_round_259_probe_10
ATCGAAAAAGAATTTGGGCAGGTTGAAGGGAGGATTCAAGACCTGGAGAAATACGTCGAGGATACGAAAATTGATCTATGGTCGTACAATGCAGAGCTATTAGTAGCGCTAGAGAACCAA
>HA_batch_10_round_260_probe_1
CTATACGGTTCTGGTAATCGATACGTTAGAATGGGAACTGAAAGCATGAATTTTGCCAGGAGCCCAGAGATTGCGGCAAGGCCTCTTGTGAATGGTCAGAGGGGCAGAATTGATTATTTC
>HA_batch_10_round_260_probe_2
GGTGATCGATACGTTAGAATGGGAACTGAAAGCATGAATGTTGCCAAGAGTCCGGAAATTGCGGCAAGGCCTGCCGTGAATGGACAAATAGGCAGAATTGGTTATGATTGGTCGGTTTTA
>HA_batch_10_round_260_probe_3
GAAGACTGATTTAAATAGTGGCAACTGCGTAGTACAGTGCCAAACTGAGAAAGGTGGTTTAAATACGACCTTACCATTCCACAATGTAAGCAAGTATGCATTTGGAAACTGCCCCAAATA
>HA_batch_10_round_260_probe_4
TGCCATCGATAGGATAACTAACAAGGTAAATTCTGTTATTGAAAAGATGAACATACAATTCACAGCAGTGGGTAAAGAATTTAACCACTTAGAAAGAAGAATAGAAAACTTGAACAAAAA
>HA_batch_10_round_260_probe_5
TTAGGGAATGGCTGCTTTGAATTTTGGCATAAGTGTAACAATGAATGCATAGAGTCTGTCAAAAATGGTACATATGACTATCCCAAATACCAAACTGAAAGCAAATTAAACAGGCTAAAA
>HA_batch_10_round_260_probe_6
CAGGATGGATTATTTCTGTTCCATCTTAGCACCAGGGGAAACCTTGAATATAGAATCTAATGGGAATTTAATAGCTCCTTGGTATGCATACAGATTTGTCATCAAAGATAGTAAAGGAGC
>HA_batch_10_round_260_probe_7
TAATTCTAATAATGGAGCATGTTACCCAGGGCAGTTCGCCGATTATGAGGAGCTAAGGGAGCGATTGAGTTCAGTGTCTTCATTTGAAAGATTCGAGATATTCCCCAGAGAAAGCTCATG
>HA_batch_10_round_260_probe_8
AGGCTACAAAGATTGGATACTGTGGATCTCTTTTGCCATATCATGCCTCTTACTCTGTGTTGTTCTATTGGGCTTCATAATGTGGGCCTGCCAGAGAGGCAACATTAGGTGCAACATTTG
>HA_batch_10_round_260_probe_9
GACTGAACTGTGGTCATACAATGCTGAACTGCTGGTGGCCATGGAGAACCAACATACAATAGATCTTGCAGATTCCGAGATGAACAAACTCTATGAACGTGTCAGGAAACAGTTGAGGGA
>HA_batch_10_round_260_probe_10
ATGGAAGCAGCAACAACAGTAATAACTATACTACTAGCAATAACAGGAAGCAATGCGGACAAAATCTGCATTGGCTACCAATCAACAAACTCCACGGAAACTGTAGACACGCTAACCGAA
>HA_batch_10_round_261_probe_1
TCACAATGTACAAAATAGTACTGATACTCGCGCTCCTTGGAGCGGTGCATGGTCTTGATAAGATATGCCTTGGACATCATGCAGTCCCCAATGGCACCATCGTAAAGACTCTCACAAATG
>HA_batch_10_round_261_probe_2
ACGAAGCTCTATCAAAACCCAACCACTTACGTTTCAGTTGGAACATCAACACTGAACCAGAGGTCAGTACCAGAAATAGCTACTAGACCCAGAGTAAACGGGCAAAGTGGAAGAATGGAA
>HA_batch_10_round_261_probe_3
TGTGATGATCAATGCATGGAGACAATTAGGAACGGGACTTATGACAGGCAAAAGTATCAAGAAGAATCAAAATTAGAAAGGCAGAAAATAGAAGGGGTAAAGCTGGAATCTGAGGGAACT
>HA_batch_10_round_261_probe_4
GATTGTGTGGGGAATCCATCATCCTTCTTCATTGCAAGAACATCGAGATCTGTACAAGAAGGACATTTCCTATGTAGCAGTGGGTTCAGAAACATACAACAGAAGATTCACTCCAGAAAT
>HA_batch_10_round_261_probe_5
ACCACAAGTGTGATGATGAGTGCATGGAGAGTGTGAAGAACGGCACTTATGACTATCCCAAATACTCAGAAGAGGCAAAATTGAACCGAGAAAGGGTGGACGGAGTGAAACTAGAATCAA
>HA_batch_10_round_261_probe_6
AACATAGAGAGAAATGCTCTTGGAGATTGCCCAAAGTACATAAAGTCTGGACAGCTGAAGCTTGCAACTGGGCTGAGAAATGTCCCATCCGTTGGTGAAAGAGGTTTGTTTGGTGCAATT
>HA_batch_10_round_261_probe_7
AACATTCGAAGCTACTGGAAATCTAGTGGTACCTAGATATGCTTTTGCAATGAATAGAGACGCCAGATCTGGCATCATAATTTCAGATGTATCAGTTCATGATTGTAACACTACTTGCCA
>HA_batch_10_round_261_probe_8
AGGTCTGATTGATGGATGGTACGGGTTCAGACATCAAAATGCACAGGGAGAGGGCATTGCAGCTGATTATAAGAGCACTCAATCAGCAGTCGATCAAATAACTGGAAAGCTAAATCGACT
>HA_batch_10_round_261_probe_9
GTCGCTAGGAATCCAGAGTGATGTCCCTTTGGATTCTGGTTGTGAGGGGGATTGCTTCCACAGTGGGGGTACGATAGTAAGCTCCCTGCCATTCCAAAACATCAATCCTAGAACAGTGGG
>HA_batch_10_round_261_probe_10
GGAATTTACCCAAGAAATCTTCAATTGGACTGGAGTTGCTCAAGACGGATCAAGTTATGCTTGCAGGAGGGAATCTAATAAAAGTTTCTTCAGTAGATTGAATTGGTTGTATCATTTGAA
>HA_batch_10_round_262_probe_1
GCCAAATGCAACACAAAGTGTCAAACGTCATTAGGTGGGATAAACACTAACAAAACTTTCCAGAACATAGAAAGAAATGCCCTTGGGGACTGCCCAAAGTACATAAAGTCTGGACAACTG
>HA_batch_10_round_262_probe_2
ATCCAACCACCTATATCTCCGTTGGGACGTCAACACTAAACCAGAGATTGACACCAAGAATAGCTACTAGATCCAAAGTAAACGGACAAAGTGGGAGGATGGAGTTCTTTTGGACAATCT
>HA_batch_10_round_262_probe_3
AGTAAATCCTACACTAACAATAAGGGGAAGGAAGTTCTTGTGCTATGGGGCATTCACCATCCGTCTAACAGTGACGATCAACGAGCTCTCTACCAGAATGAAGATGCCTATGTCTTTGTG
>HA_batch_10_round_262_probe_4
GGTTATACCATGGACAACCAAACAAAGACAATGACCATCACCCTTCTCATCCTCCTGTTCACAATAGTGAAAGGTGACCAAATATGTATCGGGTACCATGCCAACAATTCCACAGAGAAA
>HA_batch_10_round_262_probe_5
GTGGGGTATCAAGTGCTTGCCCATATACTACTGGTTCGTCTTTCTACAGAAACCTGCTGTGGATAATAAAAACTAGATCATCAGCGTACCCAGTAATCAGGGGAACATACAATAACACTG
>HA_batch_10_round_262_probe_6
CAAACAAGTGTGGTACCAAACATTGGCAGTAGACCATGGGTAAGAGGCCAAAGCGGCAGGATTAGCTTCTATTGGACGATTGTAGAGCCAGGAGACCTCATAGTCTTCAATACCATAGGG
>HA_batch_10_round_262_probe_7
TTACATTGTAGAAACACCAAGGCCTGAGTATGGAACATGTTACCCAGGGGAGTTCGCTGACTATGAGGAACTAAGAGAGCAATTGAGTTCAGTATCTTCATTTAAGAGATTCGAAATATT
>HA_batch_10_round_262_probe_8
TGCTACCCAGGAACTCTTGAGAATGAAGAAGAGTTGAGATTTAAATTCAGCAGTGTCCTCGAATTCAATAAATTTGAGGCATTCACCTCAAACGGGTGGGGAGCAGTAAACTCCGGGGCT
>HA_batch_10_round_262_probe_9
AGAAAATTCAGATCATTCCCAAAGATTCTTGGTCAGATCATGAAACCTCAGGAGTGAGCTCAGCATGTCCATACCAGGGAAGATCCTCCTTTTTTAGAAATGTGGTATGGCTTACCAAAA
>HA_batch_10_round_262_probe_10
GCAATTGATAAAATAACCTCCAAAGTGAATAATATGATGGATAAAATGTACAAGCAGTATGAAATTATTGATCATGAATTCAGTGAGGTAGGAACTAGAATCAACATGATCAATAATAAG
>HA_batch_10_round_263_probe_1
CAATTGCTGGTTTCATAGAGAATGGTTGGCAAGGTCTAATCGATGGTTGGTATGGGTTTAGGCATCAAAATGCAGAAGGGACAGGAACAGCTGCAGATCTCAAATCAACCCAGGCAGCCA
>HA_batch_10_round_263_probe_2
AATAGCACCGAGTCGAGTTAGCAAACTGATTGGGAGGGGATTGGGAATCCAATCAAAGGCATCAATAGATAGCAATTGTGAATCTAAATGTTTTTGGAGAGGGGGTTCTATAAATACAAA
>HA_batch_10_round_263_probe_3
AGAATTCTGATTCTGGAATTATGATGTCGGATGCTCCAGTCCATAATTGTGACACGAAATGTCAAACCCCTCATGGAGCCTTAAACAGCAGCCTCCCCTTTCAGAACGTACATCCTATCA
>HA_batch_10_round_263_probe_4
AGGGGAAAACAAAAGCAACAAGAATGAAAGCAATACTAGTAGTTATGCTATATACAATTGCAACCGCAAATGCAGACACCTTATGTATAGGTTATCATGCGAACAATTCAACAAATACTG
>HA_batch_10_round_263_probe_5
TCGGATTCATTCTATAGGAACATGAGATGGCTAACTCAAAAGAATGGGTTGTATCCAGTCCAAGATGCCCAGTACATAAACAATCGGGGAAAAGATATTCTTTTCGTATGGGGTATACAT
>HA_batch_10_round_263_probe_6
GTAATTGAGAAAATGAACAATCAATTCACTGCAGTGGGGAAAGAATTCAACGACCTAGAGAGGAGAATTGAGAATCTGAATAAAAAGGTCGATGATGGGTTTCTAGATGTTTGGACATAC
>HA_batch_10_round_263_probe_7
AGCAAAAGCAGGGGATCTATTAAGAAGTCGAAATGGAGAAAACACTGCTATTTGCAGCTATTTTCCTTTGTGTGAAAGCAGATGAGATCTGTATCGGGTATTTAAGCAACAACTCGACAG
>HA_batch_10_round_263_probe_8
GACAGTGGCAATTGTGTAGTGCAGTGTCAGACTGAAAAAGGCGGCTTAAACACGACACTGCCATTCCATAATGTCAGCAAATACGCCTTTGGGAACTGCCCCAAATACGTTGGGGTAAAA
>HA_batch_10_round_263_probe_9
TGAAGCCTTTAATTTTAAAAGATTGCAGTGTAGCTGGATGGCTCCTCGGGAACCCAATGTGTGACGAATTTATCAACGTCCCCGAATGGTCTTACATAGTGGAGAAGGCCAATCCGACCT
>HA_batch_10_round_263_probe_10
ATTTTGAAGCCAGGAGAAACCTTGAATGTGGAATCCAATGGGAATCTAATTGCCCCTTGGTATGCGTTCAGATTTGTCAGCACCAGTAACAAAGGAGCTGTCTTCAAATCAAATTTACCA
>HA_batch_10_round_264_probe_1
CATTACTGTTACACATGCTCAAGACATACTGGAGAAGACACACAACGGGAAGCTCTGCAACCTAAATGGAGTGAAGCCTTTAATTTTGGAAGATTGTAGTGTAGCTGGATGGCTACTCGG
>HA_batch_10_round_264_probe_2
GGTTAGTCTTGGCAACAGGGTTAAGAAATGTCCCTCAGATTGAATCAAGAGGACTGTTTGGAGCAATAGCTGGTTTTATAGAAGGGGGATGGCAAGGAATGGTTGATGGTTGGTATGGAT
>HA_batch_10_round_264_probe_3
ATGGAAGCAATATCACTGATGATTATACTACTAGTAGTGACAACAAGCAATGCAGACAAAATCTGCATCGGCCACCAATCAACAAATTCCACAGAAACAGTGGACACGCTAACAGAATCT
>HA_batch_10_round_264_probe_4
AACGTCATTAATTGGACCAAGGATTCAATAACCGACATCTGGACTTATCAGGCTGAACTATTGGTAGCAATGGAGAACCAGCACACAATAGACATGGGTGATTCAGAGATGCTAAACCTG
>HA_batch_10_round_264_probe_5
AAATCAGATAGATTGGTCCTTGCAACCGGACTCAGGAACGTCCCTCAAAGAGAGACAAGAGGTCTATTTGGAGCTATAGCAGGCTTTATAGAGGGAGGATGGCAGGGAATGGTAGACGGT
>HA_batch_10_round_264_probe_6
GATCTACTCCACAATCGCCAGTTCCCTGGTGTTGATAGTCTCCCTGGGGGCAATCAGCTTTTGGATGTGCTCTAATGGGTCACTACAATGCAGAATATGCATTTAAGACCTGAATTTCAA
>HA_batch_10_round_264_probe_7
[truncated: 1,022,403 more chars]
