# Supplementary material for: Targeted genomic sequencing of avian influenza viruses in wetland sediment from wild bird habitats
Source: Appl Environ Microbiol. 2024 Jan 23;90(2):e00842-23. doi: 10.1128/aem.00842-23 (PMC10880596; doi:10.1128/aem.00842-23)
Supplement: Supplemental material 2 — Influenza A virus genome fragments recovered from sediment specimens. [file aem.00842-23-s0002.txt]

>capture_1|sediment-1|fragment_1|end_1|11021_copies|UMI_pair_GAAGGAAG-GGCCCCCTCAAAGC--TTCGTTGG-GGACAAAGCGTCTA|M|none
GGCCCCCTCAAAGCCGAGATCGCACAGAGACTTGAAGATGTGTTTGCAGGGAAAAACACCGATCTTGAGGCGCTCATGGAATGGCTAAAGACAAGACCAATCCTGTCACCTCTGACTAAGGGGATTTTAGGATTTGTGTTCACGCTCACCGTGCCCAGTGAGCGAGGACTGCAGCGTAGACGCTTTGTCCCCAACGAA
>capture_1|sediment-1|fragment_1|end_2|11021_copies|UMI_pair_GAAGGAAG-GGCCCCCTCAAAGC--TTCGTTGG-GGACAAAGCGTCTA|M|none
GGACAAAGCGTCTACGCTGCAGTCCTCGCTCACTGGGCACGGTGAGCGTGAACACAAATCCTAAAATCCCCTTAGTCAGAGGTGACAGGATTGGTCTTGTCTTTAGCCATTCCATGAGCGCCTCAAGATCGGTGTTTTTCCCTGCAAACACATCTTCAAGTCTCTGTGCGATCTCGGCTTTGAGGGGGCCCTTCCTTC
>capture_1|sediment-10|fragment_8|end_1|869_copies|UMI_pair_GAGACGAT-GACTCATCCTAGCT--TTCGTTGG-ATCCACAGCACTCT|M|none
GACTCATCCTAGCTCCAGTGCTGGTCTGAAAGATGATCTTCTTGAAAATTTGCAGGCCTACCAGAAACGGATGGGAGTGCAAATGCAGCGATTCAAGTGATCCTCTCGTTATTGCCGCAAGTATCATTGGGATCTTGCACTTGATATTGTGGATTCTTGATCGTCTTTTCTTCAAATGCATTTATCGTCGCCTTAAATACGGTTTGAAAAGAGGGCCTTCTACGGAAGGAGTGCCTGAGTCTATGAGGGAAGAATATCGGCAGGAACAGCAGAGTGCTGTGGATCCAACGAA
>capture_1|sediment-10|fragment_8|end_2|869_copies|UMI_pair_GAGACGAT-GACTCATCCTAGCT--TTCGTTGG-ATCCACAGCACTCT|M|none
ATCCACAGCACTCTGCTGTTCCTGCCGATATTCTTCCCTCATAGACTCAGGCACTCCTTCCGTAGAAGGCCCTCTTTTCAAACCGTATTTAAGGCGACGATAAATGCATTTGAAGAAAAGACGATCAAGAATCCACAATATCAAGTGCAAGATCCCAATGATACTTGCGGCAATAACGAGAGGATCACTTGAATCGCTGCATTTGCACTCCCATCCGTTTCTGGTAGGCCTGCAAATTTTCAAGAAGATCATCTTTCAGACCAGCACTGGAGCTAGGATGAGTCATCGTCTC
>capture_1|sediment-15|fragment_6|end_1|1375_copies|UMI_pair_GAAGGAAG-GGCGACGATAAATG--TTGCGAAG-GAAAGATGATCTTC|M|none
GGCGACGATAAATGCATTTGAAGAAAAGACGATCAAGAATCCACAATATCAAGTGCAAGATCCCAATGATACTTGCGGCAATAACGAGAGGATCACTTGAATCGCTGCATTTGCACTCCCATCCGTTTCTGGTAGGCCTGCAAATTTTCAAGAAGATCATCTTTCCTTCGCAA
>capture_1|sediment-15|fragment_6|end_2|1375_copies|UMI_pair_GAAGGAAG-GGCGACGATAAATG--TTGCGAAG-GAAAGATGATCTTC|M|none
GAAAGATGATCTTCTTGAAAATTTGCAGGCCTACCAGAAACGGATGGGAGTGCAAATGCAGCGATTCAAGTGATCCTCTCGTTATTGCCGCAAGTATCATTGGGATCTTGCACTTGATATTGTGGATTCTTGATCGTCTTTTCTTCAAATGCATTTATCGTCGCCCTTCCTTC
>capture_1|sediment-32|fragment_2|end_1|22630_copies|UMI_pair_ACTAGGAG-TGAAAGATGAGTCT--GAAGGAAG-TACAGTTTGACTGC|M|none
TGAAAGATGAGTCTTCTAACCGAGGTCGAAACGTACGTTCTCTCTATCGTCCCGTCAGGCCCCCTCAAAGCCGAGATCGCACAGAGACTTGAAGATGTGTTTGCAGGGAAAAACACCGATCTTGAGGCGCTCATGGAATGGCTAAAGACAAGACCAATCCTGTCACCTCTGACTAAGGGGATTTTAGGATTTGTGTTCACGCTCACCGTGCCCAGTGAGCGAGGACTGCAGCGTAGACGCTTTGTCCAAAATGCCCTTAATGGGAATGGGGATCCAAACAACATGGACA
>capture_1|sediment-32|fragment_2|end_2|22630_copies|UMI_pair_ACTAGGAG-TGAAAGATGAGTCT--GAAGGAAG-TACAGTTTGACTGC|M|none
TACAGTTTGACTGCTCTGTCCATGTTGTTTGGATCCCCATTCCCATTAAGGGCATTTTGGACAAAGCGTCTACGCTGCAGTCCTCGCTCACTGGGCACGGTGAGCGTGAACACAAATCCTAAAATCCCCTTAGTCAGAGGTGACAGGATTGGTCTTGTCTTTAGCCATTCCATGAGCGCCTCAAGATCGGTGTTTTTCCCTGCAAACACATCTTCAAGTCTCTGTGCGATCTCGGCTTTGAGGGGGCCTGACGGGACGATAGAGAGAACGTACGTTTCGACCTCGGTTAGAA
>capture_1|sediment-37|fragment_41|end_1|617_copies|UMI_pair_CTGTTGAC-TCTGAAAGATGATC--GAGACGAT-GTAGTTTTTTACTC|M|none
TCTGAAAGATGATCTTCTTGAAAATTTGCAGGCCTACCAGAAACGGATGGGAGTGCAAATGCAGCGATTCAAGTGATCCTCTCGTTATTGCCGCAAGTATCATTGGGATCTTGCACTTGATATTGTGGATTCTTGATCGTCTTTTCTTCAAATGCATTTATCGTCGCCTTAAATACGGTTTGAAAAGAGGGCCTTCTACGGAAGGAGTGCCTGAGTCTATGAGGGAAGAATATCGGCAGGAACAGCAGAGTGCTGTGGATGTTGACGATGGTCATTTTGTCAACATANAGCTG
>capture_1|sediment-37|fragment_41|end_2|617_copies|UMI_pair_CTGTTGAC-TCTGAAAGATGATC--GAGACGAT-GTAGTTTTTTACTC|M|none
GTAGTTTTTTACTCCAGCTCTATGTTGACAAAATGACCATCGTCAACATCCACAGCACTCTGCTGTTCCTGCCGATATTCTTCCCTCATAGACTCAGGCACTCCTTCCGTAGAAGGCCCTCTTTTCAAACCGTATTTAAGGCGACGATAAATGCATTTGAAGAAAAGACGATCAAGAATCCACAATATCAAGTGCAAGATCCCAATGATACTTGCGGCAATAACGAGAGGATCACTTGAATCGCTGCATTTGCACTCCCATCCGTTTCTGGTAGGCCTGCAAATTTTCAAGA
>capture_1|sediment-50|fragment_143|end_1|1814_copies|UMI_pair_ACGTTCAG-GAAGGCCCTCTTTT--GTCGAAGA-CTCATCCTAGCTCC|M|none
GAAGGCCCTCTTTTCAAACCGTATTTAAGGCGACGATAAATGCATTTGAAGAAAAGACGATCAAGAATCCACAATATCAAGTGCAAGATCCCAATGATACTTGCGGCAATAACGAGAGGATCACTTGAATCGCTGCATTTGCACTCCCATCCGTTTCTGGTAGGCCTGCAAATTTTCAAGAAGATCATCTTTCAGACCAGCACTGGAGCTAGGATGAGTCTTCGAC
>capture_1|sediment-50|fragment_143|end_2|1814_copies|UMI_pair_ACGTTCAG-GAAGGCCCTCTTTT--GTCGAAGA-CTCATCCTAGCTCC|M|none
CTCATCCTAGCTCCAGTGCTGGTCTGAAAGATGATCTTCTTGAAAATTTGCAGGCCTACCAGAAACGGATGGGAGTGCAAATGCAGCGATTCAAGTGATCCTCTCGTTATTGCCGCAAGTATCATTGGGATCTTGCACTTGATATTGTGGATTCTTGATCGTCTTTTCTTCAAATGCATTTATCGTCGCCTTAAATACGGTTTGAAAAGAGGGCCTTCCTGAACGT
>capture_1|sediment-52|fragment_60|end_1|3659_copies|UMI_pair_CAATGTGG-ACGGATGGGAGTGC--CGGCTAAT-GACAAAATGACCAT|M|none
ACGGATGGGAGTGCAAATGCAGCGATTCAAGTGATCCTCTCGTTATTGCCGCAAGTATCATTGGGATCTTGCACTTGATATTGTGGATTCTTGATCGTCTTTTCTTCAAATGCATTTATCGTCGCCTTAAATACGGTTTGAAAAAAGGGCCTTCTACGGAAGGAGTGCCTGAGTCTATGAGGGAAGAATATCGGCAGGAACAGCAGAGTGCTGTGGATGTTGACGATGGTCATTTTGTCATTAGCCG
>capture_1|sediment-52|fragment_60|end_2|3659_copies|UMI_pair_CAATGTGG-ACGGATGGGAGTGC--CGGCTAAT-GACAAAATGACCAT|M|none
GACAAAATGACCATCGTCAACATCCACAGCACTCTGCTGTTCCTGCCGATATTCTTCCCTCATAGACTCAGGCACTCCTTCCGTAGAAGGCCCTTTTTTCAAACCGTATTTAAGGCGACGATAAATGCATTTGAAGAAAAGACGATCAAGAATCCACAATATCAAGTGCAAGATCCCAATGATACTTGCGGCAATAACGAGAGGATCACTTGAATCGCTGCATTTGCACTCCCATCCGTCCACATTG
>capture_1|sediment-52|fragment_89|end_1|4636_copies|UMI_pair_TGAAGACG-GAGTGCAAATGCAG--TTCCAAGG-GTAGTTTTTTACTC|M|none
GAGTGCAAATGCAGCGATTCAAGTGATCCTCTCGTTATTGCCGCAAGTATCATTGGGATCTTGCACTTGATATTGTGGATTCTTGATCGTCTTTTCTTCAAATGCATTTATCGTCGCCTTAAATACGGTTTGAAAAGAGGGCCTTCTACGGAAGGAGTGCCTGAGTCTATGAGGGAAGAATATCGGCAGGAACAGCAGAGTGCTGTGGATGTTGACGATGGTCATTTTGTCAACATAGAGCTGGAGTAAAAAACTACCCTTGGAA
>capture_1|sediment-52|fragment_89|end_2|4636_copies|UMI_pair_TGAAGACG-GAGTGCAAATGCAG--TTCCAAGG-GTAGTTTTTTACTC|M|none
GTAGTTTTTTACTCCAGCTCTATGTTGACAAAATGACCATCGTCAACATCCACAGCACTCTGCTGTTCCTGCCGATATTCTTCCCTCATAGACTCAGGCACTCCTTCCGTAGAAGGCCCTCTTTTCAAACCGTATTTAAGGCGACGATAAATGCATTTGAAGAAAAGACGATCAAGAATCCACAATATCAAGTGCAAGATCCCAATGATACTTGCGGCAATAACGAGAGGATCACTTGAATCGCTGCATTTGCACTCCGTCTTCA
>capture_1|sediment-52|fragment_176|end_1|4667_copies|UMI_pair_ATCCAGAG-GTTTTTTACTCCAG--CTGTTGAC-TGCAAATGCAGCGA|M|none
GTTTTTTACTCCAGCTCTATGTTGACAAAATGACCATCGTCAACATCCACAGCACTCTGCTGTTCCTGCCGATATTCTTCCCTCATAGACTCAGGCACTCCTTCCGTAGAAGGCCCTCTTTTCAAACCGTATTTAAGGCGACGATAAATGCATTTGAAGAAAAGACGATCAAGAATCCACAATATCAAGTGCAAGATCCCAATGATACTTGCGGCAATAACGAGAGGATCACTTGAATCGCTGCATTTGCAGTCAACAG
>capture_1|sediment-52|fragment_176|end_2|4667_copies|UMI_pair_ATCCAGAG-GTTTTTTACTCCAG--CTGTTGAC-TGCAAATGCAGCGA|M|none
TGCAAATGCAGCGATTCAAGTGATCCTCTCGTTATTGCCGCAAGTATCATTGGGATCTTGCACTTGATATTGTGGATTCTTGATCGTCTTTTCTTCAAATGCATTTATCGTCGCCTTAAATACGGTTTGAAAAGAGGGCCTTCTACGGAAGGAGTGCCTGAGTCTATGAGGGAAGAATATCGGCAGGAACAGCAGAGTGCTGTGGATGTTGACGATGGTCATTTTGTCAACATAGAGCTGGAGTAAAAAACCTCTGGAT
>capture_1|sediment-52|fragment_299|end_1|4008_copies|UMI_pair_GATGTGTG-TCCAGCTCTATGTT--GCACAACT-GTGCTGGTCTGAAA|M|none
TCCAGCTCTATGTTGACAAAATGACCATCGTCAACATCCACAGCACTCTGCTGTTCCTGCCGATATTCTTCCCTCATAGACTCAGGCACTCCTTCCGTAGAAGGCCCTCTTTTCAAACCGTATTTAAGGCGACGATAAATGCATTTGAAGAAAAGACGATCAAGAATCCACAATATCAAGTGCAAGATCCCAATGATACTTGCGGCAATAACGAGAGGATCACTTGAATCGCTGCATTTGCACTCCCATCCGTTTCTGGTAGGCCTGCAAATTTTCAAGAAGATCATCTTTC
>capture_1|sediment-52|fragment_299|end_2|4008_copies|UMI_pair_GATGTGTG-TCCAGCTCTATGTT--GCACAACT-GTGCTGGTCTGAAA|M|none
GTGCTGGTCTGAAAGATGATCTTCTTGAAAATTTGCAGGCCTACCAGAAACGGATGGGAGTGCAAATGCAGCGATTCAAGTGATCCTCTCGTTATTGCCGCAAGTATCATTGGGATCTTGCACTTGATATTGTGGATTCTTGATCGTCTTTTCTTCAAATGCATTTATCGTCGCCTTAAATACGGTTTGAAAAGAGGGCCTTCTACGGAAGGAGTGCCTGAGTCTATGAGGGAAGAATATCGGCAGGAACAGCAGAGTGCTGTGGATGTTGACGATGGTCATTTTGTCAANA
>capture_1|sediment-52|fragment_468|end_1|1933_copies|UMI_pair_ACGGAACA-TCCAGCTCTATGTT--GATGTGTG-GAAAGATGATCTTC|M|none
TCCAGCTCTATGTTGACAAAATGACCATCGTCAACATCCACAGCACTCTGCTGTTCCTGCCGATATTCTTCCCTCATAGACTCAGGCACTCCTTCCGTAGAAGGCCCTCTTTTCAAACCGTATTTAAGGCGACGATAAATGCATTTGAAGAAAAGACGATCAAGAATCCACAATATCAAGTGCAAGATCCCAATGATACTTGCGGCAATAACGAGAGGATCACTTGAATCGCTGCATTTGCACTCCCATCCGTTTCTGGTAGGCCTGCAAATTTTCAAGAAGATCATCTTTCC
>capture_1|sediment-52|fragment_468|end_2|1933_copies|UMI_pair_ACGGAACA-TCCAGCTCTATGTT--GATGTGTG-GAAAGATGATCTTC|M|none
GAAAGATGATCTTCTTGAAAATTTGCAGGCCTACCAGAAACGGATGGGAGTGCAAATGCAGCGATTCAAGTGATCCTCTCGTTATTGCCGCAAGTATCATTGGGATCTTGCACTTGATATTGTGGATTCTTGATCGTCTTTTCTTCAAATGCATTTATCGTCGCCTTAAATACGGTTTGAAAAGAGGGCCTTCTACGGAAGGAGTGCCTGAGTCTATGAGGGAAGAATATCGGCAGGAACAGCAGAGTGCTGTGGATGTTGACGATGGTCATTTTGTCAACATAGAGCTGGA
>capture_1|sediment-52|fragment_519|end_1|3226_copies|UMI_pair_GTGCCATA-TTTTTACTCCAGCT--TTCGTTGG-GAAACGGATGGGAG|M|none
TTTTTACTCCAGCTCTATGTTGACAAAATGACCATCGTCAACATCCACAGCACTCTGCTGTTCCTGCCGATATTCTTCCCTCATAGACTCAGGCACTCCTTCCGTAGAAGGCCCTCTTTTCAAACCGTATTTAAGGCGACGATAAATGCATTTGAAGAAAAGACGATCAAGAATCCACAATATCAAGTGCAAGATCCCAATGATACTTGCGGCAATAACGAGAGGATCACTTGAATCGCTGCATTTGCACTCCCATCCGTTTCCCAACGAA
>capture_1|sediment-52|fragment_519|end_2|3226_copies|UMI_pair_GTGCCATA-TTTTTACTCCAGCT--TTCGTTGG-GAAACGGATGGGAG|M|none
GAAACGGATGGGAGTGCAAATGCAGCGATTCAAGTGATCCTCTCGTTATTGCCGCAAGTATCATTGGGATCTTGCACTTGATATTGTGGATTCTTGATCGTCTTTTCTTCAAATGCATTTATCGTCGCCTTAAATACGGTTTGAAAAGAGGGCCTTCTACGGAAGGAGTGCCTGAGTCTATGAGGGAAGAATATCGGCAGGAACAGCAGAGTGCTGTGGATGTTGACGATGGTCATTTTGTCAACATAGAGCTGGAGTAAAAATATGGCAC
>capture_1|sediment-52|fragment_546|end_1|1910_copies|UMI_pair_CTGTTGAC-CCGATATTCTTCCC--TTGCAGAC-CAAATGCAGCGATT|M|none
CCGATATTCTTCCCTCATAGACTCAGGCACTCCTTCCGTAGAAGGCCCTCTTTTCAAACCGTATTTAAGGCGACGATAAATGCATTTGAAGAAAAGACGATCAAGAATCCACAATATCAAGTGCAAGATCCCAATGATACTTGCGGCAATAACGAGAGGATCACTTGAATCGCTGCATTTGGTCTGCAA
>capture_1|sediment-52|fragment_546|end_2|1910_copies|UMI_pair_CTGTTGAC-CCGATATTCTTCCC--TTGCAGAC-CAAATGCAGCGATT|M|none
CAAATGCAGCGATTCAAGTGATCCTCTCGTTATTGCCGCAAGTATCATTGGGATCTTGCACTTGATATTGTGGATTCTTGATCGTCTTTTCTTCAAATGCATTTATCGTCGCCTTAAATACGGTTTGAAAAGAGGGCCTTCTACGGAAGGAGTGCCTGAGTCTATGAGGGAAGAATATCGGGTCAACAG
>capture_1|sediment-52|fragment_641|end_1|2591_copies|UMI_pair_ACGTTCAG-TCCAGCTCTATGTT--TTGCAGAC-CCTAGCTCCAGTGC|M|none
TCCAGCTCTATGTTGACAAAATGACCATCGTCAACATCCACAGCACTCTGCTGTTCCTGCCGATATTCTTCCCTCATAGACTCAGGCACTCCTTCCGTAGAAGGCCCTCTTTTCAAACCGTATTTAAGGCGACGATAAATGCATTTGAAGAAAAGACGATCAAGAATCCACAATATCAAGTGCAAGATCCCAATGATACTTGCGGCAATAACGAGAGGATCACTTGAATCGCTGCATTTGCACTCCCATCCGTTTCTGGTAGGCCTGCAAATTTTCAAGAAGATCATCTTTC
>capture_1|sediment-52|fragment_641|end_2|2591_copies|UMI_pair_ACGTTCAG-TCCAGCTCTATGTT--TTGCAGAC-CCTAGCTCCAGTGC|M|none
CCTAGCTCCAGTGCTGGTCTGAAAGATGATCTTCTTGAAAATTTGCAGGCCTACCAGAAACGGATGGGAGTGCAAATGCAGCGATTCAAGTGATCCTCTCGTTATTGCCGCAAGTATCATTGGGATCTTGCACTTGATATTGTGGATTCTTGATCGTCTTTTCTTCAAATGCATTTATCGTCGCCTTAAATACGGTTTGAAAAGAGGGCCTTCTACGGAAGGAGTGCCTGAGTCTATGAGGGAAGAATATCGGCAGGAACAGCAGAGTGCTGTGGATGTTGACGATGGTCATT
>capture_1|sediment-62|fragment_19|end_1|11065_copies|UMI_pair_ACGTTCAG-GGGATCTTGCACTT--ACTGAGGT-CCACAGCACTCTGC|M|none
GGGATCTTGCACTTGATATTGTGGATTCTTGATCGTCTTTTCTTCAAATGCATTTATCGTCGCCTTAAATACGGTTTGAAAAGAGGGCCTTCTACGGAAGGAGTGCCTGAGTCTATGAGGGAAGAATATCGGCAGGAACAGCAGAGTGCTGTGGACCTCAGT
>capture_1|sediment-62|fragment_19|end_2|11065_copies|UMI_pair_ACGTTCAG-GGGATCTTGCACTT--ACTGAGGT-CCACAGCACTCTGC|M|none
CCACAGCACTCTGCTGTTCCTGCCGATATTCTTCCCTCATAGACTCAGGCACTCCTTCCGTAGAAGGCCCTCTTTTCAAACCGTATTTAAGGCGACGATAAATGCATTTGAAGAAAAGACGATCAAGAATCCACAATATCAAGTGCAAGATCCCCTGAACGT
>capture_1|sediment-62|fragment_22|end_1|10033_copies|UMI_pair_GCTATCCT-TGCAAATGCAGCGA--TTCCAAGG-GACAAAATGACCAT|M|none
TGCAAATGCAGCGATTCAAGTGATCCTCTCGTTATTGCCGCAAGTATCATTGGGATCTTGCACTTGATATTGTGGATTCTTGATCGTCTTTTCTTCAAATGCATTTATCGTCGCCTTAAATACGGTTTGAAAAGAGGGCCTTCTACGGAAGGAGTGCCTGAGTCTATGAGGGAAGAATATCGGCAGGAACAGCAGAGTGCTGTGGATGTTGACGATGGTCATTTTGTCCCTTGGAA
>capture_1|sediment-62|fragment_22|end_2|10033_copies|UMI_pair_GCTATCCT-TGCAAATGCAGCGA--TTCCAAGG-GACAAAATGACCAT|M|none
GACAAAATGACCATCGTCAACATCCACAGCACTCTGCTGTTCCTGCCGATATTCTTCCCTCATAGACTCAGGCACTCCTTCCGTAGAAGGCCCTCTTTTCAAACCGTATTTAAGGCGACGATAAATGCATTTGAAGAAAAGACGATCAAGAATCCACAATATCAAGTGCAAGATCCCAATGATACTTGCGGCAATAACGAGAGGATCACTTGAATCGCTGCATTTGCAAGGATAGC
>capture_1|sediment-63|fragment_5|end_1|6735_copies|UMI_pair_ACGTTCAG-TTGGGATCTTGCAC--GATGTGTG-AAATGACCATCGTC|M|none
TTGGGATCTTGCACTTGATATTGTGGATTCTTGATCGTCTTTTCTTCAAATGCATTTATCGTCGCCTTAAATACGGTTTGAAAAGAGGGCCTTCTACGGAAGGAGTGCCTGAGTCTATGAGGGAAGAATATCGGCAGGAACAGCAGAGTGCTGTGGATGTTGACGATGGTCATTTCACACATC
>capture_1|sediment-63|fragment_5|end_2|6735_copies|UMI_pair_ACGTTCAG-TTGGGATCTTGCAC--GATGTGTG-AAATGACCATCGTC|M|none
AAATGACCATCGTCAACATCCACAGCACTCTGCTGTTCCTGCCGATATTCTTCCCTCATAGACTCAGGCACTCCTTCCGTAGAAGGCCCTCTTTTCAAACCGTATTTAAGGCGACGATAAATGCATTTGAAGAAAAGACGATCAAGAATCCACAATATCAAGTGCAAGATCCCAACTGAACGT
>capture_1|sediment-63|fragment_16|end_1|2375_copies|UMI_pair_GAAGGAAG-GTTTTTTATTCCAG--GTCGAAGA-CTGAAAGATGATCT|M|none
GTTTTTTATTCCAGCTCTATGTTGACAAAATGATCATCGTCAACATCCACAGCACTCTGCTGTTCCTGCCGATATTCTTCCCTCATAGACTCAGGCACTCCTTCCGTAGAAGGCCCTCTTTTCAAACCGTATTTAAGGCGACGATAAATGCATTTGAAGAAAAGACGATCAAGAATCCACAATATCAAGTGCAAGATCCCAATGATACTTGCGGCAATAACGAGAGGATCACTTGAATCGCTGCATTTGCACTCCCATCCGTTTCTGGTAGGCCTGCAAATTTTCAAGAANA
>capture_1|sediment-63|fragment_16|end_2|2375_copies|UMI_pair_GAAGGAAG-GTTTTTTATTCCAG--GTCGAAGA-CTGAAAGATGATCT|M|none
CTGAAAGATGATCTTCTTGAAAATTTGCAGGCCTACCAGAAACGGATGGGAGTGCAAATGCAGCGATTCAAGTGATCCTCTCGTTATTGCCGCAAGTATCATTGGGATCTTGCACTTGATATTGTGGATTCTTGATCGTCTTTTCTTCAAATGCATTTATCGTCGCCTTAAATACGGTTTGAAAAGAGGGCCTTCTACGGAAGGAGTGCCTGAGTCTATGAGGGAAGAATATCGGCAGGAACAGCAGAGTGCTGTGGATGTTGACGATGATCATTTTGTCAACATAGAGCTGG
>capture_1|Undetermined|fragment_32|end_1|810_copies|UMI_pair_CGCATGAT-ACCATCGTCAACAT--CGCATGAT-GATGGTGCAGGCAA|M|none
ACCATCGTCAACATCCACAGCACTCTGCTGTTCCTGCCGATATTCTTCCCTCATAGACTCAGGCACTCCTTCCGTAGAAGGCCCTCTTTTCAAACCGTATTTAAGGCGACGATAAATGCATTTGAAGAAAAGACGATCAAGAATCCACAATATCAAGTGCAAGATCCCAATGATACTTGCGGCAATAACGAGAGGATCACTTGAATCGCTGCATTTGCACTCCCATCCGTTTCTGGTAGGCCTGCAAATTTTCAAGAAGATCATCTTTCAGACCAGCACTGGAGCTAGGATG
>capture_1|Undetermined|fragment_32|end_2|810_copies|UMI_pair_CGCATGAT-ACCATCGTCAACAT--CGCATGAT-GATGGTGCAGGCAA|M|none
GATGGTGCAGGCAATGAGGACCATTGGGACTCATCCTAGCTCCAGTGCTGGTCTGAAAGATGATCTTCTTGAAAATTTGCAGGCCTACCAGAAACGGATGGGAGTGCAAATGCAGCGATTCAAGTGATCCTCTCGTTATTGCCGCAAGTATCATTGGGATCTTGCACTTGATATTGTGGATTCTTGATCGTCTTTTCTTCAAATGCATTTATCGTCGCCTTAAATACGGTTTGAAAAGAGGGCCTTCTACGGAAGGAGTGCCTGAGTCTATGAGGGAAGAATATCGGCAGGA
>capture_1|sediment-69|fragment_20|end_1|6197_copies|UMI_pair_ACTGAGGT-CTATGTTGACAAAA--TTGCAGAC-AAGTGATCCTCTCG|M|none
CTATGTTGACAAAATGACCATCGTCAACATCCACAGCACTCTGCTGTTCCTGCCGATATTCTTCCCTCATAGACTCAGGCACTCCTTCCGTAGAAGGCCCTCTTTTCAAACCGTATTTAAGGCGACGATAAATGCATTTGAAGAAAAGACGATCAAGAATCCACAATATCAAGTGCAAGATCCCAATGATACTTGCGGCAATAACGAGAGGATCACTTGTCTGCAA
>capture_1|sediment-69|fragment_20|end_2|6197_copies|UMI_pair_ACTGAGGT-CTATGTTGACAAAA--TTGCAGAC-AAGTGATCCTCTCG|M|none
AAGTGATCCTCTCGTTATTGCCGCAAGTATCATTGGGATCTTGCACTTGATATTGTGGATTCTTGATCGTCTTTTCTTCAAATGCATTTATCGTCGCCTTAAATACGGTTTGAAAAGAGGGCCTTCTACGGAAGGAGTGCCTGAGTCTATGAGGGAAGAATATCGGCAGGAACAGCAGAGTGCTGTGGATGTTGACGATGGTCATTTTGTCAACATAGACCTCAGT
>capture_1|sediment-71|fragment_1|end_1|12166_copies|UMI_pair_ACGACTTG-GGATTCTTGATCGT--CTGTTGAC-CAAAATGACCATCG|M|none
GGATTCTTGATCGTCTTTTCTTCAAATGCATTTATCGTCGCCTTAAATACGGTTTGAAAAGAGGGCCTTCTACGGAAGGAGTGCCTGAGTCTATGAGGGAAGAATATCGGCAGGAACAGCAGAGTGCTGTGGATGTTGACGATGGTCATTTTGGTCAACAG
>capture_1|sediment-71|fragment_1|end_2|12166_copies|UMI_pair_ACGACTTG-GGATTCTTGATCGT--CTGTTGAC-CAAAATGACCATCG|M|none
CAAAATGACCATCGTCAACATCCACAGCACTCTGCTGTTCCTGCCGATATTCTTCCCTCATAGACTCAGGCACTCCTTCCGTAGAAGGCCCTCTTTTCAAACCGTATTTAAGGCGACGATAAATGCATTTGAAGAAAAGACGATCAAGAATCCCAAGTCGT
>capture_2|sediment-1|fragment_14|end_1|4840_copies|UMI_pair_GAAGGAAG-GGCCCCCTCAAAGC--TTCGTTGG-GGACAAAGCGTCTA|M|none
GGCCCCCTCAAAGCCGAGATCGCACAGAGACTTGAAGATGTGTTTGCAGGGAAAAACACCGATCTTGAGGCGCTCATGGAATGGCTAAAGACAAGACCAATCCTGTCACCTCTGACTAAGGGGATTTTAGGATTTGTGTTCACGCTCACCGTGCCCAGTGAGCGAGGACTGCAGCGTAGACGCTTTGTCCCCAACGAA
>capture_2|sediment-1|fragment_14|end_2|4840_copies|UMI_pair_GAAGGAAG-GGCCCCCTCAAAGC--TTCGTTGG-GGACAAAGCGTCTA|M|none
GGACAAAGCGTCTACGCTGCAGTCCTCGCTCACTGGGCACGGTGAGCGTGAACACAAATCCTAAAATCCCCTTAGTCAGAGGTGACAGGATTGGTCTTGTCTTTAGCCATTCCATGAGCGCCTCAAGATCGGTGTTTTTCCCTGCAAACACATCTTCAAGTCTCTGTGCGATCTCGGCTTTGAGGGGGCCCTTCCTTC
>capture_2|sediment-10|fragment_18|end_1|842_copies|UMI_pair_GAGACGAT-GACTCATCCTAGCT--TTCGTTGG-ATCCACAGCACTCT|M|none
GACTCATCCTAGCTCCAGTGCTGGTCTGAAAGATGATCTTCTTGAAAATTTGCAGGCCTACCAGAAACGGATGGGAGTGCAAATGCAGCGATTCAAGTGATCCTCTCGTTATTGCCGCAAGTATCATTGGGATCTTGCACTTGATATTGTGGATTCTTGATCGTCTTTTCTTCAAATGCATTTATCGTCGCCTTAAATACGGTTTGAAAAGAGGGCCTTCTACGGAAGGAGTGCCTGAGTCTATGAGGGAAGAATATCGGCAGGAACAGCAGAGTGCTGTGGATCCAACGAA
>capture_2|sediment-10|fragment_18|end_2|842_copies|UMI_pair_GAGACGAT-GACTCATCCTAGCT--TTCGTTGG-ATCCACAGCACTCT|M|none
ATCCACAGCACTCTGCTGTTCCTGCCGATATTCTTCCCTCATAGACTCAGGCACTCCTTCCGTAGAAGGCCCTCTTTTCAAACCGTATTTAAGGCGACGATAAATGCATTTGAAGAAAAGACGATCAAGAATCCACAATATCAAGTGCAAGATCCCAATGATACTTGCGGCAATAACGAGAGGATCACTTGAATCGCTGCATTTGCACTCCCATCCGTTTCTGGTAGGCCTGCAAATTTTCAAGAAGATCATCTTTCAGACCAGCACTGGAGCTAGGATGAGTCATCGTCTC
>capture_2|sediment-10|fragment_21|end_1|1791_copies|UMI_pair_GAAGGAAG-GCGATTCAAGTGAT--TTGCAGAC-CACAGCACTCTGCT|M|none
GCGATTCAAGTGATCCTCTCGTTATTGCCGCAAGTATCATTGGGATCTTGCACTTGATATTGTGGATTCTTGATCGTCTTTTCTTCAAATGCATTTATCGTCGCCTTAAATACGGTTTGAAAAGAGGGCCTTCTACGGAAGGAGTGCCTGAGTCTATGAGGGAAGAATATCGGCAGGAACAGCAGAGTGCTGTGGTCTGCAA
>capture_2|sediment-10|fragment_21|end_2|1791_copies|UMI_pair_GAAGGAAG-GCGATTCAAGTGAT--TTGCAGAC-CACAGCACTCTGCT|M|none
CACAGCACTCTGCTGTTCCTGCCGATATTCTTCCCTCATAGACTCAGGCACTCCTTCCGTAGAAGGCCCTCTTTTCAAACCGTATTTAAGGCGACGATAAATGCATTTGAAGAAAAGACGATCAAGAATCCACAATATCAAGTGCAAGATCCCAATGATACTTGCGGCAATAACGAGAGGATCACTTGAATCGCCTTCCTTC
>capture_2|sediment-32|fragment_3|end_1|14723_copies|UMI_pair_ACTAGGAG-TGAAAGATGAGTCT--GAAGGAAG-TACAGTTTGACTGC|M|none
TGAAAGATGAGTCTTCTAACCGAGGTCGAAACGTACGTTCTCTCTATCGTCCCGTCAGGCCCCCTCAAAGCCGAGATCGCACAGAGACTTGAAGATGTGTTTGCAGGGAAAAACACCGATCTTGAGGCGCTCATGGAATGGCTAAAGACAAGACCAATCCTGTCACCTCTGACTAAGGGGATTTTAGGATTTGTGTTCACGCTCACCGTGCCCAGTGAGCGAGGACTGCAGCGTAGACGCTTTGTCCAAAATGCCCTTAATGGGAATGGGGATCCAAACAACATGGACA
>capture_2|sediment-32|fragment_3|end_2|14723_copies|UMI_pair_ACTAGGAG-TGAAAGATGAGTCT--GAAGGAAG-TACAGTTTGACTGC|M|none
TACAGTTTGACTGCTCTGTCCATGTTGTTTGGATCCCCATTCCCATTAAGGGCATTTTGGACAAAGCGTCTACGCTGCAGTCCTCGCTCACTGGGCACGGTGAGCGTGAACACAAATCCTAAAATCCCCTTAGTCAGAGGTGACAGGATTGGTCTTGTCTTTAGCCATTCCATGAGCGCCTCAAGATCGGTGTTTTTCCCTGCAAACACATCTTCAAGTCTCTGTGCGATCTCGGCTTTGAGGGGGCCTGACGGGACGATAGAGAGAACGTACGTTTCGACCTCGGTTAGAA
>capture_2|sediment-37|fragment_27|end_1|459_copies|UMI_pair_CTGTTGAC-TCTGAAAGATGATC--GAGACGAT-GTAGTTTTTTACTC|M|none
TCTGAAAGATGATCTTCTTGAAAATTTGCAGGCCTACCAGAAACGGATGGGAGTGCAAATGCAGCGATTCAAGTGATCCTCTCGTTATTGCCGCAAGTATCATTGGGATCTTGCACTTGATATTGTGGATTCTTGATCGTCTTTTCTTCAAATGCATTTATCGTCGCCTTAAATACGGTTTGAAAAGAGGGCCTTCTACGGAAGGAGTGCCTGAGTCTATGAGGGAAGAATATCGGCAGGAACAGCAGAGTGCTGTGGATGTTGACGATGGTCATTTTGTCAACATAGAGCTG
>capture_2|sediment-37|fragment_27|end_2|459_copies|UMI_pair_CTGTTGAC-TCTGAAAGATGATC--GAGACGAT-GTAGTTTTTTACTC|M|none
GTAGTTTTTTACTCCAGCTCTATGTTGACAAAATGACCATCGTCAACATCCACAGCACTCTGCTGTTCCTGCCGATATTCTTCCCTCATAGACTCAGGCACTCCTTCCGTAGAAGGCCCTCTTTTCAAACCGTATTTAAGGCGACGATAAATGCATTTGAAGAAAAGACGATCAAGAATCCACAATATCAAGTGCAAGATCCCAATGATACTTGCGGCAATAACGAGAGGATCACTTGAATCGCTGCATTTGCACTCCCATCCGTTTCTGGTAGGCCTGCAAATTTTCAANA
>capture_2|sediment-52|fragment_125|end_1|4600_copies|UMI_pair_CGCATGAT-GCTCTATGTTGACA--GATGTGTG-AGAAACGGATGGGA|M|none
GCTCTATGTTGACAAAATGACCATCGTCAACATCCACAGCACTCTGCTGTTCCTGCCGATATTCTTCCCTCATAGACTCAGGCACTCCTTCCGTAGAAGGCCCTCTTTTCAAACCGTATTTAAGGCGACGATAAATGCATTTGAAGAAAAGACGATCAAGAATCCACAATATCAAGTGCAAGATCCCAATGATACTTGCGGCAATAACGAGAGGATCACTTGAATCGCTGCATTTGCACTCCCATCCGTTTCTCACACATC
>capture_2|sediment-52|fragment_125|end_2|4600_copies|UMI_pair_CGCATGAT-GCTCTATGTTGACA--GATGTGTG-AGAAACGGATGGGA|M|none
AGAAACGGATGGGAGTGCAAATGCAGCGATTCAAGTGATCCTCTCGTTATTGCCGCAAGTATCATTGGGATCTTGCACTTGATATTGTGGATTCTTGATCGTCTTTTCTTCAAATGCATTTATCGTCGCCTTAAATACGGTTTGAAAAGAGGGCCTTCTACGGAAGGAGTGCCTGAGTCTATGAGGGAAGAATATCGGCAGGAACAGCAGAGTGCTGTGGATGTTGACGATGGTCATTTTGTCAACATAGAGCATCATGCG
>capture_2|sediment-52|fragment_174|end_1|6006_copies|UMI_pair_ACGTTCAG-TCCAGCTCTATGTT--TTGCAGAC-CCTAGCTCCAGTGC|M|none
TCCAGCTCTATGTTGACAAAATGACCATCGTCAACATCCACAGCACTCTGCTGTTCCTGCCGATATTCTTCCCTCATAGACTCAGGCACTCCTTCCGTAGAAGGCCCTCTTTTCAAACCGTATTTAAGGCGACGATAAATGCATTTGAAGAAAAGACGATCAAGAATCCACAATATCAAGTGCAAGATCCCAATGATACTTGCGGCAATAACGAGAGGATCACTTGAATCGCTGCATTTGCACTCCCATCCGTTTCTGGTAGGCCTGCAAATTTTCAAGAAGATCATCTTTC
>capture_2|sediment-52|fragment_174|end_2|6006_copies|UMI_pair_ACGTTCAG-TCCAGCTCTATGTT--TTGCAGAC-CCTAGCTCCAGTGC|M|none
CCTAGCTCCAGTGCTGGTCTGAAAGATGATCTTCTTGAAAATTTGCAGGCCTACCAGAAACGGATGGGAGTGCAAATGCAGCGATTCAAGTGATCCTCTCGTTATTGCCGCAAGTATCATTGGGATCTTGCACTTGATATTGTGGATTCTTGATCGTCTTTTCTTCAAATGCATTTATCGTCGCCTTAAATACGGTTTGAAAAGAGGGCCTTCTACGGAAGGAGTGCCTGAGTCTATGAGGGAAGAATATCGGCAGGAACAGCAGAGTGCTGTGGATGTTGACGATGGTCATT
>capture_2|sediment-52|fragment_205|end_1|6626_copies|UMI_pair_ACGGAACA-TCCAGCTCTATGTT--GATGTGTG-GAAAGATGATCTTC|M|none
TCCAGCTCTATGTTGACAAAATGACCATCGTCAACATCCACAGCACTCTGCTGTTCCTGCCGATATTCTTCCCTCATAGACTCAGGCACTCCTTCCGTAGAAGGCCCTCTTTTCAAACCGTATTTAAGGCGACGATAAATGCATTTGAAGAAAAGACGATCAAGAATCCACAATATCAAGTGCAAGATCCCAATGATACTTGCGGCAATAACGAGAGGATCACTTGAATCGCTGCATTTGCACTCCCATCCGTTTCTGGTAGGCCTGCAAATTTTCAAGAAGATCATCTTTCC
>capture_2|sediment-52|fragment_205|end_2|6626_copies|UMI_pair_ACGGAACA-TCCAGCTCTATGTT--GATGTGTG-GAAAGATGATCTTC|M|none
GAAAGATGATCTTCTTGAAAATTTGCAGGCCTACCAGAAACGGATGGGAGTGCAAATGCAGCGATTCAAGTGATCCTCTCGTTATTGCCGCAAGTATCATTGGGATCTTGCACTTGATATTGTGGATTCTTGATCGTCTTTTCTTCAAATGCATTTATCGTCGCCTTAAATACGGTTTGAAAAGAGGGCCTTCTACGGAAGGAGTGCCTGAGTCTATGAGGGAAGAATATCGGCAGGAACAGCAGAGTGCTGTGGATGTTGACGATGGTCATTTTGTCAACATAGAGCTGGA
>capture_2|sediment-52|fragment_212|end_1|3706_copies|UMI_pair_ACTGAGGT-GTAGTTTTTTACTC--TTGCGAAG-GCAAATGCAGCGAT|M|none
GTAGTTTTTTACTCCAGCTCTATGTTGACAAAATGACCATCGTCAACATCCACAGCACTCTGCTGTTCCTGCCGATATTCTTCCCTCATAGACTCAGGCACTCCTTCCGTAGAAGGCCCTCTTTTCAAACCGTATTTAAGGCGACGATAAATGCATTTGAAGAAAAGACGATCAAGAATCCACAATATCAAGTGCAAGATCCCAATGATACTTGCGGCAATAACGAGAGGATCACTTGAATCGCTGCATTTGCCTTCGCAA
>capture_2|sediment-52|fragment_212|end_2|3706_copies|UMI_pair_ACTGAGGT-GTAGTTTTTTACTC--TTGCGAAG-GCAAATGCAGCGAT|M|none
GCAAATGCAGCGATTCAAGTGATCCTCTCGTTATTGCCGCAAGTATCATTGGGATCTTGCACTTGATATTGTGGATTCTTGATCGTCTTTTCTTCAAATGCATTTATCGTCGCCTTAAATACGGTTTGAAAAGAGGGCCTTCTACGGAAGGAGTGCCTGAGTCTATGAGGGAAGAATATCGGCAGGAACAGCAGAGTGCTGTGGATGTTGACGATGGTCATTTTGTCAACATAGAGCTGGAGTAAAAAACTACACCTCAGT
>capture_2|sediment-52|fragment_234|end_1|3287_copies|UMI_pair_GATGTGTG-TCCAGCTCTATGTT--GCACAACT-GTGCTGGTCTGAAA|M|none
TCCAGCTCTATGTTGACAAAATGACCATCGTCAACATCCACAGCACTCTGCTGTTCCTGCCGATATTCTTCCCTCATAGACTCAGGCACTCCTTCCGTAGAAGGCCCTCTTTTCAAACCGTATTTAAGGCGACGATAAATGCATTTGAAGAAAAGACGATCAAGAATCCACAATATCAAGTGCAAGATCCCAATGATACTTGCGGCAATAACGAGAGGATCACTTGAATCGCTGCATTTGCACTCCCATCCGTTTCTGGTAGGCCTGCAAATTTTCAAGAAGATCATCTTTC
>capture_2|sediment-52|fragment_234|end_2|3287_copies|UMI_pair_GATGTGTG-TCCAGCTCTATGTT--GCACAACT-GTGCTGGTCTGAAA|M|none
GTGCTGGTCTGAAAGATGATCTTCTTGAAAATTTGCAGGCCTACCAGAAACGGATGGGAGTGCAAATGCAGCGATTCAAGTGATCCTCTCGTTATTGCCGCAAGTATCATTGGGATCTTGCACTTGATATTGTGGATTCTTGATCGTCTTTTCTTCAAATGCATTTATCGTCGCCTTAAATACGGTTTGAAAAGAGGGCCTTCTACGGAAGGAGTGCCTGAGTCTATGAGGGAAGAATATCGGCAGGAACAGCAGAGTGCTGTGGATGTTGACGATGGTCATTTTGTCAANA
>capture_2|sediment-52|fragment_264|end_1|1599_copies|UMI_pair_ACGACTTG-GTAGTTTTTTACTC--CTGTTGAC-CCTAGCTCCAGTGC|M|none
GTAGTTTTTTACTCCAGCTCTATGTTGACAAAATGACCATCGTCAACATCCACAGCACTCTGCTGTTCCTGCCGATATTCTTNCCTCATAGACTCAGGCACTCCTTCCGTAGAAGGCCCTCTTTTCAAACCGTATTTAAGGCGACGATAAATGCATTTGAAGAAAAGACGATCAAGAATCCACAATATCAAGTGCAAGATCCCAATGATACTTGCGGCAATAACGAGAGGATCACTTGAATCGCTGCATTTGCACTCCCATCCGTTTCTGGTAGGCCTGCAAATTTTCAANA
>capture_2|sediment-52|fragment_264|end_2|1599_copies|UMI_pair_ACGACTTG-GTAGTTTTTTACTC--CTGTTGAC-CCTAGCTCCAGTGC|M|none
CCTAGCTCCAGTGCTGGTCTGAAAGATGATCTTCTTGAAAATTTGCAGGCCTACCAGAAACGGATGGGAGTGCAAATGCAGCGATTCAAGTGATCCTCTCGTTATTGCCGCAAGTATCATTGGGATCTTGCACTTGATATTGTGGATTCTTGATCGTCTTTTCTTCAAATGCATTTATCGTCGCCTTAAATACGGTTTGAAAAGAGGGCCTTCTACGGAAGGAGTGCCTGAGTCTATGAGGNAAGAATATCGGCAGGAACAGCAGAGTGCTGTGGATGTTGACGATGGTCATT
>capture_2|sediment-52|fragment_276|end_1|6064_copies|UMI_pair_CGGCTAAT-GACAAAATGACCAT--GTCGAAGA-GGATTCTTGATCGT|M|none
GACAAAATGACCATCGTCAACATCCACAGCACTCTGCTGTTCCTGCCGATATTCTTCCCTCATAGACTCAGGCACTCCTTCCGTAGAAGGCCCTCTTTTCAAACCGTATTTAAGGCGACGATAAATGCATTTGAAGAAAAGACGATCAAGAATCCTCTTCGAC
>capture_2|sediment-52|fragment_276|end_2|6064_copies|UMI_pair_CGGCTAAT-GACAAAATGACCAT--GTCGAAGA-GGATTCTTGATCGT|M|none
GGATTCTTGATCGTCTTTTCTTCAAATGCATTTATCGTCGCCTTAAATACGGTTTGAAAAGAGGGCCTTCTACGGAAGGAGTGCCTGAGTCTATGAGGGAAGAATATCGGCAGGAACAGCAGAGTGCTGTGGATGTTGACGATGGTCATTTTGTCATTAGCCG
>capture_2|sediment-52|fragment_348|end_1|4713_copies|UMI_pair_TTCCAAGG-GTAGTTTTTTACTC--TTGCGAAG-CTCCAGTGCTGGTC|M|none
GTAGTTTTTTACTCCAGCTCTATGTTGACAAAATGACCATCGTCAACATCCACAGCACTCTGCTGTTCCTGCCGATATTCTTCCCTCATAGACTCAGGCACTCCTTCCGTAGAAGGCCCTCTTTTCAAACCGTATTTAAGGCGACGATAAATGCATTTGAAGAAAAGACGATCAAGAATCCACAATATCAAGTGCAAGATCCCAATGATACTTGCGGCAATAACGAGAGGATCACTTGAATCGCTGCATTTGCACTCCCATCCGTTTCTGGTAGGCCTGCAAATTTTCAAGA
>capture_2|sediment-52|fragment_348|end_2|4713_copies|UMI_pair_TTCCAAGG-GTAGTTTTTTACTC--TTGCGAAG-CTCCAGTGCTGGTC|M|none
CTCCAGTGCTGGTCTGAAAGATGATCTTCTTGAAAATTTGCAGGCCTACCAGAAACGGATGGGAGTGCAAATGCAGCGATTCAAGTGATCCTCTCGTTATTGCCGCAAGTATCATTGGGATCTTGCACTTGATATTGTGGATTCTTGATCGTCTTTTCTTCAAATGCATTTATCGTCGCCTTAAATACGGTTTGAAAAGAGGGCCTTCTACGGAAGGAGTGCCTGAGTCTATGAGGGAAGAATATCGGCAGGAACAGCAGAGTGCTGTGGATGTTGACGATGGTCATTTTNTT
>capture_2|sediment-52|fragment_363|end_1|7034_copies|UMI_pair_ACGTTCAG-GTAGTTTTTTACTC--AGCGTGTT-CTGAAAGATGATCT|M|none
GTAGTTTTTTACTCCAGCTCTATGTTGACAAAATGACCATCGTCAACATCCACAGCACTCTGCTGTTCCTGCCGATATTCTTCCCTCATAGACTCAGGCACTCCTTCCGTAGAAGGCCCTCTTTTCAAACCGTATTTAAGGCGACGATAAATGCATTTGAAGAAAAGACGATCAAGAATCCACAATATCAAGTGCAAGATCCCAATGATACTTGCGGCAATAACGAGAGGATCACTTGAATCGCTGCATTTGCACTCCCATCCGTTTCTGGTAGGCCTGCAAATTTTCAAGA
>capture_2|sediment-52|fragment_363|end_2|7034_copies|UMI_pair_ACGTTCAG-GTAGTTTTTTACTC--AGCGTGTT-CTGAAAGATGATCT|M|none
CTGAAAGATGATCTTCTTGAAAATTTGCAGGCCTACCAGAAACGGATGGGAGTGCAAATGCAGCGATTCAAGTGATCCTCTCGTTATTGCCGCAAGTATCATTGGGATCTTGCACTTGATATTGTGGATTCTTGATCGTCTTTTCTTCAAATGCATTTATCGTCGCCTTAAATACGGTTTGAAAAGAGGGCCTTCTACGGAAGGAGTGCCTGAGTCTATGAGGGAAGAATATCGGCAGGAACAGCAGAGTGCTGTGGATGTTGACGATGGTCATTTTGTCAACATANAGCTGG
>capture_2|sediment-52|fragment_844|end_1|2204_copies|UMI_pair_CTGTTGAC-CCGATATTCTTCCC--TTGCAGAC-CAAATGCAGCGATT|M|none
CCGATATTCTTCCCTCATAGACTCAGGCACTCCTTCCGTAGAAGGCCCTCTTTTCAAACCGTATTTAAGGCGACGATAAATGCATTTGAAGAAAAGACGATCAAGAATCCACAATATCAAGTGCAAGATCCCAATGATACTTGCGGCAATAACGAGAGGATCACTTGAATCGCTGCATTTGGTCTGCAA
>capture_2|sediment-52|fragment_844|end_2|2204_copies|UMI_pair_CTGTTGAC-CCGATATTCTTCCC--TTGCAGAC-CAAATGCAGCGATT|M|none
CAAATGCAGCGATTCAAGTGATCCTCTCGTTATTGCCGCAAGTATCATTGGGATCTTGCACTTGATATTGTGGATTCTTGATCGTCTTTTCTTCAAATGCATTTATCGTCGCCTTAAATACGGTTTGAAAAGAGGGCCTTCTACGGAAGGAGTGCCTGAGTCTATGAGGGAAGAATATCGGGTCAACAG
>capture_2|sediment-62|fragment_3|end_1|14818_copies|UMI_pair_GCTATCCT-TGCAAATGCAGCGA--TTCCAAGG-GACAAAATGACCAT|M|none
TGCAAATGCAGCGATTCAAGTGATCCTCTCGTTATTGCCGCAAGTATCATTGGGATCTTGCACTTGATATTGTGGATTCTTGATCGTCTTTTCTTCAAATGCATTTATCGTCGCCTTAAATACGGTTTGAAAAGAGGGCCTTCTACGGAAGGAGTGCCTGAGTCTATGAGGGAAGAATATCGGCAGGAACAGCAGAGTGCTGTGGATGTTGACGATGGTCATTTTGTCCCTTGGAA
>capture_2|sediment-62|fragment_3|end_2|14818_copies|UMI_pair_GCTATCCT-TGCAAATGCAGCGA--TTCCAAGG-GACAAAATGACCAT|M|none
GACAAAATGACCATCGTCAACATCCACAGCACTCTGCTGTTCCTGCCGATATTCTTCCCTCATAGACTCAGGCACTCCTTCCGTAGAAGGCCCTCTTTTCAAACCGTATTTAAGGCGACGATAAATGCATTTGAAGAAAAGACGATCAAGAATCCACAATATCAAGTGCAAGATCCCAATGATACTTGCGGCAATAACGAGAGGATCACTTGAATCGCTGCATTTGCAAGGATAGC
>capture_2|sediment-62|fragment_14|end_1|10141_copies|UMI_pair_ACGTTCAG-GGGATCTTGCACTT--ACTGAGGT-CCACAGCACTCTGC|M|none
GGGATCTTGCACTTGATATTGTGGATTCTTGATCGTCTTTTCTTCAAATGCATTTATCGTCGCCTTAAATACGGTTTGAAAAGAGGGCCTTCTACGGAAGGAGTGCCTGAGTCTATGAGGGAAGAATATCGGCAGGAACAGCAGAGTGCTGTGGACCTCAGT
>capture_2|sediment-62|fragment_14|end_2|10141_copies|UMI_pair_ACGTTCAG-GGGATCTTGCACTT--ACTGAGGT-CCACAGCACTCTGC|M|none
CCACAGCACTCTGCTGTTCCTGCCGATATTCTTCCCTCATAGACTCAGGCACTCCTTCCGTAGAAGGCCCTCTTTTCAAACCGTATTTAAGGCGACGATAAATGCATTTGAAGAAAAGACGATCAAGAATCCACAATATCAAGTGCAAGATCCCCTGAACGT
>capture_2|sediment-63|fragment_5|end_1|1420_copies|UMI_pair_GAAGGAAG-GTTTTTTATTCCAG--GTCGAAGA-CTGAAAGATGATCT|M|none
GTTTTTTATTCCAGCTCTATGTTGACAAAATGATCATCGTCAACATCCACAGCACTCTGCTGTTCCTGCCGATATTCTTCCCTCATAGACTCAGGCACTCCTTCCGTAGAAGGCCCTCTTTTCAAACCGTATTTAAGGCGACGATAAATGCATTTGAAGAAAAGACGATCAAGAATCCACAATATCAAGTGCAAGATCCCAATGATACTTGCGGCAATAACGAGAGGATCACTTGAATCGCTGCATTTGCACTCCCATCCGTTTCTGGTAGGCCTGCAAATTTTCAANAANA
>capture_2|sediment-63|fragment_5|end_2|1420_copies|UMI_pair_GAAGGAAG-GTTTTTTATTCCAG--GTCGAAGA-CTGAAAGATGATCT|M|none
CTGAAAGATGATCTTCTTGAAAATTTGCAGGCCTACCAGAAACGGATGGGAGTGCAAATGCAGCGATTCAAGTGATCCTCTCGTTATTGCCGCAAGTATCATTGGGATCTTGCACTTGATATTGTGGATTCTTGATCGTCTTTTCTTCAAATGCATTTATCGTCGCCTTAAATACGGTTTGAAAAGAGGGCCTTCTACGGAAGGAGTGCCTGAGTCTATGAGGGAAGAATATCGGCAGGAACAGCAGAGTGCTGTGGATGTTGACGATGATCATTTTGTCAACATAGAGCTGG
>capture_2|sediment-63|fragment_9|end_1|3740_copies|UMI_pair_ACGTTCAG-TTGGGATCTTGCAC--GATGTGTG-AAATGACCATCGTC|M|none
TTGGGATCTTGCACTTGATATTGTGGATTCTTGATCGTCTTTTCTTCAAATGCATTTATCGTCGCCTTAAATACGGTTTGAAAAGAGGGCCTTCTACGGAAGGAGTGCCTGAGTCTATGAGGGAAGAATATCGGCAGGAACAGCAGAGTGCTGTGGATGTTGACGATGGTCATTTCACACATC
>capture_2|sediment-63|fragment_9|end_2|3740_copies|UMI_pair_ACGTTCAG-TTGGGATCTTGCAC--GATGTGTG-AAATGACCATCGTC|M|none
AAATGACCATCGTCAACATCCACAGCACTCTGCTGTTCCTGCCGATATTCTTCCCTCATAGACTCAGGCACTCCTTCCGTAGAAGGCCCTCTTTTCAAACCGTATTTAAGGCGACGATAAATGCATTTGAAGAAAAGACGATCAAGAATCCACAATATCAAGTGCAAGATCCCAACTGAACGT
>capture_2|sediment-69|fragment_22|end_1|9794_copies|UMI_pair_ACTGAGGT-CTATGTTGACAAAA--TTGCAGAC-AAGTGATCCTCTCG|M|none
CTATGTTGACAAAATGACCATCGTCAACATCCACAGCACTCTGCTGTTCCTGCCGATATTCTTCCCTCATAGACTCAGGCACTCCTTCCGTAGAAGGCCCTCTTTTCAAACCGTATTTAAGGCGACGATAAATGCATTTGAAGAAAAGACGATCAAGAATCCACAATATCAAGTGCAAGATCCCAATGATACTTGCGGCAATAACGAGAGGATCACTTGTCTGCAA
>capture_2|sediment-69|fragment_22|end_2|9794_copies|UMI_pair_ACTGAGGT-CTATGTTGACAAAA--TTGCAGAC-AAGTGATCCTCTCG|M|none
AAGTGATCCTCTCGTTATTGCCGCAAGTATCATTGGGATCTTGCACTTGATATTGTGGATTCTTGATCGTCTTTTCTTCAAATGCATTTATCGTCGCCTTAAATACGGTTTGAAAAGAGGGCCTTCTACGGAAGGAGTGCCTGAGTCTATGAGGGAAGAATATCGGCAGGAACAGCAGAGTGCTGTGGATGTTGACGATGGTCATTTTGTCAACATAGACCTCAGT
>capture_2|sediment-71|fragment_4|end_1|11400_copies|UMI_pair_ACGACTTG-GGATTCTTGATCGT--CTGTTGAC-CAAAATGACCATCG|M|none
GGATTCTTGATCGTCTTTTCTTCAAATGCATTTATCGTCGCCTTAAATACGGTTTGAAAAGAGGGCCTTCTACGGAAGGAGTGCCTGAGTCTATGAGGGAAGAATATCGGCAGGAACAGCAGAGTGCTGTGGATGTTGACGATGGTCATTTTGGTCAACAG
>capture_2|sediment-71|fragment_4|end_2|11400_copies|UMI_pair_ACGACTTG-GGATTCTTGATCGT--CTGTTGAC-CAAAATGACCATCG|M|none
CAAAATGACCATCGTCAACATCCACAGCACTCTGCTGTTCCTGCCGATATTCTTCCCTCATAGACTCAGGCACTCCTTCCGTAGAAGGCCCTCTTTTCAAACCGTATTTAAGGCGACGATAAATGCATTTGAAGAAAAGACGATCAAGAATCCCAAGTCGT
>capture_1|sediment-1|fragment_9|end_1|9378_copies|UMI_pair_TGGACTCT-CCCTCTTTAGCTTT--TTCGTTGG-GGAAAAACACCGAT|M|none
CCCTCTTTAGCTTTCTGTACAGTTTGACTGCTCTGTCCATGTTGTTTGGATCCCCATTCCCATTAAGGGCATTTTGGACAAAGCGTCTACGCTGCAGTCCTCGCTCACTGGGCACGGTGAGCGTGAACACAAATCCTAAAATCCCCTTAGTCAGAGGTGACAGGATTGGTCTTGTCTTTAGCCATTCCATGAGCGCCTCAAGATCGGTGTTTTTCCCCAACGAA
>capture_1|sediment-1|fragment_9|end_2|9378_copies|UMI_pair_TGGACTCT-CCCTCTTTAGCTTT--TTCGTTGG-GGAAAAACACCGAT|M|none
GGAAAAACACCGATCTTGAGGCGCTCATGGAATGGCTAAAGACAAGACCAATCCTGTCACCTCTGACTAAGGGGATTTTAGGATTTGTGTTCACGCTCACCGTGCCCAGTGAGCGAGGACTGCAGCGTAGACGCTTTGTCCAAAATGCCCTTAATGGGAATGGGGATCCAAACAACATGGACAGAGCAGTCAAACTGTACAGAAAGCTAAAGAGGGAGAGTCCA
>capture_1|sediment-5|fragment_3|end_1|6374_copies|UMI_pair_ACGTTCAG-GGAAAAACACCGAT--TTCCAAGG-ATGAGGCCCATGCA|M|none
GGAAAAACACCGATCTTGAGGCGCTCATGGAATGGCTAAAGACAAGACCAATCCTGTCACCTCTGACTAAGGGGATTTTAGGATTTGTGTTCACGCTCACCGTGCCCAGTGAGCGAGGACTGCAGCGTAGACGCTTTGTCCAAAATGCCCTTAATGGGAATGGGGATCCAAACAACATGGACAGAGCAGTCAAACTGTACAGAAAGCTAAAGAGGGAAATAACATTCCATGGGGCAAAAGAGGTGGCACTCAGTTACTCAACTGGTGCACTTGCCAGCTGCATGGGCCTCATC
>capture_1|sediment-5|fragment_3|end_2|6374_copies|UMI_pair_ACGTTCAG-GGAAAAACACCGAT--TTCCAAGG-ATGAGGCCCATGCA|M|none
ATGAGGCCCATGCAGCTGGCAAGTGCACCAGTTGAGTAACTGAGTGCCACCTCTTTTGCCCCATGGAATGTTATTTCCCTCTTTAGCTTTCTGTACAGTTTGACTGCTCTGTCCATGTTGTTTGGATCCCCATTCCCATTAAGGGCATTTTGGACAAAGCGTCTACGCTGCAGTCCTCGCTCACTGGGCACGGTGAGCGTGAACACAAATCCTAAAATCCCCTTAGTCAGAGGTGACAGGATTGGTCTTGTCTTTAGCCATTCCATGAGCGCCTCAAGATCGGTGTTTTTCCC
>capture_1|sediment-15|fragment_2|end_1|1645_copies|UMI_pair_CTGTTGAC-CTTTTGCCCCATGG--CTGTTGAC-TTTAGGATTTGTGT|M|none
CTTTTGCCCCATGGAATGTTATTTCCCTCTTTAGCTTTCTGTACAGTTTGACTGCTCTGTCCATGTTGTTTGGATCCCCATTCCCATTAAGGGCATTTTGGACAAAGCGTCTACGCTGCAGTCCTCGCTCACTGGGCACGGTGAGCGTGAACACAAATCCTAAAGTCAACAG
>capture_1|sediment-15|fragment_2|end_2|1645_copies|UMI_pair_CTGTTGAC-CTTTTGCCCCATGG--CTGTTGAC-TTTAGGATTTGTGT|M|none
TTTAGGATTTGTGTTCACGCTCACCGTGCCCAGTGAGCGAGGACTGCAGCGTAGACGCTTTGTCCAAAATGCCCTTAATGGGAATGGGGATCCAAACAACATGGACAGAGCAGTCAAACTGTACAGAAAGCTAAAGAGGGAAATAACATTCCATGGGGCAAAAGGTCAACAG
>capture_1|sediment-30|fragment_45|end_1|522_copies|UMI_pair_ACTAGGAG-GCAAATGGCAGGGT--ACTAGGAG-GTCCCAATGGTCCT|M|none
GCAAATGGCAGGGTCAAGTGAGCAAGCAGCAGAGGCTATGGAGGTTGCTAGTCAGGCTAGGAAGATGGTGCAGGCAATGAGGACCATTGGGACCTCCTAGT
>capture_1|sediment-30|fragment_45|end_2|522_copies|UMI_pair_ACTAGGAG-GCAAATGGCAGGGT--ACTAGGAG-GTCCCAATGGTCCT|M|none
GTCCCAATGGTCCTCATTGCCTGCACCATCTTCCTAGCCTGACTAGCAACCTCCATAGCCTCTGCTGCTTGCTCACTTGACCCTGCCATTTGCCTCCTAGT
>capture_1|sediment-30|fragment_51|end_1|1758_copies|UMI_pair_ACCACGAT-GTGAGACCGATGCT--GATGTGTG-GTTCACGCTCACCG|M|none
GTGAGACCGATGCTGGGAATCAGCAATCTGCTCACATGTGGCACACACCAGGCCAAACGCCACTTCAGTGGTCACAGTCCCCATCCTGTTGTATATGAGGCCCATGCAGCTGGCAAGTGCACCAGTTGAGTAACTGAGTGCCACCTCTTTTGCCCCATGGAATGTTATTTCCCTCTTTAGCTTCCTGTACAGTTTAACTGCTCTGTCCATGTTGTTTGGATCCCCATTCCCATTAAGGGCATTTTGGACAAAGCGTCTACGCTGCAGTCCTCGCNCACTGGGCACGGTGAGCG
>capture_1|sediment-30|fragment_51|end_2|1758_copies|UMI_pair_ACCACGAT-GTGAGACCGATGCT--GATGTGTG-GTTCACGCTCACCG|M|none
GTTCACGCTCACCGTGCCCAGTGAGCGAGGACTGCAGCGTAGACGCTTTGTCCAAAATGCCCTTAATGGGAATGGGGATCCAAACAACATGGACAGAGCAGTTAAACTGTACAGGAAGCTAAAGAGGGAAATAACATTCCATGGGGCAAAAGAGGTGGCACTCAGTTACTCAACTGGTGCACTTGCCAGCTGCATGGGCCTCATATACAACAGGATGGGGACTGTGACCACTGAAGTGGCGTTTGGCCTGGTGTGTGCCACATGTGAGCAGATTGCTGATTCCCAGCATCGG
>capture_1|sediment-31|fragment_1|end_1|3346_copies|UMI_pair_ACGACTTG-TCCAAACAACATGG--CTTAGGAC-CTGGCCAGTACCAT|M|none
TCCAAACAACATGGACAGAGCAGTCAAACTGTACAGAAAGCTAAAGAGGGAAATAACATTCCATGGGGCAAAAGAGGTGGCACTCAGTTACTCAACTGGTGCACTTGCCAGCTGCATGGGCCTCATATACAACAGGATGGGGACTGTGACCACTGAAGTGGCATTTGGCCTGGTGTGTGCCACATGTGAGCAGATTGCTGATTCCCAGCATCGGTCTCACAGACAAATGGTGACAACAACCAACCCGCTAATCAGACATGAGAACAGGATGGTACTGGCCAGGTCCTAA
>capture_1|sediment-31|fragment_1|end_2|3346_copies|UMI_pair_ACGACTTG-TCCAAACAACATGG--CTTAGGAC-CTGGCCAGTACCAT|M|none
CTGGCCAGTACCATCCTGTTCTCATGTCTGATTAGCGGGTTGGTTGTTGTCACCATTTGTCTGTGAGACCGATGCTGGGAATCAGCAATCTGCTCACATGTGGCACACACCAGGCCAAATGCCACTTCAGTGGTCACAGTCCCCATCCTGTTGTATATGAGGCCCATGCAGCTGGCAAGTGCACCAGTTGAGTAACTGAGTGCCACCTCTTTTGCCCCATGGAATGTTATTTCCCTCTTTAGCTTTCTGTACAGTTTGACTGCTCTGTCCATGTTGTTTGGACAAGTCGT
>capture_1|sediment-36|fragment_28|end_1|2487_copies|UMI_pair_ACTAGGAG-TTTAGGATTTGTGT--ATCCAGAG-GTACCATCCTGTTC|M|none
TTTAGGATTTGTGTTCACGCTCACCGTGCCCAGTGAGCGAGGACTGCAGCGTAGACGCTTTGTCCAAAATGCCCTTAATGGGAATGGGGATCCAAACAACATGGACAGAGCAGTCAAACTGTACAGAAAGCTAAAGAGGGAAATAACATTCCATGGGGCAAAAGAGGTGGCACTCAGTTACTCAACTGGTGCACTTGCCAGCTGCATGGGCCTCATATACAACAGGATGGGGACTGTGACCACTGAAGTGGCATTTGGCCTGGTGTGTGCCACATGTGAGCAGATTGCTNATT
>capture_1|sediment-36|fragment_28|end_2|2487_copies|UMI_pair_ACTAGGAG-TTTAGGATTTGTGT--ATCCAGAG-GTACCATCCTGTTC|M|none
GTACCATCCTGTTCTCATGTCTGATTAGCGGGTTGGTTGTTGTCACCATTTGTCTGTGAGACCGATGCTGGGAATCAGCAATCTGCTCACATGTGGCACACACCAGGCCAAATGCCACTTCAGTGGTCACAGTCCCCATCCTGTTGTATATGAGGCCCATGCAGCTGGCAAGTGCACCAGTTGAGTAACTGAGTGCCACCTCTTTTGCCCCATGGAATGTTATTTCCCTCTTTAGCTTTCTGTACAGTTTGACTGCTCTGTCCATGTTGTTTGGATCCCCATTCCCATTAAGG
>capture_1|sediment-36|fragment_96|end_1|860_copies|UMI_pair_CAATGTGG-AGCAACCTCCATAG--TTGCAGAC-TCAGGCCCCCTCAA|M|none
AGCAACCTCCATAGCCTCCGCTGCCTGCTCACTTGACCCTGCCATTTGCTCCATGGCCTTAGCTGTAGTACTGGCCAGTACCATCCTGTTCTCATGTCTGATTAGCGGGTTGGTTGTTGTCACCATTTGTCTGTGAGACCGATGCTGGGAATCAGCAATCTGCTCACATGTGGCACACACCAGGCCAAATGCCACTTCAGTGGTCACAGTCCCCATCCTGTTGTATATGAGGCCCATGCAGCTGGCAAGTGCACCAGTTGAGTAACTGAGTGCCACCTCTTTTGCCCCATGG
>capture_1|sediment-36|fragment_96|end_2|860_copies|UMI_pair_CAATGTGG-AGCAACCTCCATAG--TTGCAGAC-TCAGGCCCCCTCAA|M|none
TCAGGCCCCCTCAAAGCCGAGATCGCACAGAGACTTGAAGATGTGTTTGCAGGGAAAAACACCGATCTTGAGGCGCTCATGGAATGGCTAAAGACAAGACCAATCCTGTCACCTCTGACTAAGGGGATTTTAGGATTTGTGTTCACGCTCACCGTGCCCAGTGAGCGAGGACTGCAGCGTAGACGCTTTGTCCAAAATGCCCTTAATGGGAATGGGGATCCAAACAACATGGACAGAGCAGTCAAACTGTACAGAAAGCTAAAGAGGGAAATAACATTCCATGGGGCAAA
>capture_1|sediment-41|fragment_28|end_1|627_copies|UMI_pair_GCACAACT-CGAGATCGCACAGA--TTGCGAAG-GCCAAATGCCACTT|M|none
CGAGATCGCACAGAGACTTGAAGATGTGTTTGCAGGGAAAAACACCGATCTTGAGGCGCTCATGGAATGGCTAAAGACAAGACCAATCCTGTCACCTCTGACTAAGGGGATTTTAGGATTTGTGTTCACGCTCACCGTGCCCAGTGAGCGAGGACTGCAGCGTAGACGCTTTGTCCAAAATGCCCTTAATGGGAATGGGGATCCAAACAACATGGACAGAGCAGTCAAACTGTACAGAAAGCTAAAGAGGGAAATAACATTCCATGGGGCAAAGGAGGTGGCACNCAGTTAC
>capture_1|sediment-41|fragment_28|end_2|627_copies|UMI_pair_GCACAACT-CGAGATCGCACAGA--TTGCGAAG-GCCAAATGCCACTT|M|none
GCCAAATGCCACTTCAGTGGTCACAGTCCCCATCCTGTTGTATATGAGGCCCATTCAGCTGGCAAGTGCACCAGTTGAGTAACTGAGTGCCACCTCCTTTGCCCCATGGAATGTTATTTCCCTCTTTAGCTTTCTGTACAGTTTGACTGCTCTGTCCATGTTGTTTGGATCCCCATTCCCATTAAGGGCATTTTGGACAAAGCGTCTACGCTGCAGTCCTCGCTCACTGGGCACGGTGAGCGTGAACACAAATCCTAAAATCCCCTTAGTCAGAGGTGACAGGATTGGTCTT
>capture_1|sediment-46|fragment_26|end_1|4592_copies|UMI_pair_ACTGAGGT-CCAGGCCAAATGCC--CAATGTGG-GGGAAAAACACCGA|M|none
CCAGGCCAAATGCCACTTCAGTGGTCACAGTCCCCATCCTGTTGTATATGAGGCCCATGCAGCTGGCAAGTGCACCAGTTGAGTAACTGAGTGCCACCTCTTTTGCCCCATGGAATGTTATTTCCCTCTTCAGCTTCCTGTACAGTTTGACTGCTCTGTCCATGTTGTTTGGATCCCCATTCCCATTAAGGGCATTTTGGACAAAGCGTCTACGCTGCAGTCCTCGCTCACTGGGCACGGTGAGCGTGAACACAAATCCTAAAATCCCCTTAGTCAGAGGTGACATGATTGGT
>capture_1|sediment-46|fragment_26|end_2|4592_copies|UMI_pair_ACTGAGGT-CCAGGCCAAATGCC--CAATGTGG-GGGAAAAACACCGA|M|none
GGGAAAAACACCGATCTTGAGGCGCTCATGGAATGGCTAAAGACAAGACCAATCATGTCACCTCTGACTAAGGGGATTTTAGGATTTGTGTTCACGCTCACCGTGCCCAGTGAGCGAGGACTGCAGCGTAGACGCTTTGTCCAAAATGCCCTTAATGGGAATGGGGATCCAAACAACATGGACAGAGCAGTCAAACTGTACAGGAAGCTGAAGAGGGAAATAACATTCCATGGGGCAAAAGAGGTGGCACTCAGTTACTCAACTGGTGCACTTGCCAGCTGCATGGGCCNCA
>capture_1|sediment-52|fragment_42|end_1|3272_copies|UMI_pair_TGAAGACG-CAGCAATCTGCTCA--TGGACTCT-CTTGAAGATGTGTT|M|none
CAGCAATCTGCTCACATGTGGCACACACCAGGCCAAACGCCACTTCAGTGGTCACAGTCCCCATCCTGTTGTATATGAGGCCCATGCAGCTGGCAAGTGCACCAGTTGAGTAACTGAGTGCCACCTCTTTTGCCCCATGGAATGTTATTTCCCTCTTTAGCTTCCTGTACAGTTTAACTGCTCTGTCCATGTTATTTGGATCCCCATTCCCATTAAGGGCATTTTGGACAAAGCGTCTACGCTGCAGTCCTCGCTCACTGGGCACGGTGAGCGTGAACACAAATCCTAAAAT
>capture_1|sediment-52|fragment_42|end_2|3272_copies|UMI_pair_TGAAGACG-CAGCAATCTGCTCA--TGGACTCT-CTTGAAGATGTGTT|M|none
CTTGAAGATGTGTTTGCAGGGAAAAACACCGATCTTGAGGCGCTCATGGAGTGGCTAAAGACAAGACCAATCCTGTCACCTCTGACTAAGGGGATTTTAGGATTTGTGTTCACGCTCACCGTGCCCAGTGAGCGAGGACTGCAGCGTAGACGCTTTGTCCAAAATGCCCTTAATGGGAATGGGGATCCAAATAACATGGACAGAGCAGTTAAACTGTACAGGAAGCTAAAGAGGGAAATAACATTCCATGGGGCAAAAGAGGTGGCACTCAGTTACTCAACTGGTGCACTTGC
>capture_1|sediment-52|fragment_163|end_1|6081_copies|UMI_pair_ACTAGGAG-CGAGGACTGCAGCG--ACTAGGAG-GGGAATCAGCAATC|M|none
CGAGGACTGCAGCGTAGACGCTTTGTCCAAAATGCCCTTAATGGGAATGGGGATCCAAATAACATGGACAGAGCAGTTAAACTGTACAGGAAGCTAAAGAGGGAAATAACATTCCATGGGGCAAAAGAGGTGGCACTCAGTTACTCAACTGGTGCACTTGCCAGCTGCATGGGCCTCATATACAACAGGATGGGGACTGTGACCACTGAAGTGGCGTTTGGCCTGGTGTGTGCCACATGTGAGCAGATTGCTGATTCCCCTCCTAGT
>capture_1|sediment-52|fragment_163|end_2|6081_copies|UMI_pair_ACTAGGAG-CGAGGACTGCAGCG--ACTAGGAG-GGGAATCAGCAATC|M|none
GGGAATCAGCAATCTGCTCACATGTGGCACACACCAGGCCAAACGCCACTTCAGTGGTCACAGTCCCCATCCTGTTGTATATGAGGCCCATGCAGCTGGCAAGTGCACCAGTTGAGTAACTGAGTGCCACCTCTTTTGCCCCATGGAATGTTATTTCCCTCTTTAGCTTCCTGTACAGTTTAACTGCTCTGTCCATGTTATTTGGATCCCCATTCCCATTAAGGGCATTTTGGACAAAGCGTCTACGCTGCAGTCCTCGCTCCTAGT
>capture_1|sediment-52|fragment_343|end_1|1874_copies|UMI_pair_GTGCCATA-TGCCCAGTGAGCGA--TTCGTTGG-GGCAAGTGCACCAG|M|none
TGCCCAGTGAGCGAGGACTGCAGCGTAGACGCTTTGTCCAAAATGCCCTTAATGGGAATGGGGATCCAAATAACATGGACAGAGCAGTTAAACTGTACAGGAAGCTAAAGAGGGAAATAACATTCCATGGGGCAAAAGAGGTGGCACTCAGTTACTCAACTGGTGCACTTGCCCCAACGAA
>capture_1|sediment-52|fragment_343|end_2|1874_copies|UMI_pair_GTGCCATA-TGCCCAGTGAGCGA--TTCGTTGG-GGCAAGTGCACCAG|M|none
GGCAAGTGCACCAGTTGAGTAACTGAGTGCCACCTCTTTTGCCCCATGGAATGTTATTTCCCTCTTTAGCTTCCTGTACAGTTTAACTGCTCTGTCCATGTTATTTGGATCCCCATTCCCATTAAGGGCATTTTGGACAAAGCGTCTACGCTGCAGTCCTCGCTCACTGGGCATATGGCAC
>capture_1|sediment-52|fragment_352|end_1|3516_copies|UMI_pair_GCTATCCT-GTTGGTTGTTGTCA--TCGCTGTT-ACTTGGAGATGTGT|M|none
GTTGGTTGTTGTCACCATTTGTCTGTGAGACCGATGCTGGGAATCAGCAATCTGCTCACATGTGGCACACACCAGGCCAAACGCCACTTCAGTGGTCACAGTCCCCATCCTGTTGTATATGAGGCCCATGCAGCTGGCAAGTGCACCAGTTGAGTAACTGAGTGCCACCTCTTTTGCCCCATGGAATGTTATTTCCCTCTTTAGCTTCCTGTACAGTTTAACTGCTCTGTCCATGTTATTTGGATCCCCATTCCCATTAAGGGCATTTTGGACAAAGCGTCTACGCTGCAGTC
>capture_1|sediment-52|fragment_352|end_2|3516_copies|UMI_pair_GCTATCCT-GTTGGTTGTTGTCA--TCGCTGTT-ACTTGGAGATGTGT|M|none
ACTTGGAGATGTGTTTGCAGGGAAAAACACCGATCTTGAGGCGCTCATGGAGTGGCTAAAGACAAGACCAATCCTGTCACCTCTGACTAAGGGGATTTTAGGATTTGTGTTCACGCTCACCGTGCCCAGTGAGCGAGGACTGCAGCGTAGACGCTTTGTCCAAAATGCCCTTAATGGGAATGGGGATCCAAATAACATGGACAGAGCAGTTAAACTGTACAGGAAGCTAAAGAGGGAAATAACATTCCATGGGGCAAAAGAGGTGGCACTCAGTTACTCAACTGGTGCACTT
>capture_1|sediment-62|fragment_14|end_1|5760_copies|UMI_pair_ACGTTCAG-TGCAGGGAAAAACA--TTGCGAAG-GTATATGAGGCCCA|M|none
TGCAGGGAAAAACACCGATCTTGAGGCGCTCATGGAATGGCTAAAGACAAGACAAATCCTGTCACCTCTGACTAAGGGGATTTTAGGATTTGTGTTCACGCTCACCGTGCCCAGTGAGCGAGGACTGCAGCGTAGACGCTTTGTCCAAAATGCCCTTAATGGGAATGGGGATCCAAACAACATGGACAGGGCAGTCAAACTGTACAGGAAGCTGAGAGGGAAATAACATTCCATGGGGCAAAAGAGGTGGCACTCAGTTACTCAACTGGTGCACTTGCCAGCTGCATGGGCCC
>capture_1|sediment-62|fragment_14|end_2|5760_copies|UMI_pair_ACGTTCAG-TGCAGGGAAAAACA--TTGCGAAG-GTATATGAGGCCCA|M|none
GTATATGAGGCCCATGCAGCTGGCAAGTGCACCAGTTGAGTAACTGAGTGCCACCTCTTTTGCCCCATGGAATGTTATTTCCCTCTCAGCTTCCTGTACAGTTTGACTGCCCTGTCCATGTTGTTTGGATCCCCATTCCCATTAAGGGCATTTTGGACAAAGCGTCTACGCTGCAGTCCTCGCTCACTGGGCACGGTGAGCGTGAACACAAATCCTAAAATCCCCTTAGTCAGAGGTGACAGGATTTGTCTTGTCTTTAGCCATTCCATGAGCGCCTCAAGATCGGTGTTTTT
>capture_1|sediment-65|fragment_12|end_1|3185_copies|UMI_pair_GATGTGTG-TGCAGGGAAAAACA--TTCCAAGG-GCCAAATGCCACTT|M|none
TGCAGGGAAAAACACCGATCTTGAGGCGCTCATGGAATGGCTAAAGACAAGACCAATCCTGTCACCTCTGACTAAGGGGATTTTAGGATTTGTGTTCACGCTCACCGTGCCCAGTGAGCGAGGACTGCAGCGTAGACGCTTTGTCCAAAATGCCCTTAATGGGAATGGGGATCCAAACAACATGGACAGGGCAGTCAAACTGTACAGGAAGCTGAAGAGGGAAATAACATTCCATGGGGCAAAAGAGGTGGCACTCAGTTACTCAACTGGTGCACTTGCCAGCTGCATGGGCC
>capture_1|sediment-65|fragment_12|end_2|3185_copies|UMI_pair_GATGTGTG-TGCAGGGAAAAACA--TTCCAAGG-GCCAAATGCCACTT|M|none
GCCAAATGCCACTTCAGTGGTCACAGTCCCCATCCTGTTGTATATGAGGCCCATGCAGCTGGCAAGTGCACCAGTTGAGTAACTGAGTGCCACCTCTTTTGCCCCATGGAATGTTATTTCCCTCTTCAGCTTCCTGTACAGTTTGACTGCCCTGTCCATGTTGTTTGGATCCCCATTCCCATTAAGGGCATTTTGGACAAAGCGTCTACGCTGCAGTCCTCGCTCACTGGGCACGGTGAGCGTGAACACAAATCCTAAAATCCCCTTAGTCAGAGGTGACAGGATTGGTCTT
>capture_2|sediment-1|fragment_8|end_1|5484_copies|UMI_pair_TTGCAGAC-CAGCAATCTGCTCA--TTGCGAAG-GCAGCGTAGACGCT|M|none
CAGCAATCTGCTCACATGTGGCACACATCAGGCCAAATGCCACTTCAGTGGTCACAGTCCCCATCCTGTTGTATATGAGGCCCATGCAGCTGGCAAGTGCACCAGTTGAGTAACTGAGTGCCACCTCTTTTGCCCCATGGAATGTTATTTCCCTCTTTAGCTTTCTGTACAGTTTGACTGCTCTGTCCATGTTGTTTGGATCCCCATTCCCATTAAGGGCATTTTGGACAAAGCGTCTACGCTGCCTTCGCAA
>capture_2|sediment-1|fragment_8|end_2|5484_copies|UMI_pair_TTGCAGAC-CAGCAATCTGCTCA--TTGCGAAG-GCAGCGTAGACGCT|M|none
GCAGCGTAGACGCTTTGTCCAAAATGCCCTTAATGGGAATGGGGATCCAAACAACATGGACAGAGCAGTCAAACTGTACAGAAAGCTAAAGAGGGAAATAACATTCCATGGGGCAAAAGAGGTGGCACTCAGTTACTCAACTGGTGCACTTGCCAGCTGCATGGGCCTCATATACAACAGGATGGGGACTGTGACCACTGAAGTGGCATTTGGCCTGATGTGTGCCACATGTGAGCAGATTGCTGGTCTGCAA
>capture_2|sediment-5|fragment_5|end_1|7194_copies|UMI_pair_ACGTTCAG-GGAAAAACACCGAT--TTCCAAGG-ATGAGGCCCATGCA|M|none
GGAAAAACACCGATCTTGAGGCGCTCATGGAATGGCTAAAGACAAGACCAATCCTGTCACCTCTGACTAAGGGGATTTTAGGATTTGTGTTCACGCTCACCGTGCCCAGTGAGCGAGGACTGCAGCGTAGACGCTTTGTCCAAAATGCCCTTAATGGGAATGGGGATCCAAACAACATGGACAGAGCAGTCAAACTGTACAGAAAGCTAAAGAGGGAAATAACATTCCATGGGGCAAAAGAGGTGGCACTCAGTTACTCAACTGGTGCACTTGCCAGCTGCATGGGCCTCATC
>capture_2|sediment-5|fragment_5|end_2|7194_copies|UMI_pair_ACGTTCAG-GGAAAAACACCGAT--TTCCAAGG-ATGAGGCCCATGCA|M|none
ATGAGGCCCATGCAGCTGGCAAGTGCACCAGTTGAGTAACTGAGTGCCACCTCTTTTGCCCCATGGAATGTTATTTCCCTCTTTAGCTTTCTGTACAGTTTGACTGCTCTGTCCATGTTGTTTGGATCCCCATTCCCATTAAGGGCATTTTGGACAAAGCGTCTACGCTGCAGTCCTCGCTCACTGGGCACGGTGAGCGTGAACACAAATCCTAAAATCCCCTTAGTCAGAGGTGACAGGATTGGTCTTGTCTTTAGCCATTCCATGAGCGCCTCAAGATCGGTGTTTTTCCC
>capture_2|sediment-31|fragment_1|end_1|6804_copies|UMI_pair_ACGACTTG-TCCAAACAACATGG--CTTAGGAC-CTGGCCAGTACCAT|M|none
TCCAAACAACATGGACAGAGCAGTCAAACTGTACAGAAAGCTAAAGAGGGAAATAACATTCCATGGGGCAAAAGAGGTGGCACTCAGTTACTCAACTGGTGCACTTGCCAGCTGCATGGGCCTCATATACAACAGGATGGGGACTGTGACCACTGAAGTGGCATTTGGCCTGGTGTGTGCCACATGTGAGCAGATTGCTGATTCCCAGCATCGGTCTCACAGACAAATGGTGACAACAACCAACCCGCTAATCAGACATGAGAACAGGATGGTACTGGCCAGGTCCNAA
>capture_2|sediment-31|fragment_1|end_2|6804_copies|UMI_pair_ACGACTTG-TCCAAACAACATGG--CTTAGGAC-CTGGCCAGTACCAT|M|none
CTGGCCAGTACCATCCTGTTCTCATGTCTGATTAGCGGGTTGGTTGTTGTCACCATTTGTCTGTGAGACCGATGCTGGGAATCAGCAATCTGCTCACATGTGGCACACACCAGGCCAAATGCCACTTCAGTGGTCACAGTCCCCATCCTGTTGTATATGAGGCCCATGCAGCTGGCAAGTGCACCAGTTGAGTAACTGAGTGCCACCTCTTTTGCCCCATGGAATGTTATTTCCCTCTTTAGCTTTCTGTACAGTTTGACTGCTCTGTCCATGTTGTTTGGACAAGTCGT
>capture_2|sediment-33|fragment_1|end_1|4079_copies|UMI_pair_CGGCTAAT-AGTTACTCAACTGG--GCGTCATT-CTGTTCTCATGTCT|M|none
AGTTACTCAACTGGTGCACTTGCCAGCTGCATGGGCCTCATATACAACAGGATGGGGACTGTGACCACTGAAGTGGCATTTGGCCTGGTGTGTGCCACATGTGAGCAGATTGCTGATTCCCAGCATCGGTCTCACAGACAAATGGTGACAACAACCAACCCGCTAATCAGACATGAGAACAGAATGACGC
>capture_2|sediment-33|fragment_1|end_2|4079_copies|UMI_pair_CGGCTAAT-AGTTACTCAACTGG--GCGTCATT-CTGTTCTCATGTCT|M|none
CTGTTCTCATGTCTGATTAGCGGGTTGGTTGTTGTCACCATTTGTCTGTGAGACCGATGCTGGGAATCAGCAATCTGCTCACATGTGGCACACACCAGGCCAAATGCCACTTCAGTGGTCACAGTCCCCATCCTGTTGTATATGAGGCCCATGCAGCTGGCAAGTGCACCAGTTGAGTAACTATTAGCCG
>capture_2|sediment-36|fragment_12|end_1|2154_copies|UMI_pair_ACTAGGAG-TTTAGGATTTGTGT--ATCCAGAG-GTACCATCCTGTTC|M|none
TTTAGGATTTGTGTTCACGCTCACCGTGCCCAGTGAGCGAGGACTGCAGCGTAGACGCTTTGTCCAAAATGCCCTTAATGGGAATGGGGATCCAAACAACATGGACAGAGCAGTCAAACTGTACAGAAAGCTAAAGAGGGAAATAACATTCCATGGGGCAAAAGAGGTGGCACTCAGTTACTCAACTGGTGCACTTGCCAGCTGCATGGGCCTCATATACAACAGGATGGGGACTGTGACCACTGAAGTGGCATTTGGCCTGGTGTGTGCCACATGTGAGCAGATTGCTGATT
>capture_2|sediment-36|fragment_12|end_2|2154_copies|UMI_pair_ACTAGGAG-TTTAGGATTTGTGT--ATCCAGAG-GTACCATCCTGTTC|M|none
GTACCATCCTGTTCTCATGTCTGATTAGCGGGTTGGTTGTTGTCACCATTTGTCTGTGAGACCGATGCTGGGAATCAGCAATCTGCTCACATGTGGCACACACCAGGCCAAATGCCACTTCAGTGGTCACAGTCCCCATCCTGTTGTATATGAGGCCCATGCAGCTGGCAAGTGCACCAGTTGAGTAACTGAGTGCCACCTCTTTTGCCCCATGGAATGTTATTTCCCTCTTTAGCTTTCTGTACAGTTTGACTGCTCTGTCCATGTTGTTTGGATCCCCATTCCCATTAAGG
>capture_2|sediment-36|fragment_88|end_1|709_copies|UMI_pair_CAATGTGG-AGCAACCTCCATAG--TTGCAGAC-TCAGGCCCCCTCAA|M|none
AGCAACCTCCATAGCCTCCGCTGCCTGCTCACTTGACCCTGCCATTTGCTCCATGGCCTTAGCTGTAGTACTGGCCAGTACCATCCTGTTCTCATGTCTGATTAGCGGGTTGGTTGTTGTCACCATTTGTCTGTGAGACCGATGCTGGGAATCAGCAATCTGCTCACATGTGGCACACACCAGGCCAAATGCCACTTCAGTGGTCACAGTCCCCATCCTGTTGTATATGAGGCCCATGCAGCTGGCAAGTGCACCAGTTGAGTAACTGAGTGCCACCTCTTTTGCCCCATGG
>capture_2|sediment-36|fragment_88|end_2|709_copies|UMI_pair_CAATGTGG-AGCAACCTCCATAG--TTGCAGAC-TCAGGCCCCCTCAA|M|none
TCAGGCCCCCTCAAAGCCGAGATCGCACAGAGACTTGAAGATGTGTTTGCAGGGAAAAACACCGATCTTGAGGCGCTCATGGAATGGCTAAAGACAAGACCAATCCTGTCACCTCTGACTAAGGGGATTTTAGGATTTGTGTTCACGCTCACCGTGCCCAGTGAGCGAGGACTGCAGCGTAGACGCTTTGTCCAAAATGCCCTTAATGGGAATGGGGATCCAAACAACATGGACAGAGCAGTCAAACTGTACAGAAAGCTAAAGAGGGAAATAACATTCCATGGGGCAAA
>capture_2|sediment-41|fragment_2|end_1|857_copies|UMI_pair_GCACAACT-CGAGATCGCACAGA--TTGCGAAG-GCCAAATGCCACTT|M|none
CGAGATCGCACAGAGACTTGAAGATGTGTTTGCAGGGAAAAACACCGATCTTGAGGCGCTCATGGAATGGCTAAAGACAAGACCAATCCTGTCACCTCTGACTAAGGGGATTTTAGGATTTGTGTTCACGCTCACCGTGCCCAGTGAGCGAGGACTGCAGCGTAGACGCTTTGTCCAAAATGCCCTTAATGGGAATGGGGATCCAAACAACATGGACAGAGCAGTCAAACTGTACAGAAAGCTAAAGAGGGAAATAACATTCCATGGGGCAAAGGAGGTGGCACNCAGTTAC
>capture_2|sediment-41|fragment_2|end_2|857_copies|UMI_pair_GCACAACT-CGAGATCGCACAGA--TTGCGAAG-GCCAAATGCCACTT|M|none
GCCAAATGCCACTTCAGTGGTCACAGTCCCCATCCTGTTGTATATGAGGCCCATTCAGCTGGCAAGTGCACCAGTTGAGTAACTGAGTGCCACCTCCTTTGCCCCATGGAATGTTATTTCCCTCTTTAGCTTTCTGTACAGTTTGACTGCTCTGTCCATGTTGTTTGGATCCCCATTCCCATTAAGGGCATTTTGGACAAAGCGTCTACGCTGCAGTCCTCGCTCACTGGGCACGGTGAGCGTGAACACAAATCCTAAAATCCCCTTAGTCAGAGGTGACAGGATTGGTCTT
>capture_2|sediment-46|fragment_11|end_1|6508_copies|UMI_pair_ACTGAGGT-CCAGGCCAAATGCC--CAATGTGG-GGGAAAAACACCGA|M|none
CCAGGCCAAATGCCACTTCAGTGGTCACAGTCCCCATCCTGTTGTATATGAGGCCCATGCAGCTGGCAAGTGCACCAGTTGAGTAACTGAGTGCCACCTCTTTTGCCCCATGGAATGTTATTTCCCTCTTCAGCTTCCTGTACAGTTTGACTGCTCTGTCCATGTTGTTTGGATCCCCATTCCCATTAAGGGCATTTTGGACAAAGCGTCTACGCTGCAGTCCTCGCTCACTGGGCACGGTGAGCGTGAACACAAATCCTAAAATCCCCTTAGTCAGAGGTGACATGATTGGT
>capture_2|sediment-46|fragment_11|end_2|6508_copies|UMI_pair_ACTGAGGT-CCAGGCCAAATGCC--CAATGTGG-GGGAAAAACACCGA|M|none
GGGAAAAACACCGATCTTGAGGCGCTCATGGAATGGCTAAAGACAAGACCAATCATGTCACCTCTGACTAAGGGGATTTTAGGATTTGTGTTCACGCTCACCGTGCCCAGTGAGCGAGGACTGCAGCGTAGACGCTTTGTCCAAAATGCCCTTAATGGGAATGGGGATCCAAACAACATGGACAGAGCAGTCAAACTGTACAGGAAGCTGAAGAGGGAAATAACATTCCATGGGGCAAAAGAGGTGGCACTCAGTTACTCAACTGGTGCACTTGCCAGCTGCATGGGCCNCA
>capture_2|sediment-52|fragment_3|end_1|7260_copies|UMI_pair_GTGCCATA-TGCCCAGTGAGCGA--TTCGTTGG-GGCAAGTGCACCAG|M|none
TGCCCAGTGAGCGAGGACTGCAGCGTAGACGCTTTGTCCAAAATGCCCTTAATGGGAATGGGGATCCAAATAACATGGACAGAGCAGTTAAACTGTACAGGAAGCTAAAGAGGGAAATAACATTCCATGGGGCAAAAGAGGTGGCACTCAGTTACTCAACTGGTGCACTTGCCCCAACGAA
>capture_2|sediment-52|fragment_3|end_2|7260_copies|UMI_pair_GTGCCATA-TGCCCAGTGAGCGA--TTCGTTGG-GGCAAGTGCACCAG|M|none
GGCAAGTGCACCAGTTGAGTAACTGAGTGCCACCTCTTTTGCCCCATGGAATGTTATTTCCCTCTTTAGCTTCCTGTACAGTTTAACTGCTCTGTCCATGTTATTTGGATCCCCATTCCCATTAAGGGCATTTTGGACAAAGCGTCTACGCTGCAGTCCTCGCTCACTGGGCATATGGCAC
>capture_2|sediment-52|fragment_45|end_1|1559_copies|UMI_pair_TGAAGACG-CAGCAATCTGCTCA--TGGACTCT-CTTGAAGATGTGTT|M|none
CAGCAATCTGCTCACATGTGGCACACACCAGGCCAAACGCCACTTCAGTGGTCACAGTCCCCATCCTGTTGTATATGAGGCCCATGCANCTGGCAAGTGCACCAGTTGAGTAACTGAGTGCCACCTCTTTTGCCCCATGGAATGTTATTTCCCTCTTTAGCTTCCTGTACAGTTTAACTGCTCTGTCCATGTTATTTGGATCCCCATTCCCATTAAGGGCATTTTGGACAAAGCGTCTACGCTGCAGTCCTCGCTCACTGGGCACGGTGAGCGTGAACACAAATCCTAAAATC
>capture_2|sediment-52|fragment_45|end_2|1559_copies|UMI_pair_TGAAGACG-CAGCAATCTGCTCA--TGGACTCT-CTTGAAGATGTGTT|M|none
CTTGAAGATGTGTTTGCAGGGAAAAACACCGATCTTGAGGCGCTCATGGAGTGGCTAAAGACAAGACCAATCCTGTCACCTCTGACTAAGGGGATTTTAGGATTTGTGTTCACGCTCACCGTGCCCAGTGAGCGAGGACTGCAGCGTAGACGCTTTGTCCAAAATGCCCTTAATGGGAATGGGGATCCAAATAACATGGACAGAGCAGTTAAACTGTACAGGAAGCTAAAGAGGGAAATAACATTCCATGGGGCAAAAGAGGTGGCACTCAGTTACTCAACTGGTGCACTTGC
>capture_2|sediment-52|fragment_127|end_1|4645_copies|UMI_pair_GAAGGAAG-GGCCCATGCAGCTG--GATGTGTG-GGGGATTTTAGGAT|M|none
GGCCCATGCAGCTGGCAAGTGCACCAGTTGAGTAACTGAGTGCCACCTCTTTTGCCCCATGGAATGTTATTTCCCTCTTTAGCTTCCTGTACAGTTTAACTGCTCTGTCCATGTTATTTGGATCCCCATTCCCATTAAGGGCATTTTGGACAAAGCGTCTACGCTGCAGTCCTCGCTCACTGGGCACGGTGAGCGTGAACACAAATCCTAAAATCCCCCACACATC
>capture_2|sediment-52|fragment_127|end_2|4645_copies|UMI_pair_GAAGGAAG-GGCCCATGCAGCTG--GATGTGTG-GGGGATTTTAGGAT|M|none
GGGGATTTTAGGATTTGTGTTCACGCTCACCGTGCCCAGTGAGCGAGGACTGCAGCGTAGACGCTTTGTCCAAAATGCCCTTAATGGGAATGGGGATCCAAATAACATGGACAGAGCAGTTAAACTGTACAGGAAGCTAAAGAGGGAAATAACATTCCATGGGGCAAAAGAGGTGGCACTCAGTTACTCAACTGGTGCACTTGCCAGCTGCATGGGCCCTTCCTTC
>capture_2|sediment-52|fragment_208|end_1|1879_copies|UMI_pair_ATCCAGAG-CACCAGGCCAAACG--TTGCGAAG-GGGAAAAACACCGA|M|none
CACCAGGCCAAACGCCACTTCAGTGGTCACAGTCCCCATCCTGTTGTATATGAGGCCCATGCAGCTGGCAAGTGCACCAGTTGAGTAACTGAGTGCCACCTCTTTTGCCCCATGGAATGTTATTTCCCTCTTTAGCTTCCTGTACAGTTTAACTGCTCTGTCCATGTTATTTGGATCCCCATTCCCATTAAGGGCATTTTGGACAAAGCGTCTACGCTGCAGTCCTCGCTCACTGGGCACGGTGAGCGTGAACACAAATCCTAAAATCCCCTTAGTCAGAGGTGACAGGATTG
>capture_2|sediment-52|fragment_208|end_2|1879_copies|UMI_pair_ATCCAGAG-CACCAGGCCAAACG--TTGCGAAG-GGGAAAAACACCGA|M|none
GGGAAAAACACCGATCTTGAGGCGCTCATGGAGTGGCTAAAGACAAGACCAATCCTGTCACCTCTGACTAAGGGGATTTTAGGATTTGTGTTCACGCTCACCGTGCCCAGTGAGCGAGGACTGCAGCGTAGACGCTTTGTCCAAAATGCCCTTAATGGGAATGGGGATCCAAATAACATGGACAGAGCAGTTAAACTGTACAGGAAGCTAAAGAGGGAAATAACATTCCATGGGGCAAAAGAGGTGGCACTCAGTTACTCAACTGGTGCACTTGCCAGCTGCATGGGCCTCA
>capture_2|sediment-52|fragment_229|end_1|6847_copies|UMI_pair_ACTAGGAG-CGAGGACTGCAGCG--ACTAGGAG-GGGAATCAGCAATC|M|none
CGAGGACTGCAGCGTAGACGCTTTGTCCAAAATGCCCTTAATGGGAATGGGGATCCAAATAACATGGACAGAGCAGTTAAACTGTACAGGAAGCTAAAGAGGGAAATAACATTCCATGGGGCAAAAGAGGTGGCACTCAGTTACTCAACTGGTGCACTTGCCAGCTGCATGGGCCTCATATACAACAGGATGGGGACTGTGACCACTGAAGTGGCGTTTGGCCTGGTGTGTGCCACATGTGAGCAGATTGCTGATTCCCCTCCTAGT
>capture_2|sediment-52|fragment_229|end_2|6847_copies|UMI_pair_ACTAGGAG-CGAGGACTGCAGCG--ACTAGGAG-GGGAATCAGCAATC|M|none
GGGAATCAGCAATCTGCTCACATGTGGCACACACCAGGCCAAACGCCACTTCAGTGGTCACAGTCCCCATCCTGTTGTATATGAGGCCCATGCAGCTGGCAAGTGCACCAGTTGAGTAACTGAGTGCCACCTCTTTTGCCCCATGGAATGTTATTTCCCTCTTTAGCTTCCTGTACAGTTTAACTGCTCTGTCCATGTTATTTGGATCCCCATTCCCATTAAGGGCATTTTGGACAAAGCGTCTACGCTGCAGTCCTCGCTCCTAGT
>capture_2|sediment-52|fragment_372|end_1|1642_copies|UMI_pair_TTCCAAGG-GGAAAAACACCGAT--TTGCAGAC-GTTGTATATGAGGC|M|none
GGAAAAACACCGATCTTGAGGCGCTCATGGAGTGGCTAAAGACAAGACCAATCCTGTCACCTCTGACTAAGGGGATTTTAGGATTTGTGTTCACGCTCACCGTGCCCAGTGAGCGAGGACTGCAGCGTAGACGCTTTGTCCAAAATGCCCTTAATGGGAATGGGGATCCAAATAACATGGACAGAGCAGTTAAACTGTACAGGAAGCTAAAGAGGGAAATAACATTCCATGGGGCAAAAGAGGTGGCACTCAGTTACTCAACTGGTGCACTTGCCAGCTGCATGGGCCTCAT
>capture_2|sediment-52|fragment_372|end_2|1642_copies|UMI_pair_TTCCAAGG-GGAAAAACACCGAT--TTGCAGAC-GTTGTATATGAGGC|M|none
GTTGTATATGAGGCCCATGCAGCTGGCAAGTGCACCAGTTGAGTAACTGAGTGCCACCTCTTTTGCCCCATGGAATGTTATTTCCCTCTTTAGCTTCCTGTACAGTTTAACTGCTCTGTCCATGTTATTTGGATCCCCATTCCCATTAAGGGCATTTTGGACAAAGCGTCTACGCTGCAGTCCTCGCTCACTGGGCACGGTGAGCGTGAACACAAATCCTAAAATCCCCTTAGTCAGAGGTGACAGGATTGGTCTTGTCTTTAGCCACTCCATGAGCGCCNCAAGATCGGTGT
>capture_2|sediment-52|fragment_413|end_1|6467_copies|UMI_pair_AAGCACTG-ATCGTCAACATCCA--TTCGTTGG-TTCAAGTGATCCTC|M|none
ATCGTCAACATCCACAGCACTCTGCTGTTCCTGCCGATATTCTTCCCTCATAGACTCAGGCACTCCTTCCGTAGAAGGCCCTCTTTTCAAACCGTATTTAAGGCGACGATAAATGCATTTGAAGAAAAGACGATCAAGAATCCACAATATCAAGTGCAAGATCCCAATGATACTTGCGGCAATAACGAGAGGATCACTTGAACCAACGAA
>capture_2|sediment-52|fragment_413|end_2|6467_copies|UMI_pair_AAGCACTG-ATCGTCAACATCCA--TTCGTTGG-TTCAAGTGATCCTC|M|none
TTCAAGTGATCCTCTCGTTATTGCCGCAAGTATCATTGGGATCTTGCACTTGATATTGTGGATTCTTGATCGTCTTTTCTTCAAATGCATTTATCGTCGCCTTAAATACGGTTTGAAAAGAGGGCCTTCTACGGAAGGAGTGCCTGAGTCTATGAGGGAAGAATATCGGCAGGAACAGCAGAGTGCTGTGGATGTTGACGATCAGTGCTT
>capture_2|sediment-52|fragment_433|end_1|4964_copies|UMI_pair_GCTATCCT-GTTGGTTGTTGTCA--TCGCTGTT-ACTTGGAGATGTGT|M|none
GTTGGTTGTTGTCACCATTTGTCTGTGAGACCGATGCTGGGAATCAGCAATCTGCTCACATGTGGCACACACCAGGCCAAACGCCACTTCAGTGGTCACAGTCCCCATCCTGTTGTATATGAGGCCCATGCAGCTGGCAAGTGCACCAGTTGAGTAACTGAGTGCCACCTCTTTTGCCCCATGGAATGTTATTTCCCTCTTTAGCTTCCTGTACAGTTTAACTGCTCTGTCCATGTTATTTGGATCCCCATTCCCATTAAGGGCATTTTGGACAAAGCGTCTACGCTGCAGTC
>capture_2|sediment-52|fragment_433|end_2|4964_copies|UMI_pair_GCTATCCT-GTTGGTTGTTGTCA--TCGCTGTT-ACTTGGAGATGTGT|M|none
ACTTGGAGATGTGTTTGCAGGGAAAAACACCGATCTTGAGGCGCTCATGGAGTGGCTAAAGACAAGACCAATCCTGTCACCTCTGACTAAGGGGATTTTAGGATTTGTGTTCACGCTCACCGTGCCCAGTGAGCGAGGACTGCAGCGTAGACGCTTTGTCCAAAATGCCCTTAATGGGAATGGGGATCCAAATAACATGGACAGAGCAGTTAAACTGTACAGGAAGCTAAAGAGGGAAATAACATTCCATGGGGCAAAAGAGGTGGCACTCAGTTACTCAACTGGTGCACTT
>capture_2|sediment-62|fragment_4|end_1|12402_copies|UMI_pair_ACGTTCAG-TGCAGGGAAAAACA--TTGCGAAG-GTATATGAGGCCCA|M|none
TGCAGGGAAAAACACCGATCTTGAGGCGCTCATGGAATGGCTAAAGACAAGACAAATCCTGTCACCTCTGACTAAGGGGATTTTAGGATTTGTGTTCACGCTCACCGTGCCCAGTGAGCGAGGACTGCAGCGTAGACGCTTTGTCCAAAATGCCCTTAATGGGAATGGGGATCCAAACAACATGGACAGGGCAGTCAAACTGTACAGGAAGCTGAGAGGGAAATAACATTCCATGGGGCAAAAGAGGTGGCACTCAGTTACTCAACTGGTGCACTTGCCAGCTGCATGGGCCC
>capture_2|sediment-62|fragment_4|end_2|12402_copies|UMI_pair_ACGTTCAG-TGCAGGGAAAAACA--TTGCGAAG-GTATATGAGGCCCA|M|none
GTATATGAGGCCCATGCAGCTGGCAAGTGCACCAGTTGAGTAACTGAGTGCCACCTCTTTTGCCCCATGGAATGTTATTTCCCTCTCAGCTTCCTGTACAGTTTGACTGCCCTGTCCATGTTGTTTGGATCCCCATTCCCATTAAGGGCATTTTGGACAAAGCGTCTACGCTGCAGTCCTCGCTCACTGGGCACGGTGAGCGTGAACACAAATCCTAAAATCCCCTTAGTCAGAGGTGACAGGATTTGTCTTGTCTTTAGCCATTCCATGAGCGCCTCAAGATCGGTGTTTTT
>capture_2|sediment-65|fragment_7|end_1|1021_copies|UMI_pair_GATGTGTG-TGCAGGGAAAAACA--TTCCAAGG-GCCAAATGCCACTT|M|none
TGCAGGGAAAAACACCGATCTTGAGGCGCTCATGGAATGGCTAAAGACAAGACCAATCCTGTCACCTCTGACTAAGGGGATTTTAGGATTTGTGTTCACGCTCACCGTGCCCAGTGAGCGAGGACTGCAGCGTAGACGCTTTGTCCAAAATGCCCTTAATGGGAATGGGGATCCAAACAACATGGACAGGGCAGTCAAACTGTACAGGAAGCTGAAGAGGGAAATAACATTCCATGGGGCAAAAGAGGTGGCACTCAGTTACTCAACTGGTGCACTTGCCAGCTGCATGGGCC
>capture_2|sediment-65|fragment_7|end_2|1021_copies|UMI_pair_GATGTGTG-TGCAGGGAAAAACA--TTCCAAGG-GCCAAATGCCACTT|M|none
GCCAAATGCCACTTCAGTGGTCACAGTCCCCATCCTGTTGTATATGAGGCCCATGCAGCTGGCAAGTGCACCAGTTGAGTAACTGAGTGCCACCTCTTTTGCCCCATGGAATGTTATTTCCCTCTTCAGCTTCCTGTACAGTTTGACTGCCCTGTCCATGTTGTTTGGATCCCCATTCCCATTAAGGGCATTTTGGACAAAGCGTCTACGCTGCAGTCCTCGCTCACTGGGCACGGTGAGCGTGAACACAAATCCTAAAATCCCCTTAGTCAGAGGTGACAGGATTGGTCTT
>capture_1|sediment-17|fragment_11|end_1|4505_copies|UMI_pair_ACGTTCAG-AGGCTATGGAGGTT--GTGCCATA-GACAAAATGACCAT|M|none
AGGCTATGGAGGTTGCTAGTCAGGCTAGGCAGATGGTGCAGGCAATGAGGACCATTGGAACTCATCCTAGCTCCAGTGCTGGTCTGAAAGATGATCTCCTTGAAAATTTGCAGGCCTACCAGAAACGGATGGGAGTGCAAATGCAGCGATTCAAGTGATCCTCTCGTTATTGCCGCAAGTATCATTGGGATCTTGCACTTGATATTGTGGATTCTTGATCGTCTTTTCTTCAAATGCATTTATCGTCGCCTTAAATACGGTTTGAAAAGAGGGCCTTCTACGGAAGGAGTGCC
>capture_1|sediment-17|fragment_11|end_2|4505_copies|UMI_pair_ACGTTCAG-AGGCTATGGAGGTT--GTGCCATA-GACAAAATGACCAT|M|none
GACAAAATGACCATCGTCAACATCCACAGCACTCTGCTGTTCCTGCCGATATTCTTCCCTCATAGACTCAGGCACTCCTTCCGTAGAAGGCCCTCTTTTCAAACCGTATTTAAGGCGACGATAAATGCATTTGAAGAAAAGACGATCAAGAATCCACAATATCAAGTGCAAGATCCCAATGATACTTGCGGCAATAACGAGAGGATCACTTGAATCGCTGCATTTGCACTCCCATCCGTTTCTGGTAGGCCTGCAAATTTTCAAGGAGATCATCTTTCAGACCAGCACTGG
>capture_1|sediment-45|fragment_82|end_1|458_copies|UMI_pair_GAAGGAAG-CAATGAGGACCATT--TTGCAGAC-GTAGTTTTTTACTC|M|none
CAATGAGGACCATTGGAACTCATCCTAGCTCCAGTGCTGGTCTGAAAGATGATCTCCTTGAAAATTTGCAGGCCTACCAGAAACGGATGGGAGTGCAAATGCAGCGATTCAAGTGATCCTCTCGTTATTGCCGCAAGTATCATTGGGATCTTGCACTTGATATTGTGGATTCTTGATCGTCTTTTCTTCAAATGCATTTATCGTCGCCTTAAATACGGTTTGAAAAGAGGGCCTTCTACGGAAGGAGTGCCTGAGTCTATGAGGGAAGAATATCGGCAGGAACAGCANAGNG
>capture_1|sediment-45|fragment_82|end_2|458_copies|UMI_pair_GAAGGAAG-CAATGAGGACCATT--TTGCAGAC-GTAGTTTTTTACTC|M|none
GTAGTTTTTTACTCCAGCTCTATGTTGACAAAATGACCATCGTCAACATCCACAGCACTCTGCTGTTCCTGCCGATATTCTTCCCTCATAGACTCAGGCACTCCTTCCGTAGAAGGCCCTCTTTTCAAACCGTATTTAAGGCGACGATAAATGCATTTGAAGAAAAGACGATCAAGAATCCACAATATCAAGTGCAAGATCCCAATGATACTTGCGGCAATAACGAGAGGATCACTTGAATCGCTGCATTTGCACTCCCATCCGTTTCTGGTAGGCCTGCAAATTTTCAAGG
>capture_1|sediment-47|fragment_10|end_1|1256_copies|UMI_pair_GAGACGAT-GACCATTGGAACTC--TTCGTTGG-GACAAAATGACCAT|M|none
GACCATTGGAACTCATCCTAGCTCCAGTGCTGGTCTGAAAGATAATCTCCTTGAAAATTTGCAGGCCTACCAGAAACGGATGGGAGTGCAAATGCAGCGATTCAAGTGATCCTCTCGTTATTGCCGCAAGTATCATTGGGATCTTGCACTTGATATTGTGGATTCTTGATCGTCTTTTCTTCAAATGCATTTATCGTCGCCTTAAATACGGTTTGAAAAGAGGGCCTTCTACGGAAGGAGTGCCTGAGTCTATGAGGGAAGAATATCGACAGGAACAGCAGAGNGCTGNGG
>capture_1|sediment-47|fragment_10|end_2|1256_copies|UMI_pair_GAGACGAT-GACCATTGGAACTC--TTCGTTGG-GACAAAATGACCAT|M|none
GACAAAATGACCATCGTCAACATCCACAGCACTCTGCTGTTCCTGTCGATATTCTTCCCTCATAGACTCAGGCACTCCTTCCGTAGAAGGCCCTCTTTTCAAACCGTATTTAAGGCGACGATAAATGCATTTGAAGAAAAGACGATCAAGAATCCACAATATCAAGTGCAAGATCCCAATGATACTTGCGGCAATAACGAGAGGATCACTTGAATCGCTGCATTTGCACTCCCATCCGTTTCTGGTAGGCCTGCAAATTTTCAAGGAGATTATCTTTCAGACCAGCACTGG
>capture_1|sediment-47|fragment_162|end_1|1474_copies|UMI_pair_ATCCAGAG-AGGCAATGAGGACC--GAAGGAAG-GGCTAGTTGACAAA|M|none
AGGCAATGAGGACCATTGGAACTCATCCTAGCTCCAGTGNTGGTCTGAAAGATAATCTCCTTGAAAATTTGCAGGCCTACCAGAAACGGATGGGAGTGCAAATGCAGCGATTCAAGTGATCCTCTCGTTATTGCCGCAAGTATCATTGGGATCTTGCACTTGATATTGTGGATTCTTGATCGTCTTTTCTTCAAATGCATTTATCGTCGCCTTAAATACGGTTTGAAAAGAGGGCCTTCTACGGAAGGAGTGCCTGAGTCTATGAGGGAAGAATATCGACAGGAACAGCAG
>capture_1|sediment-47|fragment_162|end_2|1474_copies|UMI_pair_ATCCAGAG-AGGCAATGAGGACC--GAAGGAAG-GGCTAGTTGACAAA|M|none
GGCTAGTTGACAAAATGACCATCGTCAACATCCACAGCACTCTGCTGTTCCTGTCGATATTCTTCCCTCATAGACTCAGGCACTCCTTCCGTAGAAGGCCCTCTTTTCAAACCGTATTTAAGGCGACGATAAATGCATTTGAAGAAAAGACGATCAAGAATCCACAATATCAAGTGCAAGATCCCAATGATACTTGCGGCAATAACGAGAGGATCACTTGAATCGCTGCATTTGCACTCCCATCCGTTTCTGGTAGGCCTGCAAATTTTCAAGGAGATTATCTTTCAGACCA
>capture_2|sediment-17|fragment_9|end_1|5381_copies|UMI_pair_ACGTTCAG-AGGCTATGGAGGTT--GTGCCATA-GACAAAATGACCAT|M|none
AGGCTATGGAGGTTGCTAGTCAGGCTAGGCAGATGGTGCAGGCAATGAGGACCATTGGAACTCATCCTAGCTCCAGTGCTGGTCTGAAAGATGATCTCCTTGAAAATTTGCAGGCCTACCAGAAACGGATGGGAGTGCAAATGCAGCGATTCAAGTGATCCTCTCGTTATTGCCGCAAGTATCATTGGGATCTTGCACTTGATATTGTGGATTCTTGATCGTCTTTTCTTCAAATGCATTTATCGTCGCCTTAAATACGGTTTGAAAAGAGGGCCTTCTACGGAAGGAGTGCC
>capture_2|sediment-17|fragment_9|end_2|5381_copies|UMI_pair_ACGTTCAG-AGGCTATGGAGGTT--GTGCCATA-GACAAAATGACCAT|M|none
GACAAAATGACCATCGTCAACATCCACAGCACTCTGCTGTTCCTGCCGATATTCTTCCCTCATAGACTCAGGCACTCCTTCCGTAGAAGGCCCTCTTTTCAAACCGTATTTAAGGCGACGATAAATGCATTTGAAGAAAAGACGATCAAGAATCCACAATATCAAGTGCAAGATCCCAATGATACTTGCGGCAATAACGAGAGGATCACTTGAATCGCTGCATTTGCACTCCCATCCGTTTCTGGTAGGCCTGCAAATTTTCAAGGAGATCATCTTTCAGACCAGCACTGG
>capture_2|sediment-47|fragment_107|end_1|902_copies|UMI_pair_ATCCAGAG-AGGCAATGAGGACC--GAAGGAAG-GGCTAGTTGACAAA|M|none
AGGCAATGAGGACCATTGGAACTCATCCTAGCTCCAGTGCTGGTCTGAAAGATAATCTCCTTGAAAATTTGCAGGCCTACCAGAAACGGATGGGAGTGCAAATGCAGCGATTCAAGTGATCCTCTCGTTATTGCCGCAAGTATCATTGGGATCTTGCACTTGATATTGTGGATTCTTGATCGTCTTTTCTTCAAATGCATTTATCGTCGCCTTAAATACGGTTTGAAAAGAGGGCCTTCTACGGAAGGAGTGCCTGAGTCTATGAGGGAAGAATATCGACAGGAACAGCA
>capture_2|sediment-47|fragment_107|end_2|902_copies|UMI_pair_ATCCAGAG-AGGCAATGAGGACC--GAAGGAAG-GGCTAGTTGACAAA|M|none
GGCTAGTTGACAAAATGACCATCGTCAACATCCACAGCACTCTGCTGTTCCTGTCGATATTCTTCCCTCATAGACTCAGGCACTCCTTCCGTAGAAGGCCCTCTTTTCAAACCGTATTTAAGGCGACGATAAATGCATTTGAAGAAAAGACGATCAAGAATCCACAATATCAAGTGCAAGATCCCAATGATACTTGCGGCAATAACGAGAGGATCACTTGAATCGCTGCATTTGCACTCCCATCCGTTTCTGGTAGGCCTGCAAATTTTCAAGGAGATTATCTTTCAGACC
>capture_2|sediment-47|fragment_113|end_1|1938_copies|UMI_pair_GAAGGAAG-TTTAAGGCGACGAT--TTGCAGAC-CTCCAGTGCTGGTC|M|none
TTTAAGGCGACGATAAATGCATTTGAAGAAAAGACGATCAAGAATCCACAATATCAAGTGCAAGATCCCAATGATACTTGCGGCAATAACGAGAGGATCACTTGAATCGCTGCATTTGCACTCCCATCCGTTTCTGGTAGGCCTGCAAATTTTCAAGGAGATTATCTTTCAGACCAGCACTGGAGGTCTGCAA
>capture_2|sediment-47|fragment_113|end_2|1938_copies|UMI_pair_GAAGGAAG-TTTAAGGCGACGAT--TTGCAGAC-CTCCAGTGCTGGTC|M|none
CTCCAGTGCTGGTCTGAAAGATAATCTCCTTGAAAATTTGCAGGCCTACCAGAAACGGATGGGAGTGCAAATGCAGCGATTCAAGTGATCCTCTCGTTATTGCCGCAAGTATCATTGGGATCTTGCACTTGATATTGTGGATTCTTGATCGTCTTTTCTTCAAATGCATTTATCGTCGCCTTAAACTTCCTTC
>capture_2|sediment-47|fragment_132|end_1|1067_copies|UMI_pair_CGGCTAAT-CCACAGCACTCTGC--TTCCAAGG-ATGAGGACCATTGG|M|none
CCACAGCACTCTGCTGTTCCTGTCGATATTCTTCCCTCATAGACTCAGGCACTCCTTCCGTAGAAGGCCCTCTTTTCAAACCGTATTTAAGGCGACGATAAATGCATTTGAAGAAAAGACGATCAAGAATCCACAATATCAAGTGCAAGATCCCAATGATACTTGCGGCAATAACGAGAGGATCACTTGAATCGCTGCATTTGCACTCCCATCCGTTTCTGGTAGGCCTGCAAATTTTCAAGGAGATTATCTTTCAGACCAGCACTGGAGCTAGGATGAGTTCCAATGGTCCT
>capture_2|sediment-47|fragment_132|end_2|1067_copies|UMI_pair_CGGCTAAT-CCACAGCACTCTGC--TTCCAAGG-ATGAGGACCATTGG|M|none
ATGAGGACCATTGGAACTCATCCTAGCTCCAGTGCTGGTCTGAAAGATAATCTCCTTGAAAATTTGCAGGCCTACCAGAAACGGATGGGAGTGCAAATGCAGCGATTCAAGTGATCCTCTCGTTATTGCCGCAAGTATCATTGGGATCTTGCACTTGATATTGTGGATTCTTGATCGTCTTTTCTTCAAATGCATTTATCGTCGCCTTAAATACGGTTTGAAAAGAGGGCCTTCTACGGAAGGAGTGCCTGAGTCTATGAGGGAAGAATATCGACAGGAACAGCAGAGNGCTG
>capture_2|sediment-47|fragment_172|end_1|975_copies|UMI_pair_CAATGTGG-CCATCGTCAACATC--GAGACGAT-CAGGCAATGAGGAC|M|none
CCATCGTCAACATCCACAGCACTCTGCTGTTCCTGTCGATATTCTTCCCTCATAGACTCAGGCACTCCTTCCGTAGAAGGCCCTCTTTTCAAACCGTATTTAAGGCGACGATAAATGCATTTGAAGAAAAGACGATCAAGAATCCACAATATCAAGTGCAAGATCCCAATGATACTTGCGGCAATAACGAGAGGATCACTTGAATCGCTGCATTTGCACTCCCATCCATTTCTGGTAGGCCTGCAAATTTTCAAGGAGATTATCTTTCAGACCAGCACTGGAGCTAGGATG
>capture_2|sediment-47|fragment_172|end_2|975_copies|UMI_pair_CAATGTGG-CCATCGTCAACATC--GAGACGAT-CAGGCAATGAGGAC|M|none
CAGGCAATGAGGACCATTGGAACTCATCCTAGCTCCAGTGCTGGTCTGAAAGATAATCTCCTTGAAAATTTGCAGGCCTACCAGAAATGGATGGGAGTGCAAATGCAGCGATTCAAGTGATCCTCTCGTTATTGCCGCAAGTATCATTGGGATCTTGCACTTGATATTGTGGATTCTTGATCGTCTTTTCTTCAAATGCATTTATCGTCGCCTTAAATACGGTTTGAAAAGAGGGCCTTCTACGGAAGGAGTGCCTGAGTCTATGAGGGAAGAATATCGACAGGAACAGC
>capture_1|sediment-1|fragment_10|end_1|3254_copies|UMI_pair_GAAGGAAG-CTCAGGCACTCCTT--GAAGGAAG-GCTAGGCAGATGGT|M|none
CTCAGGCACTCCTTCCGTAGAAGGCCCTCTTTTCAAACCGTATTTAAGGCGACGATAAATGCATTTGAAGAAAAGACGATCAAGAATCCACAATATCAAGTGCAAGATCCCAATGATACTTGCGGCAATAACGAGAGGATCACTTGAATCGCTGCATTTGCACTCCCATCCGTTTCTGGTAGGCCTGCAAATTTTCAAGAAGATCATCTTTCAGACCAGCACTGGAGTTAGGATGAGTCCCAATGGTCCTCATTGCCTGCACCATCTGCCTAGCCTTCCTTC
>capture_1|sediment-1|fragment_10|end_2|3254_copies|UMI_pair_GAAGGAAG-CTCAGGCACTCCTT--GAAGGAAG-GCTAGGCAGATGGT|M|none
GCTAGGCAGATGGTGCAGGCAATGAGGACCATTGGGACTCATCCTAACTCCAGTGCTGGTCTGAAAGATGATCTTCTTGAAAATTTGCAGGCCTACCAGAAACGGATGGGAGTGCAAATGCAGCGATTCAAGTGATCCTCTCGTTATTGCCGCAAGTATCATTGGGATCTTGCACTTGATATTGTGGATTCTTGATCGTCTTTTCTTCAAATGCATTTATCGTCGCCTTAAATACGGTTTGAAAAGAGGGCCTTCTACGGAAGGAGTGCCTGAGCTTCCTTC
>capture_1|sediment-31|fragment_11|end_1|625_copies|UMI_pair_AAGCACTG-GCTAGTCAGGCTAG--ACGTTCAG-TATGTTGACAAAAT|M|none
GCTAGTCAGGCTAGGCAGATGGTGCAGGCAATGAGGACCATTGGGACTCATCCTAGCTCCAGTGCTGGTCTGAAAGATGATCTTCTTGAAAATTTGCAGGCCTACCAGAAACGGATGGGAGTGCAAATGCAGCGATTCAAGTGATCCTCTCGTTATTGCCGCAAGTATCATTGGGATCTTGCACTTGATATTGTGGATTCTTGATCGTCTTTTCTTCAAATGCATTTATCGTCGCCTTAAATACGGTTTGAAAAGATGGCCTTCTACGGAAGGAGTGCCTGAGTCTATGAGGG
>capture_1|sediment-31|fragment_11|end_2|625_copies|UMI_pair_AAGCACTG-GCTAGTCAGGCTAG--ACGTTCAG-TATGTTGACAAAAT|M|none
TATGTTGACAAAATGACCATCGTCAACATCCACAGCACTCTGCTGTTCCTGCCGATATTCTTCCCTCATAGACTCAGGCACTCCTTCCGTAGAAGGCCATCTTTTCAAACCGTATTTAAGGCGACGATAAATGCATTTGAAGAAAAGACGATCAAGAATCCACAATATCAAGTGCAAGATCCCAATGATACTTGCGGCAATAACGAGAGGATCACTTGAATCGCTGCATTTGCACTCCCATCCGTTTCTGGTAGGCCTGCAAATTTTCAAGAAGATCATCTTTCAGACCAGC
>capture_1|sediment-37|fragment_8|end_1|669_copies|UMI_pair_AGCGTGTT-GCTAGTCAGGCTAG--GATTACCG-CCAGCTCTATGTTG|M|none
GCTAGTCAGGCTAGGCAGATGGTGCAGGCAATGAGGACCATTGGGACTCATCCTAGCTCCAGTGCTGGTCTGAAAGATGATCTTCTTGAAAATTTGCAGGCCTACCAGAAACGGATGGGAGTGCAAATGCAGCGATTCAAGTGATCCTCTCGTTATTGCCGCAAGTATCATTGGGATCTTGCACTTGATATTGTGGATTCTTGATCGTCTTTTCTTCAAATGCATTTATCGTCGCCTTAAATACGGTTTGAAAAGAGGGCCTTCTACGGAAGGAGTGCCTGAGTCTATGAGGG
>capture_1|sediment-37|fragment_8|end_2|669_copies|UMI_pair_AGCGTGTT-GCTAGTCAGGCTAG--GATTACCG-CCAGCTCTATGTTG|M|none
CCAGCTCTATGTTGACAAAATGACCATCGTCAACATCCACAGCACTCTGCTGTTCCTGCCGATATTCTTCCCTCATAGACTCAGGCACTCCTTCCGTAGAAGGCCCTCTTTTCAAACCGTATTTAAGGCGACGATAAATGCATTTGAAGAAAAGACGATCAAGAATCCACAATATCAAGTGCAAGATCCCAATGATACTTGCGGCAATAACGAGAGGATCACTTGAATCGCTGCATTTGCACTCCCATCCGTTTCTGGTAGGCCTGCAAATTTTCAAGAAGATCATCTTTCA
>capture_1|sediment-50|fragment_254|end_1|1056_copies|UMI_pair_AGCGTGTT-CTTCCCTCATAGAC--GAGACGAT-TAGTCAGGCTAGGC|M|none
CTTCCCTCATAGACTCAGGCACTCCTTCCGTAGAAGGCCCTCTTTTCAAACCGTATTTAAGGCGACGATAAATGCATTTGAAGAAAAGACGATCAAGAATCCACAATATCAAGTGCAAGATCCCAATGATACTTGCGGCAATAACGAGAGGATCACTTGAATCGCTGCATTTGCACTCCCATCCGTTTCTGGTAGGCCTGCAAATTTTCAGAAGATCATCTTTCAGACCAGCACTGGAGCTAGGATGAGTCCCAATGGTCCTCATTGCCTGCACCATCTGCCTAGCCTGACT
>capture_1|sediment-50|fragment_254|end_2|1056_copies|UMI_pair_AGCGTGTT-CTTCCCTCATAGAC--GAGACGAT-TAGTCAGGCTAGGC|M|none
TAGTCAGGCTAGGCAGATGGTGCAGGCAATGAGGACCATTGGGACTCATCCTAGCTCCAGTGCTGGTCTGAAAGATGATCTTCTGAAAATTTGCAGGCCTACCAGAAACGGATGGGAGTGCAAATGCAGCGATTCAAGTGATCCTCTCGTTATTGCCGCAAGTATCATTGGGATCTTGCACTTGATATTGTGGATTCTTGATCGTCTTTTCTTCAAATGCATTTATCGTCGCCTTAAATACGGTTTGAAAAGAGGGCCTTCTACGGAAGGAGTGCCTGAGTCTATGAGGGAA
>capture_1|sediment-63|fragment_10|end_1|6054_copies|UMI_pair_ACGTTCAG-GCAGAGGCTATGGA--GATGTGTG-GACAAAATGACCAT|M|none
GCAGAGGCTATGGAGGTTGCTAGTCAGGCTAGGCAGATGGTGCAGGCAATGAGGACCATTGGGACTCATCCTAGCTCCAGTGCTGGTCTGAAAGATGATCTTCTTGAAAATTTGCAGGCCTACCAGAAACGGATGGGAGTGCAAATGCAGCGATTCAAGTGATCCTCTCGTTATTGCCGCAAGTATCATTGGGATCTTGCACTTGATATTGTGGATTCTTGATCGTCTTTTCTTCAAATGCATTTATCGTCGCCTTAAATACGGTTTGAAAAGAGGGCCTTCTACGGAAGG
>capture_1|sediment-63|fragment_10|end_2|6054_copies|UMI_pair_ACGTTCAG-GCAGAGGCTATGGA--GATGTGTG-GACAAAATGACCAT|M|none
GACAAAATGACCATCGTCAACATCCACAGCACTCTGCTGTTCCTGCCGATATTCTTCCCTCATAGACTCAGGCACTCCTTCCGTAGAAGGCCCTCTTTTCAAACCGTATTTAAGGCGACGATAAATGCATTTGAAGAAAAGACGATCAAGAATCCACAATATCAAGTGCAAGATCCCAATGATACTTGCGGCAATAACGAGAGGATCACTTGAATCGCTGCATTTGCACTCCCATCCGTTTCTGGTAGGCCTGCAAATTTTCAAGAAGATCATCTTTCAGACCAGCACTGG
>capture_2|sediment-1|fragment_17|end_1|1211_copies|UMI_pair_GAAGGAAG-CTCAGGCACTCCTT--GAAGGAAG-GCTAGGCAGATGGT|M|none
CTCAGGCACTCCTTCCGTAGAAGGCCCTCTTTTCAAACCGTATTTAAGGCGACGATAAATGCATTTGAAGAAAAGACGATCAAGAATCCACAATATCAAGTGCAAGATCCCAATGATACTTGCGGCAATAACGAGAGGATCACTTGAATCGCTGCATTTGCACTCCCATCCGTTTCTGGTAGGCCTGCAAATTTTCAAGAAGATCATCTTTCAGACCAGCACTGGAGTTAGGATGAGTCCCAATGGTCCTCATTGCCTGCACCATCTGCCTAGCCTTCCTTC
>capture_2|sediment-1|fragment_17|end_2|1211_copies|UMI_pair_GAAGGAAG-CTCAGGCACTCCTT--GAAGGAAG-GCTAGGCAGATGGT|M|none
GCTAGGCAGATGGTGCAGGCAATGAGGACCATTGGGACTCATCCTAACTCCAGTGCTGGTCTGAAAGATGATCTTCTTGAAAATTTGCAGGCCTACCAGAAACGGATGGGAGTGCAAATGCAGCGATTCAAGTGATCCTCTCGTTATTGCCGCAAGTATCATTGGGATCTTGCACTTGATATTGTGGATTCTTGATCGTCTTTTCTTCAAATGCATTTATCGTCGCCTTAAATACGGTTTGAAAAGAGGGCCTTCTACGGAAGGAGTGCCTGAGCTTCCTTC
>capture_2|sediment-37|fragment_10|end_1|1792_copies|UMI_pair_AGCGTGTT-GCTAGTCAGGCTAG--GATTACCG-CCAGCTCTATGTTG|M|none
GCTAGTCAGGCTAGGCAGATGGTGCAGGCAATGAGGACCATTGGGACTCATCCTAGCTCCAGTGCTGGTCTGAAAGATGATCTTCTTGAAAATTTGCAGGCCTACCAGAAACGGATGGGAGTGCAAATGCAGCGATTCAAGTGATCCTCTCGTTATTGCCGCAAGTATCATTGGGATCTTGCACTTGATATTGTGGATTCTTGATCGTCTTTTCTTCAAATGCATTTATCGTCGCCTTAAATACGGTTTGAAAAGAGGGCCTTCTACGGAAGGAGTGCCTGAGTCTATGAGGG
>capture_2|sediment-37|fragment_10|end_2|1792_copies|UMI_pair_AGCGTGTT-GCTAGTCAGGCTAG--GATTACCG-CCAGCTCTATGTTG|M|none
CCAGCTCTATGTTGACAAAATGACCATCGTCAACATCCACAGCACTCTGCTGTTCCTGCCGATATTCTTCCCTCATAGACTCAGGCACTCCTTCCGTAGAAGGCCCTCTTTTCAAACCGTATTTAAGGCGACGATAAATGCATTTGAAGAAAAGACGATCAAGAATCCACAATATCAAGTGCAAGATCCCAATGATACTTGCGGCAATAACGAGAGGATCACTTGAATCGCTGCATTTGCACTCCCATCCGTTTCTGGTAGGCCTGCAAATTTTCAAGAAGATCATCTTTCA
>capture_2|sediment-63|fragment_15|end_1|8748_copies|UMI_pair_ACGTTCAG-GCAGAGGCTATGGA--GATGTGTG-GACAAAATGACCAT|M|none
GCAGAGGCTATGGAGGTTGCTAGTCAGGCTAGGCAGATGGTGCAGGCAATGAGGACCATTGGGACTCATCCTAGCTCCAGTGCTGGTCTGAAAGATGATCTTCTTGAAAATTTGCAGGCCTACCAGAAACGGATGGGAGTGCAAATGCAGCGATTCAAGTGATCCTCTCGTTATTGCCGCAAGTATCATTGGGATCTTGCACTTGATATTGTGGATTCTTGATCGTCTTTTCTTCAAATGCATTTATCGTCGCCTTAAATACGGTTTGAAAAGAGGGCCTTCTACGGAAGG
>capture_2|sediment-63|fragment_15|end_2|8748_copies|UMI_pair_ACGTTCAG-GCAGAGGCTATGGA--GATGTGTG-GACAAAATGACCAT|M|none
GACAAAATGACCATCGTCAACATCCACAGCACTCTGCTGTTCCTGCCGATATTCTTCCCTCATAGACTCAGGCACTCCTTCCGTAGAAGGCCCTCTTTTCAAACCGTATTTAAGGCGACGATAAATGCATTTGAAGAAAAGACGATCAAGAATCCACAATATCAAGTGCAAGATCCCAATGATACTTGCGGCAATAACGAGAGGATCACTTGAATCGCTGCATTTGCACTCCCATCCGTTTCTGGTAGGCCTGCAAATTTTCAAGAAGATCATCTTTCAGACCAGCACTGG
>capture_2|Undetermined|fragment_1|end_1|1907_copies|UMI_pair_AGCGTGTT-CTTCCCTCATAGAC--GAGACGAT-TAGTCAGGCTAGGC|M|none
CTTCCCTCATAGACTCAGGCACTCCTTCCGTAGAAGGCCCTCTTTTCAAACCGTATTTAAGGCGACGATAAATGCATTTGAAGAAAAGACGATCAAGAATCCACAATATCAAGTGCAAGATCCCAATGATACTTGCGGCAATAACGAGAGGATCACTTGAATCGCTGCATTTGCACTCCCATCCGTTTCTGGTAGGCCTGCAAATTTTCAGAAGATCATCTTTCAGACCAGCACTGGAGCTAGGATGAGTCCCAATGGTCCTCATTGCCTGCACCATCTGCCTAGCCTGACT
>capture_2|Undetermined|fragment_1|end_2|1907_copies|UMI_pair_AGCGTGTT-CTTCCCTCATAGAC--GAGACGAT-TAGTCAGGCTAGGC|M|none
TAGTCAGGCTAGGCAGATGGTGCAGGCAATGAGGACCATTGGGACTCATCCTAGCTCCAGTGCTGGTCTGAAAGATGATCTTCTGAAAATTTGCAGGCCTACCAGAAACGGATGGGAGTGCAAATGCAGCGATTCAAGTGATCCTCTCGTTATTGCCGCAAGTATCATTGGGATCTTGCACTTGATATTGTGGATTCTTGATCGTCTTTTCTTCAAATGCATTTATCGTCGCCTTAAATACGGTTTGAAAAGAGGGCCTTCTACGGAAGGAGTGCCTGAGTCTATGAGGGAA
>capture_1|sediment-52|fragment_1066|end_1|122_copies|UMI_pair_CGCATGAT-TTTTACTCCAGCTC--TTCCAAGG-GCAATGAGAACCAT|M|none
TTTTACTCCAGCTCTATGTTGACAAAATGACCATCGTCAACATCCACAGCACTCTGCTGTTCCTGCCGATATTCTTCCCTCATAGACTCAGGCACTCCTTCCGTAGAAGGCCCTCTTTTCAAACCGTATTTAAGGCGACGATAAATGCATTTGAAGAAAAGACGATCAAGAATCCACAATATCAAGTGCAAGATCCCAATGATACTTGCGGCAATAACGAGAGGATCACTTGAATCGCTGCATTTGCACTCCCATCCGTTTCTGGTAGGCCTGCAAATTTTCAAGAAGATCA
>capture_1|sediment-52|fragment_1066|end_2|122_copies|UMI_pair_CGCATGAT-TTTTACTCCAGCTC--TTCCAAGG-GCAATGAGAACCAT|M|none
GCAATGAGAACCATCGGGACTCATCCTAGCTCCAGTGCTGGTCTGAAAGATGATCTTCTTGAAAATTTGCAGGCCTACCAGAAACGGATGGGAGTGCAAATGCAGCGATTCAAGTGATCCTCTCGTTATTGCCGCAAGTATCATTGGGATCTTGCACTTGATATTGTGGATTCTTGATCGTCTTTTCTTCAAATGCATTTATCGTCGCCTTAAATACGGTTTGAAAAGAGGGCCTTCTACGGAAGGAGTGCCTGAGTCTATGAGGGAAGAATATCGGCAGGAACAGCANAGTG
>capture_1|sediment-52|fragment_61|end_1|88_copies|UMI_pair_CGCATGAT-CTTGAAGATGTGTT--GATTACCG-GACAAAATGACCAT|M|none
CTTGAAGATGTGTTTGCAGGGAAAAACACCGATCTTGAGGCGCTCATGGAGTGGCTAAAGACAAGACCAATCCTGTCACCTCTGACTAAGGGGATTTTAGGATTTGTGTTCACGCTCACCGTGCCCAGTGAGCGAGGACTGCAGCGTAGACGCTTTGTCCAAAATGCCCTTAATGGGAATGGGGATCCAAATAACATGGACAGAGCAGTTAAACTGTACAGGAAGCTAAAGAGGGAAATAACATTCCATGGGGCAAAAGAGGTGGCACNCAGTTACNCAACTGGNNCACTTNC
>capture_1|sediment-52|fragment_61|end_2|88_copies|UMI_pair_CGCATGAT-CTTGAAGATGTGTT--GATTACCG-GACAAAATGACCAT|M|none
GACAAAATGACCATCGTCAACATCCACAGCACTCTGCTGTTCCTGCCGATATTCTTCCCTCATAGACTCAGGCACTCCTTCCGTAGAAGGCCCTCTTTTCAAACCGTATTTAAGGCGACGATAAATGCATTTGAAGAAAAGACGATCAAGAATCCACAATATCAAGTGCAAGATCCCAATGATACTTGCGGCAATAACGAGAGGATCACTTGAATCGCTGCATTTGCACTCCCATCCGTTTCTGGTAGGCCTGCAAATTTTCAAGAAGATCATCTTTCAGACCAGCACTGG
>capture_1|sediment-52|fragment_1036|end_1|85_copies|UMI_pair_ACGGAACA-CCAGCTCTATGTTG--GAAGGAAG-AGAGACTTGAAGAT|M|none
CCAGCTCTATGTTGACAAAATGACCATCGTCAACATCCACAGCACTCTGCTGTTCCTGCCGATATTCTTCCCTCATAGACTCAGGCACTCCTTCCGTAGAAGGCCCTCTTTTCAAACCGTATTTAAGGCGACGATAAATGCATTTGAAGAAAAGACGATCAAGAATCCACAATATCAAGTGCAAGATCCCAATGATACTTGCGGCAATAACGAGAGGATCACTTGAATCGCTGCATTTGCACTCCCATCCGTTTCTGGTAGGCCTGCAAATTTTCAAGAAGATCATCTTTCA
>capture_1|sediment-52|fragment_1036|end_2|85_copies|UMI_pair_ACGGAACA-CCAGCTCTATGTTG--GAAGGAAG-AGAGACTTGAAGAT|M|none
AGAGACTTGAAGATGTGTTTGCAGGGAAAAACACCGATCTTGAGGCGCTCATGGAGTGGCTAAAGACAAGACCAATCCTGTCACCTCTGACTAAGGGGATTTTAGGATTTGTGTTCACGCTCACCGTGCCCAGTGAGCGAGGACTGCAGCGTAGACGCTTTGTCCAAAATGCCCTTAATGGGAATGGGGATCCAAATAACATGGACAGAGCAGTTAAACTGTACAGGAAGCTAAAGAGGGAAATAACATTCCATGGGGCAAAAGAGGTGGCACNCAGTTACNCAACNGGNNC
>capture_1|sediment-52|fragment_1053|end_1|133_copies|UMI_pair_ATCCAGAG-ACCATCGTCAACAT--TTGCGAAG-TGCAGGGAAAAACA|M|none
ACCATCGTCAACATCCACAGCACTCTGCTGTTCCTGCCGATATTCTTCCCTCATAGACTCAGGCACTCCTTCCGTAGAAGGCCCTCTTTTCAAACCGTATTTAAGGCGACGATAAATGCATTTGAAGAAAAGACGATCAAGAATCCACAATATCAAGTGCAAGATCCCAATGATACTTGCGGCAATAACGAGAGGATCACTTGAATCGCTGCATTTGCACTCCCATCCGTTTCTGGTAGGCCTGCAAATTTTCAAGAAGATCATCTTTCAGACCAGCACTGGAGCTAGGATG
>capture_1|sediment-52|fragment_1053|end_2|133_copies|UMI_pair_ATCCAGAG-ACCATCGTCAACAT--TTGCGAAG-TGCAGGGAAAAACA|M|none
TGCAGGGAAAAACACCGATCTTGAGGCGCTCATGGAGTGGCTAAAGACAAGACCAATCCTGTCACCTCTGACTAAGGGGATTTTAGGATTTGTGTTCACGCTCACCGTGCCCAGTGAGCGAGGACTGCAGCGTAGACGCTTTGTCCAAAATGCCCTTAATGGGAATGGGGATCCAAATAACATGGACAGAGCAGTTAAACTGTACAGGAAGCTAAAGAGGGAAATAACATTCCATGGGGCAAAAGAGGTGGCACTCAGTTACTCAACTGGTNCACTTGCCAGCTGCANGGGCC
>capture_2|sediment-52|fragment_561|end_1|377_copies|UMI_pair_ATCCAGAG-ACCATCGTCAACAT--TTGCGAAG-TGCAGGGAAAAACA|M|none
ACCATCGTCAACATCCACAGCACTCTGCTGTTCCTGCCGATATTCTTCCCTCATAGACTCAGGCACTCCTTCCGTAGAAGGCCCTCTTTTCAAACCGTATTTAAGGCGACGATAAATGCATTTGAAGAAAAGACGATCAAGAATCCACAATATCAAGTGCAAGATCCCAATGATACTTGCGGCAATAACGAGAGGATCACTTGAATCGCTGCATTTGCACTCCCATCCGTTTCTGGTAGGCCTGCAAATTTTCAAGAAGATCATCTTTCAGACCAGCACTGGAGCTAGGATG
>capture_2|sediment-52|fragment_561|end_2|377_copies|UMI_pair_ATCCAGAG-ACCATCGTCAACAT--TTGCGAAG-TGCAGGGAAAAACA|M|none
TGCAGGGAAAAACACCGATCTTGAGGCGCTCATGGAGTGGCTAAAGACAAGACCAATCCTGTCACCTCTGACTAAGGGGATTTTAGGATTTGTGTTCACGCTCACCGTGCCCAGTGAGCGAGGACTGCAGCGTAGACGCTTTGTCCAAAATGCCCTTAATGGGAATGGGGATCCAAATAACATGGACAGAGCAGTTAAACTGTACAGGAAGCTAAAGAGGGAAATAACATTCCATGGGGCAAAAGAGGTGGCACTCAGTTACTCAACTGGTNCACTTNCCAGCTNCATGGGCC
>capture_2|sediment-52|fragment_973|end_1|148_copies|UMI_pair_ACGGAACA-CCAGCTCTATGTTG--GAAGGAAG-AGAGACTTGAAGAT|M|none
CCAGCTCTATGTTGACAAAATGACCATCGTCAACATCCACAGCACTCTGCTGTTCCTGCCGATATTCTTCCCTCATAGACTCAGGCACTCCTTCCGTAGAAGGCCCTCTTTTCAAACCGTATTTAAGGCGACGATAAATGCATTTGAAGAAAAGACGATCAAGAATCCACAATATCAAGTGCAAGATCCCAATGATACTTGCGGCAATAACGAGAGGATCACTTGAATCGCTGCATTTGCACTCCCATCCGTTTCTGGTAGGCCTGCAAATTTTCAAGAAGATCATCTTTCA
>capture_2|sediment-52|fragment_973|end_2|148_copies|UMI_pair_ACGGAACA-CCAGCTCTATGTTG--GAAGGAAG-AGAGACTTGAAGAT|M|none
AGAGACTTGAAGATGTGTTTGCAGGGAAAAACACCGATCTTGAGGCGCTCATGGAGTGGCTAAAGACAAGACCAATCCTGTCACCTCTGACTAAGGGGATTTTAGGATTTGTGTTCACGCTCACCGTGCCCAGTGAGCGAGGACTGCAGCGTAGACGCTTTGTCCAAAATGCCCTTAATGGGAATGGGGATCCAAATAACATGGACAGAGCAGTTAAACTGTACAGGAAGCTAAAGAGGGAAATAACATTCCATGGGGCAAAAGAGGTGGCACTCAGTTACTCAACTGGTNC
>capture_2|sediment-52|fragment_999|end_1|173_copies|UMI_pair_CAATGTGG-GCTCTATGTTGACA--GCACAACT-GGGAAAAACACCGA|M|none
GCTCTATGTTGACAAAATGACCATCGTCAACATCCACAGCACTCTGCTGTTCCTGCCGATATTCTTCCCTCATAGACTCAGGCACTCCTTCCGTAGAAGGCCCTCTTTTCAAACCGTATTTAAGGCGACGATAAATGCATTTGAAGAAAAGACGATCAAGAATCCACAATATCAAGTGCAAGATCCCAATGATACTTGCGGCAATAACGAGAGGATCACTTGAATCGCTGCATTTGCACTCCCATCCGTTTCTGGTAGGCCTGCAAATTTTCAAGAAGATCATCTTTCAGACC
>capture_2|sediment-52|fragment_999|end_2|173_copies|UMI_pair_CAATGTGG-GCTCTATGTTGACA--GCACAACT-GGGAAAAACACCGA|M|none
GGGAAAAACACCGATCTTGAGGCGCTCATGGAGTGGCTAAAGACAAGACCAATCCTGTCACCTCTGACTAAGGGGATTTTAGGATTTGTGTTCACGCTCACCGTGCCCAGTGAGCGAGGACTGCAGCGTAGACGCTTTGTCCAAAATGCCCTTAATGGGAATGGGGATCCAAATAACATGGACAGAGCAGTTAAACTGTACAGGAAGCTAAAGAGGGAAATAACATTCCATGGGGCAAAAGAGGTGGCACTCAGTTACTCAACTGGTNCACTTNCCAGCTGCATGGGCCNCA
>capture_2|sediment-52|fragment_1057|end_1|55_copies|UMI_pair_CGCATGAT-CTTGAAGATGTGTT--GATTACCG-GACAAAATGACCAT|M|none
CTTGAAGATGTGTTTGCAGGGAAAAACACCGATCTTGAGGCGCTCATGGAGTGGCTAAAGACAAGACCAATCCTGTCACCTCTGACTAAGGGGATTTTAGGATTTGTGTTCACGCTCACCGTGCCCAGTGAGCGAGGACTGCAGCGTAGACGCTTTGTCCAAAATGCCCTTAATGGGAATGGGGATCCAAATAACATGGACAGAGCAGTTAAACTGTACAGGAAGCTAAAGAGGGAAATAACATTCCATGGGGCAAAAGAGNTGGCACTCAGTTACNCAACTGGTNCACTTNC
>capture_2|sediment-52|fragment_1057|end_2|55_copies|UMI_pair_CGCATGAT-CTTGAAGATGTGTT--GATTACCG-GACAAAATGACCAT|M|none
GACAAAATGACCATCGTCAACATCCACAGCACTCTGCTGTTCCTGCCGATATTCTTCCCTCATAGACTCAGGCACTCCTTCCGTAGAAGGCCCTCTTTTCAAACCGTATTTAAGGCGACGATAAATGCATTTGAAGAAAAGACGATCAAGAATCCACAATATCAAGTGCAAGATCCCAATGATACTTGCGGCAATAACGAGAGGATCACTTGAATCGCTGCATTTGCACTCCCATCCGTTTCTGGTAGGCCTGCAAATTTTCAAGAAGATCATCTTTCAGACCAGCACTGG
>capture_1|sediment-36|fragment_99|end_1|706_copies|UMI_pair_CGGCTAAT-CTTCTAACCGAGGT--GAAGGAAG-CCCATGCAGCTGGC|M|none
CTTCTAACCGAGGTCGAAACGTACGTTCTCTCTATCGTCCCGTCAGGCCCCCTCAAAGCCGAGATCGCGCAGAGACTTGAAGATGTGTTTGCAGGGAAAAACACCGATCTTGAGGCGCTCATGGAGTGGCTAAAGACAAGACCAATCCTGTCACCTCTGACCAAGGGGATTTTAGGATTTGTGTTCACGCTCACCGTGCCCAGTGAGCGAGGACTGCAGCGTAGACGCTTTGTCCAAAATGCCCTTAATGGGAATGGGGATCCAAACAACATGGACAGAGCAGTTAAACTG
>capture_1|sediment-36|fragment_99|end_2|706_copies|UMI_pair_CGGCTAAT-CTTCTAACCGAGGT--GAAGGAAG-CCCATGCAGCTGGC|M|none
CCCATGCAGCTGGCAAGTGCACCAGTTGAGTAACTGAGTGCCACCTCTTTTGCCCCATGGAATGTTATTTCCCTCTTTAGCTTCCTGTACAGTTTAACTGCTCTGTCCATGTTGTTTGGATCCCCATTCCCATTAAGGGCATTTTGGACAAAGCGTCTACGCTGCAGTCCTCGCTCACTGGGCACGGTGAGCGTGAACACAAATCCTAAAATCCCCTTGGTCAGAGGTGACAGGATTGGTCTTGTCTTTAGCCACTCCATGAGCGCCTCAAGATCGGTGTTTTTCCCTGCAA
>capture_1|sediment-52|fragment_174|end_1|2495_copies|UMI_pair_ATCCAGAG-GGTCGAAACGTACG--GAAGGAAG-CCCCATCCTGTTGT|M|none
GGTCGAAACGTACGTTCTCTCTATCGTCCCGTCAGGCCCCCTCAAAGCCGAGATCGCGCAGAGACTTGAAGATGTGTTTGCAGGGAAAAACACCGATCTTGAGGCGCTCATGGAGTGGCTAAAGACAAGACCAATCCTGTCACCTCTGACTAAGGGGATTTTAGGATTTGTGTTCACGCTCACCGTGCCCAGTGAGCGAGGACTGCAGCGTAGACGCTTTGTCCAAAATGCCCTTAATGGGAATGGGGATCCAAATAACATGGACAGAGCAGTTAAACTGTACAGGAANCNA
>capture_1|sediment-52|fragment_174|end_2|2495_copies|UMI_pair_ATCCAGAG-GGTCGAAACGTACG--GAAGGAAG-CCCCATCCTGTTGT|M|none
CCCCATCCTGTTGTATATGAGGCCCATGCAGCTGGCAAGTGCACCAGTTGAGTAACTGAGTGCCACCTCTTTTGCCCCATGGAATGTTATTTCCCTCTTTAGCTTCCTGTACAGTTTAACTGCTCTGTCCATGTTATTTGGATCCCCATTCCCATTAAGGGCATTTTGGACAAAGCGTCTACGCTGCAGTCCTCGCTCACTGGGCACGGTGAGCGTGAACACAAATCCTAAAATCCCCTTAGTCAGAGGTGACAGGATTGGTCTTGTCTTTAGCCACTCCATGAGCGCCTCA
>capture_1|sediment-52|fragment_263|end_1|2365_copies|UMI_pair_ACGTTCAG-ACAAAATGACCATC--ACTAGGAG-GAGCAAGCAGCAGA|M|none
ACAAAATGACCATCGTCAACATCCACAGCACTCTGCTGTTCCTGCCGATATTCTTCCCTCATAGACTCAGGCACTCCTTCCGTAGAAGGCCCTCTTTTCAAACCGTATTTAAGGCGACGATAAATGCATTTGAAGAAAAGACGATCAAGAATCCACAATATCAAGTGCAAGATCCCAATGATACTTGCGGCAATAACGAGATGATCACTTGAATCGCTGCATTTGCACTCCCATCCGTTTCTGGTAGGCCTGCAAATTTTCAAGAAGATCATCTTTCAGACCAGCACTGGAGC
>capture_1|sediment-52|fragment_263|end_2|2365_copies|UMI_pair_ACGTTCAG-ACAAAATGACCATC--ACTAGGAG-GAGCAAGCAGCAGA|M|none
GAGCAAGCAGCAGAGGCTATGGAAGTTGCTAGTCAGGCTAGGCAGATGGTGCAGGCAATGAGGACCATCGGGACTCATCCTAGCTCCAGTGCTGGTCTGAAAGATGATCTTCTTGAAAATTTGCAGGCCTACCAGAAACGGATGGGAGTGCAAATGCAGCGATTCAAGTGATCATCTCGTTATTGCCGCAAGTATCATTGGGATCTTGCACTTGATATTGTGGATTCTTGATCGTCTTTTCTTCAAATGCATTTATCGTCGCCTTAAATACGGTTTGAAAAGAGGGCCTTCT
>capture_1|sediment-52|fragment_362|end_1|3198_copies|UMI_pair_GAGACGAT-CCTCAAAGCCGAGA--TTCCAAGG-GCACCAGTTGAGTA|M|none
CCTCAAAGCCGAGATCGCGCAGAGACTTGAAGATGTGTTTGCAGGGAAAAACACCGATCTTGAGGCGCTCATGGAGTGGCTAAAGACAAGACCAATCCTGTCACCTCTGACTAAGGGGATTTTAGGATTTGTGTTCACGCTCACCGTGCCCAGTGAGCGAGGACTGCAGCGTAGACGCTTTGTCCAAAATGCCCTTAATGGGAATGGGGATCCAAATAACATGGACAGAGCAGTTAAACTGTACAGGAAGCTAAAGAGGGAAATAACATTCCATGGGGCAAAAGAGGTGGCA
>capture_1|sediment-52|fragment_362|end_2|3198_copies|UMI_pair_GAGACGAT-CCTCAAAGCCGAGA--TTCCAAGG-GCACCAGTTGAGTA|M|none
GCACCAGTTGAGTAACTGAGTGCCACCTCTTTTGCCCCATGGAATGTTATTTCCCTCTTTAGCTTCCTGTACAGTTTAACTGCTCTGTCCATGTTATTTGGATCCCCATTCCCATTAAGGGCATTTTGGACAAAGCGTCTACGCTGCAGTCCTCGCTCACTGGGCACGGTGAGCGTGAACACAAATCCTAAAATCCCCTTAGTCAGAGGTGACAGGATTGGTCTTGTCTTTAGCCACTCCATGAGCGCCTCAAGATCGGTGTTTTTCCCTGCAAACACATCTTCAAGTCNCT
>capture_1|sediment-52|fragment_532|end_1|706_copies|UMI_pair_GAGACGAT-CAAGTGAGCAAGCA--GTGCCATA-TCCAGCTCTATGTT|M|none
CAAGTGAGCAAGCAGCAGAGGCTATGGAAGTTGCTAGTCAGGCTAGGCAGATGGTGCAGGCAATGAGGACCATCGGGACTCATCCTAGCTCCAGTGCTGGTCTGAAAGATGATCTTCTTGAAAATTTGCAGGCCTACCAGAAACGGATGGGAGTGCAAATGCAGCGATTCAAGTGATCCTCTCGTTATTGCCGCAAGTATCATTGGGATCTTGCACTTGATATTGTGGATTCTTGATCGTCTTTTCTTCAAATGCATTTATCGTCGCCTTAAATACGGTTTGAAAAGAGGGCC
>capture_1|sediment-52|fragment_532|end_2|706_copies|UMI_pair_GAGACGAT-CAAGTGAGCAAGCA--GTGCCATA-TCCAGCTCTATGTT|M|none
TCCAGCTCTATGTTGACAAAATGACCATCGTCAACATCCACAGCACTCTGCTGTTCCTGCCGATATTCTTCCCTCATAGACTCAGGCACTCCTTCCGTAGAAGGCCCTCTTTTCAAACCGTATTTAAGGCGACGATAAATGCATTTGAAGAAAAGACGATCAAGAATCCACAATATCAAGTGCAAGATCCCAATGATACTTGCGGCAATAACGAGAGGATCACTTGAATCGCTGCATTTGCACTCCCATCCGTTTCTGGTAGGCCTGCAAATTTTCAAGAAGATCATCTTTC
>capture_1|sediment-52|fragment_1015|end_1|234_copies|UMI_pair_ACCACGAT-GTTTGCAGGGAAAA--TTGCAGAC-CGTCAACATCCACA|M|none
GTTTGCAGGGAAAAACACCGATCTTGAGGCGCTCATGGAGTGGCTAAAGACAAGACCAATCCTGTCACCTCTGACTAAGGGGATTTTAGGATTTGTGTTCACGCTCACCGTGCCCAGTGAGCGAGGACTGCAGCGTAGACGCTTTGTCCAAAATGCCCTTAATGGGAATGGGGATCCAAATAACATGGACAGAGCAGTTAAACTGTACAGGAAGCTAAAGAGGGAAATAACATTCCATGGGGCAAAAGAGGTGGCACTCAGTTACTCAACTGGTGCACTTGCCAGCTGCATGG
>capture_1|sediment-52|fragment_1015|end_2|234_copies|UMI_pair_ACCACGAT-GTTTGCAGGGAAAA--TTGCAGAC-CGTCAACATCCACA|M|none
CGTCAACATCCACAGCACTCTGCTGTTCCTGCCGATATTCTTCCCTCATAGACTCAGGCACTCCTTCCGTAGAAGGCCCTCTTTTCAAACCGTATTTAAGGCGACGATAAATGCATTTGAAGAAAAGACGATCAAGAATCCACAATATCAAGTGCAAGATCCCAATGATACTTGCGGCAATAACGAGAGGATCACTTGAATCGCTGCATTTGCACTCCCATCCGTTTCTGGTAGGCCTGCAAATTTTCAAGAAGATCATCTTTCAGACCANCACTGGANCTAGGATNANTCCC
>capture_1|sediment-52|fragment_1074|end_1|75_copies|UMI_pair_ACGTTCAG-AAAAACACCGATCT--TTGCGAAG-GTTCCTGCCGATAT|M|none
AAAAACACCGATCTTGAGGCGCTCATGGAGTGGCTAAAGACAAGACCAATCCTGTCACCTCTGACTAAGGGGATTTTAGGATTTGTGTTCACGCTCACCGTGCCCAGTGAGCGAGGACTGCAGCGTAGACGCTTTGTCCAAAATGCCCTTAATGGGAATGGGGATCCAAATAACATGGACAGAGCAGTTAAACTGTACAGGAAGCTAAAGAGGGAAATAACATTCCATGGGGCAAAAGAGGTGGCACTCAGTTACTCAACTGGTGCACTTGCCAGCTGCATGGGCCTCATAT
>capture_1|sediment-52|fragment_1074|end_2|75_copies|UMI_pair_ACGTTCAG-AAAAACACCGATCT--TTGCGAAG-GTTCCTGCCGATAT|M|none
GTTCCTGCCGATATTCTTCCCTCATAGACTCAGGCACTCCTTCCGTAGAAGGCCCTCTTTTCAAACCGTATTTAAGGCGACGATAAATGCATTTGAAGAAAAGACGATCAAGAATCCACAATATCAAGTGCAAGATCCCAATGATACTTGCGGCAATAACGAGAGGATCACTTGAATCGCTGCATTTGCACTCCCATCCGTTTCTGGTAGGCCTGCAAATTTTCAAGAAGATCATCTTTCAGACTAGCACTGGAGCTAGGATGAGTCCCGATGGTCCTCATTNCCTNCNCCA
>capture_1|sediment-52|fragment_1079|end_1|68_copies|UMI_pair_ACTAGGAG-CGCGCGGAGACTTG--GCTATCCT-CATCCACAGCACTC|M|none
CGCGCGGAGACTTGAAGATGTGTTTGCAGGGAAAAACACCGATCTTGAGGCGCTCATGGAGTGGCTAAAGACAAGACCAATCCTGTCACCTCTGACTAAGGGGATTTTAGGATTTGTGTTCACGCTCACCGTGCCCAGTGAGCGAGGACTGCAGCGTAGACGCTTTGTCCAAAATGCCCTTAATGGGAATGGGGATCCAAATAACATGGACAGAGCAGTTAAACTGTACAGGAAGCTAAAGAGGGAAATAACATTCCATGGGGCAAAAGAGGTGGCACTCAGTTACTCAACTG
>capture_1|sediment-52|fragment_1079|end_2|68_copies|UMI_pair_ACTAGGAG-CGCGCGGAGACTTG--GCTATCCT-CATCCACAGCACTC|M|none
CATCCACAGCACTCTGCTGTTCCTGCCGATATTCTTCCCTCATAGACTCAGGCACTCCTTCCGTAGAAGGCCCTCTTTTCAAACCGTATTTAAGGCGACGATAAATGCATTTGAAGAAAAGACGATCAAGAATCCACAATATCAAGTGCAAGATCTCAATGATACTTGCGGCAATAACGAGAGGATCACTTGAATCGCTGCATTTGCACTCCCATCCGTTTCTGGTAGGCCTGCAAATTTTCAAGAAGNTCATCTTTCAGACCAGCACTGGAGCTAGNATNANTCCCNATNG
>capture_1|sediment-52|fragment_1095|end_1|77_copies|UMI_pair_ATCCAGAG-GCCGCCATGGCCCC--GAGACGAT-CCATCGTCAACATC|M|none
GCCGCCATGGCCCCCTCAAAGCCGAGATCGCGCAGAGACTTGAAGATGTGTTTGCAGGGAAAAACACCGATCTTGAGGCGCTCATGGAGTGGCTAAAGACAAGACCAATCCTGTCACCTCTGACTAAGGGGATTTTAGGATTTGTGTTCACGCTCACCGTGCCCAGTGAGCGAGGACTGCAGCGTAGACGCTTTGTCCAAAATGCCCTTAATGGGAATGGGGATCCAAATAACATGGACAGAGCAGTTAAACTGTACAGGAAGCTAAAGAGGGAAATAACATTCCATGGGGC
>capture_1|sediment-52|fragment_1095|end_2|77_copies|UMI_pair_ATCCAGAG-GCCGCCATGGCCCC--GAGACGAT-CCATCGTCAACATC|M|none
CCATCGTCAACATCCACAGCACTCTGCTGTTCCTGCCGATATTCTTCCCTCATAGACTCAGGCACTCCTTCCGTAGAAGGCCCTCTTTTCAAACCGTATTTAAGGCGACGATAAATGCATTTGAAGAAAAGACGATCAAGAATCCACAATATCAAGTGCAAGATCCCAATGATACTTGCGGCAATAACGAGAGGATCACTTGAATCGCTGCATTTGCACTCCCATCCGTTTCTGGTAGGCCTGCAAATTTTCAAGAAGATCATCTTTCAGACCANCNCTGGANCTAGGA
>capture_1|sediment-52|fragment_1104|end_1|53_copies|UMI_pair_CGCATGAT-CGGCCCCCTCAAAG--TTCGTTGG-GTTGACAAAATGAC|M|none
CGGCCCCCTCAAAGCCGAGATCGCGCAGAGACTTGAAGATGTGTTTGCAGGGAAAAACACCGATCTTGAGGCGCTCATGGAGTGGCTAAAGACAAGACCAATCCTGTCACCTCTGACTAAGGGGATTTTAGGATTTGTGTTCACGCTCACCGTGCCCAGTGAGCGAGGACTGCAGCGTAGACGCTTTGTCCAAAATGCCCTTAATGGGAATGGGGATCCAAATAACATGGACAGAGCAGTTAAACTGTACAGGAAGCTAAAGAGGGAAATAACATTCCATGGGGCAAAAGAGG
>capture_1|sediment-52|fragment_1104|end_2|53_copies|UMI_pair_CGCATGAT-CGGCCCCCTCAAAG--TTCGTTGG-GTTGACAAAATGAC|M|none
GTTGACAAAATGACCATCGTCAACATCCACAGCACTCTGCTGTTCCTGCCGATATTCTTCCCTCATAGACTCAGGCACTCCTTCCGTAGAAGGCCCTCTTTTCAAACCGTATTTAAGGCGACGATAAATGCATTTGAAGAAAAGACGATCAAGAATCCACAATATCAAGTGCAAGATCCCAATGATACTTGCGGCAATAACGAGAGGATCACTTGAATCGCTGCATTTGCACTCCCATCCGTTTCTGNTAGGCCTGCAAATTTTCAAGAAGATCATCTTTCANACCANCACT
>capture_2|sediment-36|fragment_61|end_1|1407_copies|UMI_pair_CGGCTAAT-CTTCTAACCGAGGT--GAAGGAAG-CCCATGCAGCTGGC|M|none
CTTCTAACCGAGGTCGAAACGTACGTTCTCTCTATCGTCCCGTCAGGCCCCCTCAAAGCCGAGATCGCGCAGAGACTTGAAGATGTGTTTGCAGGGAAAAACACCGATCTTGAGGCGCTCATGGAGTGGCTAAAGACAAGACCAATCCTGTCACCTCTGACCAAGGGGATTTTAGGATTTGTGTTCACGCTCACCGTGCCCAGTGAGCGAGGACTGCAGCGTAGACGCTTTGTCCAAAATGCCCTTAATGGGAATGGGGATCCAAACAACATGGACAGAGCAGTTAAACTGT
>capture_2|sediment-36|fragment_61|end_2|1407_copies|UMI_pair_CGGCTAAT-CTTCTAACCGAGGT--GAAGGAAG-CCCATGCAGCTGGC|M|none
CCCATGCAGCTGGCAAGTGCACCAGTTGAGTAACTGAGTGCCACCTCTTTTGCCCCATGGAATGTTATTTCCCTCTTTAGCTTCCTGTACAGTTTAACTGCTCTGTCCATGTTGTTTGGATCCCCATTCCCATTAAGGGCATTTTGGACAAAGCGTCTACGCTGCAGTCCTCGCTCACTGGGCACGGTGAGCGTGAACACAAATCCTAAAATCCCCTTGGTCAGAGGTGACAGGATTGGTCTTGTCTTTAGCCACTCCATGAGCGCCTCAAGATCGGTGTTTTTCCCTGCAA
>capture_2|sediment-52|fragment_84|end_1|6433_copies|UMI_pair_ATCCAGAG-GGTCGAAACGTACG--GAAGGAAG-CCCCATCCTGTTGT|M|none
GGTCGAAACGTACGTTCTCTCTATCGTCCCGTCAGGCCCCCTCAAAGCCGAGATCGCGCAGAGACTTGAAGATGTGTTTGCAGGGAAAAACACCGATCTTGAGGCGCTCATGGAGTGGCTAAAGACAAGACCAATCCTGTCACCTCTGACTAAGGGGATTTTAGGATTTGTGTTCACGCTCACCGTGCCCAGTGAGCGAGGACTGCAGCGTAGACGCTTTGTCCAAAATGCCCTTAATGGGAATGGGGATCCAAATAACATGGACAGAGCAGTTAAACTGTACAGGAAGCTA
>capture_2|sediment-52|fragment_84|end_2|6433_copies|UMI_pair_ATCCAGAG-GGTCGAAACGTACG--GAAGGAAG-CCCCATCCTGTTGT|M|none
CCCCATCCTGTTGTATATGAGGCCCATGCAGCTGGCAAGTGCACCAGTTGAGTAACTGAGTGCCACCTCTTTTGCCCCATGGAATGTTATTTCCCTCTTTAGCTTCCTGTACAGTTTAACTGCTCTGTCCATGTTATTTGGATCCCCATTCCCATTAAGGGCATTTTGGACAAAGCGTCTACGCTGCAGTCCTCGCTCACTGGGCACGGTGAGCGTGAACACAAATCCTAAAATCCCCTTAGTCAGAGGTGACAGGATTGGTCTTGTCTTTAGCCACTCCATGAGCGCCTCA
>capture_2|sediment-52|fragment_306|end_1|1933_copies|UMI_pair_ACGTTCAG-ACAAAATGACCATC--ACTAGGAG-GAGCAAGCAGCAGA|M|none
ACAAAATGACCATCGTCAACATCCACAGCACTCTGCTGTTCCTGCCGATATTCTTCCCTCATAGACTCAGGCACTCCTTCCGTAGAAGGCCCTCTTTTCAAACCGTATTTAAGGCGACGATAAATGCATTTGAAGAAAAGACGATCAAGAATCCACAATATCAAGTGCAAGATCCCAATGATACTTGCGGCAATAACGAGATGATCACTTGAATCGCTGCATTTGCACTCCCATCCGTTTCTGGTAGGCCTGCAAATTTTCAAGAAGATCATCTTTCAGACCAGCACTGGAGC
>capture_2|sediment-52|fragment_306|end_2|1933_copies|UMI_pair_ACGTTCAG-ACAAAATGACCATC--ACTAGGAG-GAGCAAGCAGCAGA|M|none
GAGCAAGCAGCAGAGGCTATGGAAGTTGCTAGTCAGGCTAGGCAGATGGTGCAGGCAATGAGGACCATCGGGACTCATCCTAGCTCCAGTGCTGGTCTGAAAGATGATCTTCTTGAAAATTTGCAGGCCTACCAGAAACGGATGGGAGTGCAAATGCAGCGATTCAAGTGATCATCTCGTTATTGCCGCAAGTATCATTGGGATCTTGCACTTGATATTGTGGATTCTTGATCGTCTTTTCTTCAAATGCATTTATCGTCGCCTTAAATACGGTTTGAAAAGAGGGCCTTCT
>capture_2|sediment-52|fragment_383|end_1|1924_copies|UMI_pair_GAGACGAT-CCTCAAAGCCGAGA--TTCCAAGG-GCACCAGTTGAGTA|M|none
CCTCAAAGCCGAGATCGCGCAGAGACTTGAAGATGTGTTTGCAGGGAAAAACACCGATCTTGAGGCGCTCATGGAGTGGCTAAAGACAAGACCAATCCTGTCACCTCTGACTAAGGGGATTTTAGGATTTGTGTTCACGCTCACCGTGCCCAGTGAGCGAGGACTGCAGCGTAGACGCTTTGTCCAAAATGCCCTTAATGGGAATGGGGATCCAAATAACATGGACAGAGCAGTTAAACTGTACAGGAAGCTAAAGAGGGAAATAACATTCCATGGGGCAAAAGAGGTGGCA
>capture_2|sediment-52|fragment_383|end_2|1924_copies|UMI_pair_GAGACGAT-CCTCAAAGCCGAGA--TTCCAAGG-GCACCAGTTGAGTA|M|none
GCACCAGTTGAGTAACTGAGTGCCACCTCTTTTGCCCCATGGAATGTTATTTCCCTCTTTAGCTTCCTGTACAGTTTAACTGCTCTGTCCATGTTATTTGGATCCCCATTCCCATTAAGGGCATTTTGGACAAAGCGTCTACGCTGCAGTCCTCGCTCACTGGGCACGGTGAGCGTGAACACAAATCCTAAAATCCCCTTAGTCAGAGGTGACAGGATTGGTCTTGTCTTTAGCCACTCCATGAGCGCCTCAAGATCGGTGTTTTTCCCTGCAAACACATCTTCAAGTCTCT
>capture_2|sediment-52|fragment_745|end_1|463_copies|UMI_pair_GAGACGAT-CAAGTGAGCAAGCA--GTGCCATA-TCCAGCTCTATGTT|M|none
CAAGTGAGCAAGCAGCAGAGGCTATGGAAGTTGCTAGTCAGGCTAGGCAGATGGTGCAGGCAATGAGGACCATCGGGACTCATCCTAGCTCCAGTGCTGGTCTGAAAGATGATCTTCTTGAAAATTTGCAGGCCTACCAGAAACGGATGGGAGTGCAAATGCAGCGATTCAAGTGATCCTCTCGTTATTGCCGCAAGTATCATTGGGATCTTGCACTTGATATTGTGGATTCTTGATCGTCTTTTCTTCAAATGCATTTATCGTCGCCTTAAATACGGTTTGAAAAGAGGGCC
>capture_2|sediment-52|fragment_745|end_2|463_copies|UMI_pair_GAGACGAT-CAAGTGAGCAAGCA--GTGCCATA-TCCAGCTCTATGTT|M|none
TCCAGCTCTATGTTGACAAAATGACCATCGTCAACATCCACAGCACTCTGCTGTTCCTGCCGATATTCTTCCCTCATAGACTCAGGCACTCCTTCCGTAGAAGGCCCTCTTTTCAAACCGTATTTAAGGCGACGATAAATGCATTTGAAGAAAAGACGATCAAGAATCCACAATATCAAGTGCAAGATCCCAATGATACTTGCGGCAATAACGAGAGGATCACTTGAATCGCTGCATTTGCACTCCCATCCGTTTCTGGTAGGCCTGCAAATTTTCAAGAAGATCATCTTTC
>capture_2|sediment-52|fragment_1029|end_1|55_copies|UMI_pair_ATCCAGAG-GCCGCCATGGCCCC--GAGACGAT-CCATCGTCAACATC|M|none
GCCGCCATGGCCCCCTCAAAGCCGAGATCGCGCAGAGACTTGAAGATGTGTTTGCAGGGAAAAACACCGATCTTGAGGCGCTCATGGAGTGGCTAAAGACAAGACCAATCCTGTCACCTCTGACTAAGGGGATTTTAGGATTTGTGTTCACGCTCACCGTGCCCAGTGAGCGAGGACTGCAGCGTAGACGCTTTGTCCAAAATGCCCTTAATGGGAATGGGGATCCAAATAACATGGACAGAGCAGTTAAACTGTACAGGAAGCTAAAGAGGGAAATAACATTCCATGGGGC
>capture_2|sediment-52|fragment_1029|end_2|55_copies|UMI_pair_ATCCAGAG-GCCGCCATGGCCCC--GAGACGAT-CCATCGTCAACATC|M|none
CCATCGTCAACATCCACAGCACTCTGCTGTTCCTGCCGATATTCTTCCCTCATAGACTCAGGCACTCCTTCCGTAGAAGGCCCTCTTTTCAAACCGTATTTAAGGCGACGATAAATGCATTTGAAGAAAAGACGATCAAGAATCCACAATATCAAGTGCAAGATCCCAATGATACTTGCGGCAATAACGAGAGGATCACTTGAATCGCTGCATTTGCACTCCCATCCGTTTCTGGTAGGCCTGCAAATTTTCAAGAAGATCATCTTTCAGACCANCNCTGNNNCTAGGAT
>capture_2|sediment-52|fragment_1030|end_1|63_copies|UMI_pair_ACTAGGAG-CGCGCGGAGACTTG--GCTATCCT-CATCCACAGCACTC|M|none
CGCGCGGAGACTTGAAGATGTGTTTGCAGGGAAAAACACCGATCTTGAGGCGCTCATGGAGTGGCTAAAGACAAGACCAATCCTGTCACCTCTGACTAAGGGGATTTTAGGATTTGTGTTCACGCTCACCGTGCCCAGTGAGCGAGGACTGCAGCGTAGACGCTTTGTCCAAAATGCCCTTAATGGGAATGGGGATCCAAATAACATGGACAGAGCAGTTAAACTGTACAGGAAGCTAAAGAGGGAAATAACATTCCATGGGGCAAAAGAGGTGGCACTCAGTTACNNAACT
>capture_2|sediment-52|fragment_1030|end_2|63_copies|UMI_pair_ACTAGGAG-CGCGCGGAGACTTG--GCTATCCT-CATCCACAGCACTC|M|none
CATCCACAGCACTCTGCTGTTCCTGCCGATATTCTTCCCTCATAGACTCAGGCACTCCTTCCGTAGAAGGCCCTCTTTTCAAACCGTATTTAAGGCGACGATAAATGCATTTGAAGAAAAGACGATCAAGAATCCACAATATCAAGTGCAAGATCTCAATGATACTTGCGGCAATAACGAGAGGATCACTTGAATCGCTGCATTTGCACTCCCATCCGTTTCTGGTAGGCCTGCAAATTTTCAAGAAGATCATCTTTCAGACCAGCACTGGAGCTAGGATGAGTCCCGATGGT
>capture_2|sediment-52|fragment_1082|end_1|65_copies|UMI_pair_ACCACGAT-GTTTGCAGGGAAAA--TTGCAGAC-CGTCAACATCCACA|M|none
GTTTGCAGGGAAAAACACCGATCTTGAGGCGCTCATGGAGTGGCTAAAGACAAGACCAATCCTGTCACCTCTGACTAAGGGGATTTTAGGATTTGTGTTCACGCTCACCGTGCCCAGTGAGCGAGGACTGCAGCGTAGACGCTTTGTCCAAAATGCCCTTAATGGGAATGGGGATCCAAATAACATGGACAGAGCAGTTAAACTGTACAGGAAGCTAAAGAGGGAAATAACATTCCATGGGGCAAAAGAGGTGGCACTCAGTTACTCAACTGGTGCACTTGCCAGCTGCATGG
>capture_2|sediment-52|fragment_1082|end_2|65_copies|UMI_pair_ACCACGAT-GTTTGCAGGGAAAA--TTGCAGAC-CGTCAACATCCACA|M|none
CGTCAACATCCACAGCACTCTGCTGTTCCTGCCGATATTCTTCCCTCATAGACTCAGGCACTCCTTCCGTAGAAGGCCCTCTTTTCAAACCGTATTTAAGGCGACGATAAATGCATTTGAAGAAAAGACGATCAAGAATCCACAATATCAAGTGCAAGATCCCAATGATACTTGCGGCAATAACGAGAGGATCACTTGAATCGCTGCATTTGCACTCCCATCCGTTTCTGGTAGGCCTGCAAATTTTCAAGAAGATCATCTTTCAGACCAGCNCTGGANCTAGGATNANTCCC
>capture_1|sediment-31|fragment_14|end_1|67_copies|UMI_pair_ACGGAACA-AAAACACCGATCTT--GCACAACT-GACGATAAATGCAT|M|none
AAAACACCGATCTTGAGGCGCTCATGGAATGGCTAAAGACAAGACCAATCCTGTCACCTCTGACTAAGGGGATTTTAGGATTTGTGTTCACGCTCACCGTGCCCAGTGAGCGAGGACTGCAGCGTAGACGCTTTGTCCAAAATGCCCTTAATGGGAATGGGGATCCAAACAACATGGACAGAGCAGTCAAACTGTACAGAAAGCTAAAGAGGGAAATAACATTCCATGGGGCAAAAGAGGTGGCACTCAGTTACTCAACTGGTGCACTTGCCAGCTGCATGGGCCNCANANA
>capture_1|sediment-31|fragment_14|end_2|67_copies|UMI_pair_ACGGAACA-AAAACACCGATCTT--GCACAACT-GACGATAAATGCAT|M|none
GACGATAAATGCATTTGAAGAAAAGACGATCAAGAATCCACAATATCAAGTGCAAGATCCCAATGATACTTGCGGCAATAACGAGAGGATCACTTGAATCGCTGCATTTGCACTCCCATCCGTTTCTGGTAGGCCTGCAAATTTTCAAGAAGATCATCTTTCAGACCAGCACTGGAGCTAGGATGAGTCCCAATGGTCCTCATTGCCTGCACCATCTGCCTAGCCTGACTAGCAACCTCCATAGCCTCCGCTGCCTGCTCACTTGACCCTGCCATTTGCTCCATGGCCTTAGC
>capture_1|sediment-54|fragment_4|end_1|5208_copies|UMI_pair_GAGACGAT-TTGCTAGTCAGGCT--TTCGTTGG-GTAGTTTTTTATTC|M|none
TTGCTAGTCAGGCTAGGCAGATGGTGCAGGCAATGAGGACCATTGGGACTCATCCTAGCTCCAGTACTGGTCTGAAAGATGATCTTCTTGAAAATTTGCAGGCCTACCAGAAACGGATGGGAGTGCAAATGCAGCGATTCAAGTGATCCTCTCGTTATTGCCGCAAGTATCATTGGGATCTTGCACTTGATATTGTGGATTCTTGATCGTCTTTTCTTCAAATGCATTTATCGTCGCCTTAAATACGGTTTGAAAAGAGGGCCTTCTACGGAAGGAGTGCCTGAGTCTATG
>capture_1|sediment-54|fragment_4|end_2|5208_copies|UMI_pair_GAGACGAT-TTGCTAGTCAGGCT--TTCGTTGG-GTAGTTTTTTATTC|M|none
GTAGTTTTTTATTCCAGCTCTATGTTGACAAAATGACCATCGTCAACATCCACAGCACTCTGCTGTTCCTGCCGATATTCTTCCCTCATAGACTCAGGCACTCCTTCCGTAGAAGGCCCTCTTTTCAAACCGTATTTAAGGCGACGATAAATGCATTTGAAGAAAAGACGATCAAGAATCCACAATATCAAGTGCAAGATCCCAATGATACTTGCGGCAATAACGAGAGGATCACTTGAATCGCTGCATTTGCACTCCCATCCGTTTCTGGTAGGCCTGCAAATTTTCAANA
>capture_2|sediment-31|fragment_13|end_1|98_copies|UMI_pair_ACGGAACA-AAAACACCGATCTT--GCACAACT-GACGATAAATGCAT|M|none
AAAACACCGATCTTGAGGCGCTCATGGAATGGCTAAAGACAAGACCAATCCTGTCACCTCTGACTAAGGGGATTTTAGGATTTGTGTTCACGCTCACCGTGCCCAGTGAGCGAGGACTGCAGCGTAGACGCTTTGTCCAAAATGCCCTTAATGGGAATGGGGATCCAAACAACATGGACAGAGCAGTCAAACTGTACAGAAAGCTAAAGAGGGAAATAACATTCCATGGGGCAAAAGAGGTGGCACTCAGTTACTCAACTGGTGCACTTGCCAGCTGCATGGGCCTCATATA
>capture_2|sediment-31|fragment_13|end_2|98_copies|UMI_pair_ACGGAACA-AAAACACCGATCTT--GCACAACT-GACGATAAATGCAT|M|none
GACGATAAATGCATTTGAAGAAAAGACGATCAAGAATCCACAATATCAAGTGCAAGATCCCAATGATACTTGCGGCAATAACGAGAGGATCACTTGAATCGCTGCATTTGCACTCCCATCCGTTTCTGGTAGGCCTGCAAATTTTCAAGAAGATCATCTTTCAGACCAGCACTGGAGCTAGGATGAGTCCCAATGGTCCTCATTGCCTGCACCATCTGCCTAGCCTGACTAGCAACCTCCATAGCCTCCGCTGCCTGCTCACTTNACCCTNCCATTTNCNCCATGGCCTTANC
>capture_2|sediment-54|fragment_2|end_1|10136_copies|UMI_pair_GAGACGAT-TTGCTAGTCAGGCT--TTCGTTGG-GTAGTTTTTTATTC|M|none
TTGCTAGTCAGGCTAGGCAGATGGTGCAGGCAATGAGGACCATTGGGACTCATCCTAGCTCCAGTACTGGTCTGAAAGATGATCTTCTTGAAAATTTGCAGGCCTACCAGAAACGGATGGGAGTGCAAATGCAGCGATTCAAGTGATCCTCTCGTTATTGCCGCAAGTATCATTGGGATCTTGCACTTGATATTGTGGATTCTTGATCGTCTTTTCTTCAAATGCATTTATCGTCGCCTTAAATACGGTTTGAAAAGAGGGCCTTCTACGGAAGGAGTGCCTGAGTCTATG
>capture_2|sediment-54|fragment_2|end_2|10136_copies|UMI_pair_GAGACGAT-TTGCTAGTCAGGCT--TTCGTTGG-GTAGTTTTTTATTC|M|none
GTAGTTTTTTATTCCAGCTCTATGTTGACAAAATGACCATCGTCAACATCCACAGCACTCTGCTGTTCCTGCCGATATTCTTCCCTCATAGACTCAGGCACTCCTTCCGTAGAAGGCCCTCTTTTCAAACCGTATTTAAGGCGACGATAAATGCATTTGAAGAAAAGACGATCAAGAATCCACAATATCAAGTGCAAGATCCCAATGATACTTGCGGCAATAACGAGAGGATCACTTGAATCGCTGCATTTGCACTCCCATCCGTTTCTGGTAGGCCTGCAAATTTTCAAGA
>capture_1|sediment-50|fragment_272|end_1|266_copies|UMI_pair_ACGACTTG-GTTGACAAAATGAC--TTGCGAAG-GGGCCTCATATACA|M|none
GTTGACAAAATGACCATCGTCAACATCCACAGCACTCTGCTGTTCCTGCCGGTATTCTTCCCTCATAGACTCAGGCACTCCTTCCGTAGAAGGCCCTCTTTTCAAACCGTATTTAAGGCGACGATAAATGCATTTGAAGAAAAGACGATCAAGAATCCACAATATCAAGTGCAAGATCCCAATGATACTTGCTGCAATAACGAGAGGATCACTTGAATCGCTGCATTTGCACTCCCATCCGTTTCTGGTAGGCCTGCAAATTTTCAAGAAGATCATCTTTCAGACCAGCACTG
>capture_1|sediment-50|fragment_272|end_2|266_copies|UMI_pair_ACGACTTG-GTTGACAAAATGAC--TTGCGAAG-GGGCCTCATATACA|M|none
GGGCCTCATATACAACAGGATGGGGACTGTGACCACCGAAGTGGCATTTGGCCTGGTTTGTGCCACGTGTGAGCAGATTGCTGATTCCCAACATCGGTCTCACAGACAAATGGTGACAACAACCAACCCGCTAATCAGGCATGAGAACAGGATGGTACTAGCCAGTACCACGGCTAAAGCCATGGAACAAATGGCAGGGTCAAGTGAGCAGGCAGCAGAGGCTATGGAGGTTGCTAGTCAGGCTAGGCAGATGGTGCAGGCAATGAGGACCATTGGGACNCATCCTANCNCC
>capture_1|sediment-52|fragment_1040|end_1|95_copies|UMI_pair_CAATGTGG-GTCGAAACGTACGT--TGAAGACG-GTAGTTTTTTACTC|M|none
GTCGAAACGTACGTTCTCTCTATCGTCCCGTCAGGCCCCCTCAAAGCCGAGATCGCGCAGAGACTTGAAGATGTGTTTGCAGGGAAAAACACCGATCTTGAGGCGCTCATGGAGTGGCTAAAGACAAGACCAATCCTGTCACCTCTGACTAAGGGGATTTTAGGATTTGTGTTCACGCTCACCGTGCCCAGTGAGCGAGGACTGCAGCGTAGACGCTTTGTCCAAAATGCCCTTAATGGGAATGGGGATCCAAATAACATGGACAGAGCAGTTAAACTNTACAGGAAGCNAA
>capture_1|sediment-52|fragment_1040|end_2|95_copies|UMI_pair_CAATGTGG-GTCGAAACGTACGT--TGAAGACG-GTAGTTTTTTACTC|M|none
GTAGTTTTTTACTCCAGCTCTATGTTGACAAAATGACCATCGTCAACATCCACAGCACTCTGCTGTTCCTGCCGATATTCTTCCCTCATAGACTCAGGCACTCCTTCCGTAGAAGGCCCTCTTTTCAAACCGTATTTAAGGCGACGATAAATGCATTTGAAGAAAAGACGATCAAGAATCCACAATATCAAGTGCAAGATCCCAATGATACTTGCGGCAATAACGAGAGGATCACTTGAATCGCTGCATTTGCACTCCCATCCGTTTCTGGTAGGCCTGCAAATTTTCAANA
>capture_1|sediment-67|fragment_7|end_1|597_copies|UMI_pair_CTGTTGAC-GTTTGCAGGGAAAA--GATGTGTG-GTTCCATGGCCTTA|M|none
GTTTGCAGGGAAAAACACCGATCTTGAGGCGCTCATGGAATGGCTAAAGACAAGACCAATCCTGTCACCTCTGACTAAGGGGATTTTAGGATTTGTGTTCACGCTCACCGTGCCCAGTGAGCGAGGACTGCAGCGTAGACGCTTTGTCCAAAATGCCCTTAATGGGAATGGGGATCCAAACAACATGGACAGAGCAGTCAAACTGTACAGGAAGCTAAAGAGGGAAATAACATTCCATGGGGCAAAAGAGGTGGCACTCAGTTATTCAACTGGTGCACTTGCCAGCTGCATGG
>capture_1|sediment-67|fragment_7|end_2|597_copies|UMI_pair_CTGTTGAC-GTTTGCAGGGAAAA--GATGTGTG-GTTCCATGGCCTTA|M|none
GTTCCATGGCCTTAGCCGTAGTACTGGCCAGTACCATCCTGTTCTCATGCCTGATTAGCGGGTTGGTTGTTGTCACCATTTTGTCTGTGGGACCGATGCTGGGAATCAGCAATCTGCTCACACGTGGCACACACCAGGCCAAATGCCACTTCGGTGGTCACAGTCCCCATCCTGTTGTATATGAGGCCCATGCAGCTGGCAAGTGCACCAGTTGAATAACTGAGTGCCACCTCTTTTGCCCCATGGAATGTTATTTCCCTCTTTAGCTTCCTNTACAGTTTNACTGCTCTNTC
>capture_2|sediment-67|fragment_6|end_1|1421_copies|UMI_pair_CTGTTGAC-GTTTGCAGGGAAAA--GATGTGTG-GTTCCATGGCCTTA|M|none
GTTTGCAGGGAAAAACACCGATCTTGAGGCGCTCATGGAATGGCTAAAGACAAGACCAATCCTGTCACCTCTGACTAAGGGGATTTTAGGATTTGTGTTCACGCTCACCGTGCCCAGTGAGCGAGGACTGCAGCGTAGACGCTTTGTCCAAAATGCCCTTAATGGGAATGGGGATCCAAACAACATGGACAGAGCAGTCAAACTGTACAGGAAGCTAAAGAGGGAAATAACATTCCATGGGGCAAAAGAGGTGGCACTCAGTTATTCAACTGGTGCACTTGCCAGCTGCATGG
>capture_2|sediment-67|fragment_6|end_2|1421_copies|UMI_pair_CTGTTGAC-GTTTGCAGGGAAAA--GATGTGTG-GTTCCATGGCCTTA|M|none
GTTCCATGGCCTTAGCCGTAGTACTGGCCAGTACCATCCTGTTCTCATGCCTGATTAGCGGGTTGGTTGTTGTCACCATTTTGTCTGTGGGACCGATGCTGGGAATCAGCAATCTGCTCACACGTGGCACACACCAGGCCAAATGCCACTTCGGTGGTCACAGTCCCCATCCTGTTGTATATGAGGCCCATGCAGCTGGCAAGTGCACCAGTTGAATAACTGAGTGCCACCTCTTTTGCCCCATGGAATGTTATTTCCCTCTTTAGCTTCCTGTACAGTTTGACTGCTCTGTC
>capture_1|sediment-52|fragment_906|end_1|125_copies|UMI_pair_ACGGAACA-TTTTTACTCCAGCT--TTCGTTGG-AGAGACTTGAAGAT|M|none
TTTTTACTCCAGCTCTATGTTGACAAAATGACCATCGTCAACATCCACAGCACTCTGCTGTTCCTGCCGATATTCTTCCCTCATAGACTCAGGCACTCCTTCCGTAGAAGGCCCTCTTTTCAAACCGTATTTAAGGCGACGATAAATGCATTTGAAGAAAAGACGATCAAGAATCCACAATATCAAGTGCAAGATCCCAATGATACTTGCGGCAATAACGAGAGGATCACTTGAATCGCTGCATTTGCACTCCCATCCGTTTCTGGTAGGCCTGCAAATTTTCAAGAAGATC
>capture_1|sediment-52|fragment_906|end_2|125_copies|UMI_pair_ACGGAACA-TTTTTACTCCAGCT--TTCGTTGG-AGAGACTTGAAGAT|M|none
AGAGACTTGAAGATGTGTTTGCAGGGAAAAACACCGATCTTGAGGCGCTCATGGAGTGGCTAAAGACAAGACCAATCCTGTCACCTCTGACTAAGGGGATTTTAGGATTTGTGTTCACGCTCACCGTGCCCAGTGAGCGAGGACTGCAGCGTAGACGCTTTGTCCAAAATGCCCTTAATGGGAATGGGGATCCAAATAACATGGACAGAGCAGTTAAACTGTACAGGAAGCTAAAGAGGGAAATAACATTCCATGGGGCAAAAGAGGTNGCACTCAGTTACNCAACNGG
>capture_2|sediment-63|fragment_44|end_1|215_copies|UMI_pair_ATCCAGAG-TTTTTATTCCAGCT--TTGCGAAG-AGAGACTTGAAGAT|M|none
TTTTTATTCCAGCTCTATGTTGACAAAATGACCATCGTCAACATCCACAGCACTCTGCTGTTCCTGCCGATATTCTTCCCTCATAGACTCAGGCACTCCTTCCGTAGAAGGCCCTCTTTTCAAACCGTATTTAAGGCGACGATAAATGCATTTGAAGAAAAGACGATCAAGAATCCACAATATCAAGTGCAAGATCCCAATGATACTTGCGGCAATAACGAGAGGATCACTTGAATCGCTGCATTTGCACTCCCATCCGTTTCTGGTAGGCCTGCAAATTTTCAANAANANC
>capture_2|sediment-63|fragment_44|end_2|215_copies|UMI_pair_ATCCAGAG-TTTTTATTCCAGCT--TTGCGAAG-AGAGACTTGAAGAT|M|none
AGAGACTTGAAGATGTGTTTGCAGGGAAAAACACCGATCTTGAGGCGCTCATGGAATGGCTAAAGACAAGACCAATCCTGTCACCTCTGACTAAGGGGATTTTAGGATTTGTGTTCACGCTCACCGTGCCCAGTGAGCGAGGACTGCAGCGTAGACGCTTTGTCCAAAATGCCCTTAATGGGAATGGGGATCCAAACAACATGGACAGGGCAGTCAAACTGTACAGGAAGCTGAAGAGGGAAATAACATTCCATGGGGCAAAAGAGGTGGCACTCAGTTACTCAACTGGTGC
>capture_1|sediment-1|fragment_37|end_1|2163_copies|UMI_pair_CGCATGAT-TAGATATTGAAAGA--CTGTTGAC-CAGTCCCCATCCTG|M|none
TAGATATTGAAAGATGAGTCTTCTAACCGAGGTCGAAACGTACGTTCTCTCTATCGTTCCGTCAGGCCCCCTCAAAGCCGAGATCGCGCAGAGACTTGAAGATGTGTTTGCAGGGAAAAACACCGATCTCGAGGCGCTCATGGAATGGCTAAAGACAAGACCAATCCTGTCACCTCTGACTAAGGGGATTTTAGGATTTGTGTTCACGCTCACCGTGCCCAGTGAGCGAGGACTGCAGCGTAGACGCTTTGTCCAAAATGCCCTTAATGGGAATGGGGATCCAAACAACATGG
>capture_1|sediment-1|fragment_37|end_2|2163_copies|UMI_pair_CGCATGAT-TAGATATTGAAAGA--CTGTTGAC-CAGTCCCCATCCTG|M|none
CAGTCCCCATCCTGTTGTATATGAGGCCCATGCAACTGGCAAGTGCACCAGTTGAGTAACTGAGTGCCACCTCTTTTGCCCCATGGAATGTTATTTCCCTCTTTAGCTTCCTGTACAGTTTGACTGCTCTGTCCATGTTGTTTGGATCCCCATTCCCATTAAGGGCATTTTGGACAAAGCGTCTACGCTGCAGTCCTCGCTCACTGGGCACGGTGAGCGTGAACACAAATCCTAAAATCCCCTTAGTCAGAGGTGACAGGATTGGTCTTGTCTTTAGCCATTCCATGAGCNCC
>capture_2|sediment-1|fragment_23|end_1|3410_copies|UMI_pair_CGCATGAT-TAGATATTGAAAGA--CTGTTGAC-CAGTCCCCATCCTG|M|none
TAGATATTGAAAGATGAGTCTTCTAACCGAGGTCGAAACGTACGTTCTCTCTATCGTTCCGTCAGGCCCCCTCAAAGCCGAGATCGCGCAGAGACTTGAAGATGTGTTTGCAGGGAAAAACACCGATCTCGAGGCGCTCATGGAATGGCTAAAGACAAGACCAATCCTGTCACCTCTGACTAAGGGGATTTTAGGATTTGTGTTCACGCTCACCGTGCCCAGTGAGCGAGGACTGCAGCGTAGACGCTTTGTCCAAAATGCCCTTAATGGGAATGGGGATCCAAACAACATGG
>capture_2|sediment-1|fragment_23|end_2|3410_copies|UMI_pair_CGCATGAT-TAGATATTGAAAGA--CTGTTGAC-CAGTCCCCATCCTG|M|none
CAGTCCCCATCCTGTTGTATATGAGGCCCATGCAACTGGCAAGTGCACCAGTTGAGTAACTGAGTGCCACCTCTTTTGCCCCATGGAATGTTATTTCCCTCTTTAGCTTCCTGTACAGTTTGACTGCTCTGTCCATGTTGTTTGGATCCCCATTCCCATTAAGGGCATTTTGGACAAAGCGTCTACGCTGCAGTCCTCGCTCACTGGGCACGGTGAGCGTGAACACAAATCCTAAAATCCCCTTAGTCAGAGGTGACAGGATTGGTCTTGTCTTTAGCCATTCCATGAGCNCC
>capture_1|sediment-52|fragment_105|end_1|4713_copies|UMI_pair_ACGGAACA-TGCAGCTGGCAAGT--GTGCCATA-ATTGAAAGATGAGT|M|none
TGCAGCTGGCAAGTGCACCAGTTGAGTAACTGAGTGCCACCTCTTTTGCCCCATGGAATGTTATTTCCCTCTTTAGCTTCCTGTACAGTTTAACTGCTCTGTCCATGTTATTTGGATCCCCATTCCCATTAAGGGCATTTTGGACAAAGCGTCTACGCTGCAGTCCTCGCTCACTGGGCACGGTGAGCGTGAACACAAATCCTAAAATCCCCTTAGTCAGAGGTGACAGGATTGGTCTTGTCTTTAGCCACTCCATGAGCGCCTCAAGATCGGTGTTTTTCCCTGCAAACAC
>capture_1|sediment-52|fragment_105|end_2|4713_copies|UMI_pair_ACGGAACA-TGCAGCTGGCAAGT--GTGCCATA-ATTGAAAGATGAGT|M|none
ATTGAAAGATGAGTCTTCTAACCGAGGTCGAAACGTACGTTCTCTCTATCGTCCCGTCAGGCCCCCTCAAAGCCGAGATCGCGCAGAGACTTGAAGATGTGTTTGCAGGGAAAAACACCGATCTTGAGGCGCTCATGGAGTGGCTAAAGACAAGACCAATCCTGTCACCTCTGACTAAGGGGATTTTAGGATTTGTGTTCACGCTCACCGTGCCCAGTGAGCGAGGACTGCAGCGTAGACGCTTTGTCCAAAATGCCCTTAATGGGAATGGGGATCCAAATAACATGGAC
>capture_1|sediment-52|fragment_158|end_1|5888_copies|UMI_pair_AAGCACTG-AGAACAGGATGGTA--GATGTGTG-TTTTCAAGAAGATC|M|none
AGAACAGGATGGTACTGGCCAGTACTACGGCTAAGGCCATGGAGCAAATGGCCGGGTCAAGTGAGCAAGCAGCAGAGGCTATGGAAGTTGCTAGTCAGGCTAGGCAGATGGTGCAGGCAATGAGGACCATCGGGACTCATCCTAGCTCCAGTGCTGGTCTGAAAGATGATCTTCTTGAAAACACACATC
>capture_1|sediment-52|fragment_158|end_2|5888_copies|UMI_pair_AAGCACTG-AGAACAGGATGGTA--GATGTGTG-TTTTCAAGAAGATC|M|none
TTTTCAAGAAGATCATCTTTCAGACCAGCACTGGAGCTAGGATGAGTCCCGATGGTCCTCATTGCCTGCACCATCTGCCTAGCCTGACTAGCAACTTCCATAGCCTCTGCTGCTTGCTCACTTGACCCGGCCATTTGCTCCATGGCCTTAGCCGTAGTACTGGCCAGTACCATCCTGTTCTCAGTGCTT
>capture_2|sediment-52|fragment_32|end_1|4401_copies|UMI_pair_AAGCACTG-AGAACAGGATGGTA--GATGTGTG-TTTTCAAGAAGATC|M|none
AGAACAGGATGGTACTGGCCAGTACTACGGCTAAGGCCATGGAGCAAATGGCCGGGTCAAGTGAGCAAGCAGCAGAGGCTATGGAAGTTGCTAGTCAGGCTAGGCAGATGGTGCAGGCAATGAGGACCATCGGGACTCATCCTAGCTCCAGTGCTGGTCTGAAAGATGATCTTCTTGAAAACACACATC
>capture_2|sediment-52|fragment_32|end_2|4401_copies|UMI_pair_AAGCACTG-AGAACAGGATGGTA--GATGTGTG-TTTTCAAGAAGATC|M|none
TTTTCAAGAAGATCATCTTTCAGACCAGCACTGGAGCTAGGATGAGTCCCGATGGTCCTCATTGCCTGCACCATCTGCCTAGCCTGACTAGCAACTTCCATAGCCTCTGCTGCTTGCTCACTTGACCCGGCCATTTGCTCCATGGCCTTAGCCGTAGTACTGGCCAGTACCATCCTGTTCTCAGTGCTT
>capture_2|sediment-52|fragment_441|end_1|4416_copies|UMI_pair_ACGGAACA-TGCAGCTGGCAAGT--GTGCCATA-ATTGAAAGATGAGT|M|none
TGCAGCTGGCAAGTGCACCAGTTGAGTAACTGAGTGCCACCTCTTTTGCCCCATGGAATGTTATTTCCCTCTTTAGCTTCCTGTACAGTTTAACTGCTCTGTCCATGTTATTTGGATCCCCATTCCCATTAAGGGCATTTTGGACAAAGCGTCTACGCTGCAGTCCTCGCTCACTGGGCACGGTGAGCGTGAACACAAATCCTAAAATCCCCTTAGTCAGAGGTGACAGGATTGGTCTTGTCTTTAGCCACTCCATGAGCGCCTCAAGATCGGTGTTTTTCCCTGCAAACAC
>capture_2|sediment-52|fragment_441|end_2|4416_copies|UMI_pair_ACGGAACA-TGCAGCTGGCAAGT--GTGCCATA-ATTGAAAGATGAGT|M|none
ATTGAAAGATGAGTCTTCTAACCGAGGTCGAAACGTACGTTCTCTCTATCGTCCCGTCAGGCCCCCTCAAAGCCGAGATCGCGCAGAGACTTGAAGATGTGTTTGCAGGGAAAAACACCGATCTTGAGGCGCTCATGGAGTGGCTAAAGACAAGACCAATCCTGTCACCTCTGACTAAGGGGATTTTAGGATTTGTGTTCACGCTCACCGTGCCCAGTGAGCGAGGACTGCAGCGTAGACGCTTTGTCCAAAATGCCCTTAATGGGAATGGGGATCCAAATAACATGGAC
>capture_1|sediment-30|fragment_46|end_1|692_copies|UMI_pair_CAATGTGG-ATTTGAAGAAAAGA--GATGTGTG-CTCATGGCTAAGGC|M|none
ATTTGAAGAAAAGACGATCAAGAATCCACAATATCAAGTGCAAGATCCCAATGATACTTGCGGCAATAACGAGAGGATCACTTGAATCGCTGCATTTGCACTCCCATTCGTTTCTGGTAGGCCTGCAAATTTTCAAGAAGATCATCTTTCAGACCAGCACTGGAGCTAGGATGAGTCCCAATGGTCCTCATTGCCTGCACCATCTGCCTAGCCTGACTAGCAACTTCCATAGCCTCTGCTGCTTGCTCACTTGACCCTGCCATTTGCTCCATGGCCTTAGCCATGAGCACAC
>capture_1|sediment-30|fragment_46|end_2|692_copies|UMI_pair_CAATGTGG-ATTTGAAGAAAAGA--GATGTGTG-CTCATGGCTAAGGC|M|none
CTCATGGCTAAGGCCATGGAGCAAATGGCAGGGTCAAGTGAGCAAGCAGCAGAGGCTATGGAAGTTGCTAGTCAGGCTAGGCAGATGGTGCAGGCAATGAGGACCATTGGGACTCATCCTAGCTCCAGTGCTGGTCTGAAAGATGATCTTCTTGAAAATTTGCAGGCCTACCAGAAACGAATGGGAGTGCAAATGCAGCGATTCAAGTGATCCTCTCGTTATTGCCGCAAGTATCATTGGGATCTTGCACTTGATATTGTGGATTCTTGATCGTCTTTTCTTCAAATCCACA
>capture_1|sediment-36|fragment_63|end_1|638_copies|UMI_pair_AAGCACTG-GCTCTATGTTGACA--TTCCAAGG-ATGAGAACAGGATG|M|none
GCTCTATGTTGACAAAATGACCATCGTCAACATCCACAGCACTCTGCTGTTCCTGCCGATATTCTTCCCTCATAGACTCAGGCACTCCTTCCGTAGAAGGCCCTCTTTTCAAACCGTATTTAAGGCGACGATAAATGCATTTGAAGAAAAGACGATCAAGAATCCACAATATCAAGTGCAAGATCCCAATGATACTTGCGGCAATAACAAGAGGATCACTTGAATCGCTGCATTTGCACTCCCATCCGTTTCTGGTAGGCCTGCAAATTTTCAAGAAGATCATCTTTCANACC
>capture_1|sediment-36|fragment_63|end_2|638_copies|UMI_pair_AAGCACTG-GCTCTATGTTGACA--TTCCAAGG-ATGAGAACAGGATG|M|none
ATGAGAACAGGATGGTACTGGCCAGTACTACGGCTAAGGCCATGGAGCAAATGGCAGGGTCAAGTGAGCAAGCAGCAGAGGCTATGGAGGTTGCTAGTCAGGCTAGGCAGATGGTGCAGGCAATGAGGACCATTGGGACTCATCCTAGCTCCAGTGCTGGTCTGAAAGATGATCTTCTTGAAAATTTGCAGGCCTACCAGAAACGGATGGGAGTGCAAATGCAGCGATTCAAGTGATCCTCTTGTTATTGCCGCAAGTATCATTGGGATCTTGCACTTGATATTGTGGATTCT
>capture_1|sediment-36|fragment_68|end_1|483_copies|UMI_pair_TGAAGACG-AAATGACCATCGTC--TTGCGAAG-CTGGCCAGTACTAC|M|none
AAATGACCATCGTCAACATCCACAGCACTCTGCTGTTCCTGCCGATATTCTTCCCTCATAGACTCAGGCACTCCTTCCGTAGAAGGCCCTCTTTTCAAACCGTATTTAAGGCGACGATAAATGCATTTGAAGAAAAGACGATCAAGAATCCACAATATCAAGTGCAAGATCCCAATGATACTTGCGGCAATAACAAGAGGATCACTTGAATCGCTGCATTTGCACTCCCATCCGTTTCTGGTAGGCCTGCAAATTTTCAAGAAGATCATCTTTCAGACCAGCACTGGANCT
>capture_1|sediment-36|fragment_68|end_2|483_copies|UMI_pair_TGAAGACG-AAATGACCATCGTC--TTGCGAAG-CTGGCCAGTACTAC|M|none
CTGGCCAGTACTACGGCTAAGGCCATGGAGCAAATGGCAGGGTCAAGTGAGCAAGCAGCAGAGGCTATGGAGGTTGCTAGTCAGGCTAGGCAGATGGTGCAGGCAATGAGGACCATTGGGACTCATCCTAGCTCCAGTGCTGGTCTGAAAGATGATCTTCTTGAAAATTTGCAGGCCTACCAGAAACGGATGGGAGTGCAAATGCAGCGATTCAAGTGATCCTCTTGTTATTGCCGCAAGTATCATTGGGATCTTGCACTTGATATTGTGGATTCTTGATCGTCTTTTCTTC
>capture_1|sediment-50|fragment_42|end_1|861_copies|UMI_pair_TGAAGACG-CTGGCCAGTACCAC--TGAAGACG-GCGACGATAAATGC|M|none
CTGGCCAGTACCACGGCTAAGGCCATGGAGCAAATGGCAGGGTGAAGTGAGCAAGCAGCAGAGGCTATGGAGGTTGCTAGTCAGGCTAGGCAGATGGTGCAGGCAATGAGGACCATTGGGACTCATCCTAGCTCCAGTGCTGGTCTGAAAGATGATCTTCTTGAAAATTTGCAGGCCTACCAGAAACGGATGGGAGTGCAAATGCAGCGATTCAAGTGATCCTCTCGTTATTGCCGCAAGTATCATTGGGATCTTGCACTTGATATTGTGGATTCTTGATCGTCTTTTCTTC
>capture_1|sediment-50|fragment_42|end_2|861_copies|UMI_pair_TGAAGACG-CTGGCCAGTACCAC--TGAAGACG-GCGACGATAAATGC|M|none
GCGACGATAAATGCATTTGAAGAAAAGACGATCAAGAATCCACAATATCAAGTGCAAGATCCCAATGATACTTGCGGCAATAACGAGAGGATCACTTGAATCGCTGCATTTGCACTCCCATCCGTTTCTGGTAGGCCTGCAAATTTTCAAGAAGATCATCTTTCAGACCAGCACTGGAGCTAGGATGAGTCCCAATGGTCCTCATTGCCTGCACCATCTGCCTAGCCTGACTAGCAACCTCCATAGCCTCTGCTGCTTGCTCACTTCACCCTGCCATTTGCTCCATGGCCTT
>capture_1|sediment-50|fragment_48|end_1|551_copies|UMI_pair_AAGCACTG-GCAGGGTCAAGTGA--TTCGTTGG-AGAAGGCCCTCTTT|M|none
GCAGGGTCAAGTGAGCAAGCAGCAGAGGCTATGGAGGTTGCTAGTCAGGCTAGGCAGATGGTGCAGGCAATGAGGACCATTGGGACTCATCCTAGCTCCAGTGCTGGTCTGAAAGATGATCTTCTTGAAAATTTGCAGGCCTACCAGAAACGGATGGGAGTGCAAATGCAGCGATTCAAGTGATCCTCTCGTTATTGCCGCAAGTATCATTGGGATCTTGCACTTGATATTGTGGATTCTTGATCGTCTTTTCTTCAAATGCATTTATCGTCGCCTTAAATACGATTGAAAA
>capture_1|sediment-50|fragment_48|end_2|551_copies|UMI_pair_AAGCACTG-GCAGGGTCAAGTGA--TTCGTTGG-AGAAGGCCCTCTTT|M|none
AGAAGGCCCTCTTTTCAATCGTATTTAAGGCGACGATAAATGCATTTGAAGAAAAGACGATCAAGAATCCACAATATCAAGTGCAAGATCCCAATGATACTTGCGGCAATAACGAGAGGATCACTTGAATCGCTGCATTTGCACTCCCATCCGTTTCTGGTAGGCCTGCAAATTTTCAAGAAGATCATCTTTCAGACCAGCACTGGAGCTAGGATGAGTCCCAATGGTCCTCATTGCCTGCACCATCTGCCTAGCCTGACTAGCAACCTCCATAGCCTCTGCTGCTTGCTCAC
>capture_1|sediment-50|fragment_137|end_1|757_copies|UMI_pair_GCGTCATT-ACAGCACTCTGCTG--TTCGTTGG-GGTCAAGTGAGCAA|M|none
ACAGCACTCTGCTGTTCCTGCCGATACTCTTCCCTCATAGACTCAGGCACTCCTTCCGTAGAAGGCCCTCTTTTCAAACCGTATTTAAGGCGACGATAAATGCATTTGAAGAAAAGACGATCAAGAATCCACAATATCAAGTGCAAGATCCCAATGATACTTGCGGCAATAACGAGAGGATCACTTGAATCGCTGCATTTGCACTCCCATCCGTTTCTGGTAGGCCTGCAAATTTTCAAGAAGATCATCTTTCAGACCAGCACTGGAGCTAGGATGAGTCCCAATGGTCCTC
>capture_1|sediment-50|fragment_137|end_2|757_copies|UMI_pair_GCGTCATT-ACAGCACTCTGCTG--TTCGTTGG-GGTCAAGTGAGCAA|M|none
GGTCAAGTGAGCAAGCAGCAGAGGCTATGGAGGTTGCTAGTCAGGCTAGGCAGATGGTGCAGGCAATGAGGACCATTGGGACTCATCCTAGCTCCAGTGCTGGTCTGAAAGATGATCTTCTTGAAAATTTGCAGGCCTACCAGAAACGGATGGGAGTGCAAATGCAGCGATTCAAGTGATCCTCTCGTTATTGCCGCAAGTATCATTGGGATCTTGCACTTGATATTGTGGATTCTTGATCGTCTTTTCTTCAAATGCATTTATCGTCGCCTTAAATACGGTTTGAAAAGAGG
>capture_1|sediment-50|fragment_169|end_1|1454_copies|UMI_pair_TTGCAGAC-TTGGTGACAACAAC--TTGCGAAG-GATCACTTGAATCG|M|none
TTGGTGACAACAACCAACCCGCTAATCAGGCATGAAAACAGGATGGTACTGGCCAATACCACGGCTAAGGCCATGGAGCAAATGGCAGGGTCAAGTGAGCAAGCAGCAGAGGCTATGGAGGTTGCTAGTCAGGCTAGGCAGATGGTGCAGGCAATGAGGACCATTGGGACTCATCCTGCTCAAGTGCTGGTCTGAAAGATGATCTTCTTGAAAATTTGCAGGCCTACCAGAAACGGATGGGAGTGCAAATGCAGCGATTCAAGTGATCCTTCGCAA
>capture_1|sediment-50|fragment_169|end_2|1454_copies|UMI_pair_TTGCAGAC-TTGGTGACAACAAC--TTGCGAAG-GATCACTTGAATCG|M|none
GATCACTTGAATCGCTGCATTTGCACTCCCATCCGTTTCTGGTAGGCCTGCAAATTTTCAAGAAGATCATCTTTCAGACCAGCACTTGAGCAGGATGAGTCCCAATGGTCCTCATTGCCTGCACCATCTGCCTAGCCTGACTAGCAACCTCCATAGCCTCTGCTGCTTGCTCACTTGACCCTGCCATTTGCTCCATGGCCTTAGCCGTGGTATTGGCCAGTACCATCCTGTTTTCATGCCTGATTAGCGGGTTGGTTGTTGTCACCAAGTCTGCAA
>capture_1|sediment-52|fragment_241|end_1|1932_copies|UMI_pair_ACCACGAT-GAGCAAATGGCCGG--TTGCGAAG-AAAATGACCATCGT|M|none
GAGCAAATGGCCGGGTCAAGTGAGCAAGCAGCAGAGGCTATGGAAGTTGCTAGTCAGGCTAGGCAGATGGTGCAGGCAATGAGGACCATCGGGACTCATCCTAGCTCCAGTGCTGGTCTGAAAGATGATCTTCTTGAAAATTTGCAGGCCTACCAGAAACGGATGGGAGTGCAAATGCAGCGATTCAAGTGATCCTCTCGTTATTGCCGCAAGTATCATTGGGATCTTGCACTTGATATTGTGGATTCTTGATCGTCTTTTCTTCAAATGCATTTATCGTCGCCTTAAATACG
>capture_1|sediment-52|fragment_241|end_2|1932_copies|UMI_pair_ACCACGAT-GAGCAAATGGCCGG--TTGCGAAG-AAAATGACCATCGT|M|none
AAAATGACCATCGTCAACATCCACAGCACTCTGCTGTTCCTGCCGATATTCTTCCCTCATAGACTCAGGCACTCCTTCCGTAGAAGGCCCTCTTTTCAAACCGTATTTAAGGCGACGATAAATGCATTTGAAGAAAAGACGATCAAGAATCCACAATATCAAGTGCAAGATCCCAATGATACTTGCGGCAATAACGAGAGGATCACTTGAATCGCTGCATTTGCACTCCCATCCGTTTCTGGTAGGCCTGCAAATTTTCAAGAAGATCATCTTTCAGACCAGCACTGGAGCT
>capture_1|sediment-52|fragment_291|end_1|6241_copies|UMI_pair_ACTAGGAG-GGCCAGTACTACGG--GCACAACT-CGAGAGGATCACTT|M|none
GGCCAGTACTACGGCTAAGGCCATGGAGCAAATGGCCGGGTCAAGTGAGCAAGCAGCAGAGGCTATGGAAGTTGCTAGTCAGGCTAGGCAGATGGTGCAGGCAATGAGGACCATCGGGACTCATCCTAGCTCCAGTGCTGGTCTGAAAGATGATCTTCTTGAAAATTTGCAGGCCTACCAGAAACGGATGGGAGTGCAAATGCAGCGATTCAAGTGATCCTCTCGAGTTGTGC
>capture_1|sediment-52|fragment_291|end_2|6241_copies|UMI_pair_ACTAGGAG-GGCCAGTACTACGG--GCACAACT-CGAGAGGATCACTT|M|none
CGAGAGGATCACTTGAATCGCTGCATTTGCACTCCCATCCGTTTCTGGTAGGCCTGCAAATTTTCAAGAAGATCATCTTTCAGACCAGCACTGGAGCTAGGATGAGTCCCGATGGTCCTCATTGCCTGCACCATCTGCCTAGCCTGACTAGCAACTTCCATAGCCTCTGCTGCTTGCTCACTTGACCCGGCCATTTGCTCCATGGCCTTAGCCGTAGTACTGGCCCTCCTAGT
>capture_1|sediment-52|fragment_498|end_1|1553_copies|UMI_pair_CTTAGGAC-CGATATTCTTCCCT--TTCGTTGG-GCTGGCATGAGAAC|M|none
CGATATTCTTCCCTCATAGACTCAGGCACTCCTTCCGTAGAAGGCCCTCTTTTCAAACCGTATTTAAGGCGACGATAAATGCATTTGAAGAAAAGACGATCAAGAATCCACAATATCAAGTGCAAGATCCCAATGATACTTGCGGCAATAACGAGACGATCACTTGAATCGCTGCATTTGCACTCCCATCCGTTTCTGGTAGGCCTGCAAATTTTCAAGAAGATCATCTTTCAGACCAGCACTGGAGCTAGGATGAGTCCCGATGGTCCTCATTGCCTGCNCCATCTGCCTA
>capture_1|sediment-52|fragment_498|end_2|1553_copies|UMI_pair_CTTAGGAC-CGATATTCTTCCCT--TTCGTTGG-GCTGGCATGAGAAC|M|none
GCTGGCATGAGAACAGGATGGTACTGGCCAGTACTACGGCTAAGGCCATGGAGCAAATGGCCGGGTCAAGTGAGCAAGCAGCAGAGGCTATGGAAGTTGCTAGTCAGGCTAGGCAGATGGTGCAGGCAATGAGGACCATCGGGACTCATCCTAGCTCCAGTGCTGGTCTGAAAGATGATCTTCTTGAAAATTTGCAGGCCTACCAGAAACGGATGGGAGTGCAAATGCAGCGATTCAAGTGATCGTCTCGTTATTGCCGCAAGTATCATTGGGATCTTGCACTTGATATTGTG
>capture_1|sediment-52|fragment_508|end_1|1864_copies|UMI_pair_CGCATGAT-CTGGCCAGTACTAC--TTGCGAAG-CATTTGAAGAAAAG|M|none
CTGGCCAGTACTACGGCTAAGGCCATGGAGCAAATGGCCGGGTCAAGTGAGCAAGCAGCAGAGGCTATGGAAGTTGCTAGTCAGGCTAGGCAGATGGTGCAGGCAATGAGGACCATCGGGACTCATCCTAGCTCCAGTGCTGGTCTGAAAGATGATCTTCTTGAAAATTTGCAGGCCTACCAGAAACGGATGGGAGTGCAAATGCAGCGATTCAAGTGATCCTCTCGTTATTGCCGCAAGTATCATTGGGATCTTGCACTTGATATTGTGGATTCTTGATCGTCTTTTCTTC
>capture_1|sediment-52|fragment_508|end_2|1864_copies|UMI_pair_CGCATGAT-CTGGCCAGTACTAC--TTGCGAAG-CATTTGAAGAAAAG|M|none
CATTTGAAGAAAAGACGATCAAGAATCCACAATATCAAGTGCAAGATCCCAATGATACTTGCGGCAATAACGAGAGGATCACTTGAATCGCTGCATTTGCACTCCCATCCGTTTCTGGTAGGCCTGCAAATTTTCAAGAAGATCATCTTTCAGACCAGCACTGGAGCTAGGATGAGTCCCGATGGTCCTCATTGCCTGCACCATCTGCCTAGCCTGACTAGCAACTTCCATAGCCTCTGCTGCTTGCTCACTTGACCCGGCCATTTGCTCCATGGCCTTAGCCGTAGTACTGG
>capture_1|sediment-52|fragment_527|end_1|1358_copies|UMI_pair_ATCCAGAG-AGCAAATGGCCGGG--CTTAGGAC-TCCAGCTCTATGTT|M|none
AGCAAATGGCCGGGTCAAGTGAGCAAGCAGCAGAGGCTATGGAAGTTGCTAGTCAGGCTAGGCAGATGGTGCAGGCAATGAGGACCATCGGGACTCATCCTAGCTCCAGTGCTGGTCTGAAAGATGATCTTCTTGAAAATTTGCAGGCCTACCAGAAACGGATGGGAGTGCAAATGCAGCGATTCAAGTGATCCTCTCGTTATTGCCGCAAGTATCATTGGGATCTTGCACTTGATATTGTGGATTCTTGATCGTCTTTTCTTCAAATGCATTTATCGTCGCCTTAAATACGG
>capture_1|sediment-52|fragment_527|end_2|1358_copies|UMI_pair_ATCCAGAG-AGCAAATGGCCGGG--CTTAGGAC-TCCAGCTCTATGTT|M|none
TCCAGCTCTATGTTGACAAAATGACCATCGTCAACATCCACAGCACTCTGCTGTTCCTGCCGATATTCTTCCCTCATAGACTCAGGCACTCCTTCCGTAGAAGGCCCTCTTTTCAAACCGTATTTAAGGCGACGATAAATGCATTTGAAGAAAAGACGATCAAGAATCCACAATATCAAGTGCAAGATCCCAATGATACTTGCGGCAATAACGAGAGGATCACTTGAATCGCTGCATTTGCACTCCCATCCGTTTCTGGTAGGCCTGCAAATTTTCAAGAAGATCATCTTTC
>capture_1|sediment-52|fragment_610|end_1|2201_copies|UMI_pair_GATGTGTG-GTACTGGCCAGTAC--GCTATCCT-ACAAAATGACCATC|M|none
GTACTGGCCAGTACTACGGCTAAGGCCATGGAGCAAATGGCCGGGTCAAGTGAGCAAGCAGCAGAGGCTATGGAAGTTGCTAGTCAGGCTAGGCAGATGGTGCAGGCAATGAGGACCATCGGGACTCATCCTAGCTCCAGTGCTGGTCTGAAAGATGATCTTCTTGAAAATTTGCAGGCCTACCAGAAACGGATGGGAGTGCAAATGCAGCGATTCAAGTGATCCTCTCGTTATTGCCGCAAGTATCATTGGGATCTTGCACTTGATATTGTGGATTCTTGATCGTCTTTTCT
>capture_1|sediment-52|fragment_610|end_2|2201_copies|UMI_pair_GATGTGTG-GTACTGGCCAGTAC--GCTATCCT-ACAAAATGACCATC|M|none
ACAAAATGACCATCGTCAACATCCACAGCACTCTGCTGTTCCTGCCGATATTCTTCCCTCATAGACTCAGGCACTCCTTCCGTAGAAGGCCCTCTTTTCAAACCGTATTTAAGGCGACGATAAATGCATTTGAAGAAAAGACGATCAAGAATCCACAATATCAAGTGCAAGATCCCAATGATACTTGCGGCAATAACGAGAGGATCACTTGAATCGCTGCATTTGCACTCCCATCCGTTTCTGGTAGGCCTGCAAATTTTCAAGAAGATCATCTTTCAGACCAGCACTGGANC
>capture_1|sediment-52|fragment_615|end_1|1724_copies|UMI_pair_CTTAGGAC-TTTTACTCCAGCTC--TTCGTTGG-ACAACCAACCCGCT|M|none
TTTTACTCCAGCTCTATGTTGACAAAATGACCATCGTCAACATCCACAGCACTCTGCTGTTCCTGCCGATATTCTTCCCTCATAGACTCAGGCACTCCTTCCGTAGAAGGCCCTCTTTTCAAACCGTATTTAAGGCGACGATAAATGCATTTGAAGAAAAGACGATCAAGAATCCACAATATCAAGTGCAAGATCCCAATGATACTTGCGGCAATAACGAGAGGATCACTTGAATCGCTGCATTTGCACTCCCATCCGTTTCTGGTAGGCCTGCAAATTTTCAAGAAGATCA
>capture_1|sediment-52|fragment_615|end_2|1724_copies|UMI_pair_CTTAGGAC-TTTTACTCCAGCTC--TTCGTTGG-ACAACCAACCCGCT|M|none
ACAACCAACCCGCTAATCAGGCATGAGAACAGGATGGTACTGGCCAGTACTACGGCTAAGGCCATGGAGCAAATGGCCGGGTCAAGTGAGCAAGCAGCAGAGGCTATGGAAGTTGCTAGTCAGGCTAGGCAGATGGTGCAGGCAATGAGGACCATCGGGACTCATCCTAGCTCCAGTGCTGGTCTGAAAGATGATCTTCTTGAAAATTTGCAGGCCTACCAGAAACGGATGGGAGTGCAAATGCAGCGATTCAAGTGATCCTCTCGTTATTGCCGCAAGTATCATTGGGATCT
>capture_1|sediment-52|fragment_802|end_1|2800_copies|UMI_pair_CGCATGAT-CAATGATACTTGCG--TTGCGAAG-TAATCAGGCATGAG|M|none
CAATGATACTTGCGGCAATAACGAGAGGATCACTTGAATCGCTGCATTTGCACTCCCATCCGTTTCTGGTAGGCCTGCAAATTTTCAAGAAGATCATCTTTCAGACCAGCACTGGAGCTAGGATGAGTCCCGATGGTCCTCATTGCCTGCACCATCTGCCTAGCCTGACTAGCAACTTCCATAGCCTCTGCTGCTTGCTCACTTGACCCGGCCATTTGCTCCATGGCCTTAGCCGTAGTACTGGCCAGTACCATCCTGTTCTCATGCCTGATTACTTCNCAA
>capture_1|sediment-52|fragment_802|end_2|2800_copies|UMI_pair_CGCATGAT-CAATGATACTTGCG--TTGCGAAG-TAATCAGGCATGAG|M|none
TAATCAGGCATGAGAACAGGATGGTACTGGCCAGTACTACGGCTAAGGCCATGGAGCAAATGGCCGGGTCAAGTGAGCAAGCAGCAGAGGCTATGGAAGTTGCTAGTCAGGCTAGGCAGATGGTGCAGGCAATGAGGACCATCGGGACTCATCCTAGCTCCAGTGCTGGTCTGAAAGATGATCTTCTTGAAAATTTGCAGGCCTACCAGAAACGGATGGGAGTGCAAATGCAGCGATTCAAGTGATCCTCTCGTTATTGCCGCAAGTATCATTGATCATGCG
>capture_1|sediment-52|fragment_805|end_1|1159_copies|UMI_pair_ACGACTTG-TTTTTACTCCAGCT--GAAGGAAG-GGTCGAGTGAGCAA|M|none
TTTTTACTCCAGCTCTATGTTGACAAAATGACCATCGTCAACATCCACAGCACTCTGCTGTTCCTGCCGATATTCTTCCCTCATAGACTCAGGCACTCCTTCCGTAGAAGGCCCTCTTTTCAAACCGTATTTAAGGCGACGATAAATGCATTTGAAGAAAAGACGATCAAGAATCCACAATATCAAGTGCAAGATCCCAATGATACTTGCGGCAATAACGAGAGGATCACTTGAATCGCTGCATTTGCACTCCCATCCGTTTCTGGTAGGCCTGCAAATTTTCAANAANANC
>capture_1|sediment-52|fragment_805|end_2|1159_copies|UMI_pair_ACGACTTG-TTTTTACTCCAGCT--GAAGGAAG-GGTCGAGTGAGCAA|M|none
GGTCGAGTGAGCAAGCAGCAGAGGCTATGGAAGTTGCTAGTCAGGCTAGGCAGATGGTGCAGGCAATGAGGACCATCGGGACTCATCCTAGCTCCAGTGCTGGTCTGAAAGATGATCTTCTTGAAAATTTGCAGGCCTACCAGAAACGGATGGGAGTGCAAATGCAGCGATTCAAGTGATCCTCTCGTTATTGCCGCAAGTATCATTGGGATCTTGCACTTGATATTGTGGATTCTTGATCGTCTTTTCTTCAAATGCATTTATCGTCGCCTTAAATACGGTTTGAAAAGAGG
>capture_1|sediment-52|fragment_808|end_1|1260_copies|UMI_pair_CTGTTGAC-TTTTTTACTCCAGC--GAAGGAAG-CGAGTGAGCAAGCA|M|none
TTTTTTACTCCAGCTCTATGTTGACAAAATGACCATCGTCAACATCCACAGCACTCTGCTGTTCCTGCCGATATTCTTCCCTCATAGACTCAGGCACTCCTTCCGTAGAAGGCCCTCTTTTCAAACCGTATTTAAGGCGACGATAAATGCATTTGAAGAAAAGACGATCAAGAATCCACAATATCAAGTGCAAGATCCCAATGATACTTGCGGCAATAACGAGAGGATCACTTGAATCGCTGCATTTGCACTCCCATCCGTTTCTGGTAGGCCTGCAAATTTTCAAGA
>capture_1|sediment-52|fragment_808|end_2|1260_copies|UMI_pair_CTGTTGAC-TTTTTTACTCCAGC--GAAGGAAG-CGAGTGAGCAAGCA|M|none
CGAGTGAGCAAGCAGCAGAGGCTATGGAAGTTGCTAGTCAGGCTAGGCAGATGGTGCAGGCAATGAGGACCATCGGGACTCATCCTAGCTCCAGTGCTGGTCTGAAAGATGATCTTCTTGAAAATTTGCAGGCCTACCAGAAACGGATGGGAGTGCAAATGCAGCGATTCAAGTGATCCTCTCGTTATTGCCGCAAGTATCATTGGGATCTTGCACTTGATATTGTGGATTCTTGATCGTCTTTTCTTCAAATGCATTTATCGTCGCCTTAAATACGGTTTGAAAAGAGGGCC
>capture_1|sediment-52|fragment_856|end_1|569_copies|UMI_pair_GAAGGAAG-CAGGCATGAGAACA--TTGCGAAG-CTATGTTGACAAAA|M|none
CAGGCATGAGAACAGGATGGTACTGGCCAGTACTACGGCTAAGGCCATGGAGCAAATGGCCGGGTCAAGTGAGCAAGCAGCAGAGGCTATGGAAGTTGCTAGTCAGGCTAGGCAGATGGTGCAGGCAATGAGGACCATCGGGACTCATCCTAGCTCCAGTGCTGGTCTGAAAGATGATCTTCTTGAAAATTTGCAGGCCTACCAGAAACGGATGGGAGTGCAAATGCAGCGATTCAAGTGATCCTCTCGTTATTGCCGCAAGTATCATTGGGATCTTGCACTTGATATTGTGG
>capture_1|sediment-52|fragment_856|end_2|569_copies|UMI_pair_GAAGGAAG-CAGGCATGAGAACA--TTGCGAAG-CTATGTTGACAAAA|M|none
CTATGTTGACAAAATGACCATCGTCAACATCCACAGCACTCTGCTGTTCCTGCCGATATTCTTCCCTCATAGACTCAGGCACTCCTTCCGTAGAAGGCCCTCTTTTCAAACCGTATTTAAGGCGACGATAAATGCATTTGAAGAAAAGACGATCAAGAATCCACAATATCAAGTGCAAGATCCCAATGATACTTGCGGCAATAACGAGAGGATCACTTGAATCGCTGCATTTGCACTCCCATCCGTTTCTGGTAGGCCTGCAAATTTTCAAGAAGATCATCTTTCANACCANC
>capture_1|sediment-52|fragment_1087|end_1|261_copies|UMI_pair_AGCGTGTT-TGTTGACAAAATGA--TTGCGAAG-TACTACGGCTAAGG|M|none
TGTTGACAAAATGACCATCGTCAACATCCACAGCACTCTGCTGTTCCTGCCGATATTCTTCCCTCATAGACTCAGGCACTCCTTCCGTAGAAGGCCCTCTTTTCAAACCGTATTTAAGGCGACGATAAATGCATTTGAAGAAAAGACGATCAAGAATCCACAATATCAAGTGCAAGATCCCAATGATACTTGCGGCAATAACGAGAGGATCACTTGAATCGCTGCATTTGCACTCCCATCCGTTTCTGGTAGGCCTGCAAATTTTCAAGAAGATCATCTTTCAGACCANCAC
>capture_1|sediment-52|fragment_1087|end_2|261_copies|UMI_pair_AGCGTGTT-TGTTGACAAAATGA--TTGCGAAG-TACTACGGCTAAGG|M|none
TACTACGGCTAAGGCCATGGAGCAAATGGCCGGGTCAAGTGAGCAAGCAGCAGAGGCTATGGAAGTTGCTAGTCAGGCTAGGCAGATGGTGCAGGCAATGAGGACCATCGGGACTCATCCTAGCTCCAGTGCTGGTCTGAAAGATGATCTTCTTGAAAATTTGCAGGCCTACCAGAAACGGATGGGAGTGCAAATGCAGCGATTCAAGTGATCCTCTCGTTATTGCCGCAAGTATCATTGGGATCTTGCACTTGATATTGTGGATTCTTGATCGTCTTTTCTTCAAATGCATT
>capture_1|sediment-63|fragment_44|end_1|2154_copies|UMI_pair_GATGTGTG-TTTTATTCCAGCTC--GTGCCATA-GCCTGGTATGTGCC|M|none
TTTTATTCCAGCTCTATGTTGACAAAATGACCATCGTCAACATCCACAGCACTCTGCTGTTCCTGCCGATATTCTTCCCTCATAGACTCAGGCACTCCTTCCGTAGAAGGCCCTCTTTTCAAACCGTATTTAAGGCGACGATAAATGCATTTGAAGAAAAGACGATCAAATCCACAATATCAAGTGCAAGATCCCAATGATACTTGCGGCAATAACGAGAGGATCACTTGAATCGCTGCATTTGCACTCCCATCCGTTTCTGGTAGGCCTGCAAATTTTCAAGAAGATCATCT
>capture_1|sediment-63|fragment_44|end_2|2154_copies|UMI_pair_GATGTGTG-TTTTATTCCAGCTC--GTGCCATA-GCCTGGTATGTGCC|M|none
GCCTGGTATGTGCCACGTGTGAGCAGATTGCTGATTCCCAGCATCGGTCTCACAGACAAATGGTGACAACAACCAACCCGCTAATCAGGCATGAGAATAGAATGGTACTGGCTAGTACTACAGCTAAGGCCATGGAGCAAATGGCAGGGTCAAGCGAGCAAGCAGCAGAGGCTATGGAGGTTGCTAGTCAGGCTAGGCAGATGGTGCAGGCAATGAGGACCATTGGGACTCATCCTAGCTCCAGTGCTGGTCTGAAAGATGATCTTCTTGAAAATTTGCAGGCCTACCAGAA
>capture_2|sediment-21|fragment_3|end_1|499_copies|UMI_pair_ATCCAGAG-TCTATGTTGACAAA--CGCATGAT-GGTCAAGTGAGCAA|M|none
TCTATGTTGACAAAATGACCATCGTCAACATCCACAGCACTCTGCTGTTCCTGCCGATATTCTTCCCTCATAGACTCAGGCACTCCTTCCGTAGAAGGCCCTCTTTTCAAACCGTATTTAAGGCGACGATAAATGCATTTGAAGAAAAGACGATCAAGAATCCACAATATCAAGTGCAAGATCCCAATGATACTTGCGGCAATAACGAGAGGATCACTTGAATCGCTGCATTTGCACTCCCATCCGTTTCTGGTAGGCCTGCAAATTTTCAAGAAGATCATCTTTCAGACCA
>capture_2|sediment-21|fragment_3|end_2|499_copies|UMI_pair_ATCCAGAG-TCTATGTTGACAAA--CGCATGAT-GGTCAAGTGAGCAA|M|none
GGTCAAGTGAGCAAGCAGCAGAGGCTATGGAAGTTGCTAGTCAGGCTAGGCAGATGGTGCAGGCAATGAGGACCATCGGGACTCATCCTAGCTCCAGTGCTGGTCTGAAAGATGATCTTCTTGAAAATTTGCAGGCCTACCAGAAACGGATGGGAGTGCAAATGCAGCGATTCAAGTGATCCTCTCGTTATTGCCGCAAGTATCATTGGGATCTTGCACTTGATATTGTGGATTCTTGATCGTCTTTTCTTCAAATGCATTTATCGTCGCCTTAAATACGGTTTGAAAAGAGG
>capture_2|sediment-30|fragment_16|end_1|998_copies|UMI_pair_CAATGTGG-ATTTGAAGAAAAGA--GATGTGTG-CTCATGGCTAAGGC|M|none
ATTTGAAGAAAAGACGATCAAGAATCCACAATATCAAGTGCAAGATCCCAATGATACTTGCGGCAATAACGAGAGGATCACTTGAATCGCTGCATTTGCACTCCCATTCGTTTCTGGTAGGCCTGCAAATTTTCAAGAAGATCATCTTTCAGACCAGCACTGGAGCTAGGATGAGTCCCAATGGTCCTCATTGCCTGCACCATCTGCCTAGCCTGACTAGCAACTTCCATAGCCTCTGCTGCTTGCTCACTTGACCCTGCCATTTGCTCCATGGCCTTAGCCATGAGCACAC
>capture_2|sediment-30|fragment_16|end_2|998_copies|UMI_pair_CAATGTGG-ATTTGAAGAAAAGA--GATGTGTG-CTCATGGCTAAGGC|M|none
CTCATGGCTAAGGCCATGGAGCAAATGGCAGGGTCAAGTGAGCAAGCAGCAGAGGCTATGGAAGTTGCTAGTCAGGCTAGGCAGATGGTGCAGGCAATGAGGACCATTGGGACTCATCCTAGCTCCAGTGCTGGTCTGAAAGATGATCTTCTTGAAAATTTGCAGGCCTACCAGAAACGAATGGGAGTGCAAATGCAGCGATTCAAGTGATCCTCTCGTTATTGCCGCAAGTATCATTGGGATCTTGCACTTGATATTGTGGATTCTTGATCGTCTTTTCTTCAAATCCACA
>capture_2|sediment-36|fragment_113|end_1|587_copies|UMI_pair_CTTAGGAC-TTTTTACTCCAGCT--TTCCAAGG-CAGGATGGTACTGG|M|none
TTTTTACTCCAGCTCTATGTTGACAAAATGACCATCGTCAACATCCACAGCACTCTGCTGTTCCTGCCGATATTCTTCCCTCATAGACTCAGGCACTCCTTCCGTAGAAGGCCCTCTTTTCAAACCGTATTTAAGGCGACGATAAATGCATTTGAAGAAAAGACGATCAAGAATCCACAATATCAAGTGCAAGATCCCAATGATACTTGCGGCAATAACAAGAGGATCACTTGAATCGCTGCATTTGCACTCCCATCCGTTTCTGGTAGGCCTGCAAATTTTCAANAANATC
>capture_2|sediment-36|fragment_113|end_2|587_copies|UMI_pair_CTTAGGAC-TTTTTACTCCAGCT--TTCCAAGG-CAGGATGGTACTGG|M|none
CAGGATGGTACTGGCCAGTACTACGGCTAAGGCCATGGAGCAAATGGCAGGGTCAAGTGAGCAAGCAGCAGAGGCTATGGAGGTTGCTAGTCAGGCTAGGCAGATGGTGCAGGCAATGAGGACCATTGGGACTCATCCTAGCTCCAGTGCTGGTCTGAAAGATGATCTTCTTGAAAATTTGCAGGCCTACCAGAAACGGATGGGAGTGCAAATGCAGCGATTCAAGTGATCCTCTTGTTATTGCCGCAAGTATCATTGGGATCTTGCACTTGATATTGTGGATTCTTGATCGT
>capture_2|sediment-45|fragment_211|end_1|556_copies|UMI_pair_CAATGTGG-GACTCAGGCACTCC--GATGTGTG-GCCTGGTGTGTGCC|M|none
GACTCAGGCACTCCTTCCGTAGAAGGCCCTCTTTTCAAACCGTATTTAAGGCGACGATAAATGCATTTGAAGAAAAGACGATCAAGAATCCACAATATCAAGTGCAAGATCCCAATGATACTTGCGGCAATAACGAGAGGATCACTTGAATCGCTGCATTTGCACTCCCATCCGTTTCTGGTAGGCCTGCAAATTTTCAAGAAGATCATCTTTCAGACCAGCACTAGAGCTAGGATGAGTCCCAATGGTCCTCATTGCCTGCACCATCTGCCTAGCCTGACTAGCAACCTCC
>capture_2|sediment-45|fragment_211|end_2|556_copies|UMI_pair_CAATGTGG-GACTCAGGCACTCC--GATGTGTG-GCCTGGTGTGTGCC|M|none
GCCTGGTGTGTGCCACGTGTGAGCAGATTGCTGATTCCCAGCATCGGTCTCACAGACAAATGGTGACAACAACCAACCCGCTAATCAGGCATGAGAATAGGATGGTACTGGCCAGTACTACAGCTAAGGCCATGGAGCAAATGGCAGGGTCAAGCGAGCAAGCAGCAGAGGCTATGGAGGTTGCTAGTCAGGCTAGGCAGATGGTGCAGGCAATGAGGACCATTGGGACTCATCCTAGCTCTAGTGCTGGTCTGAAAGATGATCTTCTTGAAAATTTGCAGGCCTACCANAA
>capture_2|sediment-50|fragment_14|end_1|2861_copies|UMI_pair_TGAAGACG-CTGGCCAGTACCAC--TGAAGACG-GCGACGATAAATGC|M|none
CTGGCCAGTACCACGGCTAAGGCCATGGAGCAAATGGCAGGGTGAAGTGAGCAAGCAGCAGAGGCTATGGAGGTTGCTAGTCAGGCTAGGCAGATGGTGCAGGCAATGAGGACCATTGGGACTCATCCTAGCTCCAGTGCTGGTCTGAAAGATGATCTTCTTGAAAATTTGCAGGCCTACCAGAAACGGATGGGAGTGCAAATGCAGCGATTCAAGTGATCCTCTCGTTATTGCCGCAAGTATCATTGGGATCTTGCACTTGATATTGTGGATTCTTGATCGTCTTTTCTTC
>capture_2|sediment-50|fragment_14|end_2|2861_copies|UMI_pair_TGAAGACG-CTGGCCAGTACCAC--TGAAGACG-GCGACGATAAATGC|M|none
GCGACGATAAATGCATTTGAAGAAAAGACGATCAAGAATCCACAATATCAAGTGCAAGATCCCAATGATACTTGCGGCAATAACGAGAGGATCACTTGAATCGCTGCATTTGCACTCCCATCCGTTTCTGGTAGGCCTGCAAATTTTCAAGAAGATCATCTTTCAGACCAGCACTGGAGCTAGGATGAGTCCCAATGGTCCTCATTGCCTGCACCATCTGCCTAGCCTGACTAGCAACCTCCATAGCCTCTGCTGCTTGCTCACTTCACCCTGCCATTTGCTCCATGGCCTT
>capture_2|sediment-50|fragment_246|end_1|901_copies|UMI_pair_GCGTCATT-ACAGCACTCTGCTG--TTCGTTGG-GGTCAAGTGAGCAA|M|none
ACAGCACTCTGCTGTTCCTGCCGATACTCTTCCCTCATAGACTCAGGCACTCCTTCCGTAGAAGGCCCTCTTTTCAAACCGTATTTAAGGCGACGATAAATGCATTTGAAGAAAAGACGATCAAGAATCCACAATATCAAGTGCAAGATCCCAATGATACTTGCGGCAATAACGAGAGGATCACTTGAATCGCTGCATTTGCACTCCCATCCGTTTCTGGTAGGCCTGCAAATTTTCAAGAAGATCATCTTTCAGACCAGCACTGGAGCTAGGATGAGTCCCAATGGTCCTC
>capture_2|sediment-50|fragment_246|end_2|901_copies|UMI_pair_GCGTCATT-ACAGCACTCTGCTG--TTCGTTGG-GGTCAAGTGAGCAA|M|none
GGTCAAGTGAGCAAGCAGCAGAGGCTATGGAGGTTGCTAGTCAGGCTAGGCAGATGGTGCAGGCAATGAGGACCATTGGGACTCATCCTAGCTCCAGTGCTGGTCTGAAAGATGATCTTCTTGAAAATTTGCAGGCCTACCAGAAACGGATGGGAGTGCAAATGCAGCGATTCAAGTGATCCTCTCGTTATTGCCGCAAGTATCATTGGGATCTTGCACTTGATATTGTGGATTCTTGATCGTCTTTTCTTCAAATGCATTTATCGTCGCCTTAAATACGGTTTGAAAAGAGG
>capture_2|sediment-52|fragment_61|end_1|3689_copies|UMI_pair_CTTAGGAC-TTTTACTCCAGCTC--TTCGTTGG-ACAACCAACCCGCT|M|none
TTTTACTCCAGCTCTATGTTGACAAAATGACCATCGTCAACATCCACAGCACTCTGCTGTTCCTGCCGATATTCTTCCCTCATAGACTCAGGCACTCCTTCCGTAGAAGGCCCTCTTTTCAAACCGTATTTAAGGCGACGATAAATGCATTTGAAGAAAAGACGATCAAGAATCCACAATATCAAGTGCAAGATCCCAATGATACTTGCGGCAATAACGAGAGGATCACTTGAATCGCTGCATTTGCACTCCCATCCGTTTCTGGTAGGCCTGCAAATTTTCAAGAANATCA
>capture_2|sediment-52|fragment_61|end_2|3689_copies|UMI_pair_CTTAGGAC-TTTTACTCCAGCTC--TTCGTTGG-ACAACCAACCCGCT|M|none
ACAACCAACCCGCTAATCAGGCATGAGAACAGGATGGTACTGGCCAGTACTACGGCTAAGGCCATGGAGCAAATGGCCGGGTCAAGTGAGCAAGCAGCAGAGGCTATGGAAGTTGCTAGTCAGGCTAGGCAGATGGTGCAGGCAATGAGGACCATCGGGACTCATCCTAGCTCCAGTGCTGGTCTGAAAGATGATCTTCTTGAAAATTTGCAGGCCTACCAGAAACGGATGGGAGTGCAAATGCAGCGATTCAAGTGATCCTCTCGTTATTGCCGCAAGTATCATTGGGATCT
>capture_2|sediment-52|fragment_68|end_1|3038_copies|UMI_pair_CGCATGAT-CTGGCCAGTACTAC--TTGCGAAG-CATTTGAAGAAAAG|M|none
CTGGCCAGTACTACGGCTAAGGCCATGGAGCAAATGGCCGGGTCAAGTGAGCAAGCAGCAGAGGCTATGGAAGTTGCTAGTCAGGCTAGGCAGATGGTGCAGGCAATGAGGACCATCGGGACTCATCCTAGCTCCAGTGCTGGTCTGAAAGATGATCTTCTTGAAAATTTGCAGGCCTACCAGAAACGGATGGGAGTGCAAATGCAGCGATTCAAGTGATCCTCTCGTTATTGCCGCAAGTATCATTGGGATCTTGCACTTGATATTGTGGATTCTTGATCGTCTTTTCTTC
>capture_2|sediment-52|fragment_68|end_2|3038_copies|UMI_pair_CGCATGAT-CTGGCCAGTACTAC--TTGCGAAG-CATTTGAAGAAAAG|M|none
CATTTGAAGAAAAGACGATCAAGAATCCACAATATCAAGTGCAAGATCCCAATGATACTTGCGGCAATAACGAGAGGATCACTTGAATCGCTGCATTTGCACTCCCATCCGTTTCTGGTAGGCCTGCAAATTTTCAAGAAGATCATCTTTCAGACCAGCACTGGAGCTAGGATGAGTCCCGATGGTCCTCATTGCCTGCACCATCTGCCTAGCCTGACTAGCAACTTCCATAGCCTCTGCTGCTTGCTCACTTGACCCGGCCATTTGCTCCATGGCCTTAGCCGTAGTACTGG
>capture_2|sediment-52|fragment_204|end_1|1903_copies|UMI_pair_GATGTGTG-GTACTGGCCAGTAC--GCTATCCT-ACAAAATGACCATC|M|none
GTACTGGCCAGTACTACGGCTAAGGCCATGGAGCAAATGGCCGGGTCAAGTGAGCAAGCAGCAGAGGCTATGGAAGTTGCTAGTCAGGCTAGGCAGATGGTGCAGGCAATGAGGACCATCGGGACTCATCCTAGCTCCAGTGCTGGTCTGAAAGATGATCTTCTTGAAAATTTGCAGGCCTACCAGAAACGGATGGGAGTGCAAATGCAGCGATTCAAGTGATCCTCTCGTTATTGCCGCAAGTATCATTGGGATCTTGCACTTGATATTGTGGATTCTTGATCGTCTTTTCT
>capture_2|sediment-52|fragment_204|end_2|1903_copies|UMI_pair_GATGTGTG-GTACTGGCCAGTAC--GCTATCCT-ACAAAATGACCATC|M|none
ACAAAATGACCATCGTCAACATCCACAGCACTCTGCTGTTCCTGCCGATATTCTTCCCTCATAGACTCAGGCACTCCTTCCGTAGAAGGCCCTCTTTTCAAACCGTATTTAAGGCGACGATAAATGCATTTGAAGAAAAGACGATCAAGAATCCACAATATCAAGTGCAAGATCCCAATGATACTTGCGGCAATAACGAGAGGATCACTTGAATCGCTGCATTTGCACTCCCATCCGTTTCTGGTAGGCCTGCAAATTTTCAAGAAGATCATCTTTCAGACCAGCACTGGANC
>capture_2|sediment-52|fragment_343|end_1|3225_copies|UMI_pair_CTGTTGAC-TTTTTTACTCCAGC--GAAGGAAG-CGAGTGAGCAAGCA|M|none
TTTTTTACTCCAGCTCTATGTTGACAAAATGACCATCGTCAACATCCACAGCACTCTGCTGTTCCTGCCGATATTCTTCCCTCATAGACTCAGGCACTCCTTCCGTAGAAGGCCCTCTTTTCAAACCGTATTTAAGGCGACGATAAATGCATTTGAAGAAAAGACGATCAAGAATCCACAATATCAAGTGCAAGATCCCAATGATACTTGCGGCAATAACGAGAGGATCACTTGAATCGCTGCATTTGCACTCCCATCCGTTTCTGGTAGGCCTGCAAATTTTCAAGA
>capture_2|sediment-52|fragment_343|end_2|3225_copies|UMI_pair_CTGTTGAC-TTTTTTACTCCAGC--GAAGGAAG-CGAGTGAGCAAGCA|M|none
CGAGTGAGCAAGCAGCAGAGGCTATGGAAGTTGCTAGTCAGGCTAGGCAGATGGTGCAGGCAATGAGGACCATCGGGACTCATCCTAGCTCCAGTGCTGGTCTGAAAGATGATCTTCTTGAAAATTTGCAGGCCTACCAGAAACGGATGGGAGTGCAAATGCAGCGATTCAAGTGATCCTCTCGTTATTGCCGCAAGTATCATTGGGATCTTGCACTTGATATTGTGGATTCTTGATCGTCTTTTCTTCAAATGCATTTATCGTCGCCTTAAATACGGTTTGAAAAGAGGGCC
>capture_2|sediment-52|fragment_346|end_1|10123_copies|UMI_pair_ACTAGGAG-GGCCAGTACTACGG--GCACAACT-CGAGAGGATCACTT|M|none
GGCCAGTACTACGGCTAAGGCCATGGAGCAAATGGCCGGGTCAAGTGAGCAAGCAGCAGAGGCTATGGAAGTTGCTAGTCAGGCTAGGCAGATGGTGCAGGCAATGAGGACCATCGGGACTCATCCTAGCTCCAGTGCTGGTCTGAAAGATGATCTTCTTGAAAATTTGCAGGCCTACCAGAAACGGATGGGAGTGCAAATGCAGCGATTCAAGTGATCCTCTCGAGTTGTGC
>capture_2|sediment-52|fragment_346|end_2|10123_copies|UMI_pair_ACTAGGAG-GGCCAGTACTACGG--GCACAACT-CGAGAGGATCACTT|M|none
CGAGAGGATCACTTGAATCGCTGCATTTGCACTCCCATCCGTTTCTGGTAGGCCTGCAAATTTTCAAGAAGATCATCTTTCAGACCAGCACTGGAGCTAGGATGAGTCCCGATGGTCCTCATTGCCTGCACCATCTGCCTAGCCTGACTAGCAACTTCCATAGCCTCTGCTGCTTGCTCACTTGACCCGGCCATTTGCTCCATGGCCTTAGCCGTAGTACTGGCCCTCCTAGT
>capture_2|sediment-52|fragment_401|end_1|3485_copies|UMI_pair_ACCACGAT-GAGCAAATGGCCGG--TTGCGAAG-AAAATGACCATCGT|M|none
GAGCAAATGGCCGGGTCAAGTGAGCAAGCAGCAGAGGCTATGGAAGTTGCTAGTCAGGCTAGGCAGATGGTGCAGGCAATGAGGACCATCGGGACTCATCCTAGCTCCAGTGCTGGTCTGAAAGATGATCTTCTTGAAAATTTGCAGGCCTACCAGAAACGGATGGGAGTGCAAATGCAGCGATTCAAGTGATCCTCTCGTTATTGCCGCAAGTATCATTGGGATCTTGCACTTGATATTGTGGATTCTTGATCGTCTTTTCTTCAAATGCATTTATCGTCGCCTTAAATACG
>capture_2|sediment-52|fragment_401|end_2|3485_copies|UMI_pair_ACCACGAT-GAGCAAATGGCCGG--TTGCGAAG-AAAATGACCATCGT|M|none
AAAATGACCATCGTCAACATCCACAGCACTCTGCTGTTCCTGCCGATATTCTTCCCTCATAGACTCAGGCACTCCTTCCGTAGAAGGCCCTCTTTTCAAACCGTATTTAAGGCGACGATAAATGCATTTGAAGAAAAGACGATCAAGAATCCACAATATCAAGTGCAAGATCCCAATGATACTTGCGGCAATAACGAGAGGATCACTTGAATCGCTGCATTTGCACTCCCATCCGTTTCTGGTAGGCCTGCAAATTTTCAAGAAGATCATCTTTCAGACCAGCACTGGAGCT
>capture_2|sediment-52|fragment_434|end_1|1691_copies|UMI_pair_CTTAGGAC-CGATATTCTTCCCT--TTCGTTGG-GCTGGCATGAGAAC|M|none
CGATATTCTTCCCTCATAGACTCAGGCACTCCTTCCGTAGAAGGCCCTCTTTTCAAACCGTATTTAAGGCGACGATAAATGCATTTGAAGAAAAGACGATCAAGAATCCACAATATCAAGTGCAAGATCCCAATGATACTTGCGGCAATAACGAGACGATCACTTGAATCGCTGCATTTGCACTCCCATCCGTTTCTGGTAGGCCTGCAAATTTTCAAGAAGATCATCTTTCAGACCAGCACTGGAGCTAGGATGAGTCCCGATGGTCCTCATTGCCTGCNCCATCTGCCTA
>capture_2|sediment-52|fragment_434|end_2|1691_copies|UMI_pair_CTTAGGAC-CGATATTCTTCCCT--TTCGTTGG-GCTGGCATGAGAAC|M|none
GCTGGCATGAGAACAGGATGGTACTGGCCAGTACTACGGCTAAGGCCATGGAGCAAATGGCCGGGTCAAGTGAGCAAGCAGCAGAGGCTATGGAAGTTGCTAGTCAGGCTAGGCAGATGGTGCAGGCAATGAGGACCATCGGGACTCATCCTAGCTCCAGTGCTGGTCTGAAAGATGATCTTCTTGAAAATTTGCAGGCCTACCAGAAACGGATGGGAGTGCAAATGCAGCGATTCAAGTGATCGTCTCGTTATTGCCGCAAGTATCATTGGGATCTTGCACTTGATATTGTG
>capture_2|sediment-52|fragment_616|end_1|919_copies|UMI_pair_GAAGGAAG-GCCGGGTCAAGTGA--TTGCGAAG-ATCGTCAACATCCA|M|none
GCCGGGTCAAGTGAGCAAGCAGCAGAGGCTATGGAAGTTGCTAGTCAGGCTAGGCAGATGGTGCAGGCAATGAGGACCATCGGGACTCATCCTAGCTCCAGTGCTGGTCTGAAAGATGATCTTCTTGAAAATTTGCAGGCCTACCAGAAACGGATGGGAGTGCAAATGCAGCGATTCAAGTGATCCTCTCGTTATTGCCGCAAGTATCATTGGGATCTTGCACTTGATATTGTGGATTCTTGATCGTCTTTTCTTCAAATGCATTTATCGTCGCCTTAAATACGGTTTGAAA
>capture_2|sediment-52|fragment_616|end_2|919_copies|UMI_pair_GAAGGAAG-GCCGGGTCAAGTGA--TTGCGAAG-ATCGTCAACATCCA|M|none
ATCGTCAACATCCACAGCACTCTGCTGTTCCTGCCGATATTCTTCCCTCATAGACTCAGGCACTCCTTCCGTAGAAGGCCCTCTTTTCAAACCGTATTTAAGGCGACGATAAATGCATTTGAAGAAAAGACGATCAAGAATCCACAATATCAAGTGCAAGATCCCAATGATACTTGCGGCAATAACGAGAGGATCACTTGAATCGCTGCATTTGCACTCCCATCCGTTTCTGGTAGGCCTGCAAATTTTCAAGAAGATCATCTTTCAGACCAGCACTGGAGCTAGGATGAGTC
>capture_2|sediment-52|fragment_780|end_1|1165_copies|UMI_pair_ACGACTTG-TTTTTACTCCAGCT--GAAGGAAG-GGTCGAGTGAGCAA|M|none
TTTTTACTCCAGCTCTATGTTGACAAAATGACCATCGTCAACATCCACAGCACTCTGCTGTTCCTGCCGATATTCTTCCCTCATAGACTCAGGCACTCCTTCCGTAGAAGGCCCTCTTTTCAAACCGTATTTAAGGCGACGATAAATGCATTTGAAGAAAAGACGATCAAGAATCCACAATATCAAGTGCAAGATCCCAATGATACTTGCGGCAATAACGAGAGGATCACTTGAATCGCTGCATTTGCACTCCCATCCGTTTCTGGTAGGCCTGCAAATTTTCAANAANATC
>capture_2|sediment-52|fragment_780|end_2|1165_copies|UMI_pair_ACGACTTG-TTTTTACTCCAGCT--GAAGGAAG-GGTCGAGTGAGCAA|M|none
GGTCGAGTGAGCAAGCAGCAGAGGCTATGGAAGTTGCTAGTCAGGCTAGGCAGATGGTGCAGGCAATGAGGACCATCGGGACTCATCCTAGCTCCAGTGCTGGTCTGAAAGATGATCTTCTTGAAAATTTGCAGGCCTACCAGAAACGGATGGGAGTGCAAATGCAGCGATTCAAGTGATCCTCTCGTTATTGCCGCAAGTATCATTGGGATCTTGCACTTGATATTGTGGATTCTTGATCGTCTTTTCTTCAAATGCATTTATCGTCGCCTTAAATACGGTTTGAAAAGAGG
>capture_2|sediment-52|fragment_814|end_1|1736_copies|UMI_pair_GAAGGAAG-CAGGCATGAGAACA--TTGCGAAG-CTATGTTGACAAAA|M|none
CAGGCATGAGAACAGGATGGTACTGGCCAGTACTACGGCTAAGGCCATGGAGCAAATGGCCGGGTCAAGTGAGCAAGCAGCAGAGGCTATGGAAGTTGCTAGTCAGGCTAGGCAGATGGTGCAGGCAATGAGGACCATCGGGACTCATCCTAGCTCCAGTGCTGGTCTGAAAGATGATCTTCTTGAAAATTTGCAGGCCTACCAGAAACGGATGGGAGTGCAAATGCAGCGATTCAAGTGATCCTCTCGTTATTGCCGCAAGTATCATTGGGATCTTGCACTTGATATTGTGG
>capture_2|sediment-52|fragment_814|end_2|1736_copies|UMI_pair_GAAGGAAG-CAGGCATGAGAACA--TTGCGAAG-CTATGTTGACAAAA|M|none
CTATGTTGACAAAATGACCATCGTCAACATCCACAGCACTCTGCTGTTCCTGCCGATATTCTTCCCTCATAGACTCAGGCACTCCTTCCGTAGAAGGCCCTCTTTTCAAACCGTATTTAAGGCGACGATAAATGCATTTGAAGAAAAGACGATCAAGAATCCACAATATCAAGTGCAAGATCCCAATGATACTTGCGGCAATAACGAGAGGATCACTTGAATCGCTGCATTTGCACTCCCATCCGTTTCTGGTAGGCCTGCAAATTTTCAAGAAGATCATCTTTCANACCANC
>capture_2|sediment-52|fragment_919|end_1|1521_copies|UMI_pair_CGCATGAT-CAATGATACTTGCG--TTGCGAAG-TAATCAGGCATGAG|M|none
CAATGATACTTGCGGCAATAACGAGAGGATCACTTGAATCGCTGCATTTGCACTCCCATCCGTTTCTGGTAGGCCTGCAAATTTTCAAGAAGATCATCTTTCAGACCAGCACTGGAGCTAGGATGAGTCCCGATGGTCCTCATTGCCTGCACCATCTGCCTAGCCTGACTAGCAACTTCCATAGCCTCTGCTGCTTGCTCACTTGACCCGGCCATTTGCTCCATGGCCTTAGCCGTAGTACTGGCCAGTACCATCCTGTTCTCATGCCTGATTACTTCGCAA
>capture_2|sediment-52|fragment_919|end_2|1521_copies|UMI_pair_CGCATGAT-CAATGATACTTGCG--TTGCGAAG-TAATCAGGCATGAG|M|none
TAATCAGGCATGAGAACAGGATGGTACTGGCCAGTACTACGGCTAAGGCCATGGAGCAAATGGCCGGGTCAAGTGAGCAAGCAGCAGAGGCTATGGAAGTTGCTAGTCAGGCTAGGCAGATGGTGCAGGCAATGAGGACCATCGGGACTCATCCTAGCTCCAGTGCTGGTCTGAAAGATGATCTTCTTGAAAATTTGCAGGCCTACCAGAAACGGATGGGAGTGCAAATGCAGCGATTCAAGTGATCCTCTCGTTATTGCCGCAAGTATCATTGATCATGCG
>capture_2|sediment-63|fragment_8|end_1|5082_copies|UMI_pair_GATGTGTG-TTTTATTCCAGCTC--GTGCCATA-GCCTGGTATGTGCC|M|none
TTTTATTCCAGCTCTATGTTGACAAAATGACCATCGTCAACATCCACAGCACTCTGCTGTTCCTGCCGATATTCTTCCCTCATAGACTCAGGCACTCCTTCCGTAGAAGGCCCTCTTTTCAAACCGTATTTAAGGCGACGATAAATGCATTTGAAGAAAAGACGATCAAATCCACAATATCAAGTGCAAGATCCCAATGATACTTGCGGCAATAACGAGAGGATCACTTGAATCGCTGCATTTGCACTCCCATCCGTTTCTGGTAGGCCTGCAAATTTTCAAGAAGATCATCT
>capture_2|sediment-63|fragment_8|end_2|5082_copies|UMI_pair_GATGTGTG-TTTTATTCCAGCTC--GTGCCATA-GCCTGGTATGTGCC|M|none
GCCTGGTATGTGCCACGTGTGAGCAGATTGCTGATTCCCAGCATCGGTCTCACAGACAAATGGTGACAACAACCAACCCGCTAATCAGGCATGAGAATAGAATGGTACTGGCTAGTACTACAGCTAAGGCCATGGAGCAAATGGCAGGGTCAAGCGAGCAAGCAGCAGAGGCTATGGAGGTTGCTAGTCAGGCTAGGCAGATGGTGCAGGCAATGAGGACCATTGGGACTCATCCTAGCTCCAGTGCTGGTCTGAAAGATGATCTTCTTGAAAATTTGCAGGCCTACCAGAA
>capture_2|sediment-63|fragment_46|end_1|624_copies|UMI_pair_ACGTTCAG-TTTTTATTCCAGCT--GATGTGTG-GGCCTGGTATGTGC|M|none
TTTTTATTCCAGCTCTATGTTGACAAAATGACCATCGTCAACATCCACAGCACTCTGCTGTTCCTGCCGATATTCTTCCCTCATAGACTCAGGCACTCCTTCCGTAGAAGGCCCTCTTTTCAAACCGTATTTAAGGCGACGATAAATGCATTTGAAGAAAAGACGATCAAGAATCCACAATATCAAGTGCAAGATCCCAATGATACTTGCGGCAATAACGAGAGGATCACTTGAATCGCTGCATTTGCACTCCCATCCGTTTCTGGTAGGCCTGCAAATTTTCAAGAAGATC
>capture_2|sediment-63|fragment_46|end_2|624_copies|UMI_pair_ACGTTCAG-TTTTTATTCCAGCT--GATGTGTG-GGCCTGGTATGTGC|M|none
GGCCTGGTATGTGCCACGTGTGAGCAGATTGCTGATTCCCAGCATCGGTCTCACAGACAAATGGTGACAACAACCAACCCGCTAATCAGGCATGAGAATAGAATGGTACTGGCTAGTACTACAGCTAAGGCCATGGAGCAAATGGCAGGGTCAAGCGAGCAAGCAGCAGAGGCTATGGAGGTTGCTAGTCAGGCTAGGCAGATGGTGCAGGCAATGAGGACCATTGGGACTCATCCTAGCTCCAGTGCTGGTCTGAAAGATGATCTTCTTGAAAATTTGCAGGCCTACCANA
>capture_1|sediment-52|fragment_106|end_1|3608_copies|UMI_pair_ACGTTCAG-CTCTTTTGCCCCAT--CTTAGGAC-AACCGAGGTCGAAA|M|none
CTCTTTTGCCCCATGGAATGTTATTTCCCTCTTTAGCTTCCTGTACAGTTTAACTGCTCTGTCCATGTTATTTGGATCCCCATTCCCATTAAGGGCATTTTGGACAAAGCGTCTACGCTGCAGTCCTCGCTCACTGGGCACGGTGAGCGTGAACACAAATCCTAAAATCCCCTTAGTCAGAGGTGACAGGATTGGTCTTGTCTTTAGCCACTCCATGAGCGCCTCAAGATCGGTGTTTTTCCCTGCAAACACATCTTCAAGTCTCTGCGCGATCTCGGCTTTGAGGGGGCCTG
>capture_1|sediment-52|fragment_106|end_2|3608_copies|UMI_pair_ACGTTCAG-CTCTTTTGCCCCAT--CTTAGGAC-AACCGAGGTCGAAA|M|none
AACCGAGGTCGAAACGTACGTTCTCTCTATCGTCCCGTCAGGCCCCCTCAAAGCCGAGATCGCGCAGAGACTTGAAGATGTGTTTGCAGGGAAAAACACCGATCTTGAGGCGCTCATGGAGTGGCTAAAGACAAGACCAATCCTGTCACCTCTGACTAAGGGGATTTTAGGATTTGTGTTCACGCTCACCGTGCCCAGTGAGCGAGGACTGCAGCGTAGACGCTTTGTCCAAAATGCCCTTAATGGGAATGGGGATCCAAATAACATGGACAGAGCAGTTAAACTGNANAG
>capture_1|sediment-52|fragment_277|end_1|2549_copies|UMI_pair_ACGGAACA-GTCTTCTAACCGAG--CTGTTGAC-TTTAACTGCTCTGT|M|none
GTCTTCTAACCGAGGTCGAAACGTACGTTCTCTCTATCGTCCCGTCAGGCCCCCTCAAAGCCGAGATCGCGCAGAGACTTGAAGATGTGTTTGCAGGGAAAAACACCGATCTTGAGGCGCTCATGGAGTGGCTAAAGACAAGACCAATCCTGTCACCTCTGACTAAGGGGATTTTAGGATTTGTGTTCACGCTCACCGTGCCCAGTGAGCGAGGACTGCAGCGTAGACGCTTTGTCCAAAATGCCCTTAATGGGAATGGGGATCCAAATAACATGGACAGAGCAGTTAAANT
>capture_1|sediment-52|fragment_277|end_2|2549_copies|UMI_pair_ACGGAACA-GTCTTCTAACCGAG--CTGTTGAC-TTTAACTGCTCTGT|M|none
TTTAACTGCTCTGTCCATGTTATTTGGATCCCCATTCCCATTAAGGGCATTTTGGACAAAGCGTCTACGCTGCAGTCCTCGCTCACTGGGCACGGTGAGCGTGAACACAAATCCTAAAATCCCCTTAGTCAGAGGTGACAGGATTGGTCTTGTCTTTAGCCACTCCATGAGCGCCTCAAGATCGGTGTTTTTCCCTGCAAACACATCTTCAAGTCTCTGCGCGATCTCGGCTTTGAGGGGGCCTGACGGGACGATAGAGAGAACGTACGTTTCGACCTCGGTTAGAAGACTGT
>capture_2|sediment-52|fragment_444|end_1|1172_copies|UMI_pair_ACGTTCAG-CTCTTTTGCCCCAT--CTTAGGAC-AACCGAGGTCGAAA|M|none
CTCTTTTGCCCCATGGAATGTTATTTCCCTCTTTAGCTTCCTGTACAGTTTAACTGCTCTGTCCATGTTATTTGGATCCCCATTCCCATTAAGGGCATTTTGGACAAAGCGTCTACGCTGCAGTCCTCGCTCACTGGGCACGGTGAGCGTGAACACAAATCCTAAAATCCCCTTAGTCAGAGGTGACAGGATTGGTCTTGTCTTTAGCCACTCCATGAGCGCCTCAAGATCGGTGTTTTTCCCTGCAAACACATCTTCAAGTCTCTGCGCGATCTCGGCTTTGAGGGGGCCTG
>capture_2|sediment-52|fragment_444|end_2|1172_copies|UMI_pair_ACGTTCAG-CTCTTTTGCCCCAT--CTTAGGAC-AACCGAGGTCGAAA|M|none
AACCGAGGTCGAAACGTACGTTCTCTCTATCGTCCCGTCAGGCCCCCTCAAAGCCGAGATCGCGCAGAGACTTGAAGATGTGTTTGCAGGGAAAAACACCGATCTTGAGGCGCTCATGGAGTGGCTAAAGACAAGACCAATCCTGTCACCTCTGACTAAGGGGATTTTAGGATTTGTGTTCACGCTCACCGTGCCCAGTGAGCGAGGACTGCAGCGTAGACGCTTTGTCCAAAATGCCCTTAATGGGAATGGGGATCCAAATAACATGGACAGAGCAGTTAAACTGTANAG
>capture_1|sediment-44|fragment_1|end_1|12975_copies|UMI_pair_GCACAACT-CAAGAATCCACAAT--TTCCAAGG-AGGCTATGGAGGTT|M|none
CAAGAATCCACAATATCAAGTGCAAGATCCCAATGATACTTGCGGCAATAACGAGAGGATCACTTGAATCGCTGCATTTGCACTCCCATCCGTTTCTGGTAGGCCTGCAAATTTTCAAGAAGATCATCTTTCAGACCAGCACTGGAGCTAGGATGAGTCCCAATGGTCCTCATTGCCTGCACCATCTGCCTAGCCTGACTAGCAACCTCCATAGCCTCCTTGGAA
>capture_1|sediment-44|fragment_1|end_2|12975_copies|UMI_pair_GCACAACT-CAAGAATCCACAAT--TTCCAAGG-AGGCTATGGAGGTT|M|none
AGGCTATGGAGGTTGCTAGTCAGGCTAGGCAGATGGTGCAGGCAATGAGGACCATTGGGACTCATCCTAGCTCCAGTGCTGGTCTGAAAGATGATCTTCTTGAAAATTTGCAGGCCTACCAGAAACGGATGGGAGTGCAAATGCAGCGATTCAAGTGATCCTCTCGTTATTGCCGCAAGTATCATTGGGATCTTGCACTTGATATTGTGGATTCTTGAGTTGTGC
>capture_2|sediment-44|fragment_3|end_1|13897_copies|UMI_pair_GCACAACT-CAAGAATCCACAAT--TTCCAAGG-AGGCTATGGAGGTT|M|none
CAAGAATCCACAATATCAAGTGCAAGATCCCAATGATACTTGCGGCAATAACGAGAGGATCACTTGAATCGCTGCATTTGCACTCCCATCCGTTTCTGGTAGGCCTGCAAATTTTCAAGAAGATCATCTTTCAGACCAGCACTGGAGCTAGGATGAGTCCCAATGGTCCTCATTGCCTGCACCATCTGCCTAGCCTGACTAGCAACCTCCATAGCCTCCTTGGAA
>capture_2|sediment-44|fragment_3|end_2|13897_copies|UMI_pair_GCACAACT-CAAGAATCCACAAT--TTCCAAGG-AGGCTATGGAGGTT|M|none
AGGCTATGGAGGTTGCTAGTCAGGCTAGGCAGATGGTGCAGGCAATGAGGACCATTGGGACTCATCCTAGCTCCAGTGCTGGTCTGAAAGATGATCTTCTTGAAAATTTGCAGGCCTACCAGAAACGGATGGGAGTGCAAATGCAGCGATTCAAGTGATCCTCTCGTTATTGCCGCAAGTATCATTGGGATCTTGCACTTGATATTGTGGATTCTTGAGTTGTGC
>capture_1|sediment-10|fragment_10|end_1|413_copies|UMI_pair_ACGTTCAG-ACTGTGACCACTGA--ACGTTCAG-TGACAAAATGACCA|M|none
ACTGTGACCACTGAAGTGGCATTTGGCCTGGTGTGTGCCACATGTGAGCAGATTGCTGATTCCCAGCATCGGTCTCACAGACAAATGGTGACAACAACCAATCCGCTAATTAGGCATGAAAACAGGATGGTACTGGCCAGTACTACAGCTAAGGCCATGGAGCAAATGGCAGGGTCAAGTGAGCAGGCAGCAGAGGCTATGGAGGTTGCTAGTCAGGCTAGGCAGATGGTGCAGGCAATGAGGACCATTGGGACTCATCCTAGCTCCAGTGCTGGTCTGAAAGATGANCTTCT
>capture_1|sediment-10|fragment_10|end_2|413_copies|UMI_pair_ACGTTCAG-ACTGTGACCACTGA--ACGTTCAG-TGACAAAATGACCA|M|none
TGACAAAATGACCATCGTCAACATCCACAGCACTCTGCTGTTCCTGCCGATATTCTTCCCTCATAGACTCAGGCACTCCTTCCGTAGAAGGCCCTCTTTTCAAACCGTATTTAAGGCGACGATAAATGCATTTGAAGAAAAGACGATCAAGAATCCACAATATCAAGTGCAAGATCCCAATGATACTTGCGGCAATAACGAGAGGATCACTTGAATCGCTGCATTTGCACTCCCATCCGTTTCTGGTAGGCCTGCAAATTTTCAAGAAGATCATCTTTCAGACCAGCACTGG
>capture_1|sediment-37|fragment_9|end_1|365_copies|UMI_pair_AGCGTGTT-GGGGACTGTGACCA--CGCATGAT-GTTTTTTACTCCAG|M|none
GGGGACTGTGACCACTGAAGTGGCATTTGGCCTGGTGTGTGCCACATGTGAGCAGATTGCTGATTCCCAGCATCGGTCTCACAGACAAATGGTGACAACAACCAACCCGCTAATCAGACATGAGAACAGGATGGTACTGGCCAGTACTACAGCTAAGGCCATGGAGCAAATGGCAGGGTCAAGTGAGCAGGCAGCGGAGGCTATGGAGGTTGCTAGTCAGGCTAGGCAGATGGTGCAGGCAATGAGGACCATTGGGACTCATCCTAGCTCCAGTGCTGGTCTGAAAGATGAT
>capture_1|sediment-37|fragment_9|end_2|365_copies|UMI_pair_AGCGTGTT-GGGGACTGTGACCA--CGCATGAT-GTTTTTTACTCCAG|M|none
GTTTTTTACTCCAGCTCTATGTTGACAAAATGACCATCGTCAACATCCACAGCACTCTGCTGTTCCTGCCGATATTCTTCCCTCATAGACTCAGGCACTCCTTCCGTAGAAGGCCCTCTTTTCAAACCGTATTTAAGGCGACGATAAATGCATTTGAAGAAAAGACGATCAAGAATCCACAATATCAAGTGCAAGATCCCAATGATACTTGCGGCAATAACGAGAGGATCACTTGAATCGCTGCATTTGCACTCCCATCCGTTTCTGGTAGGCCTGCAAATTTTCAANAANA
>capture_1|sediment-69|fragment_29|end_1|4335_copies|UMI_pair_AAGCACTG-ACAAAATGACCATC--ATCCAGAG-TGGGGACTGTGACC|M|none
ACAAAATGACCATCGTCAACATCCACAGCACTCTGCTGTTCCTGCCGATATTCTTCCCTCATAGACTCAGGCACTCCTTCCGTAGAAGGCCCTCTTTTCAAACCGTATTTAAGGCGACGATAAATGCATTTGAAGAAAAGACGATCAAGAATCCACAATATCAAGTGCAAGATCCCAATGATACTTGCGGCAATAACGAGAGGATCACTTGAATCGCTGCATTTGCACTCCCATCCGTTTCTGGTAGGCCTGCAAATTTTCAAGAAGATCATCTTTCAGACCAGCACTGGANC
>capture_1|sediment-69|fragment_29|end_2|4335_copies|UMI_pair_AAGCACTG-ACAAAATGACCATC--ATCCAGAG-TGGGGACTGTGACC|M|none
TGGGGACTGTGACCACTGAAGTGGCATTTGGCCTGGTGTGTGCCACGTGTGAGCAGATTGCTGATTCCCAGCATCGGTCTCACAGACAAATGGTGACAACAACCAATCCGCTAATCAGGCATGAAAACAGGATGGTACTGGCCAGTACTACGGCTAAGGCCATGGAGCAAATGGCAGGGTCAAGTGAGCAGGCAGCAGAAGCTATGGAGGTTGCTAGTCAGGCTAGGCAGATGGTGCAGGCAATGAGGACCATTGGGACTCATCCTAGCTCCAGTGCTGGTCTGAAAGATGA
>capture_1|sediment-69|fragment_49|end_1|730_copies|UMI_pair_ACTAGGAG-CTATGTTGACAAAA--GAAGGAAG-GGCAAAAGAGGTGG|M|none
CTATGTTGACAAAATGACCATCGTCAACATCCACAGCACTCTGCTGTTCCTGCCGATATTCTTCCCTCATAGACTCAGGCACTCCTTCCGTAGAAGGCCCTCTTTTCAAACCGTATTTAAGGCGACGATAAATGCATTTGAAGAAAAGACGATCAAGAATCCACAATATCAAGTGCAAGATCCCAATGATACTTGCGGCAATAACGAGAGGATCACTTGAATCGCTGCATTTGCACTCCCATCCGTTTCTGGTAGGCCTGCAAATTTTCAAGAAGATCATCTTTCAGACCANC
>capture_1|sediment-69|fragment_49|end_2|730_copies|UMI_pair_ACTAGGAG-CTATGTTGACAAAA--GAAGGAAG-GGCAAAAGAGGTGG|M|none
GGCAAAAGAGGTGGCACTCAGTTATTCAACTGGTGCACTTGCCAGCTGCATGGGCCTCATATATAATAGGATGGGGACTGTGACCACTGAAGTGGCATTTGGCCTGGTGTGTGCCACGTGTGAGCAGATTGCTGATTCCCAGCATCGGTCTCACAGACAAATGGTGACAACAACCAATCCGCTAATCAGGCATGAAAACAGGATGGTACTGGCCAGTACTACGGCTAAGGCCATGGAGCAAATGGCAGGGTCAAGTGAGCAGGCAGCAGAAGCTATGGAGGTTGCTAGTCAGG
>capture_2|sediment-65|fragment_8|end_1|1204_copies|UMI_pair_AAGCACTG-TTTGCTCCATGGCC--ACTAGGAG-GCGGTCAAACTGTA|M|none
TTTGCTCCATGGCCTTAGCCGTAGTACTGGCCAATACCATCCTGTTTTCATGCCTGATTAGCGGATTGGTTGTTGTCACCATTTGTCTGTGAGACCGATGCTGGGAATCAGCAATCTGCTCACACGTGGCACACACCAGGCCAAATGCCACTTCAGTGGTCACAGTCCCCATTCTGTTATATATGAGGCCCATGCAGCTGGCAAGTGCACCAGTTGAATAACTGAGTGCCACCTCTTTTGCCCCATGGAATGTTATTTCCCTCTTGAGCTTCCTGTACAGTTTGACCGCCNCC
>capture_2|sediment-65|fragment_8|end_2|1204_copies|UMI_pair_AAGCACTG-TTTGCTCCATGGCC--ACTAGGAG-GCGGTCAAACTGTA|M|none
GCGGTCAAACTGTACAGGAAGCTCAAGAGGGAAATAACATTCCATGGGGCAAAAGAGGTGGCACTCAGTTATTCAACTGGTGCACTTGCCAGCTGCATGGGCCTCATATATAACAGAATGGGGACTGTGACCACTGAAGTGGCATTTGGCCTGGTGTGTGCCACGTGTGAGCAGATTGCTGATTCCCAGCATCGGTCTCACAGACAAATGGTGACAACAACCAATCCGCTAATCAGGCATGAAAACAGGATGGTATTGGCCAGTACTACGGCTAAGGCCATGGAGCAAAC
>capture_2|sediment-69|fragment_28|end_1|1291_copies|UMI_pair_ACTAGGAG-CTATGTTGACAAAA--GAAGGAAG-GGCAAAAGAGGTGG|M|none
CTATGTTGACAAAATGACCATCGTCAACATCCACAGCACTCTGCTGTTCCTGCCGATATTCTTCCCTCATAGACTCAGGCACTCCTTCCGTAGAAGGCCCTCTTTTCAAACCGTATTTAAGGCGACGATAAATGCATTTGAAGAAAAGACGATCAAGAATCCACAATATCAAGTGCAAGATCCCAATGATACTTGCGGCAATAACGAGAGGATCACTTGAATCGCTGCATTTGCACTCCCATCCGTTTCTGGTAGGCCTGCAAATTTTCAAGAAGATCATCTTTCAGACCANC
>capture_2|sediment-69|fragment_28|end_2|1291_copies|UMI_pair_ACTAGGAG-CTATGTTGACAAAA--GAAGGAAG-GGCAAAAGAGGTGG|M|none
GGCAAAAGAGGTGGCACTCAGTTATTCAACTGGTGCACTTGCCAGCTGCATGGGCCTCATATATAATAGGATGGGGACTGTGACCACTGAAGTGGCATTTGGCCTGGTGTGTGCCACGTGTGAGCAGATTGCTGATTCCCAGCATCGGTCTCACAGACAAATGGTGACAACAACCAATCCGCTAATCAGGCATGAAAACAGGATGGTACTGGCCAGTACTACGGCTAAGGCCATGGAGCAAATGGCAGGGTCAAGTGAGCAGGCAGCAGAAGCTATGGAGGTTGCTAGTCAGG
>capture_2|sediment-69|fragment_66|end_1|1584_copies|UMI_pair_AAGCACTG-ACAAAATGACCATC--ATCCAGAG-TGGGGACTGTGACC|M|none
ACAAAATGACCATCGTCAACATCCACAGCACTCTGCTGTTCCTGCCGATATTCTTCCCTCATAGACTCAGGCACTCCTTCCGTAGAAGGCCCTCTTTTCAAACCGTATTTAAGGCGACGATAAATGCATTTGAAGAAAAGACGATCAAGAATCCACAATATCAAGTGCAAGATCCCAATGATACTTGCGGCAATAACGAGAGGATCACTTGAATCGCTGCATTTGCACTCCCATCCGTTTCTGGTAGGCCTGCAAATTTTCAAGAAGATCATCTTTCAGACCAGCACTGGANC
>capture_2|sediment-69|fragment_66|end_2|1584_copies|UMI_pair_AAGCACTG-ACAAAATGACCATC--ATCCAGAG-TGGGGACTGTGACC|M|none
TGGGGACTGTGACCACTGAAGTGGCATTTGGCCTGGTGTGTGCCACGTGTGAGCAGATTGCTGATTCCCAGCATCGGTCTCACAGACAAATGGTGACAACAACCAATCCGCTAATCAGGCATGAAAACAGGATGGTACTGGCCAGTACTACGGCTAAGGCCATGGAGCAAATGGCAGGGTCAAGTGAGCAGGCAGCAGAAGCTATGGAGGTTGCTAGTCAGGCTAGGCAGATGGTGCAGGCAATGAGGACCATTGGGACTCATCCTAGCTCCAGTGCTGGTCTGAAAGATGA
>capture_1|sediment-50|fragment_170|end_1|1864_copies|UMI_pair_CGCATGAT-GGGACTGTGACCAC--GATGTGTG-GCTGCTTGCTCACT|M|none
GGGACTGTGACCACTGAAGTGGCATTTGGCCTGGTGTGTGCCACATGTGAGCAGATTGCTGATTCCCAGCATCGGTCTCACAGACAAATGGTGACAACAACCAACCCGCTAATCAGGCATGAAAACAGGATGGTACTGGCCAGTACCACGGCTAAGGCCATGGAGCAAATGGCAGGGTCAAGTGAGCAAGCAGCCACACATC
>capture_1|sediment-50|fragment_170|end_2|1864_copies|UMI_pair_CGCATGAT-GGGACTGTGACCAC--GATGTGTG-GCTGCTTGCTCACT|M|none
GCTGCTTGCTCACTTGACCCTGCCATTTGCTCCATGGCCTTAGCCGTGGTACTGGCCAGTACCATCCTGTTTTCATGCCTGATTAGCGGGTTGGTTGTTGTCACCATTTGTCTGTGAGACCGATGCTGGGAATCAGCAATCTGCTCACATGTGGCACACACCAGGCCAAATGCCACTTCAGTGGTCACAGTCCCATCATGCG
>capture_1|sediment-52|fragment_82|end_1|5126_copies|UMI_pair_ACTAGGAG-CACTTGACCCGGCC--GAAGGAAG-TGACCACTGAAGTG|M|none
CACTTGACCCGGCCATTTGCTCCATGGCCTTAGCCGTAGTACTGGCCAGTACCATCCTGTTCTCATGCCTGATTAGCGGGTTGGTTGTTGTCACCATTTGTCTGTGAGACCGATGCTGGGAATCAGCAATCTGCTCACATGTGGCACACACCAGGCCAAACGCCACTTCAGTGGTCACTTCCTTC
>capture_1|sediment-52|fragment_82|end_2|5126_copies|UMI_pair_ACTAGGAG-CACTTGACCCGGCC--GAAGGAAG-TGACCACTGAAGTG|M|none
TGACCACTGAAGTGGCGTTTGGCCTGGTGTGTGCCACATGTGAGCAGATTGCTGATTCCCAGCATCGGTCTCACAGACAAATGGTGACAACAACCAACCCGCTAATCAGGCATGAGAACAGGATGGTACTGGCCAGTACTACGGCTAAGGCCATGGAGCAAATGGCCGGGTCAAGTGCTCCTAGT
>capture_1|sediment-52|fragment_397|end_1|4441_copies|UMI_pair_ACTAGGAG-GCAAGATCCCAATG--TTCGTTGG-AAAAGAGGTGGCAC|M|none
GCAAGATCCCAATGATACTTGCGGCAATAACGAGAGGATCACTTGAATCGCTGCATTTGCACTCCCATCCGTTTCTGGTAGGCCTGCAAATTTTCAAGAAGATCATCTTTCAGACCAGCACTGGAGCTAGGATGAGTCCCGATGGTCCTCATTGCCTGCACCATCTGCCTAGCCTGACTAGCAACTTCCATAGCCTCTGCTGCTTGCTCACTTGACCCGGCCATTTGCTCCATGGCCTTAGCCGTAGTACTGGCCAGTACCATCCTGTTCTCATGCCTGATTAGCGGGTTGGT
>capture_1|sediment-52|fragment_397|end_2|4441_copies|UMI_pair_ACTAGGAG-GCAAGATCCCAATG--TTCGTTGG-AAAAGAGGTGGCAC|M|none
AAAAGAGGTGGCACTCAGTTACTCAACTGGTGCACTTGCCAGCTGCATGGGCCTCATATACAACAGGATGGGGACTGTGACCACTGAAGTGGCGTTTGGCCTGGTGTGTGCCACATGTGAGCAGATTGCTGATTCCCAGCATCGGTCTCACAGACAAATGGTGACAACAACCAACCCGCTAATCAGGCATGAGAACAGGATGGTACTGGCCAGTACTACGGCTAAGGCCATGGAGCAAATGGCCGGGTCAAGTGAGCAAGCAGCAGAGGCTATGGAAGTTGCTAGTCAGGCT
>capture_2|sediment-52|fragment_230|end_1|6681_copies|UMI_pair_ACTAGGAG-CACTTGACCCGGCC--GAAGGAAG-TGACCACTGAAGTG|M|none
CACTTGACCCGGCCATTTGCTCCATGGCCTTAGCCGTAGTACTGGCCAGTACCATCCTGTTCTCATGCCTGATTAGCGGGTTGGTTGTTGTCACCATTTGTCTGTGAGACCGATGCTGGGAATCAGCAATCTGCTCACATGTGGCACACACCAGGCCAAACGCCACTTCAGTGGTCACTTCCTTC
>capture_2|sediment-52|fragment_230|end_2|6681_copies|UMI_pair_ACTAGGAG-CACTTGACCCGGCC--GAAGGAAG-TGACCACTGAAGTG|M|none
TGACCACTGAAGTGGCGTTTGGCCTGGTGTGTGCCACATGTGAGCAGATTGCTGATTCCCAGCATCGGTCTCACAGACAAATGGTGACAACAACCAACCCGCTAATCAGGCATGAGAACAGGATGGTACTGGCCAGTACTACGGCTAAGGCCATGGAGCAAATGGCCGGGTCAAGTGCTCCTAGT
>capture_2|sediment-52|fragment_282|end_1|4397_copies|UMI_pair_ACTAGGAG-ACATGTGAGCAGAT--TTGCGAAG-GCAACTTCCATAGC|M|none
ACATGTGAGCAGATTGCTGATTCCCAGCATCGGTCTCACAGACAAATGGTGACAACAACCAACCCGCTAATCAGGCATGAGAACAGGATGGTACTGGCCAGTACTACGGCTAAGGCCATGGAGCAAATGGCCGGGTCAAGTGAGCAAGCAGCAGAGGCTATGGAAGTTGCCTTCGCAA
>capture_2|sediment-52|fragment_282|end_2|4397_copies|UMI_pair_ACTAGGAG-ACATGTGAGCAGAT--TTGCGAAG-GCAACTTCCATAGC|M|none
GCAACTTCCATAGCCTCTGCTGCTTGCTCACTTGACCCGGCCATTTGCTCCATGGCCTTAGCCGTAGTACTGGCCAGTACCATCCTGTTCTCATGCCTGATTAGCGGGTTGGTTGTTGTCACCATTTGTCTGTGAGACCGATGCTGGGAATCAGCAATCTGCTCACATGTCTCCTAGT
>capture_2|sediment-52|fragment_323|end_1|2096_copies|UMI_pair_ACTAGGAG-GCAAGATCCCAATG--TTCGTTGG-AAAAGAGGTGGCAC|M|none
GCAAGATCCCAATGATACTTGCGGCAATAACGAGAGGATCACTTGAATCGCTGCATTTGCACTCCCATCCGTTTCTGGTAGGCCTGCAAATTTTCAAGAAGATCATCTTTCAGACCAGCACTGGAGCTAGGATGAGTCCCGATGGTCCTCATTGCCTGCACCATCTGCCTAGCCTGACTAGCAACTTCCATAGCCTCTGCTGCTTGCTCACTTGACCCGGCCATTTGCTCCATGGCCTTAGCCGTAGTACTGGCCAGTACCATCCTGTTCTCATNCCTGATTAGCGGGTTGGT
>capture_2|sediment-52|fragment_323|end_2|2096_copies|UMI_pair_ACTAGGAG-GCAAGATCCCAATG--TTCGTTGG-AAAAGAGGTGGCAC|M|none
AAAAGAGGTGGCACTCAGTTACTCAACTGGTGCACTTGCCAGCTGCATGGGCCTCATATACAACAGGATGGGGACTGTGACCACTGAAGTGGCGTTTGGCCTGGTGTGTGCCACATGTGAGCAGATTGCTGATTCCCAGCATCGGTCTCACAGACAAATGGTGACAACAACCAACCCGCTAATCAGGCATGAGAACAGGATGGTACTGGCCAGTACTACGGCTAAGGCCATGGAGCAAATGGCCGGGTCAAGTGAGCAAGCAGCAGAGGCTATGGAAGTTGCTAGTCAGGCT
>capture_2|sediment-52|fragment_635|end_1|649_copies|UMI_pair_CGGCTAAT-ACAAAATGACCATC--GATTACCG-TTGCCAGCTGCATG|M|none
ACAAAATGACCATCGTCAACATCCACAGCACTCTGCTGTTCCTGCCGATATTCTTCCCTCATAGACTCAGGCACTCCTTCCGTAGAAGGCCCTCTTTTCAAACCGTATTTAAGGCGACGATAAATGCATTTGAAGAAAAGACGATCAAGAATCCACAATATCAAGTGCAAGATCCCAATGATACTTGCGGCAATAACGAGAGGATCACTTGAATCGCTGCATTTGCACTCCCATCCGTTTCTGGTAGGCCTGCAAATTTTCAAGAAGATCATCTTTCANACCANCACTGGANC
>capture_2|sediment-52|fragment_635|end_2|649_copies|UMI_pair_CGGCTAAT-ACAAAATGACCATC--GATTACCG-TTGCCAGCTGCATG|M|none
TTGCCAGCTGCATGGGCCTCATATACAACAGGATGGGGACTGTGACCACTGAAGTGGCGTTTGGCCTGGTGTGTGCCACATGTGAGCAGATTGCTGATTCCCAGCATCGGTCTCACAGACAAATGGTGACAACAACCAACCCGCTAATCAGGCATGAGAACAGGATGGTACTGGCCAGTACTACGGCTAAGGCCATGGAGCAAATGGCCGGGTCAAGTGAGCAAGCAGCAGAGGCTATGGAAGTTGCTAGTCAGGCTAGGCAGATGGTGCAGGCAATGAGGACCATCGGGAC
>capture_1|sediment-46|fragment_5|end_1|2510_copies|UMI_pair_CTGTTGAC-CTTGAAGATGTGTT--TTGCGAAG-AAAGCGTCTACCTG|M|none
CTTGAAGATGTGTTTGCAGGGAAAAACACCGATCTTGAGGCGCTCATGGAATGGCTAAAGACAAGACCAATCCTGTCACCTCTGACTAAGGGGATTTTAGGATTTGTGTTCACGCTCACCGTGCCCAGTGAGCGAGGACTGCAGGTAGACGCTTTCTTCGCAA
>capture_1|sediment-46|fragment_5|end_2|2510_copies|UMI_pair_CTGTTGAC-CTTGAAGATGTGTT--TTGCGAAG-AAAGCGTCTACCTG|M|none
AAAGCGTCTACCTGCAGTCCTCGCTCACTGGGCACGGTGAGCGTGAACACAAATCCTAAAATCCCCTTAGTCAGAGGTGACAGGATTGGTCTTGTCTTTAGCCATTCCATGAGCGCCTCAAGATCGGTGTTTTTCCCTGCAAACACATCTTCAAGGTCAACAG
>capture_1|sediment-50|fragment_40|end_1|579_copies|UMI_pair_GAAGGAAG-GTGACCACTGAAGT--GAAGGAAG-TGCAAATTTTCAAG|M|none
GTGACCACTGAAGTGGCATTTGGCCTGGTGTGTGCCACATGTGAGCAGATTGCTGATTCCCAGCATCGGTCTCACAGACAAATGGTGACAACAACCAACCCGCTAATCAGGCATGAAAACAGGATGGTACTGGCCAGTACCACGGCTAAGGCCATGGAGCAAATGGCAGGGTCAAGTGAGCAAGCAGCAGAGGCTATGGAGGTTGCTAGTCAGGCTAGGCAGATGGTGCAGGCAATGAGGACCATTGGGACTCATCCTAGCTCCAGTGCTGGTCTGAAAGATGANCTTCTTG
>capture_1|sediment-50|fragment_40|end_2|579_copies|UMI_pair_GAAGGAAG-GTGACCACTGAAGT--GAAGGAAG-TGCAAATTTTCAAG|M|none
TGCAAATTTTCAAGAAGATCATCTTTCAGACCAGCACTGGAGCTAGGATGAGTCCCAATGGTCCTCATTGCCTGCACCATCTGCCTAGCCTGACTAGCAACCTCCATAGCCTCTGCTGCTTGCTCACTTGACCCTGCCATTTGCTCCATGGCCTTAGCCGTGGTACTGGCCAGTACCATCCTGTTTTCATGCCTGATTAGCGGGTTGGTTGTTGTCACCATTTGTCTGTGAGACCGATGCTGGGAATCAGCAATCTGCTCACATGTGGCACACACCAGGCCAAATGCCACTTC
>capture_1|sediment-52|fragment_84|end_1|4798_copies|UMI_pair_TTGCAGAC-GATAAATGCATTTG--TTGCGAAG-GATGGGGACTGTGA|M|none
GATAAATGCATTTGAAGAAAAGACGATCAAGAATCCACAATATCAAGTGCAAGATCCCAATGATACTTGCGGCAATAACGAGAGGATCACTTGAATCGCTGCATTTGCACTCCCATCCGTTTCTGGTAGGCCTGCAAATTTTCAAGAAGATCATCTTTCAGACCAGCACTGGAGCTAGGATGAGTCCCGATGGTCCTCATTGCCTGCACCATCTGCCTAGCCTGACTAGCAACTTCCATAGCCTCTGCTGCTTGCTCACTTGACCCGGCCATTTGCNCCATGGCCTTANCCGT
>capture_1|sediment-52|fragment_84|end_2|4798_copies|UMI_pair_TTGCAGAC-GATAAATGCATTTG--TTGCGAAG-GATGGGGACTGTGA|M|none
GATGGGGACTGTGACCACTGAAGTGGCGTTTGGCCTGGTGTGTGCCACATGTGAGCAGATTGCTGATTCCCAGCATCGGTCTCACAGACAAATGGTGACAACAACCAACCCGCTAATCAGGCATGAGAACAGGATGGTACTGGCCAGTACTACGGCTAAGGCCATGGAGCAAATGGCCGGGTCAAGTGAGCAAGCAGCAGAGGCTATGGAAGTTGCTAGTCAGGCTAGGCAGATGGTGCAGGCAATGAGGACCATCGGGACTCATCCTAGCTCCAGTGCTGGTCTGAAAGAT
>capture_1|sediment-52|fragment_103|end_1|4960_copies|UMI_pair_AGCGTGTT-GGATGAGTCCCGAT--ATCCAGAG-GGCAAAAGAGGTGG|M|none
GGATGAGTCCCGATGGTCCTCATTGCCTGCACCATCTGCCTAGCCTGACTAGCAACTTCCATAGCCTCTGCTGCTTGCTCACTTGACCCGGCCATTTGCTCCATGGCCTTAGCCGTAGTACTGGCCAGTACCATCCTGTTCTCATGCCTGATTAGCGGGTTGGTTGTTGTCACCATTTGTCTGTGAGACCGATGCTGGGAATCAGCAATCTGCTCACATGTGGCACACACCAGGCCAAACGCCACTTCAGTGGTCACAGTCCCCATCCTGTTGTATATGAGGCCCATGCAGC
>capture_1|sediment-52|fragment_103|end_2|4960_copies|UMI_pair_AGCGTGTT-GGATGAGTCCCGAT--ATCCAGAG-GGCAAAAGAGGTGG|M|none
GGCAAAAGAGGTGGCACTCAGTTACTCAACTGGTGCACTTGCCAGCTGCATGGGCCTCATATACAACAGGATGGGGACTGTGACCACTGAAGTGGCGTTTGGCCTGGTGTGTGCCACATGTGAGCAGATTGCTGATTCCCAGCATCGGTCTCACAGACAAATGGTGACAACAACCAACCCGCTAATCAGGCATGAGAACAGGATGGTACTGGCCAGTACTACGGCTAAGGCCATGGAGCAAATGGCCGGGTCAAGTGAGCAAGCAGCAGAGGCTATGGAAGTTGCTAGTCAGG
>capture_1|sediment-52|fragment_252|end_1|3445_copies|UMI_pair_ACTAGGAG-GCCTGGTGTGTGCC--CGCATGAT-GTCAACATCCACAG|M|none
GCCTGGTGTGTGCCACATGTGAGCAGATTGCTGATTCCCAGCATCGGTCTCACAGACAAATGGTGACAACAACCAACCCGCTAATCAGGCATGAGAACAGGATGGTACTGGCCAGTACTACGGCTAAGGCCATGGAGCAAATGGCCGGGTCAAGTGAGCAAGCAGCAGAGGCTATGGAAGTTGCTAGTCAGGCTAGGCAGATGGTGCAGGCAATGAGGACCATCGGGACTCATCCTAGCTCCAGTGCTGGTCTGAAAGATGATCTTCTTGAAAATTTGCAGGCCTACCAGAA
>capture_1|sediment-52|fragment_252|end_2|3445_copies|UMI_pair_ACTAGGAG-GCCTGGTGTGTGCC--CGCATGAT-GTCAACATCCACAG|M|none
GTCAACATCCACAGCACTCTGCTGTTCCTGCCGATATTCTTCCCTCATAGACTCAGGCACTCCTTCCGTAGAAGGCCCTCTTTTCAAACCGTATTTAAGGCGACGATAAATGCATTTGAAGAAAAGACGATCAAGAATCCACAATATCAAGTGCAAGATCCCAATGATACTTGCGGCAATAACGAGAGGATCACTTGAATCGCTGCATTTGCACTCCCATCCGTTTCTGGTAGGCCTGCAAATTTTCAAGAAGATCATCTTTCAGACCAGCACTGGAGCTAGGATGAGTCCC
>capture_1|sediment-52|fragment_286|end_1|4979_copies|UMI_pair_ACCACGAT-ACTGTGACCACTGA--ACTAGGAG-TTCCCTCATAGACT|M|none
ACTGTGACCACTGAAGTGGCGTTTGGCCTGGTGTGTGCCACATGTGAGCAGATTGCTGATTCCCAGCATCGGTCTCACAGACAAATGGTGACAACAACCAACCCGCTAATCAGGCATGAGAACAGGATGGTACTGGCCAGTACTACGGCTAAGGCCATGGAGCAAATGGCCGGGTCAAGTGAGCAAGCAGCAGAGGCTATGGAAGTTGCTAGTCAGGCTAGGCAGATGGTGCAGGCAATGAGGACCATCGGGACTCATCCTAGCTCCAGTGCTGGTCTGAAAGATGATCTTCT
>capture_1|sediment-52|fragment_286|end_2|4979_copies|UMI_pair_ACCACGAT-ACTGTGACCACTGA--ACTAGGAG-TTCCCTCATAGACT|M|none
TTCCCTCATAGACTCAGGCACTCCTTCCGTAGAAGGCCCTCTTTTCAAACCGTATTTAAGGCGACGATAAATGCATTTGAAGAAAAGACGATCAAGAATCCACAATATCAAGTGCAAGATCCCAATGATACTTGCGGCAATAACGAGAGGATCACTTGAATCGCTGCATTTGCACTCCCATCCGTTTCTGGTAGGCCTGCAAATTTTCAAGAAGATCATCTTTCAGACCAGCACTGGAGCTAGGATGAGTCCCGATGGTCCTCATTGCCTGCACCATCTGCCTAGCCTGACT
>capture_1|sediment-52|fragment_287|end_1|2330_copies|UMI_pair_ACTAGGAG-AAAATGACCATCGT--GCGTCATT-GGGACTGTGACCAC|M|none
AAAATGACCATCGTCAACATCCACAGCACTCTGCTGTTCCTGCCGATATTCTTCCCTCATAGACTCAGGCACTCCTTCCGTAGAAGGCCCTCTTTTCAAACCGTATTTAAGGCGACGATAAATGCATTTGAAGAAAAGACGATCAAGAATCCACAATATCAAGTGCAAGATCCCAATGATACTTGCGGCAATAACGAGAGGATCACTTGAATCGCTGCATTTGCACTCCCATCCGTTTCTGGTAGGCCTGCAAATTTTCAAGAAGATCATCTTTCAGACCAGCACTGGAGCT
>capture_1|sediment-52|fragment_287|end_2|2330_copies|UMI_pair_ACTAGGAG-AAAATGACCATCGT--GCGTCATT-GGGACTGTGACCAC|M|none
GGGACTGTGACCACTGAAGTGGCGTTTGGCCTGGTGTGTGCCACATGTGAGCAGATTGCTGATTCCCAGCATCGGTCTCACAGACAAATGGTGACAACAACCAACCCGCTAATCAGGCATGAGAACAGGATGGTACTGGCCAGTACTACGGCTAAGGCCATGGAGCAAATGGCCGGGTCAAGTGAGCAAGCAGCAGAGGCTATGGAAGTTGCTAGTCAGGCTAGGCAGATGGTGCAGGCAATGAGGACCATCGGGACTCATCCTAGCTCCAGTGCTGGTCTGAAAGATGANCT
>capture_1|sediment-52|fragment_325|end_1|2363_copies|UMI_pair_GAGACGAT-ATCGTCAACATCCA--GCACAACT-GCCTGGTGTGTGCC|M|none
ATCGTCAACATCCACAGCACTCTGCTGTTCCTGCCGATATTCTTCCCTCATAGACTCAGGCACTCCTTCCGTAGAAGGCCCTCTTTTCAAACCGTATTTAAGGCGACGATAAATGCATTTGAAGAAAAGACGATCAAGAATCCACAATATCAAGTGCAAGATCCCAATGATACTTGCGGCAATAACGAGAGGATCACTTGAATCGCTGCATTTGCACTCCCATCCGTTTCTGGTAGGCCTGCAAATTTTCAAGAAGATCATCTTTCAGACCAGCACTGGAGCTAGGATGAGTC
>capture_1|sediment-52|fragment_325|end_2|2363_copies|UMI_pair_GAGACGAT-ATCGTCAACATCCA--GCACAACT-GCCTGGTGTGTGCC|M|none
GCCTGGTGTGTGCCACATGTGAGCAGATTGCTGATTCCCAGCATCGGTCTCACAGACAAATGGTGACAACAACCAACCCGCTAATCAGGCATGAGAACAGGATGGTACTGGCCAGTACTACGGCTAAGGCCATGGAGCAAATGGCCGGGTCAAGTGAGCAAGCAGCAGAGGCTATGGAAGTTGCTAGTCAGGCTAGGCAGATGGTGCAGGCAATGAGGACCATCGGGACTCATCCTAGCTCCAGTGCTGGTCTGAAAGATGATCTTCTTGAAAATTTGCAGGCCTACCAGAA
>capture_1|sediment-52|fragment_367|end_1|3030_copies|UMI_pair_AGCGTGTT-CAGCTCTATGTTGA--TTGCGAAG-GCCTGGTGTGTGCC|M|none
CAGCTCTATGTTGACAAAATGACCATCGTCAACATCCACAGCACTCTGCTGTTCCTGCCGATATTCTTCCCTCATAGACTCAGGCACTCCTTCCGTAGAAGGCCCTCTTTTCAAACCGTATTTAAGGCGACGATAAATGCATTTGAAGAAAAGACGATCAAGAATCCACAATATCAAGTGCAAGATCCCAATGATACTTGCGGCAATAACGAGAGGATCACTTGAATCGCTGCATTTGCACTCCCATCCGTTTCTGGTAGGCCTGCAAATTTTCAAGAAGATCATCTTTC
>capture_1|sediment-52|fragment_367|end_2|3030_copies|UMI_pair_AGCGTGTT-CAGCTCTATGTTGA--TTGCGAAG-GCCTGGTGTGTGCC|M|none
GCCTGGTGTGTGCCACATGTGAGCAGATTGCTGATTCCCAGCATCGGTCTCACAGACAAATGGTGACAACAAACAACCCGCTAATCAGGCATGAGAACAGGATGGTACTGGCCAGTACTACGGCTAAGGCCATGGAGCAAATGGCCGGGTCAAGTGAGCAAGCAGCAGAGGCTATGGAAGTTGCTAGTCAGGCTAGGCAGATGGTGCAGGCAATGAGGACCATCGGGACTCATCCTAGCTCCAGTGCTGGTCTGAAAGATGATCTTCTTGAAAATTTGCAGGCCTACCAGAA
>capture_1|sediment-52|fragment_380|end_1|945_copies|UMI_pair_GATGTGTG-GGACTGTGACCACT--TTCCAAGG-ATCGTCAACATCCA|M|none
GGACTGTGACCACTGAAGTGGCGTTTGGCCTGGTGTGTGCCACATGTGAGCAGATTGCTGATTCCCAGCATCGGTCTCACAGACAAATGGTGACAACAACCAACCCGCTAATCAGGCATGAGAACAGGATGGTACTGGCCAGTACTACGGCTAAGGCCATGGAGCAAATGGCCGGGTCAAGTGAGCAAGCAGCAGAGGCTATGGAAGTTGCTAGTCAGGCTAGGCAGATGGTGCAGGCAATGAGGACCATCGGGACTCATCCTAGCTCCAGTGCTGGTCTGAAAGATGATCTT
>capture_1|sediment-52|fragment_380|end_2|945_copies|UMI_pair_GATGTGTG-GGACTGTGACCACT--TTCCAAGG-ATCGTCAACATCCA|M|none
ATCGTCAACATCCACAGCACTCTGCTGTTCCTGCCGATATTCTTCCCTCATAGACTCAGGCACTCCTTCCGTAAGGCCCTCTTTTCAAACCGTATTTAAGGCGACGATAAATGCATTTGAAGAAAAGACGATCAAGAATCCACAATATCAAGTGCAAGATCCCAATGATACTTGCGGCAATAACGAGAGGATCACTTGAATCGCTGCATTTGCACTCCCATCCGTTTCTGGTAGGCCTGCAAATTTTCAAGAAGATCATCTTTCAGACCAGCACTGGAGCTAGGATGAGTCCC
>capture_1|sediment-52|fragment_447|end_1|1887_copies|UMI_pair_ACTAGGAG-GTGGCACTCAGTTA--CTGTTGAC-GTCAACATCCACAG|M|none
GTGGCACTCAGTTACTCAACTGGTGCACTTGCCAGCTGCATGGGCCTCATATACAACAGGATGGGGACTGTGACCACTGAAGTGGCGTTTGGCCTGGTGTGTGCCACATGTGAGCAGATTGCTGATTCCCAGCATCGGTCTCACAGACAAATGGTGACAACAACCAACCCGCTAATCAGGCATGAGAACAGGATGGTACTGGCCAGTACTACGGCTAAGGCCATGGAGCAAATGGCCGGGTCAAGTGAGCAAGCAGCAGAGGCTATGGAAGTTGCTAGTCAGGCTAGGCA
>capture_1|sediment-52|fragment_447|end_2|1887_copies|UMI_pair_ACTAGGAG-GTGGCACTCAGTTA--CTGTTGAC-GTCAACATCCACAG|M|none
GTCAACATCCACAGCACTCTGCTGTTCCTGCCGATATTCTTCCCTCATAGACTCAGGCACTCCTTCCGTAGAAGGCCCTCTTTTCAAACCGTATTTAAGGCGACGATAAATGCATTTGAAGAAAAGACGATCAAGAATCCACAATATCAAGTGCAAGATCCCAATGATACTTGCGGCAATAACGAGAGGATCACTTGAATCGCTGCATTTGCACTCCCATCCGTTTCTGGTAGGCCTGCAAATTTTCAAGAAGATCATCTTTCAGACCAGCACTGGAGCTAGGATGAGTCCC
>capture_1|sediment-52|fragment_497|end_1|4620_copies|UMI_pair_ACTAGGAG-GTGTGTGCCACATG--GATCGAGT-CTCCCATCCGTTTC|M|none
GTGTGTGCCACATGTGAGCAGATTGCTGATTCCCAGCATCGGTCTCACAGACAAATGGTGACAACAACCAACCCGCTAATCAGGCATGAGAACAGGATGGTACTGGCCAGTACTACGGCTAAGGCCATGGAGCAAATGGCCGGGTCAAGTGAGCAAGCAGCAGAGGCTATGGAAGTTGCTAGTCAGGCTAGGCAGATGGTGCAGGCAATGAGGACCATCGGGACTCATCCTAGCTCCAGTGCTGGTCTGAAAGATGATCTTCTTGAAAATTTGCAGGCCTACCANAAACGGA
>capture_1|sediment-52|fragment_497|end_2|4620_copies|UMI_pair_ACTAGGAG-GTGTGTGCCACATG--GATCGAGT-CTCCCATCCGTTTC|M|none
CTCCCATCCGTTTCTGGTAGGCCTGCAAATTTTCAAGAAGATCATCTTTCAGACCAGCACTGGAGCTAGGATGAGTCCCGATGGTCCTCATTGCCTGCACCATCTGCCTAGCCTGACTAGCAACTTCCATAGCCTCTGCTGCTTGCTCACTTGACCCGGCCATTTGCTCCATGGCCTTAGCCGTAGTACTGGCCAGTACCATCCTGTTCTCATGCCTGATTAGCGGGTTGGTTGTTGTCACCATTTGTCTGTGAGACCGATGCTGGGAATCAGCAATCTGCTCACATGTGGC
>capture_1|sediment-52|fragment_499|end_1|1828_copies|UMI_pair_CTGTTGAC-CAAGAATCCACAAT--GATGTGTG-CGTTTGGCCTGGTG|M|none
CAAGAATCCACAATATCAAGTGCAAGATCCCAATGATACTTGCGGCAATAACGAGAGGATCACTTGAATCGCTGCATTTGCACTCCCATCCGTTTCTGGTAGGCCTGCAAATTTTCAAGAAGATCATCTTTCAGACCAGCACTGGAGCTAGGATGAGTCCCGATGGTCCTCATTGCCTGCACCATCTGCCTAGCCTGACTAGCAACTTCCATAGCCTCTGCTGCTTGCTCACTTGACCCGGCCATTTGCTCCATGGCCTTAGCCGTAGTACTGGCCAGTACCATCCTGTTCTC
>capture_1|sediment-52|fragment_499|end_2|1828_copies|UMI_pair_CTGTTGAC-CAAGAATCCACAAT--GATGTGTG-CGTTTGGCCTGGTG|M|none
CGTTTGGCCTGGTGTGTGCCACATGTGAGCAGATTGCTGATTCCCAGCATCGGTCTCACAGACAAATGGTGACAACAACCAACCCGCTAATCAGGCATGAGAACAGGATGGTACTGGCCAGTACTACGGCTAAGGCCATGGAGCAAATGGCCGGGTCAAGTGAGCAAGCAGCAGAGGCTATGGAAGTTGCTAGTCAGGCTAGGCAGATGGTGCAGGCAATGAGGACCATCGGGACTCATCCTAGCTCCAGTGCTGGTCTGAAAGATGATCTTCTTGAAAATTTGCAGGCCTAC
>capture_1|sediment-52|fragment_539|end_1|2726_copies|UMI_pair_ACCACGAT-CGTCAACATCCACA--GATGTGTG-GTGACCACTGAAGT|M|none
CGTCAACATCCACAGCACTCTGCTGTTCCTGCCGATATTCTTCCCTCATAGACTCAGGCACTCCTTCCGTAGAAGGCCCTCTTTTCAAACCGTATTTAAGGCGACGATAAATGCATTTGAAGAAAAGACGATCAAGAATCCACAATATCAAGTGCAAGATCCCAATGATACTTGCGGCAATAACGAGAGGATCACTTGAATCGCTGCATTTGCACTCCCATCCGTTTCTGGTAGGCCTGCAAATTTTCAAGAAGATCATCTTTCAGACCAGCACTGGAGCTAGGATGAGTCCC
>capture_1|sediment-52|fragment_539|end_2|2726_copies|UMI_pair_ACCACGAT-CGTCAACATCCACA--GATGTGTG-GTGACCACTGAAGT|M|none
GTGACCACTGAAGTGGCGTTTGGCCTGGTGTGTGCCACATGTGAGCAGATTGCTGATTCCCAGCATCGGTCTCACAGACAAATGGTGACAACAACCAACCCGCTAATCAGGCATGAGAACAGGATGGTACTGGCCAGTACTACGGCTAAGGCCATGGAGCAAATGGCCGGGTCAAGTGAGCAAGCAGCAGAGGCTATGGAAGTTGCTAGTCAGGCTAGGCAGATGGTGCAGGCAATGAGGACCATCGGGACTCATCCTAGCTCCAGTGCTGGTCTGAAAGATGATCTTCTTG
>capture_1|sediment-52|fragment_549|end_1|1862_copies|UMI_pair_GAGACGAT-TGTGACCACTGAAG--GCACAACT-TGACAAAATGACCA|M|none
TGTGACCACTGAAGTGGCGTTTGGCCTGGTGTGTGCCACATGTGAGCAGATTGCTGATTCCCAGCATCGGTCTCACAGACAAATGGTGACAACAACCAACCCGCTAATCAGGCATGAGAACAGGATGGTACTGGCCAGTACTACGGCTAAGGCCATGGAGCAAATGGCCGGGTCAAGTGAGCAAGCAGCAGAGGCTATGGAAGTTGCTAGTCAGGCTAGGCAGATGGTGCAGGCAATGAGGACCATCGGGACTCATCCTAGCTCCAGTGCTGGTCTGAAAGATGATCTTCTT
>capture_1|sediment-52|fragment_549|end_2|1862_copies|UMI_pair_GAGACGAT-TGTGACCACTGAAG--GCACAACT-TGACAAAATGACCA|M|none
TGACAAAATGACCATCGTCAACATCCACAGCACTCTGCTGTTCCTGCCGATATTCTTCCCTCATAGACTCAGGCACTCCTTCCGTAGAAGGCCCTCTTTTCAAACCGTATTTAAGGCGACGATAAATGCATTTGAAGAAAAGACGATCAAGAATCCACAATATCAAGTGCAAGATCCCAATGATACTTGCGGCAATAACGAGAGGATCACTTGAATCGCTGCATTTGCACTCCCATCCGTTTCTGGTAGGCCTGCAAATTTTCAAGAAGATCATCTTTCAGACCANCACTGG
>capture_1|sediment-52|fragment_563|end_1|1472_copies|UMI_pair_AGCGTGTT-CTCTATGTTGACAA--GCACAACT-GTTGACCACTGAAG|M|none
CTCTATGTTGACAAAATGACCATCGTCAACATCCACAGCACTCTGCTGTTCCTGCCGATATTCTTCCCTCATAGACTCAGGCACTCCTTCCGTAGAAGGCCCTCTTTTCAAACCGTATTTAAGGCGACGATAAATGCATTTGAAGAAAAGACGATCAAGAATCCACAATATCAAGTGCAAGATCCCAATGATACTTGCGGCAATAACGAGAGGATCACTTGAATCGCTGCATTTGCACTCCCATCCGTTTCTGGTAGGCCTGCAAATTTTCAAGAAGATCATCTTTCAGACC
>capture_1|sediment-52|fragment_563|end_2|1472_copies|UMI_pair_AGCGTGTT-CTCTATGTTGACAA--GCACAACT-GTTGACCACTGAAG|M|none
GTTGACCACTGAAGTGGCGTTTGGCCTGGTGTGTGCCACATGTGAGCAGATTGCTGATTCCCAGCATCGGTCTCACAGACAAATGGTGACAACAACCAACCCGCTAATCAGGCATGAGAACAGGATGGTACTGGCCAGTACTACGGCTAAGGCCATGGAGCAAATGGCCGGGTCAAGTGAGCAAGCAGCAGAGGCTATGGAAGTTGCTAGTCAGGCTAGGCAGATGGTGCAGGCAATGAGGACCATCGGGACTCATCCTAGCTCCAGTGCTGGTCTGAAAGATGANCTTCTTT
>capture_1|sediment-52|fragment_696|end_1|2225_copies|UMI_pair_ACGTTCAG-CGTATTTAAGGCGA--GATCGAGT-GGGGACTGTGACCA|M|none
CGTATTTAAGGCGACGATAAATGCATTTGAAGAAAAGACGATCAAGAATCCACAATATCAAGTGCAAGATCCCAATGATACTTGCGGCAATAACGAGAGGATCACTTGAATCGCTGCATTTGCACTCCCATCCGTTTCTGGTAGGCCTGCAAATTTTCAAGAAGATCATCTTTCAGACCAGCACTGGAGCTAGGATGAGTCCCGATGGTCCTCATTGCCTGCACCATCTGCCTAGCCTGACTAGCAACTTCCATAGCCTCTGCTGCTTGCTCACTTGACCCGGCCATTTGCTC
>capture_1|sediment-52|fragment_696|end_2|2225_copies|UMI_pair_ACGTTCAG-CGTATTTAAGGCGA--GATCGAGT-GGGGACTGTGACCA|M|none
GGGGACTGTGACCACTGAAGTGGCGTTTGGCCTGGTGTGTGCCACATGTGAGCAGATTGCTGATTCCCAGCATCGGTCTCACAGACAAATGGTGACAACAACCAACCCGCTAATCAGGCATGAGAACAGGATGGTACTGGCCAGTACTACGGCTAAGGCCATGGAGCAAATGGCCGGGTCAAGTGAGCAAGCAGCAGAGGCTATGGAAGTTGCTAGTCAGGCTAGGCAGATGGTGCAGGCAATGAGGACCATCGGGACTCATCCTAGCNCCAGTGCTGGTCTGAAAGATGA
>capture_1|sediment-52|fragment_702|end_1|3028_copies|UMI_pair_ACCACGAT-CAAGAATCCACAAT--AGCGTGTT-GACTGTGACCACTG|M|none
CAAGAATCCACAATATCAAGTGCAAGATCCCAATGATACTTGCGGCAATAACGAGAGGATCACTTGAATCGCTGCATTTGCACTCCCATCCGTTTCTGGTAGGCCTGCAAATTTTCAAGAAGATCATCTTTCAGACCAGCACTGGAGCTAGGATGAGTCCCGATGGTCCTCATTGCCTGCACCATCTGCCTAGCCTGACTAGCAACTTCCATAGCCTCTGCTGCTTGCTCACTTGACCCGGCCATTTGCTCCATGGCCTTAGCCGTAGTACTGGCCAGTACCATCCTGTTCTC
>capture_1|sediment-52|fragment_702|end_2|3028_copies|UMI_pair_ACCACGAT-CAAGAATCCACAAT--AGCGTGTT-GACTGTGACCACTG|M|none
GACTGTGACCACTGAAGTGGCGTTTGGCCTGGTGTGTGCCACATGTGAGCAGATTGCTGATTCCCAGCATCGGTCTCACAGACAAATGGTGACAACAACCAACCCGCTAATCAGGCATGAGAACAGGATGGTACTGGCCAGTACTACGGCTAAGGCCATGGAGCAAATGGCCGGGTCAAGTGAGCAAGCAGCAGAGGCTATGGAAGTTGCTAGTCAGGCTAGGCAGATGGTGCAGGCAATGAGGACCATCGGGACTCATCCTAGCTCCAGTGCTGGTCTGAAAGATGANCTT
>capture_1|sediment-52|fragment_765|end_1|956_copies|UMI_pair_ACCACGAT-GGGGACTGTGACCA--AGCGTGTT-AAAATGACCATCGT|M|none
GGGGACTGTGACCACTGAAGTGGCGTTTGGCCTGGTGTGTGCCACATGTGAGCAGATTGCTGATTCCCAGCATCGGTCTCACAGACAAATGGTGACAACAACCAACCCGCTAATCAGGCATGAGAACAGGATGGTACTGGCCAGTACTACGGCTAAGGCCATGGAGCAAATGGCCGGGTCAAGTGAGCAAGCAGCAGAGGCTATGGAAGTTGCTAGTCAGGCTAGGCAGATGGTGCAGGCAATGAGGACCATCGGGACTCATCCTAGCTCCAGTGCTGGTCTGAAAGATGAT
>capture_1|sediment-52|fragment_765|end_2|956_copies|UMI_pair_ACCACGAT-GGGGACTGTGACCA--AGCGTGTT-AAAATGACCATCGT|M|none
AAAATGACCATCGTCAACATCCACAGCACTCTGCTGTTCCTGCCGATATTCTTCCCTCATAGACTCAGGCACTCCTTCCGTAGAAGGCCCTCTTTTCAAACCGTATTTAAGGCGACGATAAATGCATTTGAAGAAAAGACGATCAAGAATCCACAATATCAAGTGCAAGATCCCAATGATACTTGCGGCAATAACGAGAGGATCACTTGAATCGCTGCATTTGCACTCCCATCCGTTTCTGGTAGGCCTGCAAATTTTCAAGAAGATCATCTTTCAGACCAGCACTGGAGCT
>capture_1|sediment-52|fragment_778|end_1|820_copies|UMI_pair_GAAGGAAG-CACTGAAGTGGCGT--GATTACCG-CTCTATGTTGACAA|M|none
CACTGAAGTGGCGTTTGGCCTGGTGTGTGCCACATGTGAGCAGATTGCTGATTCCCAGCATCGGTCTCACAGACAAATGGTGACAACAACCAACCCGCTAATCAGGCATGAGAACAGGATGGTACTGGCCAGTACTACGGCTAAGGCCATGGAGCAAATGGCCGGGTCAAGTGAGCAAGCAGCAGAGGCTATGGAAGTTGCTAGTCAGGCTAGGCAGATGGTGCAGGCAATGAGGACCATCGGGACTCATCCTAGCTCCAGTGCTGGTCTGAAAGATGATCTTCTTGAAAATT
>capture_1|sediment-52|fragment_778|end_2|820_copies|UMI_pair_GAAGGAAG-CACTGAAGTGGCGT--GATTACCG-CTCTATGTTGACAA|M|none
CTCTATGTTGACAAAATGACCATCGTCAACATCCACAGCACTCTGCTGTTCCTGCCGATATTCTTCCCTCATAGACTCAGGCACTCCTTCCGTAGAAGGCCCTCTTTTCAAACCGTATTTAAGGCGACGATAAATGCATTTGAAGAAAAGACGATCAAGAATCCACAATATCAAGTGCAAGATCCCAATGATACTTGCGGCAATAACGAGAGGATCACTTGAATCGCTGCATTTGCACTCCCATCCGTTTCTGGTAGGCCTGCAAATTTTCAAGAAGATCATCTTTCANACC
>capture_1|sediment-52|fragment_779|end_1|1828_copies|UMI_pair_ACTAGGAG-CTTGAATCGCTGCA--TTCGTTGG-GCCTGGTGTGTGCC|M|none
CTTGAATCGCTGCATTTGCACTCCCATCCGTTTCTGGTAGGCCTGCAAATTTTCAAGAAGATCATCTTTCAGACCAGCACTGGAGCTAGGATGAGTCCCGATGGTCCTCATTGCCTGCACCATCTGCCTAGCCTGACTAGCAACTTCCATAGCCTCTGCTGCTTGCTCACTTGACCCGGCCATTTGCTCCATGGCCTTAGCCGTAGTACTGGCCAGTACCATCCTGTTCTCATGCCTGATTAGCGGGTTGGTTGTTGTCACCATTTGTCTGTGAGACCGATGCTGGGAATC
>capture_1|sediment-52|fragment_779|end_2|1828_copies|UMI_pair_ACTAGGAG-CTTGAATCGCTGCA--TTCGTTGG-GCCTGGTGTGTGCC|M|none
GCCTGGTGTGTGCCACATGTGAGCAGATTGCTGATTCCCAGCATCGGTCTCACAGACAAATGGTGACAACAACCAACCCGCTAATCAGGCATGAGAACAGGATGGTACTGGCCAGTACTACGGCTAAGGCCATGGAGCAAATGGCCGGGTCAAGTGAGCAAGCAGCAGAGGCTATGGAAGTTGCTAGTCAGGCTAGGCAGATGGTGCAGGCAATGAGGACCATCGGGACTCATCCTAGCTCCAGTGCTGGTCTGAAAGATGATCTTCTTGAAAATTTGCAGGCCTACCANAA
>capture_1|sediment-52|fragment_804|end_1|1688_copies|UMI_pair_ATCCAGAG-AAAATGACCATCGT--ATCCAGAG-GCCTGGTGTGTGCC|M|none
AAAATGACCATCGTCAACATCCACAGCACTCTGCTGTTCCTGCCGATATTCTTCCCTCATAGACTCAGGCACTCCTTCCGTAGAAGGCCCTCTTTTCAAACCGTATTTAAGGCGACGATAAATGCATTTGAAGAAAAGACGATCAAGAATCCACAATATCAAGTGCAAGATCCCAATGATACTTGCGGCAATAACGAGAGGATCACTTGAATCGCTGCATTTGCACTCCCATCCGTTTCTGGTAGGCCTGCAAATTTTCAAGAAGATCATCTTTCAGACCAGCACTGGANCT
>capture_1|sediment-52|fragment_804|end_2|1688_copies|UMI_pair_ATCCAGAG-AAAATGACCATCGT--ATCCAGAG-GCCTGGTGTGTGCC|M|none
GCCTGGTGTGTGCCACATGTGAGCAGATTGCTGATTCCCAGCATCGGTCTCACAGACAAATGGTGACAACAACCAACCCGCTAATCAGGCATGAGAACAGGATGGTACTGGCCAGTACTACGGCTAAGGCCATGGAGCAAATGGCCGGGTCAAGTGAGCAAGCAGCAGAGGCTATGGAAGTTGCTAGTCAGGCTAGGCAGATGGTGCAGGCAATGAGGACCATCGGGACTCATCCTAGCTCCAGTGCTGGTCTGAAAGATGATCTTCTTGAAAATTTGCAGGCCTACCAGAA
>capture_1|sediment-52|fragment_818|end_1|1352_copies|UMI_pair_CTGTTGAC-GGGGACTGTGACCA--GAGACGAT-ACAAAATGACCATC|M|none
GGGGACTGTGACCACTGAAGTGGCGTTTGGCCTGGTGTGTGCCACATGTGAGCAGATTGCTGATTCCCAGCATCGGTCTCACAGACAAATGGTGACAACAACCAACCCGCTAATCAGGCATGAGAACAGGATGGTACTGGCCAGTACTACGGCTAAGGCCATGGAGCAAATGGCCGGGTCAAGTGAGCAAGCAGCAGAGGCTATGGAAGTTGCTAGTCAGGCTAGGCAGATGGTGCAGGCAATGAGGACCATCGGGACTCATCCTAGCNCCAGTGCTGGTCTGAAAGATGA
>capture_1|sediment-52|fragment_818|end_2|1352_copies|UMI_pair_CTGTTGAC-GGGGACTGTGACCA--GAGACGAT-ACAAAATGACCATC|M|none
ACAAAATGACCATCGTCAACATCCACAGCACTCTGCTGTTCCTGCCGATATTCTTCCCTCATAGACTCAGGCACTCCTTCCGTAGAAGGCCCTCTTTTCAAACCGTATTTAAGGCGACGATAAATGCATTTGAAGAAAAGACGATCAAGAATCCACAATATCAAGTGCAAGATCCCAATGATACTTGCGGCAATAACGAGAGGATCACTTGAATCGCTGCATTTGCACTCCCATCCGTTTCTGGTAGGCCTGCAAATTTTCAAGAAGATCATCTTTCAGACCAGCACTGGAGC
>capture_1|sediment-52|fragment_858|end_1|412_copies|UMI_pair_ACGTTCAG-GGGGACTGTGACCA--GATGTGTG-CCAGCTCTATGTTG|M|none
GGGGACTGTGACCACTGAAGTGGCGTTTGGCCTGGTGTGTGCCACATGTGAGCAGATTGCTGATTCCCAGCATCGGTCTCACAGACAAATGGTGACAACAACCAACCCGCTAATCAGGCATGAGAACAGGATGGTACTGGCCAGTACTACGGCTAAGGCCATGGAGCAAATGGCCGGGTCAAGTGAGCAAGCAGCAGAGGCTATGGAAGTTGCTAGTCAGGCTAGGCAGATGGTGCAGGCAATGAGGACCATCGGGACTCATCCTAGCNCCAGTGCTGGTCTGAAAGATNA
>capture_1|sediment-52|fragment_858|end_2|412_copies|UMI_pair_ACGTTCAG-GGGGACTGTGACCA--GATGTGTG-CCAGCTCTATGTTG|M|none
CCAGCTCTATGTTGACAAAATGACCATCGTCAACATCCACAGCACTCTGCTGTTCCTGCCGATATTCTTCCCTCATAGACTCAGGCACTCCTTCCGTAGAAGGCCCTCTTTTCAAACCGTATTTAAGGCGACGATAAATGCATTTGAAGAAAAGACGATCAAGAATCCACAATATCAAGTGCAAGATCCCAATGATACTTGCGGCAATAACGAGAGGATCACTTGAATCGCTGCATTTGCACTCCCATCCGTTTCTGGTAGGCCTGCAAATTTTCAAGAAGATCATCTTTCA
>capture_1|sediment-52|fragment_909|end_1|529_copies|UMI_pair_CAATGTGG-GCCTGGTGTGTGCC--TGAAGACG-ATGTTGACAAAATG|M|none
GCCTGGTGTGTGCCACATGTGAGCAGATTGCTGATTCCCAGCATCGGTCTCACAGACAAATGGTGACAACAACCAACCCGCTAATCAGGCATGAGAACAGGATGGTACTGGCCAGTACTACGGCTAAGGCCATGGAGCAAATGGCCGGGTCAAGTGAGCAAGCAGCAGAGGCTATGGAAGTTGCTAGTCAGGCTAGGCAGATGGTGCAGGCAATGAGGACCATCGGGACTCATCCTAGCTCCAGTGCTGGTCTGAAAGATGATCTTCTTGAAAATTTGCAGGCCTACCANAA
>capture_1|sediment-52|fragment_909|end_2|529_copies|UMI_pair_CAATGTGG-GCCTGGTGTGTGCC--TGAAGACG-ATGTTGACAAAATG|M|none
ATGTTGACAAAATGACCATCGTCAACATCCACAGCACTCTGCTGTTCCTGCCGATATTCTTCCCTCATAGACTCAGGCACTCCTTCCGTAGAAGGCCCTCTTTTCAAACCGTATTTAAGGCGACGATAAATGCATTTGAAGAAAAGACGATCAAGAATCCACAATATCAAGTGCAAGATCCCAATGATACTTGCGGCAATAACGAGAGGATCACTTGAATCGCTGCATTTGCACTCCCATCCGTTTCTGGTAGGCCTGCAAATTTTCAAGAAGATCATCTTTCAGACCAGCAC
>capture_1|sediment-52|fragment_924|end_1|529_copies|UMI_pair_AAGCACTG-CCATCGTCAACATC--GAAGGAAG-TGTGACCACTGAAG|M|none
CCATCGTCAACATCCACAGCACTCTGCTGTTCCTGCCGATATTCTTCCCTCATAGACTCAGGCACTCCTTCCGTAGAAGGCCCTCTTTTCAAACCGTATTTAAGGCGACGATAAATGCATTTGAAGAAAAGACGATCAAGAATCCACAATATCAAGTGCAAGATCCCAATGATACTTGCGGCAATAACGAGAGGATCACTTGAATCGCTGCATTTGCACTCCCATCCGTTTCTGGTAGGCCTGCAAATTTTCAAGAAGATCATCTTTCAGACCAGCACTGGANCTAGGAT
>capture_1|sediment-52|fragment_924|end_2|529_copies|UMI_pair_AAGCACTG-CCATCGTCAACATC--GAAGGAAG-TGTGACCACTGAAG|M|none
TGTGACCACTGAAGTGGCGTTTGGCCTGGTGTGTGCCACATGTGAGCAGATTGCTGATTCCCAGCATCGGTCTCACAGACAAATGGTGACAACAACCAACCCGCTAATCAGGCATGAGAACAGGATGGTACTGGCCAGTACTACGGCTAAGGCCATGGAGCAAATGGCCGGGTCAAGTGAGCAAGCAGCAGAGGCTATGGAAGTTGCTAGTCAGGCTAGGCAGATGGTGCAGGCAATGAGGACCATCGGGACTCATCCTAGCTCCAGTGCTGGTCTGAAAGATGATCTTCTT
>capture_1|sediment-52|fragment_940|end_1|1808_copies|UMI_pair_CTTAGGAC-TTCCCTCATAGACT--TCGCTGTT-TGACCACTGAAGTG|M|none
TTCCCTCATAGACTCAGGCACTCCTTCCGTAGAAGGCCCTCTTTTCAAACCGTATTTAAGGCGACGATAAATGCATTTGAAGAAAAGACGATCAAGAATCCACAATATCAAGTGCAAGATCCCAATGATACTTGCGGCAATAACGAGAGGATCACTTGAATCGCTGCATTTGCACTCCCATCCGTTTCTGGTAGGCCTGCAAATTTTCAAGAAGATCATCTTTCAGACCAGCACTGGAGCTAGGATGAGTCCCGATGGTCCTCATTGCCTGCACCATCTGCCTAGCCTGACT
>capture_1|sediment-52|fragment_940|end_2|1808_copies|UMI_pair_CTTAGGAC-TTCCCTCATAGACT--TCGCTGTT-TGACCACTGAAGTG|M|none
TGACCACTGAAGTGGCGTTTGGCCTGGTGTGTGCCACATGTGAGCAGATTGCTGATTCCCAGCATCGGTCTCACAGACAAATGGTGACAACAACCAACCCGCTAATCAGGCATGAGAACAGGATGGTACTGGCCAGTACTACGGCTAAGGCCATGGAGCAAATGGCCGGGTCAAGTGAGCAAGCAGCAGAGGCTATGGAAGTTGCTAGTCAGGCTAGGCAGATGGTGCAGGCAATGAGGACCATCGGGACTCATCCTAGCNCCAGTGCTGGTCTGAAAGATGATCTTCTTGA
>capture_1|sediment-52|fragment_1069|end_1|79_copies|UMI_pair_TTGCAGAC-CTCCAGTTCTATGT--TTGCAGAC-GCTCGGTGTGTGCC|M|none
CTCCAGTTCTATGTTGACAAAATGACCATCGTCAACATCCACAGCACTCTGCTGTTCCTGCCGATATTCTTCCCTCATAGACTCAGGCACTCCTTCCGTAGAAGGCCCTCTTTTCAAACCGTATTTAAGGCGACGATAAATGCATTTGAAGAAAAGACGATCAAGAATCCACAATATCAAGTGCAAGATCCCAATGATACTTGCGGCAATAACGAGAGGATCACTTGAATCGCTGCATTTGCACTCCCATCCGTTTCTGGTAGGCCTGCAAATTTTCAAGAANATCATCTTT
>capture_1|sediment-52|fragment_1069|end_2|79_copies|UMI_pair_TTGCAGAC-CTCCAGTTCTATGT--TTGCAGAC-GCTCGGTGTGTGCC|M|none
GCTCGGTGTGTGCCACATGTGAGCAGATTGCTGATTCCCAGCATCGGTCTCACAGACAAATGGTGACAACAACCAACCCGCTAATCAGGCATGAGAACAGGATGGTACTGGCCAGTACTACGGCTAAGGCCATGGAGCAAATGGCCGGGTCAAGTGAGCAAGCAGCAGAGGCTATGGAAGTTGCTAGTCAGGCTAGGCAGATGGTACAGGCAATGAGGACCATCGGGACTCATCCTAGCTCCAGTGCTGGTCTGAAAGATGATCTTCTTGAAAATTTGCAGGCCTACCAGAA
>capture_2|sediment-36|fragment_24|end_1|1370_copies|UMI_pair_ACCACGAT-TATACAACAGGATG--ACTGAGGT-AAAATGACCATCGT|M|none
TATACAACAGGATGGGGACTGTGACCACTGAAGTGGCGTTTGGCCTGGTGTGTGCCACATGTGAGCAGATTGCTGATTCCCAGCATCGGTCTCACAGGCAAATGGTGACAACAACCAACCCGCTAATCAGGCATGAGAACAGGATGGTACTGGCCAGTACTACGGCTAAGGCCATGGAGCAAATGGCAGGGTCAAGTGAGCAAGCAGCAGAGGCTATGGAAGTTGCTAGTCAGGCTAGGCAGATGGTGCAGGCAATGAGGACCATTGGGACTCATCCTAGCNCCAGTGCTGG
>capture_2|sediment-36|fragment_24|end_2|1370_copies|UMI_pair_ACCACGAT-TATACAACAGGATG--ACTGAGGT-AAAATGACCATCGT|M|none
AAAATGACCATCGTCAACATCCACAGCACTCTGCTGTTCCTGCCGATATTCTTCCCTCATAGACTCAGGCACTCCTTCCGTAGAAGGCCCTCTTTTCAAACCGTATTTAAGGCGACGATAAATGCATTTGAAGAAAAGACGATCAAGAATCCACAATATCAAGTGCAAGATCCCAATGATACTTGCGGCAATAACGAGAGGATCACTTGAATCGCTGCATTTGCACTCCCATTCGTTTCTGGTAGGCCTGCAAATTTTCAAGAAGATCATCTTTCAGACCAGCACTGGAGCT
>capture_2|sediment-46|fragment_1|end_1|8591_copies|UMI_pair_CTGTTGAC-CTTGAAGATGTGTT--TTGCGAAG-AAAGCGTCTACCTG|M|none
CTTGAAGATGTGTTTGCAGGGAAAAACACCGATCTTGAGGCGCTCATGGAATGGCTAAAGACAAGACCAATCCTGTCACCTCTGACTAAGGGGATTTTAGGATTTGTGTTCACGCTCACCGTGCCCAGTGAGCGAGGACTGCAGGTAGACGCTTTCTTCGCAA
>capture_2|sediment-46|fragment_1|end_2|8591_copies|UMI_pair_CTGTTGAC-CTTGAAGATGTGTT--TTGCGAAG-AAAGCGTCTACCTG|M|none
AAAGCGTCTACCTGCAGTCCTCGCTCACTGGGCACGGTGAGCGTGAACACAAATCCTAAAATCCCCTTAGTCAGAGGTGACAGGATTGGTCTTGTCTTTAGCCATTCCATGAGCGCCTCAAGATCGGTGTTTTTCCCTGCAAACACATCTTCAAGGTCAACAG
>capture_2|sediment-52|fragment_29|end_1|3360_copies|UMI_pair_TTGCAGAC-GATAAATGCATTTG--TTGCGAAG-GATGGGGACTGTGA|M|none
GATAAATGCATTTGAAGAAAAGACGATCAAGAATCCACAATATCAAGTGCAAGATCCCAATGATACTTGCGGCAATAACGAGAGGATCACTTGAATCGCTGCATTTGCACTCCCATCCGTTTCTGGTAGGCCTGCAAATTTTCAAGAAGATCATCTTTCAGACCAGCACTGGAGCTAGGATGAGTCCCGATGGTCCTCATTGCCTGCACCATCTGCCTAGCCTGACTAGCAACTTCCATAGCCTCTGCTGCTTGCTCACTTGACCCGGCCATTTGCTCCATGGCCTTANCCGT
>capture_2|sediment-52|fragment_29|end_2|3360_copies|UMI_pair_TTGCAGAC-GATAAATGCATTTG--TTGCGAAG-GATGGGGACTGTGA|M|none
GATGGGGACTGTGACCACTGAAGTGGCGTTTGGCCTGGTGTGTGCCACATGTGAGCAGATTGCTGATTCCCAGCATCGGTCTCACAGACAAATGGTGACAACAACCAACCCGCTAATCAGGCATGAGAACAGGATGGTACTGGCCAGTACTACGGCTAAGGCCATGGAGCAAATGGCCGGGTCAAGTGAGCAAGCAGCAGAGGCTATGGAAGTTGCTAGTCAGGCTAGGCAGATGGTGCAGGCAATGAGGACCATCGGGACTCATCCTAGCTCCAGTGCTGGTCTGAAAGAT
>capture_2|sediment-52|fragment_47|end_1|4148_copies|UMI_pair_ACTAGGAG-CTTGAATCGCTGCA--TTCGTTGG-GCCTGGTGTGTGCC|M|none
CTTGAATCGCTGCATTTGCACTCCCATCCGTTTCTGGTAGGCCTGCAAATTTTCAAGAAGATCATCTTTCAGACCAGCACTGGAGCTAGGATGAGTCCCGATGGTCCTCATTGCCTGCACCATCTGCCTAGCCTGACTAGCAACTTCCATAGCCTCTGCTGCTTGCTCACTTGACCCGGCCATTTGCTCCATGGCCTTAGCCGTAGTACTGGCCAGTACCATCCTGTTCTCATGCCTGATTAGCGGGTTGGTTGTTGTCACCATTTGTCTGTGAGACCGATGCTGGGAATC
>capture_2|sediment-52|fragment_47|end_2|4148_copies|UMI_pair_ACTAGGAG-CTTGAATCGCTGCA--TTCGTTGG-GCCTGGTGTGTGCC|M|none
GCCTGGTGTGTGCCACATGTGAGCAGATTGCTGATTCCCAGCATCGGTCTCACAGACAAATGGTGACAACAACCAACCCGCTAATCAGGCATGAGAACAGGATGGTACTGGCCAGTACTACGGCTAAGGCCATGGAGCAAATGGCCGGGTCAAGTGAGCAAGCAGCAGAGGCTATGGAAGTTGCTAGTCAGGCTAGGCAGATGGTGCAGGCAATGAGGACCATCGGGACTCATCCTAGCTCCAGTGCTGGTCTGAAAGATGATCTTCTTGAAAATTTGCAGGCCTACCANAA
>capture_2|sediment-52|fragment_58|end_1|986_copies|UMI_pair_TTGCAGAC-CTCCAGTTCTATGT--TTGCAGAC-GCTCGGTGTGTGCC|M|none
CTCCAGTTCTATGTTGACAAAATGACCATCGTCAACATCCACAGCACTCTGCTGTTCCTGCCGATATTCTTCCCTCATAGACTCAGGCACTCCTTCCGTAGAAGGCCCTCTTTTCAAACCGTATTTAAGGCGACGATAAATGCATTTGAAGAAAAGACGATCAAGAATCCACAATATCAAGTGCAAGATCCCAATGATACTTGCGGCAATAACGAGAGGATCACTTGAATCGCTGCATTTGCACTCCCATCCGTTTCTGGTAGGCCTGCAAATTTTCAAGAAGATCATCTTT
>capture_2|sediment-52|fragment_58|end_2|986_copies|UMI_pair_TTGCAGAC-CTCCAGTTCTATGT--TTGCAGAC-GCTCGGTGTGTGCC|M|none
GCTCGGTGTGTGCCACATGTGAGCAGATTGCTGATTCCCAGCATCGGTCTCACAGACAAATGGTGACAACAACCAACCCGCTAATCAGGCATGAGAACAGGATGGTACTGGCCAGTACTACGGCTAAGGCCATGGAGCAAATGGCCGGGTCAAGTGAGCAAGCAGCAGAGGCTATGGAAGTTGCTAGTCAGGCTAGGCAGATGGTACAGGCAATGAGGACCATCGGGACTCATCCTAGCTCCAGTGCTGGTCTGAAAGATGATCTTCTTGAAAATTTGCAGGCCTACCANAA
>capture_2|sediment-52|fragment_186|end_1|5474_copies|UMI_pair_GAAGGAAG-GGCCTGGTGTGTGC--TTGCAGAC-CCCGATGGTCCTCA|M|none
GGCCTGGTGTGTGCCACATGTGAGCAGATTGCTGATTCCCAGCATCGGTCTCACAGACAAATGGTGACAACAACCAACCCGCTAATCAGGCATGAGAACAGGATGGTACTGGCCAGTACTACGGCTAAGGCCATGGAGCAAATGGCCGGGTCAAGTGAGCAAGCAGCAGAGGCTATGGAAGTTGCTAGTCAGGCTAGGCAGATGGTGCAGGCAATGAGGACCATCGGGGTCTGCAA
>capture_2|sediment-52|fragment_186|end_2|5474_copies|UMI_pair_GAAGGAAG-GGCCTGGTGTGTGC--TTGCAGAC-CCCGATGGTCCTCA|M|none
CCCGATGGTCCTCATTGCCTGCACCATCTGCCTAGCCTGACTAGCAACTTCCATAGCCTCTGCTGCTTGCTCACTTGACCCGGCCATTTGCTCCATGGCCTTAGCCGTAGTACTGGCCAGTACCATCCTGTTCTCATGCCTGATTAGCGGGTTGGTTGTTGTCACCATTTGTCTGTGAGACCGATGCTGGGAATCAGCAATCTGCTCACATGTGGCACACACCAGGCCCTTCCTTC
>capture_2|sediment-52|fragment_250|end_1|4564_copies|UMI_pair_ACCACGAT-CGTCAACATCCACA--GATGTGTG-GTGACCACTGAAGT|M|none
CGTCAACATCCACAGCACTCTGCTGTTCCTGCCGATATTCTTCCCTCATAGACTCAGGCACTCCTTCCGTAGAAGGCCCTCTTTTCAAACCGTATTTAAGGCGACGATAAATGCATTTGAAGAAAAGACGATCAAGAATCCACAATATCAAGTGCAAGATCCCAATGATACTTGCGGCAATAACGAGAGGATCACTTGAATCGCTGCATTTGCACTCCCATCCGTTTCTGGTAGGCCTGCAAATTTTCAAGAAGATCATCTTTCAGACCAGCACTGGAGCTAGGATGAGTCCC
>capture_2|sediment-52|fragment_250|end_2|4564_copies|UMI_pair_ACCACGAT-CGTCAACATCCACA--GATGTGTG-GTGACCACTGAAGT|M|none
GTGACCACTGAAGTGGCGTTTGGCCTGGTGTGTGCCACATGTGAGCAGATTGCTGATTCCCAGCATCGGTCTCACAGACAAATGGTGACAACAACCAACCCGCTAATCAGGCATGAGAACAGGATGGTACTGGCCAGTACTACGGCTAAGGCCATGGAGCAAATGGCCGGGTCAAGTGAGCAAGCAGCAGAGGCTATGGAAGTTGCTAGTCAGGCTAGGCAGATGGTGCAGGCAATGAGGACCATCGGGACTCATCCTAGCTCCAGTGCTGGTCTGAAAGATGATCTTCTTG
>capture_2|sediment-52|fragment_269|end_1|3677_copies|UMI_pair_GAGACGAT-ATCGTCAACATCCA--GCACAACT-GCCTGGTGTGTGCC|M|none
ATCGTCAACATCCACAGCACTCTGCTGTTCCTGCCGATATTCTTCCCTCATAGACTCAGGCACTCCTTCCGTAGAAGGCCCTCTTTTCAAACCGTATTTAAGGCGACGATAAATGCATTTGAAGAAAAGACGATCAAGAATCCACAATATCAAGTGCAAGATCCCAATGATACTTGCGGCAATAACGAGAGGATCACTTGAATCGCTGCATTTGCACTCCCATCCGTTTCTGGTAGGCCTGCAAATTTTCAAGAAGATCATCTTTCAGACCAGCACTGGAGCTAGGATGAGTC
>capture_2|sediment-52|fragment_269|end_2|3677_copies|UMI_pair_GAGACGAT-ATCGTCAACATCCA--GCACAACT-GCCTGGTGTGTGCC|M|none
GCCTGGTGTGTGCCACATGTGAGCAGATTGCTGATTCCCAGCATCGGTCTCACAGACAAATGGTGACAACAACCAACCCGCTAATCAGGCATGAGAACAGGATGGTACTGGCCAGTACTACGGCTAAGGCCATGGAGCAAATGGCCGGGTCAAGTGAGCAAGCAGCAGAGGCTATGGAAGTTGCTAGTCAGGCTAGGCAGATGGTGCAGGCAATGAGGACCATCGGGACTCATCCTAGCTCCAGTGCTGGTCTGAAAGATGATCTTCTTGAAAATTTGCAGGCCTACCAGAA
>capture_2|sediment-52|fragment_297|end_1|1534_copies|UMI_pair_ACGTTCAG-CGTATTTAAGGCGA--GATCGAGT-GGGGACTGTGACCA|M|none
CGTATTTAAGGCGACGATAAATGCATTTGAAGAAAAGACGATCAAGAATCCACAATATCAAGTGCAAGATCCCAATGATACTTGCGGCAATAACGAGAGGATCACTTGAATCGCTGCATTTGCACTCCCATCCGTTTCTGGTAGGCCTGCAAATTTTCAAGAAGATCATCTTTCAGACCAGCACTGGAGCTAGGATGAGTCCCGATGGTCCTCATTGCCTGCACCATCTGCCTAGCCTGACTAGCAACTTCCATAGCCTCTGCTGCTTGCTCACTTGACCCGGCCATTTGCTC
>capture_2|sediment-52|fragment_297|end_2|1534_copies|UMI_pair_ACGTTCAG-CGTATTTAAGGCGA--GATCGAGT-GGGGACTGTGACCA|M|none
GGGGACTGTGACCACTGAAGTGGCGTTTGGCCTGGTGTGTGCCACATGTGAGCAGATTGCTGATTCCCAGCATCGGTCTCACAGACAAATGGTGACAACAACCAACCCGCTAATCAGGCATGAGAACAGGATGGTACTGGCCAGTACTACGGCTAAGGCCATGGAGCAAATGGCCGGGTCAAGTGAGCAAGCAGCAGAGGCTATGGAAGTTGCTAGTCAGGCTAGGCAGATGGTGCAGGCAATGAGGACCATCGGGACTCATCCTAGCTCCAGTGCTGGTCTGAAAGATGA
>capture_2|sediment-52|fragment_330|end_1|2557_copies|UMI_pair_CAATGTGG-GCCTGGTGTGTGCC--TGAAGACG-ATGTTGACAAAATG|M|none
GCCTGGTGTGTGCCACATGTGAGCAGATTGCTGATTCCCAGCATCGGTCTCACAGACAAATGGTGACAACAACCAACCCGCTAATCAGGCATGAGAACAGGATGGTACTGGCCAGTACTACGGCTAAGGCCATGGAGCAAATGGCCGGGTCAAGTGAGCAAGCAGCAGAGGCTATGGAAGTTGCTAGTCAGGCTAGGCAGATGGTGCAGGCAATGAGGACCATCGGGACTCATCCTAGCTCCAGTGCTGGTCTGAAAGATGATCTTCTTGAAAATTTGCAGGCCTACCAGAA
>capture_2|sediment-52|fragment_330|end_2|2557_copies|UMI_pair_CAATGTGG-GCCTGGTGTGTGCC--TGAAGACG-ATGTTGACAAAATG|M|none
ATGTTGACAAAATGACCATCGTCAACATCCACAGCACTCTGCTGTTCCTGCCGATATTCTTCCCTCATAGACTCAGGCACTCCTTCCGTAGAAGGCCCTCTTTTCAAACCGTATTTAAGGCGACGATAAATGCATTTGAAGAAAAGACGATCAAGAATCCACAATATCAAGTGCAAGATCCCAATGATACTTGCGGCAATAACGAGAGGATCACTTGAATCGCTGCATTTGCACTCCCATCCGTTTCTGGTAGGCCTGCAAATTTTCAAGAAGATCATCTTTCAGACCANCAC
>capture_2|sediment-52|fragment_455|end_1|1222_copies|UMI_pair_ACCACGAT-ACTGTGACCACTGA--ACTAGGAG-TTCCCTCATAGACT|M|none
ACTGTGACCACTGAAGTGGCGTTTGGCCTGGTGTGTGCCACATGTGAGCAGATTGCTGATTCCCAGCATCGGTCTCACAGACAAATGGTGACAACAACCAACCCGCTAATCAGGCATGAGAACAGGATGGTACTGGCCAGTACTACGGCTAAGGCCATGGAGCAAATGGCCGGGTCAAGTGAGCAAGCAGCAGAGGCTATGGAAGTTGCTAGTCAGGCTAGGCAGATGGTGCAGGCAATGAGGACCATCGGGACTCATCCTAGCTCCAGTGCTGGTCTGAAAGATGATCTTCT
>capture_2|sediment-52|fragment_455|end_2|1222_copies|UMI_pair_ACCACGAT-ACTGTGACCACTGA--ACTAGGAG-TTCCCTCATAGACT|M|none
TTCCCTCATAGACTCAGGCACTCCTTCCGTAGAAGGCCCTCTTTTCAAACCGTATTTAAGGCGACGATAAATGCATTTGAAGAAAAGACGATCAAGAATCCACAATATCAAGTGCAAGATCCCAATGATACTTGCGGCAATAACGAGAGGATCACTTGAATCGCTGCATTTGCACTCCCATCCGTTTCTGGTAGGCCTGCAAATTTTCAAGAAGATCATCTTTCAGACCAGCACTGGAGCTAGGATGAGTCCCGATGGTCCTCATTGCCTGCACCATCTGCCTAGCCTGACT
>capture_2|sediment-52|fragment_472|end_1|1335_copies|UMI_pair_ATCCAGAG-GGACTGTGACCACT--GTTACGCA-CTCAGGCACTCCTT|M|none
GGACTGTGACCACTGAAGTGGCGTTTGGCCTGGTGTGTGCCACATGTGAGCAGATTGCTGATTCCCAGCATCGGTCTCACAGACAAATGGTGACAACAACCAACCCGCTAATCAGGCATGAGAACAGGATGGTACTGGCCAGTACTACGGCTAAGGCCATGGAGCAAATGGCCGGGTCAAGTGAGCAAGCAGCAGAGGCTATGGAAGTTGCTAGTCAGGCTAGGCAGATGGTGCAGGCAATGAGGACCATCGGGACTCATCCTAGCNCCAGTGCTGGTCTGAAAGATGANCTT
>capture_2|sediment-52|fragment_472|end_2|1335_copies|UMI_pair_ATCCAGAG-GGACTGTGACCACT--GTTACGCA-CTCAGGCACTCCTT|M|none
CTCAGGCACTCCTTCCGTAGAAGGCCCTCTTTTCAAACCGTATTTAAGGCGACGATAAATGCATTTGAAGAAAAGACGATCAAGAATCCACAATATCAAGTGCAAGATCCCAATGATACTTGCGGCAATAACGAGAGGATCACTTGAATCGCTGCATTTGCACTCCCATCCGTTTCTGGTAGGCCTGCAAATTTTCAAGAAGATCATCTTTCAGACCAGCACTGGAGCTAGGATGAGTCCCGATGGTCCTCATTGCCTGCACCATCTGCCTAGCCTGACTAGCAACTTCCAT
>capture_2|sediment-52|fragment_493|end_1|2538_copies|UMI_pair_ACTAGGAG-GCCTGGTGTGTGCC--CGCATGAT-GTCAACATCCACAG|M|none
GCCTGGTGTGTGCCACATGTGAGCAGATTGCTGATTCCCAGCATCGGTCTCACAGACAAATGGTGACAACAACCAACCCGCTAATCAGGCATGAGAACAGGATGGTACTGGCCAGTACTACGGCTAAGGCCATGGAGCAAATGGCCGGGTCAAGTGAGCAAGCAGCAGAGGCTATGGAAGTTGCTAGTCAGGCTAGGCAGATGGTGCAGGCAATGAGGACCATCGGGACTCATCCTAGCTCCAGTGCTGGTCTGAAAGATGATCTTCTTGAAAATTTGCAGGCCTACCAGAA
>capture_2|sediment-52|fragment_493|end_2|2538_copies|UMI_pair_ACTAGGAG-GCCTGGTGTGTGCC--CGCATGAT-GTCAACATCCACAG|M|none
GTCAACATCCACAGCACTCTGCTGTTCCTGCCGATATTCTTCCCTCATAGACTCAGGCACTCCTTCCGTAGAAGGCCCTCTTTTCAAACCGTATTTAAGGCGACGATAAATGCATTTGAAGAAAAGACGATCAAGAATCCACAATATCAAGTGCAAGATCCCAATGATACTTGCGGCAATAACGAGAGGATCACTTGAATCGCTGCATTTGCACTCCCATCCGTTTCTGGTAGGCCTGCAAATTTTCAAGAAGATCATCTTTCAGACCAGCACTGGAGCTAGGATGAGTCCC
>capture_2|sediment-52|fragment_589|end_1|2664_copies|UMI_pair_ACCACGAT-GGGGACTGTGACCA--AGCGTGTT-AAAATGACCATCGT|M|none
GGGGACTGTGACCACTGAAGTGGCGTTTGGCCTGGTGTGTGCCACATGTGAGCAGATTGCTGATTCCCAGCATCGGTCTCACAGACAAATGGTGACAACAACCAACCCGCTAATCAGGCATGAGAACAGGATGGTACTGGCCAGTACTACGGCTAAGGCCATGGAGCAAATGGCCGGGTCAAGTGAGCAAGCAGCAGAGGCTATGGAAGTTGCTAGTCAGGCTAGGCAGATGGTGCAGGCAATGAGGACCATCGGGACTCATCCTAGCTCCAGTGCTGGTCTGAAAGATGAT
>capture_2|sediment-52|fragment_589|end_2|2664_copies|UMI_pair_ACCACGAT-GGGGACTGTGACCA--AGCGTGTT-AAAATGACCATCGT|M|none
AAAATGACCATCGTCAACATCCACAGCACTCTGCTGTTCCTGCCGATATTCTTCCCTCATAGACTCAGGCACTCCTTCCGTAGAAGGCCCTCTTTTCAAACCGTATTTAAGGCGACGATAAATGCATTTGAAGAAAAGACGATCAAGAATCCACAATATCAAGTGCAAGATCCCAATGATACTTGCGGCAATAACGAGAGGATCACTTGAATNGCTGCATTTGCACTCCCATCCGTTTCTGGTAGGCCTGCAAATTTTCAAGAAGATCATCTTTCAGACCAGCACTGGAGCT
>capture_2|sediment-52|fragment_604|end_1|2327_copies|UMI_pair_ACCACGAT-CAAGAATCCACAAT--AGCGTGTT-GACTGTGACCACTG|M|none
CAAGAATCCACAATATCAAGTGCAAGATCCCAATGATACTTGCGGCAATAACGAGAGGATCACTTGAATCGCTGCATTTGCACTCCCATCCGTTTCTGGTAGGCCTGCAAATTTTCAAGAAGATCATCTTTCAGACCAGCACTGGAGCTAGGATGAGTCCCGATGGTCCTCATTGCCTGCACCATCTGCCTAGCCTGACTAGCAACTTCCATAGCCTCTGCTGCTTGCTCACTTGACCCGGCCATTTGCTCCATGGCCTTAGCCGTAGTACTGGCCAGTACCATCCTGTTCTC
>capture_2|sediment-52|fragment_604|end_2|2327_copies|UMI_pair_ACCACGAT-CAAGAATCCACAAT--AGCGTGTT-GACTGTGACCACTG|M|none
GACTGTGACCACTGAAGTGGCGTTTGGCCTGGTGTGTGCCACATGTGAGCAGATTGCTGATTCCCAGCATCGGTCTCACAGACAAATGGTGACAACAACCAACCCGCTAATCAGGCATGAGAACAGGATGGTACTGGCCAGTACTACGGCTAAGGCCATGGAGCAAATGGCCGGGTCAAGTGAGCAAGCAGCAGAGGCTATGGAAGTTGCTAGTCAGGCTAGGCAGATGGTGCAGGCAATGAGGACCATCGGGACTCATCCTAGCTCCAGTGCTGGTCTGAAAGATGANCTT
>capture_2|sediment-52|fragment_670|end_1|2281_copies|UMI_pair_AGCGTGTT-GGATGAGTCCCGAT--ATCCAGAG-GGCAAAAGAGGTGG|M|none
GGATGAGTCCCGATGGTCCTCATTGCCTGCACCATCTGCCTAGCCTGACTAGCAACTTCCATAGCCTCTGCTGCTTGCTCACTTGACCCGGCCATTTGCTCCATGGCCTTAGCCGTAGTACTGGCCAGTACCATCCTGTTCTCATGCCTGATTAGCGGGTTGGTTGTTGTCACCATTTGTCTGTGAGACCGATGCTGGGAATCAGCAATCTGCTCACATGTGGCACACACCAGGCCAAACGCCACTTCAGTGGTCACAGTCCCCATCCTGTTGTATATGAGGCCCATGCANCC
>capture_2|sediment-52|fragment_670|end_2|2281_copies|UMI_pair_AGCGTGTT-GGATGAGTCCCGAT--ATCCAGAG-GGCAAAAGAGGTGG|M|none
GGCAAAAGAGGTGGCACTCAGTTACTCAACTGGTGCACTTGCCAGCTGCATGGGCCTCATATACAACAGGATGGGGACTGTGACCACTGAAGTGGCGTTTGGCCTGGTGTGTGCCACATGTGAGCAGATTGCTGATTCCCAGCATCGGTCTCACAGACAAATGGTGACAACAACCAACCCGCTAATCAGGCATGAGAACAGGATGGTACTGGCCAGTACTACGGCTAAGGCCATGGAGCAAATGGCCGGGTCAAGTGAGCAAGCAGCAGAGGCTATGGAAGTTGCTAGTCAGG
>capture_2|sediment-52|fragment_718|end_1|1571_copies|UMI_pair_ACTAGGAG-GTGTGTGCCACATG--GATCGAGT-CTCCCATCCGTTTC|M|none
GTGTGTGCCACATGTGAGCAGATTGCTGATTCCCAGCATCGGTCTCACAGACAAATGGTGACAACAACCAACCCGCTAATCAGGCATGAGAACAGGATGGTACTGGCCAGTACTACGGCTAAGGCCATGGAGCAAATGGCCGGGTCAAGTGAGCAAGCAGCAGAGGCTATGGAAGTTGCTAGTCAGGCTAGGCAGATGGTGCAGGCAATGAGGACCATCGGGACTCATCCTAGCTCCAGTGCTGGTCTGAAAGATGATCTTCTTGAAAATTTGCAGGCCTACCAGAAACGGA
>capture_2|sediment-52|fragment_718|end_2|1571_copies|UMI_pair_ACTAGGAG-GTGTGTGCCACATG--GATCGAGT-CTCCCATCCGTTTC|M|none
CTCCCATCCGTTTCTGGTAGGCCTGCAAATTTTCAAGAAGATCATCTTTCAGACCAGCACTGGAGCTAGGATGAGTCCCGATGGTCCTCATTGCCTGCACCATCTGCCTAGCCTGACTAGCAACTTCCATAGCCTCTGCTGCTTGCTCACTTGACCCGGCCATTTGCTCCATGGCCTTAGCCGTAGTACTGGCCAGTACCATCCTGTTCTCATGCCTGATTAGCGGGTTGGTTGTTGTCACCATTTGTCTGTGAGACCGATGCTGGGAATCAGCAATCTGCTCACATGTGGC
>capture_2|sediment-52|fragment_753|end_1|1079_copies|UMI_pair_CTGTTGAC-GGGGACTGTGACCA--GAGACGAT-ACAAAATGACCATC|M|none
GGGGACTGTGACCACTGAAGTGGCGTTTGGCCTGGTGTGTGCCACATGTGAGCAGATTGCTGATTCCCAGCATCGGTCTCACAGACAAATGGTGACAACAACCAACCCGCTAATCAGGCATGAGAACAGGATGGTACTGGCCAGTACTACGGCTAAGGCCATGGAGCAAATGGCCGGGTCAAGTGAGCAAGCAGCAGAGGCTATGGAAGTTGCTAGTCAGGCTAGGCAGATGGTGCAGGCAATGAGGACCATCGGGACTCATCCTAGCTCCAGTGCTGGTCTGAAAGATGA
>capture_2|sediment-52|fragment_753|end_2|1079_copies|UMI_pair_CTGTTGAC-GGGGACTGTGACCA--GAGACGAT-ACAAAATGACCATC|M|none
ACAAAATGACCATCGTCAACATCCACAGCACTCTGCTGTTCCTGCCGATATTCTTCCCTCATAGACTCAGGCACTCCTTCCGTAGAAGGCCCTCTTTTCAAACCGTATTTAAGGCGACGATAAATGCATTTGAAGAAAAGACGATCAAGAATCCACAATATCAAGTGCAAGATCCCAATGATACTTGCGGCAATAACGAGAGGATCACTTGAATCGCTGCATTTGCACTCCCATCCGTTTCTGGTAGGCCTGCAAATTTTCAAGAAGATCATCTTTCAGACCAGCACTGGAGC
>capture_2|sediment-52|fragment_767|end_1|471_copies|UMI_pair_GAAGGAAG-CACTGAAGTGGCGT--GATTACCG-CTCTATGTTGACAA|M|none
CACTGAAGTGGCGTTTGGCCTGGTGTGTGCCACATGTGAGCAGATTGCTGATTCCCAGCATCGGTCTCACAGACAAATGGTGACAACAACCAACCCGCTAATCAGGCATGAGAACAGGATGGTACTGGCCAGTACTACGGCTAAGGCCATGGAGCAAATGGCCGGGTCAAGTGAGCAAGCAGCAGAGGCTATGGAAGTTGCTAGTCAGGCTAGGCAGATGGTGCAGGCAATGAGGACCATCGGGACTCATCCTAGCTCCAGTGCTGGTCTGAAAGATGATCTTCTTGAAAATT
>capture_2|sediment-52|fragment_767|end_2|471_copies|UMI_pair_GAAGGAAG-CACTGAAGTGGCGT--GATTACCG-CTCTATGTTGACAA|M|none
CTCTATGTTGACAAAATGACCATCGTCAACATCCACAGCACTCTGCTGTTCCTGCCGATATTCTTCCCTCATAGACTCAGGCACTCCTTCCGTAGAAGGCCCTCTTTTCAAACCGTATTTAAGGCGACGATAAATGCATTTGAAGAAAAGACGATCAAGAATCCACAATATCAAGTGCAAGATCCCAATGATACTTGCGGCAATAACGAGAGGATCACTTGAATCGCTGCATTTGCACTCCCATCCGTTTCTGGTAGGCCTGCAAATTTTCAAGAAGATCATCTTTCAGACC
>capture_2|sediment-52|fragment_809|end_1|673_copies|UMI_pair_ATCCAGAG-AAAATGACCATCGT--ATCCAGAG-GCCTGGTGTGTGCC|M|none
AAAATGACCATCGTCAACATCCACAGCACTCTGCTGTTCCTGCCGATATTCTTCCCTCATAGACTCAGGCACTCCTTCCGTAGAAGGCCCTCTTTTCAAACCGTATTTAAGGCGACGATAAATGCATTTGAAGAAAAGACGATCAAGAATCCACAATATCAAGTGCAAGATCCCAATGATACTTGCGGCAATAACGAGAGGATCACTTGAATCGCTGCATTTGCACTCCCATCCGTTTCTGGTAGGCCTGCAAATTTTCAAGAAGATCATCTTTCAGACCAGCACTGGANC
>capture_2|sediment-52|fragment_809|end_2|673_copies|UMI_pair_ATCCAGAG-AAAATGACCATCGT--ATCCAGAG-GCCTGGTGTGTGCC|M|none
GCCTGGTGTGTGCCACATGTGAGCAGATTGCTGATTCCCAGCATCGGTCTCACAGACAAATGGTGACAACAACCAACCCGCTAATCAGGCATGAGAACAGGATGGTACTGGCCAGTACTACGGCTAAGGCCATGGAGCAAATGGCCGGGTCAAGTGAGCAAGCAGCAGAGGCTATGGAAGTTGCTAGTCAGGCTAGGCAGATGGTGCAGGCAATGAGGACCATCGGGACTCATCCTAGCTCCAGTGCTGGTCTGAAAGATGATCTTCTTGAAAATTTGCAGGCCTACCAGAA
>capture_2|sediment-52|fragment_833|end_1|1408_copies|UMI_pair_ACTAGGAG-AAAATGACCATCGT--GCGTCATT-GGGACTGTGACCAC|M|none
AAAATGACCATCGTCAACATCCACAGCACTCTGCTGTTCCTGCCGATATTCTTCCCTCATAGACTCAGGCACTCCTTCCGTAGAAGGCCCTCTTTTCAAACCGTATTTAAGGCGACGATAAATGCATTTGAAGAAAAGACGATCAAGAATCCACAATATCAAGTGCAAGATCCCAATGATACTTGCGGCAATAACGAGAGGATCACTTGAATCGCTGCATTTGCACTCCCATCCGTTTCTGGTAGGCCTGCAAATTTTCAAGAAGATCATCTTTCAGACCAGCACTGGAGCT
>capture_2|sediment-52|fragment_833|end_2|1408_copies|UMI_pair_ACTAGGAG-AAAATGACCATCGT--GCGTCATT-GGGACTGTGACCAC|M|none
GGGACTGTGACCACTGAAGTGGCGTTTGGCCTGGTGTGTGCCACATGTGAGCAGATTGCTGATTCCCAGCATCGGTCTCACAGACAAATGGTGACAACAACCAACCCGCTAATCAGGCATGAGAACAGGATGGTACTGGCCAGTACTACGGCTAAGGCCATGGAGCAAATGGCCGGGTCAAGTGAGCAAGCAGCAGAGGCTATGGAAGTTGCTAGTCAGGCTAGGCAGATGGTGCAGGCAATGAGGACCATCGGGACTCATCCTAGCTCCAGTGCTGGTCTGAAAGATGATCT
>capture_2|sediment-52|fragment_915|end_1|398_copies|UMI_pair_ACTAGGAG-GTGGCACTCAGTTA--CTGTTGAC-GTCAACATCCACAG|M|none
GTGGCACTCAGTTACTCAACTGGTGCACTTGCCAGCTGCATGGGCCTCATATACAACAGGATGGGGACTGTGACCACTGAAGTGGCGTTTGGCCTGGTGTGTGCCACATGTGAGCAGATTGCTGATTCCCAGCATCGGTCTCACAGACAAATGGTGACAACAACCAACCCGCTAATCAGGCATGAGAACAGGATGGTACTGGCCAGTACTACGGCTAAGGCCATGGAGCAAATGGCCGGGTCAAGTGAGCAAGCAGCAGAGGCTATGGAAGTTGCTAGTCAGGCTAGGCAGA
>capture_2|sediment-52|fragment_915|end_2|398_copies|UMI_pair_ACTAGGAG-GTGGCACTCAGTTA--CTGTTGAC-GTCAACATCCACAG|M|none
GTCAACATCCACAGCACTCTGCTGTTCCTGCCGATATTCTTCCCTCATAGACTCAGGCACTCCTTCCGTAGAAGGCCCTCTTTTCAAACCGTATTTAAGGCGACGATAAATGCATTTGAAGAAAAGACGATCAAGAATCCACAATATCAAGTGCAAGATCCCAATGATACTTGCGGCAATAACGAGAGGATCACTTGAATCGCTGCATTTGCACTCCCATCCGTTTCTGGTAGGCCTGCAAATTTTCAAGAAGATCATCTTTCAGACCAGCACTGGANCTAGGATGAGTCCCC
>capture_2|sediment-52|fragment_931|end_1|642_copies|UMI_pair_GAGACGAT-TGTGACCACTGAAG--GCACAACT-TGACAAAATGACCA|M|none
TGTGACCACTGAAGTGGCGTTTGGCCTGGTGTGTGCCACATGTGAGCAGATTGCTGATTCCCAGCATCGGTCTCACAGACAAATGGTGACAACAACCAACCCGCTAATCAGGCATGAGAACAGGATGGTACTGGCCAGTACTACGGCTAAGGCCATGGAGCAAATGGCCGGGTCAAGTGAGCAAGCAGCAGAGGCTATGGAAGTTGCTAGTCAGGCTAGGCAGATGGTGCAGGCAATGAGGACCATCGGGACTCATCCTAGCTCCAGTGCTGGTCTGAAAGATGATCTTCTT
>capture_2|sediment-52|fragment_931|end_2|642_copies|UMI_pair_GAGACGAT-TGTGACCACTGAAG--GCACAACT-TGACAAAATGACCA|M|none
TGACAAAATGACCATCGTCAACATCCACAGCACTCTGCTGTTCCTGCCGATATTCTTCCCTCATAGACTCAGGCACTCCTTCCGTAGAAGGCCCTCTTTTCAAACCGTATTTAAGGCGACGATAAATGCATTTGAAGAAAAGACGATCAAGAATCCACAATATCAAGTGCAAGATCCCAATGATACTTGCGGCAATAACGAGAGGATCACTTGAATCGCTGCATTTGCACTCCCATCCGTTTCTGGTAGGCCTGCAAATTTTCAAGAAGATCATCTTTCAGACCANCACTGG
>capture_2|sediment-52|fragment_933|end_1|646_copies|UMI_pair_CTGTTGAC-CAAGAATCCACAAT--GATGTGTG-CGTTTGGCCTGGTG|M|none
CAAGAATCCACAATATCAAGTGCAAGATCCCAATGATACTTGCGGCAATAACGAGAGGATCACTTGAATCGCTGCATTTGCACTCCCATCCGTTTCTGGTAGGCCTGCAAATTTTCAAGAAGATCATCTTTCAGACCAGCACTGGAGCTAGGATGAGTCCCGATGGTCCTCATTGCCTGCACCATCTGCCTAGCCTGACTAGCAACTTCCATAGCCTCTGCTGCTTGCTCACTTGACCCGGCCATTTGCTCCATGGCCTTAGCCGTAGTACTGGCCAGTACCATCCTGTTCTC
>capture_2|sediment-52|fragment_933|end_2|646_copies|UMI_pair_CTGTTGAC-CAAGAATCCACAAT--GATGTGTG-CGTTTGGCCTGGTG|M|none
CGTTTGGCCTGGTGTGTGCCACATGTGAGCAGATTGCTGATTCCCAGCATCGGTCTCACAGACAAATGGTGACAACAACCAACCCGCTAATCAGGCATGAGAACAGGATGGTACTGGCCAGTACTACGGCTAAGGCCATGGAGCAAATGGCCGGGTCAAGTGAGCAAGCAGCAGAGGCTATGGAAGTTGCTAGTCAGGCTAGGCAGATGGTGCAGGCAATGAGGACCATCGGGACTCATCCTAGCTCCAGTGCTGGTCTGAAAGATGATCTTCTTGAAAATTTGCAGGCCTAC
>capture_2|sediment-52|fragment_1014|end_1|366_copies|UMI_pair_AGCGTGTT-CTCTATGTTGACAA--GCACAACT-GTTGACCACTGAAG|M|none
CTCTATGTTGACAAAATGACCATCGTCAACATCCACAGCACTCTGCTGTTCCTGCCGATATTCTTCCCTCATAGACTCAGGCACTCCTTCCGTAGAAGGCCCTCTTTTCAAACCGTATTTAAGGCGACGATAAATGCATTTGAAGAAAAGACGATCAAGAATCCACAATATCAAGTGCAAGATCCCAATGATACTTGCGGCAATAACGAGAGGATCACTTGAATCGCTGCATTTGCACTCCCATCCGTTTCTGGTAGGCCTGCAAATTTTCAAGAAGATCATCTTTCAGACC
>capture_2|sediment-52|fragment_1014|end_2|366_copies|UMI_pair_AGCGTGTT-CTCTATGTTGACAA--GCACAACT-GTTGACCACTGAAG|M|none
GTTGACCACTGAAGTGGCGTTTGGCCTGGTGTGTGCCACATGTGAGCAGATTGCTGATTCCCAGCATCGGTCTCACAGACAAATGGTGACAACAACCAACCCGCTAATCAGGCATGAGAACAGGATGGTACTGGCCAGTACTACGGCTAAGGCCATGGAGCAAATGGCCGGGTCAAGTGAGCAAGCAGCAGAGGCTATGGAAGTTGCTAGTCAGGCTAGGCAGATGGTGCAGGCAATGAGGACCATCGGGACTCATCCTAGCTCCAGTGCTGGTCTGAAAGATGATCTTCTTT
>capture_2|sediment-52|fragment_1040|end_1|267_copies|UMI_pair_ACGTTCAG-GGGGACTGTGACCA--GATGTGTG-CCAGCTCTATGTTG|M|none
GGGGACTGTGACCACTGAAGTGGCGTTTGGCCTGGTGTGTGCCACATGTGAGCAGATTGCTGATTCCCAGCATCGGTCTCACAGACAAATGGTGACAACAACCAACCCGCTAATCAGGCATGAGAACAGGATGGTACTGGCCAGTACTACGGCTAAGGCCATGGAGCAAATGGCCGGGTCAAGTGAGCAAGCAGCAGAGGCTATGGAAGTTGCTAGTCAGGCTAGGCAGATGGTGCAGGCAATGAGGACCATCGGGACTCATCCTAGCNCCAGTGCTGGTCTGAAAGATNA
>capture_2|sediment-52|fragment_1040|end_2|267_copies|UMI_pair_ACGTTCAG-GGGGACTGTGACCA--GATGTGTG-CCAGCTCTATGTTG|M|none
CCAGCTCTATGTTGACAAAATGACCATCGTCAACATCCACAGCACTCTGCTGTTCCTGCCGATATTCTTCCCTCATAGACTCAGGCACTCCTTCCGTAGAAGGCCCTCTTTTCAAACCGTATTTAAGGCGACGATAAATGCATTTGAAGAAAAGACGATCAAGAATCCACAATATCAAGTGCAAGATCCCAATGATACTTGCGGCAATAACGAGAGGATCACTTGAATCGCTGCATTTGCACTCCCATCCGTTTCTGGTAGGCCTGCAAATTTTCAAGAAGATCATCTTTCA
>capture_2|Undetermined|fragment_65|end_1|384_copies|UMI_pair_CTTAGGAC-TTCCCTCATAGACT--TCGCTGTT-TGACCACTGAAGTG|M|none
TTCCCTCATAGACTCAGGCACTCCTTCCGTAGAAGGCCCTCTTTTCAAACCGTATTTAAGGCGACGATAAATGCATTTGAAGAAAAGACGATCAAGAATCCACAATATCAAGTGCAAGATCCCAATGATACTTGCGGCAATAACGAGAGGATCACTTGAATCGCTGCATTTGCACTCCCATCCGTTTCTGGTAGGCCTGCAAATTTTCAAGAAGATCATCTTTCAGACCAGCACTGGAGCTAGGATGAGTCCCGATGGTCCTCATTGCCTGCACCATCTGCCTAGCCTGACT
>capture_2|Undetermined|fragment_65|end_2|384_copies|UMI_pair_CTTAGGAC-TTCCCTCATAGACT--TCGCTGTT-TGACCACTGAAGTG|M|none
TGACCACTGAAGTGGCGTTTGGCCTGGTGTGTGCCACATGTGAGCAGATTGCTGATTCCCAGCATCGGTCTCACAGACAAATGGTGACAACAACCAACCCGCTAATCAGGCATGAGAACAGGATGGTACTGGCCAGTACTACGGCTAAGGCCATGGAGCAAATGGCCGGGTCAAGTGAGCAAGCAGCAGAGGCTATGGAAGTTGCTAGTCAGGCTAGGCAGATGGTGCAGGCAATGAGGACCATCGGGACTCATCCTAGCTCCAGTGCTGGTCTGAAAGATGATCTTCTTGA
>capture_1|sediment-69|fragment_23|end_1|6988_copies|UMI_pair_ACGTTCAG-GGGAAAAACACCGA--TTGCGAAG-AGCTGGCAAGTGCA|M|none
GGGAAAAACACCGATCTTGAGGCGCTCATGGAATGGCTAAAGACAAGACCAATCCTGTCACCTCTGACTAAGGGGATTTTAGGATTTGTGTTTACGCTCACCGTGCCCAGTGAGCGAGGACTGCAGCGTAGACGCTTCGTCCAAAATGCCCTTAATGGGAATGGGGATCCAAACAACATGGACAGAGCAGTCAAACTGTACAGGAAGCTCAAGAGGGAAATAACATTCCATGGGGCAAAAGAGGTGGCACTCAGTTATTCAACTGGTGCACTTGCCAGCTCTTCGCAA
>capture_1|sediment-69|fragment_23|end_2|6988_copies|UMI_pair_ACGTTCAG-GGGAAAAACACCGA--TTGCGAAG-AGCTGGCAAGTGCA|M|none
AGCTGGCAAGTGCACCAGTTGAATAACTGAGTGCCACCTCTTTTGCCCCATGGAATGTTATTTCCCTCTTGAGCTTCCTGTACAGTTTGACTGCTCTGTCCATGTTGTTTGGATCCCCATTCCCATTAAGGGCATTTTGGACGAAGCGTCTACGCTGCAGTCCTCGCTCACTGGGCACGGTGAGCGTAAACACAAATCCTAAAATCCCCTTAGTCAGAGGTGACAGGATTGGTCTTGTCTTTAGCCATTCCATGAGCGCCTCAAGATCGGTGTTTTTCCCCTGAACGT
>capture_2|sediment-69|fragment_9|end_1|7084_copies|UMI_pair_GATTACCG-GGGAAAAACACCGA--TTCCAAGG-GTTATTTCCCTCTT|M|none
GGGAAAAACACCGATCTTGAGGCGCTCATGGAATGGCTAAAGACAAGACCAATCCTGTCACCTCTGACTAAGGGGATTTTAGGATTTGTGTTTACGCTCACCGTGCCCAGTGAGCGAGGACTGCAGCGTAGACGCTTCGTCCAAAATGCCCTTAATGGGAATGGGGATCCAAACAACATGGACAGAGCAGTCAAACTGTACAGGAAGCTCAAGAGGGAAATAACCCTTGGAA
>capture_2|sediment-69|fragment_9|end_2|7084_copies|UMI_pair_GATTACCG-GGGAAAAACACCGA--TTCCAAGG-GTTATTTCCCTCTT|M|none
GTTATTTCCCTCTTGAGCTTCCTGTACAGTTTGACTGCTCTGTCCATGTTGTTTGGATCCCCATTCCCATTAAGGGCATTTTGGACGAAGCGTCTACGCTGCAGTCCTCGCTCACTGGGCACGGTGAGCGTAAACACAAATCCTAAAATCCCCTTAGTCAGAGGTGACAGGATTGGTCTTGTCTTTAGCCATTCCATGAGCGCCTCAAGATCGGTGTTTTTCCCCGGTAATC
>capture_2|sediment-69|fragment_20|end_1|8270_copies|UMI_pair_ACGTTCAG-GGGAAAAACACCGA--TTGCGAAG-AGCTGGCAAGTGCA|M|none
GGGAAAAACACCGATCTTGAGGCGCTCATGGAATGGCTAAAGACAAGACCAATCCTGTCACCTCTGACTAAGGGGATTTTAGGATTTGTGTTTACGCTCACCGTGCCCAGTGAGCGAGGACTGCAGCGTAGACGCTTCGTCCAAAATGCCCTTAATGGGAATGGGGATCCAAACAACATGGACAGAGCAGTCAAACTGTACAGGAAGCTCAAGAGGGAAATAACATTCCATGGGGCAAAAGAGGTGGCACTCAGTTATTCAACTGGTGCACTTGCCAGCNCTTCGCAA
>capture_2|sediment-69|fragment_20|end_2|8270_copies|UMI_pair_ACGTTCAG-GGGAAAAACACCGA--TTGCGAAG-AGCTGGCAAGTGCA|M|none
AGCTGGCAAGTGCACCAGTTGAATAACTGAGTGCCACCTCTTTTGCCCCATGGAATGTTATTTCCCTCTTGAGCTTCCTGTACAGTTTGACTGCTCTGTCCATGTTGTTTGGATCCCCATTCCCATTAAGGGCATTTTGGACGAAGCGTCTACGCTGCAGTCCTCGCTCACTGGGCACGGTGAGCGTAAACACAAATCCTAAAATCCCCTTAGTCAGAGGTGACAGGATTGGTCTTGTCTTTAGCCATTCCATGAGCGCCTCAAGATCGGTGTTTTTCCCCTGAACGT
>capture_1|sediment-10|fragment_36|end_1|792_copies|UMI_pair_CGCATGAT-GGGGACTGTGACCA--GATGTGTG-CAAAATGACCATCG|M|none
GGGGACTGTGACCACTGAAGTGGCATTCGGCCTGGTGTGTGCCACGTGTGAGCAAATTGCTGATTCCCAGCATCGATCTCACAGACAAATGGTGACAACAACCAACCCACTAATCAGGCATGAGAACAGAATGGTACTGGCCAGTACTACGGCTAAGGCCATGGAGCAAATGGCAGGGTCAAGCGAGCAGGCAGCAGAGGCTATGGAGGTTGCTAGTCAGGCTAGGCAGATGGTGCAAGCAATGAGAACCATTGGGACTCATCCTAGCTCCAGTGCTGGTCTGAAAGATGA
>capture_1|sediment-10|fragment_36|end_2|792_copies|UMI_pair_CGCATGAT-GGGGACTGTGACCA--GATGTGTG-CAAAATGACCATCG|M|none
CAAAATGACCATCGTCAACATCCACAGCACTCTGCTGTTCCTGCCGATATTCTTCCCTCATAGACTCAGGCACTCCTTCCGTAGAAGGCCCTCTTTTCAAACCGTATTTAAGGCGACGATAAATGCATTTGAAGAAAAGACAATCAAGAATCCACAATATCAAGTGCAAGATCCCAATGATACTTGCGGCAATAACGAGAGGATCACTTGAATCGCTGCATTTGCACTCCCATCCGTTTCTGGTAGGCCTGCAAATTTTCAAGAAGATCATCTTTCAGACCAGCACTGGAGC
>capture_1|sediment-62|fragment_39|end_1|2389_copies|UMI_pair_CGCATGAT-CTTGCCAGCTGCAT--CTTAGGAC-CGTCAACATCCACA|M|none
CTTGCCAGCTGCATGGGCCTCATATACAACAGGATGGGGACTGTGACCACTGAAGTGGCATTTGGCCTGGTATGTGCCACGTGTGAGCAGATTGCTGATTCCCAGCATCGGTCTCACAGACAAATGGTGACAACAACCAACCCGCTAATCAGGCATGAGAATAGAATGGTACTGGCTAGTACTACAGCTAAGGCCATGGAGCAAATGGCAGGGTCAAGCGAGCAAGCAGCAGAGGCTATGGAGGTTGCTAGTCAGGCTAGGCAGATGGTGCAGGCAATGAGGACCATTGGGA
>capture_1|sediment-62|fragment_39|end_2|2389_copies|UMI_pair_CGCATGAT-CTTGCCAGCTGCAT--CTTAGGAC-CGTCAACATCCACA|M|none
CGTCAACATCCACAGCACTCTGCTTTTCCTGCCGATATTCTTCCCTCATAGACTCAGGCACTCCTTCCGTAGAAGGCCCTCTTTTCAAACCGTATTTAAGGCGACGATAAATGCATTTGAAGAAAAGACGATCAAGAATCCACAATATCAAGTGCAAGATCCCAATGATACTTGCGGCAATAACGAGAGGATCACTTGAATCGCTGCATTTGCACTCCCATCCGTTTCTGGTAGGCCTGCAAATTTTCAAGAAGATCATCTTTCAGACCAGCACTGGAGCTAGGATGAGTCCC
>capture_1|sediment-63|fragment_21|end_1|845_copies|UMI_pair_TCGCTGTT-GGGGACTGTGACCA--TTGCAGAC-CCAGCTCTATGTTG|M|none
GGGGACTGTGACCACTGAAGTGGCATTTGGCCTGGTATGTGCCACGTGTGAGCAGATTGCTGATTCCCAGCATCGGTCTCACAGACAAATGGTGACAACAACCAACCCGCTAATCAGGCATGAGAATAGAATGGTACTGGCTAGTACTACAGCTAAGGCCATGGAGCAAATGGCAGGGTCAAGCGAGCAAGCAGCAGAGGCTATGGAGGTTGCTAGTCAGGCTAGGCAGATGGTGCAGGCAATGAGGACCATTGGGACTCATCCTAGCNCCAGTGCTGGTCTGAAAGATGA
>capture_1|sediment-63|fragment_21|end_2|845_copies|UMI_pair_TCGCTGTT-GGGGACTGTGACCA--TTGCAGAC-CCAGCTCTATGTTG|M|none
CCAGCTCTATGTTGACAAAATGACCATCGTCAACATCCACAGCACTCTGCTGTTCCTGCCGATATTCTTCCCTCATAGACTCAGGCACTCCTTCCGTAGAAGGCCCTCTTTTCAAACCGTATTTAAGGCGACGATAAATGCATTTGAAGAAAAGACGATCAAGAATCCACAATATCAAGTGCAAGATCCCAATGATACTTGCGGCAATAACGAGAGGATCACTTGAATCTCTGCATTTGCACTCCCATCCGTTTCTGGTAGGCCTGCAAATTTTCAAGAAGATCATCTTTCA
>capture_1|sediment-63|fragment_34|end_1|1764_copies|UMI_pair_AGCGTGTT-GACAAAATGACCAT--TTCCAAGG-GCTGTGACCACTGA|M|none
GACAAAATGACCATCGTCAACATCCACAGCACTCTGCTGTTCCTGCCGATATTCTTCCCTCATAGACTCAGGCACTCCTTCCGTAGAAGGCCCTCTTTTCAAACCGTATTTAAGGCGACGATAAATGCATTTGAAGAAAAGACGATCAAGAATCCACAATATCAAGTGCAAGATCCCAATGATACTTGCGGCAATAACGAGAGGATCACTTGAATCGCTGCATTTGCACTCCCATCCGTTTCTGGTAGGCCTGCAAATTTTCAAGAAGATCATCTTTCAGACCAGCACTGG
>capture_1|sediment-63|fragment_34|end_2|1764_copies|UMI_pair_AGCGTGTT-GACAAAATGACCAT--TTCCAAGG-GCTGTGACCACTGA|M|none
GCTGTGACCACTGAAGTGGCATTTGGCCTGGTATGTGCCACGTGTGAGCAGATTGCTGATTCCCAGCATCGGTCTCACAGACAAATGGTGACAACAACCAACCCGCTAATCAGGCATGAGAATAGAATGGTACTGGCTAGTACTACAGCTAAGGCCATGGAGCAAATGGCAGGGTCAAGCGAGCAAGCAGCAGAGGCTATGGAGGTTGCTAGTCAGGCTAGGCAGATGGTGCAGGCAATGAGGACCATTGGGACTCATCCTAGCTCCAGTGCTGGTCTGAAAGATGATCTTCT
>capture_2|sediment-62|fragment_31|end_1|1874_copies|UMI_pair_CGCATGAT-CTTGCCAGCTGCAT--CTTAGGAC-CGTCAACATCCACA|M|none
CTTGCCAGCTGCATGGGCCTCATATACAACAGGATGGGGACTGTGACCACTGAAGTGGCATTTGGCCTGGTATGTGCCACGTGTGAGCAGATTGCTGATTCCCAGCATCGGTCTCACAGACAAATGGTGACAACAACCAACCCGCTAATCAGGCATGAGAATAGAATGGTACTGGCTAGTACTACAGCTAAGGCCATGGAGCAAATGGCAGGGTCAAGCGAGCAAGCAGCAGAGGCTATGGAGGTTGCTAGTCAGGCTAGGCAGATGGTGCAGGCAATGAGGACCATTGGGA
>capture_2|sediment-62|fragment_31|end_2|1874_copies|UMI_pair_CGCATGAT-CTTGCCAGCTGCAT--CTTAGGAC-CGTCAACATCCACA|M|none
CGTCAACATCCACAGCACTCTGCTTTTCCTGCCGATATTCTTCCCTCATAGACTCAGGCACTCCTTCCGTAGAAGGCCCTCTTTTCAAACCGTATTTAAGGCGACGATAAATGCATTTGAAGAAAAGACGATCAAGAATCCACAATATCAAGTGCAAGATCCCAATGATACTTGCGGCAATAACGAGAGGATCACTTGAATCGCTGCATTTGCACTCCCATCCGTTTCTGGTAGGCCTGCAAATTTTCAAGAAGATCATCTTTCAGACCAGCACTGGAGCTAGGATGAGTCCC
>capture_2|sediment-63|fragment_2|end_1|544_copies|UMI_pair_TCGCTGTT-GGGGACTGTGACCA--TTGCAGAC-CCAGCTCTATGTTG|M|none
GGGGACTGTGACCACTGAAGTGGCATTTGGCCTGGTATGTGCCACGTGTGAGCAGATTGCTGATTCCCAGCATCGGTCTCACAGACAAATGGTGACAACAACCAACCCGCTAATCAGGCATGAGAATAGAATGGTACTGGCTAGTACTACAGCTAAGGCCATGGAGCAAATGGCAGGGTCAAGCGAGCAAGCAGCAGAGGCTATGGAGGTTGCTAGTCAGGCTAGGCAGATGGTGCAGGCAATGAGGACCATTGGGACTCATCCTAGCTCCAGTGCTGGTCTGAAAGATGA
>capture_2|sediment-63|fragment_2|end_2|544_copies|UMI_pair_TCGCTGTT-GGGGACTGTGACCA--TTGCAGAC-CCAGCTCTATGTTG|M|none
CCAGCTCTATGTTGACAAAATGACCATCGTCAACATCCACAGCACTCTGCTGTTCCTGCCGATATTCTTCCCTCATAGACTCAGGCACTCCTTCCGTAGAAGGCCCTCTTTTCAAACCGTATTTAAGGCGACGATAAATGCATTTGAAGAAAAGACGATCAAGAATCCACAATATCAAGTGCAAGATCCCAATGATACTTGCGGCAATAACGAGAGGATCACTTGAATCTCTGCATTTGCACTCCCATCCGTTTCTGGTAGGCCTGCAAATTTTCAAGAAGATCATCTTTCA
>capture_2|sediment-63|fragment_42|end_1|1253_copies|UMI_pair_AGCGTGTT-GACAAAATGACCAT--TTCCAAGG-GCTGTGACCACTGA|M|none
GACAAAATGACCATCGTCAACATCCACAGCACTCTGCTGTTCCTGCCGATATTCTTCCCTCATAGACTCAGGCACTCCTTCCGTAGAAGGCCCTCTTTTCAAACCGTATTTAAGGCGACGATAAATGCATTTGAAGAAAAGACGATCAAGAATCCACAATATCAAGTGCAAGATCCCAATGATACTTGCGGCAATAACGAGAGGATCACTTGAATCGCTGCATTTGCACTCCCATCCGTTTCTGGTAGGCCTGCAAATTTTCAAGAAGATCATCTTTCAGACCAGCACTGG
>capture_2|sediment-63|fragment_42|end_2|1253_copies|UMI_pair_AGCGTGTT-GACAAAATGACCAT--TTCCAAGG-GCTGTGACCACTGA|M|none
GCTGTGACCACTGAAGTGGCATTTGGCCTGGTATGTGCCACGTGTGAGCAGATTGCTGATTCCCAGCATCGGTCTCACAGACAAATGGTGACAACAACCAACCCGCTAATCAGGCATGAGAATAGAATGGTACTGGCTAGTACTACAGCTAAGGCCATGGAGCAAATGGCAGGGTCAAGCGAGCAAGCAGCAGAGGCTATGGAGGTTGCTAGTCAGGCTAGGCAGATGGTGCAGGCAATGAGGACCATTGGGACTCATCCTAGCTCCAGTGCTGGTCTGAAAGATGATCTTCT
>capture_1|sediment-52|fragment_110|end_1|2418_copies|UMI_pair_AAGCACTG-ATCAAGTGCAAGAT--TGAAGACG-GATCCAAATAACAT|M|none
ATCAAGTGCAAGATCCCAATGATACTTGCGGCAATAACGAGAGGATCACTTGAATCGCTGCATTTGCACTCCCATCCGTTTCTGGTAGGCCTGCAAATTTTCAAGAAGATCATCTTTCAGACCAGCACTGGAGCTAGGATGAGTCCCGATGGTCCTCATTGCCTGCACCATCTGCCTAGCCTGACTAGCAACTTCCATAGCCTCTGCTGCTTGCTCACTTGACCCGGCCATTTGCTCCATGGCCTTAGCCGTAGTACTGGCCAGTACCATCCTNTTCTCATNCCTGATTANC
>capture_1|sediment-52|fragment_110|end_2|2418_copies|UMI_pair_AAGCACTG-ATCAAGTGCAAGAT--TGAAGACG-GATCCAAATAACAT|M|none
GATCCAAATAACATGGACAGAGCAGTTAAACTGTACAGGAAGCTAAAGAGGGAAATAACATTCCATGGGGCAAAAGAGGTGGCACTCAGTTACTCAACTGGTGCACTTGCCAGCTGCATGGGCCTCATATACAACAGGATGGGGACTGTGACCACTGAAGTGGCGTTTGGCCTGGTGTGTGCCACATGTGAGCAGATTGCTGATTCCCAGCATCGGTCTCACAGACAAATGGTGACAACAACCAACCCGCTAATCAGGCATGAGAACAGGATGGTACTGGCCAGTACTACGGC
>capture_1|sediment-52|fragment_140|end_1|1192_copies|UMI_pair_ACCACGAT-CTGGTGTGTGCCAC--ACGTTCAG-GTTTTTTACTCCAG|M|none
CTGGTGTGTGCCACATGTGAGCAGATTGCTGATTCCCAGCATCGGTCTCACAGACAAATGGTGACAACAACCAACCCGCTAATCAGGCATGAGAACAGGATGGTACTGGCCAGTACTACGGCTAAGGCCATGGAGCAAATGGCCGGGTCAAGTGAGCAAGCAGCAGAGGCTATGGAAGTTGCTAGTCAGGCTAGGCAGATGGTGCAGGCAATGAGGACCATCGGGACTCATCCTAGCTCCAGTGCTGGTCTGAAAGATGATCTTCTTGAAAATTTGCAGGCCTACCANAAAC
>capture_1|sediment-52|fragment_140|end_2|1192_copies|UMI_pair_ACCACGAT-CTGGTGTGTGCCAC--ACGTTCAG-GTTTTTTACTCCAG|M|none
GTTTTTTACTCCAGCTCTATGTTGACAAAATGACCATCGTCAACATCCACAGCACTCTGCTGTTCCTGCCGATATTCTTCCCTCATAGACTCAGGCACTCCTTCCGTAGAAGGCCCTCTTTTCAAACCGTATTTAAGGCGACGATAAATGCATTTGAAGAAAAGACGATCAAGAATCCACAATATCAAGTGCAAGATCCCAATGATACTTGCGGCAATAACGAGAGGATCACTTGAATCGCTGCATTTGCACTCCCATCCGTTTCTGGTAGGCCTGCAAATTTTCAAGAAGA
>capture_1|sediment-52|fragment_591|end_1|1066_copies|UMI_pair_GCACAACT-GTTTTTTACTCCAG--TTGCGAAG-CTGAAGTGGCGTTT|M|none
GTTTTTTACTCCAGCTCTATGTTGACAAAATGACCATCGTCAACATCCACAGCACTCTGCTGTTCCTGCCGATATTCTTCCCTCATAGACTCAGGCACTCCTTCCGTAGAAGGCCCTCTTTTCAAACCGTATTTAAGGCGACGATAAATGCATTTGAAGAAAAGACGATCAAGAATCCACAATATCAAGTGCAAGATCCCAATGATACTTGCGGCAATAACGAGAGGATCACTTGAATCGCTGCATTTGCACTCCCATCCGTTTCTGGTAGGCCTGCAAATTTTCAAGAAGA
>capture_1|sediment-52|fragment_591|end_2|1066_copies|UMI_pair_GCACAACT-GTTTTTTACTCCAG--TTGCGAAG-CTGAAGTGGCGTTT|M|none
CTGAAGTGGCGTTTGGCCTGGTGTGTGCCACATGTGAGCAGATTGCTGATTCCCAGCATCGGTCTCACAGACAAATGGTGACAACAACCAACCCGCTAATCAGGCATGAGAACAGGATGGTACTGGCCAGTACTACGGCTAAGGCCATGGAGCAAATGGCCGGGTCAAGTGAGCAAGCAGCAGAGGCTATGGAAGTTGCTAGTCAGGCTAGGCAGATGGTGCAGGCAATGAGGACCATCGGGACTCATCCTAGCTCCAGTGCTGGTCTGAAAGATGATCTTCTTGAAAATTTT
>capture_1|sediment-52|fragment_999|end_1|516_copies|UMI_pair_GAGACGAT-GTGACCACTGAAGT--TTGCAGAC-TTTTACTCCAGCTC|M|none
GTGACCACTGAAGTGGCGTTTGGCCTGGTGTGTGCCACATGTGAGCAGATTGCTGATTCCCAGCATCGGTCTCACAGACAAATGGTGACAACAACCAACCCGCTAATCAGGCATGAGAACAGGATGGTACTGGCCAGTACTACGGCTAAGGCCATGGAGCAAATGGCCGGGTCAAGTGAGCAAGCAGCAGAGGCTATGGAAGTTGCTAGTCAGGCTAGGCAGATGGTGCAGGCAATGAGGACCATCGGGACTCATCCTAGCTCCAGTGCTGGTCTGAAAGATGANCTTCTT
>capture_1|sediment-52|fragment_999|end_2|516_copies|UMI_pair_GAGACGAT-GTGACCACTGAAGT--TTGCAGAC-TTTTACTCCAGCTC|M|none
TTTTACTCCAGCTCTATGTTGACAAAATGACCATCGTCAACATCCACAGCACTCTGCTGTTCCTGCCGATATTCTTCCCTCATAGACTCAGGCACTCCTTCCGTAGAAGGCCCTCTTTTCAAACCGTATTTAAGGCGACGATAAATGCATTTGAAGAAAAGACGATCAAGAATCCACAATATCAAGTGCAAGATCCCAATGATACTTGCGGCAATAACGAGAGGATCACTTGAATCGCTGCATTTGCACTCCCATCCGTTTCTGGTAGGCCTGCAAATTTTCAAGAAGATCA
>capture_2|sediment-50|fragment_204|end_1|544_copies|UMI_pair_GAAGGAAG-CTGTGACCACTGAA--TTGCGAAG-AGTTTTTTACTCCA|M|none
CTGTGACCACTGAAGTGGCATTTGGCCTGGTGTGTGCCACATGTGAGCAGATTGCTGATTCCCAGCATCGGTCTCAAAGACAAATGGTGACAACAACCAACCCGCTAATGGCATGAAAACAGGATGGTACTGGCCAGTACCACGGCTAAGGCCATGGAGCAAATGGCAGGGTCAAGTGAGCAAGCAGCAGAGGCTATGGAGGTTGCTAGTCAGGCTAGGCAGATGGTGCAGGCAATGAGGACCATTGGGACTCATCCTAGCTCCAGTGCTGGTCTGAAAGATGATCTTCTTG
>capture_2|sediment-50|fragment_204|end_2|544_copies|UMI_pair_GAAGGAAG-CTGTGACCACTGAA--TTGCGAAG-AGTTTTTTACTCCA|M|none
AGTTTTTTACTCCAGCTCTATGTTGACAAAATGACCATCGTCAACATCCACAGCACTCTGCTGTTCCTGCCGATACTCTTCCCTCATAGACTCAGGCACTCCTTCCGTAGAAGGCCCTCTTTTCAAACCGTATTTAAGGCGACGATAAATGCATTTGAAGAAAAGACGATCAAGAATCCACAATATCAAGTGCAAGATCCCAATGATACTTGCGGCAATAACGAGAGGATCACTTGAATCGCTGCATTTGCACTCCCATCCGTTTCTGGTAGGCCTGCAAATTTTCAANA
>capture_2|sediment-52|fragment_28|end_1|2295_copies|UMI_pair_AAGCACTG-ATCAAGTGCAAGAT--TGAAGACG-GATCCAAATAACAT|M|none
ATCAAGTGCAAGATCCCAATGATACTTGCGGCAATAACGAGAGGATCACTTGAATCGCTGCATTTGCACTCCCATCCGTTTCTGGTAGGCCTGCAAATTTTCAAGAAGATCATCTTTCAGACCAGCACTGGAGCTAGGATGAGTCCCGATGGTCCTCATTGCCTGCACCATCTGCCTAGCCTGACTAGCAACTTCCATAGCCTCTGCTGCTTGCTCACTTGACCCGGCCATTTGCTCCATGGCCTTAGCCGTAGTACTGGCCAGTACCATCCTGTTCTCATGCCTGATTAGCG
>capture_2|sediment-52|fragment_28|end_2|2295_copies|UMI_pair_AAGCACTG-ATCAAGTGCAAGAT--TGAAGACG-GATCCAAATAACAT|M|none
GATCCAAATAACATGGACAGAGCAGTTAAACTGTACAGGAAGCTAAAGAGGGAAATAACATTCCATGGGGCAAAAGAGGTGGCACTCAGTTACTCAACTGGTGCACTTGCCAGCTGCATGGGCCTCATATACAACAGGATGGGGACTGTGACCACTGAAGTGGCGTTTGGCCTGGTGTGTGCCACATGTGAGCAGATTGCTGATTCCCAGCATCGGTCTCACAGACAAATGGTGACAACAACCAACCCGCTAATCAGGCATGAGAACAGGATGGTACTGGCCAGTACTACGGC
>capture_2|sediment-52|fragment_484|end_1|780_copies|UMI_pair_CTGTTGAC-GTTTTTTACTCCAG--GATGTGTG-TTGGGGACTGTGAC|M|none
GTTTTTTACTCCAGCTCTATGTTGACAAAATGACCATCGTCAACATCCACAGCACTCTGCTGTTCCTGCCGATATTCTTCCCTCATAGACTCAGGCACTCCTTCCGTAGAAGGCCCTCTTTTCAAACCGTATTTAAGGCGACGATAAATGCATTTGAAGAAAAGACGATCAAGAATCCACAATATCAAGTGCAAGATCCCAATGATACTTGCGGCAATAACGAGAGGATCACTTGAATCGCTGCATTTGCACTCCCATCCGTTTCTGGTAGGCCTGCAAATTTTCAAGAANA
>capture_2|sediment-52|fragment_484|end_2|780_copies|UMI_pair_CTGTTGAC-GTTTTTTACTCCAG--GATGTGTG-TTGGGGACTGTGAC|M|none
TTGGGGACTGTGACCACTGAAGTGGCGTTTGGCCTGGTGTGTGCCACATGTGAGCAGATTGCTGATTCCCAGCATCGGTCTCACAGACAAATGGTGACAACAACCAACCCGCTAATCAGGCATGAGAACAGGATGGTACTGGCCAGTACTACGGCTAAGGCCATGGAGCAAATGGCCGGGTCAAGTGAGCAAGCAGCAGAGGCTATGGAAGTTGCTAGTCAGGCTAGGCAGATGGTGCAGGCAATGAGGACCATCGGGACTCATCCTAGCTCCAGTGCTGGTCTGAAAGATG
>capture_2|sediment-52|fragment_668|end_1|930_copies|UMI_pair_GCACAACT-GTTTTTTACTCCAG--TTGCGAAG-CTGAAGTGGCGTTT|M|none
GTTTTTTACTCCAGCTCTATGTTGACAAAATGACCATCGTCAACATCCACAGCACTCTGCTGTTCCTGCCGATATTCTTCCCTCATAGACTCAGGCACTCCTTCCGTAGAAGGCCCTCTTTTCAAACCGTATTTAAGGCGACGATAAATGCATTTGAAGAAAAGACGATCAAGAATCCACAATATCAAGTGCAAGATCCCAATGATACTTGCGGCAATAACGAGAGGATCACTTGAATCGCTGCATTTGCACTCCCATCCGTTTCTGGTAGGCCTGCAAATTTTCAAGAAGA
>capture_2|sediment-52|fragment_668|end_2|930_copies|UMI_pair_GCACAACT-GTTTTTTACTCCAG--TTGCGAAG-CTGAAGTGGCGTTT|M|none
CTGAAGTGGCGTTTGGCCTGGTGTGTGCCACATGTGAGCAGATTGCTGATTCCCAGCATCGGTCTCACAGACAAATGGTGACAACAACCAACCCGCTAATCAGGCATGAGAACAGGATGGTACTGGCCAGTACTACGGCTAAGGCCATGGAGCAAATGGCCGGGTCAAGTGAGCAAGCAGCAGAGGCTATGGAAGTTGCTAGTCAGGCTAGGCAGATGGTGCAGGCAATGAGGACCATCGGGACTCATCCTAGCTCCAGTGCTGGTCTGAAAGATGATCTTCTTGAAAATTTT
>capture_2|sediment-52|fragment_849|end_1|610_copies|UMI_pair_ACGTTCAG-TTTTTACTCCAGCT--TTCGTTGG-GGGGACTGTGACCA|M|none
TTTTTACTCCAGCTCTATGTTGACAAAATGACCATCGTCAACATCCACAGCACTCTGCTGTTCCTGCCGATATTCTTCCCTCATAGACTCAGGCACTCCTTCCGTAGAAGGCCCTCTTTTCAAACCGTATTTAAGGCGACGATAAATGCATTTGAAGAAAAGACGATCAAGAATCCACAATATCAAGTGCAAGATCCCAATGATACTTGCGGCAATAACGAGAGGATCACTTGAATCGCTGCATTTGCACTCCCATCCGTTTCTGGTAGGCCTGCAAATTTTCAAGAAGATC
>capture_2|sediment-52|fragment_849|end_2|610_copies|UMI_pair_ACGTTCAG-TTTTTACTCCAGCT--TTCGTTGG-GGGGACTGTGACCA|M|none
GGGGACTGTGACCACTGAAGTGGCGTTTGGCCTGGTGTGTGCCACATGTGAGCAGATTGCTGATTCCCAGCATCGGTCTCACAGACAAATGGTGACAACAACCAACCCGCTAATCAGGCATGAGAACAGGATGGTACTGGCCAGTACTACGGCTAAGGCCATGGAGCAAATGGCCGGGTCAAGTGAGCAAGCAGCAGAGGCTATGGAAGTTGCTAGTCAGGCTAGGCAGATGGTGCAGGCAATGAGGACCATCGGGACTCATCCTAGCNCCAGTGCTGGTCTGAAAGATNA
>capture_2|sediment-52|fragment_954|end_1|733_copies|UMI_pair_GAGACGAT-GTGACCACTGAAGT--TTGCAGAC-TTTTACTCCAGCTC|M|none
GTGACCACTGAAGTGGCGTTTGGCCTGGTGTGTGCCACATGTGAGCAGATTGCTGATTCCCAGCATCGGTCTCACAGACAAATGGTGACAACAACCAACCCGCTAATCAGGCATGAGAACAGGATGGTACTGGCCAGTACTACGGCTAAGGCCATGGAGCAAATGGCCGGGTCAAGTGAGCAAGCAGCAGAGGCTATGGAAGTTGCTAGTCAGGCTAGGCAGATGGTGCAGGCAATGAGGACCATCGGGACTCATCCTAGCTCCAGTGCTGGTCTGAAAGATGATCTTCTTG
>capture_2|sediment-52|fragment_954|end_2|733_copies|UMI_pair_GAGACGAT-GTGACCACTGAAGT--TTGCAGAC-TTTTACTCCAGCTC|M|none
TTTTACTCCAGCTCTATGTTGACAAAATGACCATCGTCAACATCCACAGCACTCTGCTGTTCCTGCCGATATTCTTCCCTCATAGACTCAGGCACTCCTTCCGTAGAAGGCCCTCTTTTCAAACCGTATTTAAGGCGACGATAAATGCATTTGAAGAAAAGACGATCAAGAATCCACAATATCAAGTGCAAGATCCCAATGATACTTGCGGCAATAACGAGAGGATCACTTGAATCGCTGCATTTGCACTCCCATCCGTTTCTGGTAGGCCTGCAAATTTTCAAGAAGATCA
>capture_1|sediment-41|fragment_4|end_1|3795_copies|UMI_pair_CTGTTGAC-GCCATTTGCTCCAT--TGAAGACG-AAAGAGGGAAATAA|M|none
GCCATTTGCTCCATGGCCTTAGCCGTAGTACTGGCCAGTACCATCCTGTTCTCATGCCTGATTAGTGGGTTGGTTGTTGTCACCATTTGTCTGTGAGATCGATGCTGGGAATCAGCAATTTGCTCACACGTGGCACACACCAGGCCGAATGCCACTTCAGTGGTCACAGTCCCCATCCTGTTGTATATGAGGCCCATGCAACTGGCAAGTGCACCAGTTGAGTAACTGAGTGCCACCTCTTTTGCCCCATGGAATGTTATTTCCCTCTTTCGTCTTCA
>capture_1|sediment-41|fragment_4|end_2|3795_copies|UMI_pair_CTGTTGAC-GCCATTTGCTCCAT--TGAAGACG-AAAGAGGGAAATAA|M|none
AAAGAGGGAAATAACATTCCATGGGGCAAAAGAGGTGGCACTCAGTTACTCAACTGGTGCACTTGCCAGTTGCATGGGCCTCATATACAACAGGATGGGGACTGTGACCACTGAAGTGGCATTCGGCCTGGTGTGTGCCACGTGTGAGCAAATTGCTGATTCCCAGCATCGATCTCACAGACAAATGGTGACAACAACCAACCCACTAATCAGGCATGAGAACAGGATGGTACTGGCCAGTACTACGGCTAAGGCCATGGAGCAAATGGCGTCAACAG
>capture_2|sediment-52|fragment_756|end_1|89_copies|UMI_pair_CGCATGAT-GCAAAAGCAGGTAG--TTGCGAAG-AAATGCATTTGAAG|M|none
GCAAAAGCAGGTAGATATTGAAAGATGAGTCTTCTAACCGAGGTCGAAACGTACGTTCTCTCTATCGTCCCGTCAGGCCCCCTCAAAGCCGAGATCGCGCAGAGACTTGAAGATGTGTTTGCAGGGAAAAACACCGATCTTGAGGCGCTCATNGAGTGGCTAAAGACAAGACCAATCCTGTCACCTCTGACTAAGGGGATTTTAGGATTTGTGTTCACGCTCACCGTGCCCAGTGAGCGAGGACTGCAGCGTAGACGCTTTGTCCAAAATGCCCTTAATGGGAATGGGGANCC
>capture_2|sediment-52|fragment_756|end_2|89_copies|UMI_pair_CGCATGAT-GCAAAAGCAGGTAG--TTGCGAAG-AAATGCATTTGAAG|M|none
AAATGCATTTGAAGAAAAGACGATCAAGAATCCACAATATCAAGTGCAAGATCCCAATGATACTTGCGGCAATAACGAGAGGATCACTTGAATCGCTGCATTTGCACTCCCATCCGTTTCTGGTAGGCCTGCAAATTTTCAAGAAGATCATCTTTCAGACCAGCACTGGAGCTAGGATGAGTCCCGATGGTCCTCATTGCCTGCACCATCTGCCTAGCCTGACTAGCAACTTCCATAGCCTCTGCTGCTTGCTCACTTGACCCGGCCATTTNCTCCATGGCCTTAGCCNTANT
>capture_2|sediment-47|fragment_222|end_1|378_copies|UMI_pair_GATGTGTG-AAAAGACGATCAAG--TTGCAGAC-CTCATATACAACAG|M|none
AAAAGACGATCAAGAATCCACAATATCAAGTGCAAGATCCCAATGATACTTGCGGCAATAACGAGAGGATCACTTGAATCGCTGCATTTGCACTCCCATCCGTTTCTGGTAGGCCTGCAAATTTTCAAGAAGATCATCTTTCAGACCAGCACTGGAGCTAGGATGAGTCCCAATGGTCCTCATTGCCTGCACCATCTGCCTAGCCTGACTAGCAACCTCCATAGCCTCTGCTGCTTGCTCGCTTGACCCTGCCATTTGCTCCATGGCCTTAGCTGTAGTACTGGCCAGTACC
>capture_2|sediment-47|fragment_222|end_2|378_copies|UMI_pair_GATGTGTG-AAAAGACGATCAAG--TTGCAGAC-CTCATATACAACAG|M|none
CTCATATACAACAGGATGGGGACTGTGACCACTGAAGTGGCATTTGGCCTGGTGTGTGCCACGTGTGAGCAGATTGCTGATTCCCAGCATCGGTCTCACAGACAAATGGTGACAACAACCAACCCGCTAATCAGGCATGAGAATAGGATGGTACTGGCCAGTACTACAGCTAAGGCCATGGAGCAAATGGCAGGGTCAAGCGAGCAAGCAGCAGAGGCTATGGAGGTTGCTAGTCAGGCTAGGCAGATGGTGCAGGCAATGAGGACCATTGGGACNCATCCTAGCNCCAGNGC
>capture_1|sediment-63|fragment_29|end_1|2364_copies|UMI_pair_CTGTTGAC-GTTTTTTATTCCAG--GAAGGAAG-TGAGAATAGAATGG|M|none
GTTTTTTATTCCAGCTCTATGTTGACAAAATGACCATCGTCAACATCCACAGCACTCTGCTGTTCCTGCCGATATTCTTCCCTCATAGACTCAGGCACTCCTTCCGTAGAAGGCCCTCTTTTCAAACCGTATTTAAGGCGACGATAAATGCATTTGAAGAAAAGACGATCAAGAATCCACAATATCAAGTGCAAGATCCCAATGATACTTGCGGCAATAACGAGAGGATCACTTGAATCGCTGCATTTGCACTCCCATCCGTTTCTGGTAGGCCTGCAAATTTTCAANAANA
>capture_1|sediment-63|fragment_29|end_2|2364_copies|UMI_pair_CTGTTGAC-GTTTTTTATTCCAG--GAAGGAAG-TGAGAATAGAATGG|M|none
TGAGAATAGAATGGTACTGGCTAGTACTACAGCTAAGGCCATGGAGCAAATGGCAGGGTCAAGCGAGCAAGCAGCAGAGGCTATGGAGGTTGCTAGTCAGGCTAGGCAGATGGTGCAGGCAATGAGGACCATTGGGACTCATCCTAGCTCCAGTGCTGGTCTGAAAGATGATCTTCTTGAAAATTTGCAGGCCTACCAGAAACGGATGGGAGTGCAAATGCAGCGATTCAAGTGATCCTCTCGTTATTGCCGCAAGTATCATTGGGATCTTGCACTTGATATTGTGGATTCTT
>capture_2|sediment-52|fragment_145|end_1|6180_copies|UMI_pair_ACGACTTG-GTTTTTTACTCCAG--ATCCAGAG-GTCGGGTCAAGTGA|M|none
GTTTTTTACTCCAGCTCTATGTTGACAAAATGACCATCGTCAACATCCACAGCACTCTGCTGTTCCTGCCGATATTCTTCCCTCATAGACTCAGGCACTCCTTCCGTAGAAGGCCCTCTTTTCAAACCGTATTTAAGGCGACGATAAATGCATTTGAAGAAAAGACGATCAAGAATCCACAATATCAAGTGCAAGATCCCAATGATACTTGCGGCAATAACGAGAGGATCACTTGAATCGCTGCATTTGCACTCCCATCCGTTTCTGGTAGGCCTGCAAATTTTCAAGAATA
>capture_2|sediment-52|fragment_145|end_2|6180_copies|UMI_pair_ACGACTTG-GTTTTTTACTCCAG--ATCCAGAG-GTCGGGTCAAGTGA|M|none
GTCGGGTCAAGTGAGCAAGCAGCAGAGGCTATGGAAGTTGCTAGTCAGGCTAGGCAGATGGTGCAGGCAATGAGGACCATCGGGACTCATCCTAGCTCCAGTGCTGGTCTGAAAGATGATATTCTTGAAAATTTGCAGGCCTACCAGAAACGGATGGGAGTGCAAATGCAGCGATTCAAGTGATCCTCTCGTTATTGCCGCAAGTATCATTGGGATCTTGCACTTGATATTGTGGATTCTTGATCGTCTTTTCTTCAAATGCATTTATCGTCGCCTTAAATACGGTTTGAAA
>capture_2|sediment-63|fragment_26|end_1|1118_copies|UMI_pair_CTGTTGAC-GTTTTTTATTCCAG--GAAGGAAG-TGAGAATAGAATGG|M|none
GTTTTTTATTCCAGCTCTATGTTGACAAAATGACCATCGTCAACATCCACAGCACTCTGCTGTTCCTGCCGATATTCTTCCCTCATAGACTCAGGCACTCCTTCCGTAGAAGGCCCTCTTTTCAAACCGTATTTAAGGCGACGATAAATGCATTTGAAGAAAAGACGATCAAGAATCCACAATATCAAGTGCAAGATCCCAATGATACTTGCGGCAATAACGAGAGGATCACTTGAATCGCTGCATTTGCACTCCCATCCGTTTCTGGTAGGCCTGCAAATTTTCAANAANA
>capture_2|sediment-63|fragment_26|end_2|1118_copies|UMI_pair_CTGTTGAC-GTTTTTTATTCCAG--GAAGGAAG-TGAGAATAGAATGG|M|none
TGAGAATAGAATGGTACTGGCTAGTACTACAGCTAAGGCCATGGAGCAAATGGCAGGGTCAAGCGAGCAAGCAGCAGAGGCTATGGAGGTTGCTAGTCAGGCTAGGCAGATGGTGCAGGCAATGAGGACCATTGGGACTCATCCTAGCTCCAGTGCTGGTCTGAAAGATGATCTTCTTGAAAATTTGCAGGCCTACCAGAAACGGATGGGAGTGCAAATGCAGCGATTCAAGTGATCCTCTCGTTATTGCCGCAAGTATCATTGGGATCTTGCACTTGATATTGTGGATTCTT
>capture_1|sediment-50|fragment_250|end_1|528_copies|UMI_pair_ATCCAGAG-GGTCAAGTGAGCAA--CTTAGGAC-TAGTTTTTTACTCC|M|none
GGTCAAGTGAGCAAGCAGCAGAGGGTATGGAGGTTGCTAGTCAGGCTAGGCAGATGGTGCAGGCAATGAGGACCATTGGGACTCATCCTAGCTCCAGTGCTGGTCTGAAAGATGATCTTCTTGAAAATTTGCAGGCCTACCAGAAACGGATGGGAGTGCAAATGCAGCGATTCAAGTGATCCTCTCGTTATTGCCGCAAGTATCATTGGGATCTTGCACTTGATATTGTGGATTCTTGATCGTCTTTTCTTCAAATGCATTTATCGTCGCCTTAAATACGGTTTGAAAAGAGG
>capture_1|sediment-50|fragment_250|end_2|528_copies|UMI_pair_ATCCAGAG-GGTCAAGTGAGCAA--CTTAGGAC-TAGTTTTTTACTCC|M|none
TAGTTTTTTACTCCAGCTCTATGTTGACAAAATGACCATCGTCAACATCCACAGCACTCTGCTGTTCCTGCCGATACTCTTCCCTCATAGACTCAGGCACTCCTTCCGTAGAAGGCCCTCTTTTCAAACCGTATTTAAGGCGACGATAAATGCATTTGAAGAAAAGACGATCAAGAATCCACAATATCAAGTGCAAGATCCCAATGATACTTGCGGCAATAACGAGAGGATCACTTGAATCGCTGCATTTGCACTCCCATCCGTTTCTGGTAGGCCTGCAAATTTTCAANAA
>capture_1|sediment-52|fragment_970|end_1|532_copies|UMI_pair_GCGTCATT-GTAGTTTTTTACTC--TTGCGAAG-GGACTGTGACCACT|M|none
GTAGTTTTTTACTCCAGCTCTATGTTGACAAAATGACCATCGTCAACATCCACAGCACTCTGCTGTTCCTGCCGATATTCTTCCCTCATAGACTCAGGCACTCCTTCCGTAGAAGGCCCTCTTTTCAAACCGTATTTAAGGCGACGATAAATGCATTTGAAGAAAAGACTATCAAGAATCCACAATATCAAGTGCAAGATCCCAATGATACTTGCGGCAATAACGAGAGGATCACTTGAATCGCTGCATTTGCACTCCCATCCGTTTCTGGTAGGCCTGCAAATTTTCAANA
>capture_1|sediment-52|fragment_970|end_2|532_copies|UMI_pair_GCGTCATT-GTAGTTTTTTACTC--TTGCGAAG-GGACTGTGACCACT|M|none
GGACTGTGACCACTGAAGTGGCGTTTGGCCTGGTGTGTGCCACATGTGAGCAGATTGCTGATTCCCAGCATCGGTCTCACAGACAAATGGTGACAACAACCAACCCGCTAATCAGGCATGAGAACAGGATGGTACTGGCCAGTACTACGGCTAAGGCCATGGAGCAAATGGCCGGGTCAAGTGAGCAAGCAGCAGAGGCTATGGAAGTTGCTAGTCAGGCTAGGCAGATGGTGCAGGCAATGAGGACCATCGGGACTCATCCTAGCTCCAGTGCTGGTCTGAAAGATGATCTT
>capture_1|sediment-52|fragment_997|end_1|346_copies|UMI_pair_ATCCAGAG-CGTCAACATCCACA--TTGCGAAG-AGGGGATCCAAATA|M|none
CGTCAACATCCACAGCACTCTGCTGTTCCTGCCGATATTCTTCCCTCATAGACTCAGGCACTCCTTCCGTAGAAGGCCCTCTTTTCAAACCGTATTTAAGGCGACGATAAATGCATTTGAAGAAAAGACGATCAAGAATCCACAATATCAAGTGCAAGATCCCAATGATACTTGCGGCAATAACGAGAGGATCACTTGAATCGCTGCATTTGCACTCCCATCCGTTTCTGGTAGGCCTGCAAATTTTCAAGAAGATCATCTTTCAGACCAGCACTGGANCTAGGATGANTCCC
>capture_1|sediment-52|fragment_997|end_2|346_copies|UMI_pair_ATCCAGAG-CGTCAACATCCACA--TTGCGAAG-AGGGGATCCAAATA|M|none
AGGGGATCCAAATAACATGGACAGAGCAGTTAAACTGTACAGGAAGCTAAAGAGGGAAATAACATTCCATGGGGCAAAAGAGGTGGCACTCAGTTACTCAACTGGTGCACTTGCCAGCTGCATGGGCCTCATATACAACAGGATGGGGACTGTGACCACTGAAGTGGCGTTTGGCCTGGTGTGTGCCACATGTGAGCAGATTGCTGATTCCCAGCATCGGTCTCACAGACAAATGGTGACAACAACCAACCCGCTAATCAGGCATGAGAACAGGATGGTACTGGCCAGTACT
>capture_1|sediment-62|fragment_26|end_1|1009_copies|UMI_pair_AGCGTGTT-GGCAGTCAAACTGT--GAAGGAAG-TTTTTATTCCAGCT|M|none
GGCAGTCAAACTGTACAGGAAGCTGAAGAGGGAAATAACATTCCATGGGGCAAAAGAGGTGGCACTCAGTTACTCAACTGGTGCACTTGCCAGCTGCATGGGCCTCATATACAACAGGATGGGGACTGTGACCACTGAAGTGGCATTTGGCCTGGTATGTGCCACGTGTGAGCAGATTGCTGATTCCCAGCATCGGTCTCACAGACAAATGGTGACAACAACCAACCCGCTAATCAGGCATGAGAATAGAATGGTACTGGCTAGTACTACAGCTAAGGCCATGGANCAAANG
>capture_1|sediment-62|fragment_26|end_2|1009_copies|UMI_pair_AGCGTGTT-GGCAGTCAAACTGT--GAAGGAAG-TTTTTATTCCAGCT|M|none
TTTTTATTCCAGCTCTATGTTGACAAAATGACCATCGTCAACATCCACAGCACTCTGCTGTTCCTGCCGATATTCTTCCCTCATAGACTCAGGCACTCCTTCCGTAGAAGGCCCTCTTTTCAAACCGTATTTAAGGCGACGATAAATGCATTTGAAGAAAAGACGATCAAGAATCCACAATATCAAGTGCAAGATCCCAATGATACTTGCGGCAATAACGAGAGGATCACTTGAATCGCTGCATTTGCACTCCCATCCGTTTCTGGTAGGCCTGCAAATTTTCAAGAAGATC
>capture_1|sediment-63|fragment_45|end_1|393_copies|UMI_pair_GAAGGAAG-GTGGATCCAAACAA--TCGCTGTT-GTTTTTTATTCCAG|M|none
GTGGATCCAAACAACATGGACAGGGCAGTCAAACTGTACAGGAAGCTGAAGAGGGAAATAACATTCCATGGGGCAAAAGAGGTGGCACTCAGTTACTCAACTGGTGCACTTGCCAGCTGCATGGGCCTCATATACAACAGGATGGGGACTGTGACCACTGAAAGTGGCATTTGGCCTGGTATGTGCCACGTGTGAGCAGATTGCTGATTCCCAGCATCGGTCTCACAGACAAATGGTGACAACAACCAACCCGCTAATCAGGCATGAGAANANAATGGTACTGGCNANNA
>capture_1|sediment-63|fragment_45|end_2|393_copies|UMI_pair_GAAGGAAG-GTGGATCCAAACAA--TCGCTGTT-GTTTTTTATTCCAG|M|none
GTTTTTTATTCCAGCTCTATGTTGACAAAATGACCATCGTCAACATCCACAGCACTCTGCTGTTCCTGCCGATATTCTTCCCTCATAGACTCAGGCACTCCTTCCGTAGAAGGCCCTCTTTTCAAACCGTATTTAAGGCGACGATAAATGCATTTGAAGAAAAGACGATCAAGAATCCACAATATCAAGTGCAAGATCCCAATGATACTTGCGGCAATAACGAGAGGATCACTTGAATCGCTGCATTTGCACTCCCATCCGTTTCTGGTAGGCCTGCAAATTTTCAAGAAGA
>capture_2|sediment-40|fragment_21|end_1|178_copies|UMI_pair_ACGGAACA-TGGGGATCCAAACA--GAAGGAAG-GTAGTTTTCTACTC|M|none
TGGGGATCCAAACAACATGGACAGAGCAGTCAAACTGTACAGAAAACTAAAGAGGGAAATAACATTCCATGGGGCAAAAGAAGTGGCACTCAGTTACTCAACTGGTGCACTTGCCAGCTGCATGGGCCTCATATACAACAGAATGGGGACTGTGACCACTGAAGTGGCATTTGGCCTGGTGTGTGCCACATGTGAGCAGATTGCTGATTCCCAGCATCGGTCTCACAGACAAATGGTGACAACAACCAACCCGCNAATCAGGCATNANAACAGGANGGNACTGGCCANNANC
>capture_2|sediment-40|fragment_21|end_2|178_copies|UMI_pair_ACGGAACA-TGGGGATCCAAACA--GAAGGAAG-GTAGTTTTCTACTC|M|none
GTAGTTTTCTACTCCAGCTCTATGTTGACAAAATGACCATCGTCAACATCCACAGCACTCTGCTGTTCCTGCCGATACTCTTCCCTCATAGACTCAGGCACTCCTTCCGTAGAAGGCCCTCTTTTCAAACCGTATTTAAGGCGACGATAAATGCATTTGAAGAAAAGACGATCAAGAATCCACAATATCAAGTGCAAGATCCCAATGATACTTGCAGCAATAACGAGAGGATCACTTGAATCGCTGCATTTGCACTCCCATCCGTTTCTGGTAGGCCTGCAAATTTTCAAGA
>capture_2|sediment-50|fragment_84|end_1|1259_copies|UMI_pair_GAAGGAAG-TGTGACCACTGAAG--GATGTGTG-GTAGTTTTTTACTC|M|none
TGTGACCACTGAAGTGGCATTTGGCCTGGTGTGTGCCACATGTGAGCAGATTGCTGATTCCCAGCATCGGTCTCACAGACAAATGGTGACAACAANCAACCCGCTAATCAGGCATGAAAACAGGATGGTACTGGCCAGTACCACGGCTAAGGCCATGGAGCAAATGGCAGGGTCAAGTGAGCAAGCAGCAGAGGCTATGGAGGTTGCTAGTCAGGCTAGGCAGATGGTGCAGGCAATGAGGACCATTGGGACTCATCCTAGCTCCAGTGCTGGTCTGAAAGATGATCTTCTT
>capture_2|sediment-50|fragment_84|end_2|1259_copies|UMI_pair_GAAGGAAG-TGTGACCACTGAAG--GATGTGTG-GTAGTTTTTTACTC|M|none
GTAGTTTTTTACTCCAGCTCTATGTTGACAAAATGACCATCGTCAACATCCACAGCACTCTGCTGTTCCTGCCGATACTCTTCCCTCATAGACTCAGGCACTCCTTCCGTAGAAGGCCCTCTTTTCAAACCGTATTTAAGGCGACGATAAATGCATTTGAAGAAAAGACGATCAAGAATCCACAATATCAAGTGCAAGATCCCAATGATACTTGCGGCAATAACGAGAGGATCACTTGAATCGCTGCATTTGCACTCCCATCCGTTTCTGGTAGGCCTGCAAATTTTCAANA
>capture_2|sediment-50|fragment_274|end_1|124_copies|UMI_pair_GAAGGAAG-CAAACTGTACAGAA--GAAGGAAG-TGCTGTTCCTGCCG|M|none
CAAACTGTACAGAAAACTAAAGAGGGAAATAACATTCCATGGGGCAAAAGAAGTGGCACTCAGTTACTCAACTGGTGCACTTGCCAGCTGCATGGGCCTCATATACAACAGAATGGGGACTGTGACCACTGAAGTGGCATTTGGCCTGGTGTGTGCCACATGTGAGCAGATTGCTGATTCCCAGCATCGGTCTCACAGACAAATGGTGACAACAACCAACCCGCTAATCAGGCATGAAAACAGGATGGTACTGGCCAGTACCACGGCTAAGGCCATGGAGCAAATGGCAGGGG
>capture_2|sediment-50|fragment_274|end_2|124_copies|UMI_pair_GAAGGAAG-CAAACTGTACAGAA--GAAGGAAG-TGCTGTTCCTGCCG|M|none
TGCTGTTCCTGCCGATACTCTTCCCTCATAGACTCAGGCACTCCTTCCGTAGAAGGCCCTCTTTTCAAACCGTATTTAAGGCGACGATAAATGCATTTGAAGAAAAGACGATCAAGAATCCACAATATCAAGTGCAAGATCCCAATGATACTTGCGGCAATAACGAGAGGATCACTTGAATCGCTGCATTTGCACTCCCATCCGTTTCTGGTAGGCCTGCAAATTTTCAAGAAGATCATCTTTCAGACCAGCACTGGAGCTAGGATGANTCCCAATGGTCCTCATTNCCTNC
>capture_2|sediment-52|fragment_398|end_1|1153_copies|UMI_pair_GCGTCATT-GTAGTTTTTTACTC--TTGCGAAG-GGACTGTGACCACT|M|none
GTAGTTTTTTACTCCAGCTCTATGTTGACAAAATGACCATCGTCAACATCCACAGCACTCTGCTGTTCCTGCCGATATTCTTCCCTCATAGACTCAGGCACTCCTTCCGTAGAAGGCCCTCTTTTCAAACCGTATTTAAGGCGACGATAAATGCATTTGAAGAAAAGACTATCAAGAATCCACAATATCAAGTGCAAGATCCCAATGATACTTGCGGCAATAACGAGAGGATCACTTGAATCGCTGCATTTGCACTCCCATCCGTTTCTGGTAGGCCTGCAAATTTTCAANA
>capture_2|sediment-52|fragment_398|end_2|1153_copies|UMI_pair_GCGTCATT-GTAGTTTTTTACTC--TTGCGAAG-GGACTGTGACCACT|M|none
GGACTGTGACCACTGAAGTGGCGTTTGGCCTGGTGTGTGCCACATGTGAGCAGATTGCTGATTCCCAGCATCGGTCTCACAGACAAATGGTGACAACAACCAACCCGCTAATCAGGCATGAGAACAGGATGGTACTGGCCAGTACTACGGCTAAGGCCATGGAGCAAATGGCCGGGTCAAGTGAGCAAGCAGCAGAGGCTATGGAAGTTGCTAGTCAGGCTAGGCAGATGGTGCAGGCAATGAGGACCATCGGGACTCATCCTAGCTCCAGTGCTGGTCTGAAAGATGATCTT
>capture_2|sediment-52|fragment_494|end_1|1062_copies|UMI_pair_CTGTTGAC-TGTGACCACTGAAG--TTCGTTGG-GTAGTTTTTTACTC|M|none
TGTGACCACTGAAGTGGCGTTTGGCCTGGTGTGTGCCACATGTGAGCAGATTGCTGATTCCCAGCATCGGTCTCACAGACAAATGGTGACAACAACCAACCCGCTAATCAGGCATGAGAACAGGATGGTACTGGCCAGTACTACGGCTAAGGCCATGGAGCAAATGGCCGGGTCAAGTGAGCAAGCAGCAGAGGCTATGGAAGTTGCTAGTCAGGCTAGGCAGATGGTGCAGGCAATGAGGACCATCGGGACTCATCCTAGCTCCAGTGCTGGTCTGAAAGATGATCTTCTT
>capture_2|sediment-52|fragment_494|end_2|1062_copies|UMI_pair_CTGTTGAC-TGTGACCACTGAAG--TTCGTTGG-GTAGTTTTTTACTC|M|none
GTAGTTTTTTACTCCAGCTCTATGTTGACAAAATGACCATCGTCAACATCCACAGCACTCTGCTGTTCCTGCCGATATTCTTCCCTCATAGACTCAGGCACTCCTTCCGTAGAAGGCCCTCTTTTCAAACCGTATTTAAGGCGACGATAAATGCATTTGAAGAAAAGACGATCAAGAATCCACAATATCAAGTGCAAGATCCCAATGATACTTGCGGCAATAACGAGAGGATCACTTGAATCGCTGCATTTGCACTCCCATCCGTTTCTGGTAGGCCTGCAAATTTTCAANA
>capture_2|sediment-52|fragment_716|end_1|1191_copies|UMI_pair_ATCCAGAG-CGTCAACATCCACA--TTGCGAAG-AGGGGATCCAAATA|M|none
CGTCAACATCCACAGCACTCTGCTGTTCCTGCCGATATTCTTCCCTCATAGACTCAGGCACTCCTTCCGTAGAAGGCCCTCTTTTCAAACCGTATTTAAGGCGACGATAAATGCATTTGAAGAAAAGACGATCAAGAATCCACAATATCAAGTGCAAGATCCCAATGATACTTGCGGCAATAACGAGAGGATCACTTGAATCGCTGCATTTGCACTCCCATCCGTTTCTGGTAGGCCTGCAAATTTTCAAGAAGATCATCTTTCAGACCAGCACTGGAGCTAGGATGAGTCCC
>capture_2|sediment-52|fragment_716|end_2|1191_copies|UMI_pair_ATCCAGAG-CGTCAACATCCACA--TTGCGAAG-AGGGGATCCAAATA|M|none
AGGGGATCCAAATAACATGGACAGAGCAGTTAAACTGTACAGGAAGCTAAAGAGGGAAATAACATTCCATGGGGCAAAAGAGGTGGCACTCAGTTACTCAACTGGTGCACTTGCCAGCTGCATGGGCCTCATATACAACAGGATGGGGACTGTGACCACTGAAGTGGCGTTTGGCCTGGTGTGTGCCACATGTGAGCAGATTGCTGATTCCCAGCATCGGTCTCACAGACAAATGGTGACAACAACCAACCCGCTAATCAGGCATGAGAACAGGATGGTACTGGCCAGTACT
>capture_2|sediment-52|fragment_880|end_1|1112_copies|UMI_pair_GCACAACT-GTAGTTTTTTACTC--GCGTCATT-TGACCACTGAAGTG|M|none
GTAGTTTTTTACTCCAGCTCTATGTTGACAAAATGACCATCGTCAACATCCACAGCACTCTGCTGTTCCTGCCGATATTCTTCCCTCATAGACTCAGGCACTCCTTCCGTAGAAGGCCCTCTTTTCAAACCGTATTTAAGGCGACGATAAATGCATTTGAAGAAAAGACGATCAAGAATCCACAATATCAAGTGCAAGATCCCAATGATACTTGCGGCAATAACGAGAGGATCACTTGAATCGCTGCATTTGCACTCCCATCCGTTTCTGGTAGGCCTGCAAATTTTCAAGA
>capture_2|sediment-52|fragment_880|end_2|1112_copies|UMI_pair_GCACAACT-GTAGTTTTTTACTC--GCGTCATT-TGACCACTGAAGTG|M|none
TGACCACTGAAGTGGCGTTTGGCCTGGTGTGTGCCACATGTGAGCAGATTGCTGATTCCCAGCATCGGTCTCACAGACAAATGGTGACAACAACCAACCCGCTAATCAGGCATGAGAACAGGATGGTACTGGCCAGTACTACGGCTAAGGCCATGGAGCAAATGGCCGGGTCAAGTGAGCAAGCAGCAGAGGCTATGGAAGTTGCTAGTCAGGCTAGGCAGATGGTGCAGGCAATGAGGACCATCGGGACTCATCCTAGCTCCAGTGCTGGTCTGAAAGATGATCTTCTTNA
>capture_2|sediment-62|fragment_36|end_1|738_copies|UMI_pair_AGCGTGTT-GGCAGTCAAACTGT--GAAGGAAG-TTTTTATTCCAGCT|M|none
GGCAGTCAAACTGTACAGGAAGCTGAAGAGGGAAATAACATTCCATGGGGCAAAAGAGGTGGCACTCAGTTACTCAACTGGTGCACTTGCCAGCTGCATGGGCCTCATATACAACAGGATGGGGACTGTGACCACTGAAGTGGCATTTGGCCTGGTATGTGCCACGTGTGAGCAGATTGCTGATTCCCAGCATCGGTCTCACAGACAAATGGTGACAACAACCAACCCGCTAATCAGGCATGAGAATAGAATGGTACTGGCTAGTACTACAGCTAAGGCCANGGANCAAA
>capture_2|sediment-62|fragment_36|end_2|738_copies|UMI_pair_AGCGTGTT-GGCAGTCAAACTGT--GAAGGAAG-TTTTTATTCCAGCT|M|none
TTTTTATTCCAGCTCTATGTTGACAAAATGACCATCGTCAACATCCACAGCACTCTGCTGTTCCTGCCGATATTCTTCCCTCATAGACTCAGGCACTCCTTCCGTAGAAGGCCCTCTTTTCAAACCGTATTTAAGGCGACGATAAATGCATTTGAAGAAAAGACGATCAAGAATCCACAATATCAAGTGCAAGATCCCAATGATACTTGCGGCAATAACGAGAGGATCACTTGAATCGCTGCATTTGCACTCCCATCCGTTTCTGGTAGGCCTGCAAATTTTCAAGAAGATC
>capture_2|sediment-63|fragment_47|end_1|109_copies|UMI_pair_GAAGGAAG-GTGGATCCAAACAA--TCGCTGTT-GTTTTTTATTCCAG|M|none
GTGGATCCAAACAACATGGACAGGGCAGTCAAACTGTACAGGAAGCTGAAGAGGGAAATAACATTCCATGGGGCAAAAGAGGTGGCACTCAGTTACTCAACTGGTGCACTTGCCAGCTGCATGGGCCTCATATACAACAGGATGGGGACTGTGACCACTGAAAGTGGCATTTGGCCTGGTATGTGCCACGTGTGAGCAGATTGCTGATTCCCAGCATCGGTCTCACAGACAAATGGTGACAACAACCAACCCGCTAATCAGGCATGAGAATAGAATGGTACTGGCTAGTACT
>capture_2|sediment-63|fragment_47|end_2|109_copies|UMI_pair_GAAGGAAG-GTGGATCCAAACAA--TCGCTGTT-GTTTTTTATTCCAG|M|none
GTTTTTTATTCCAGCTCTATGTTGACAAAATGACCATCGTCAACATCCACAGCACTCTGCTGTTCCTGCCGATATTCTTCCCTCATAGACTCAGGCACTCCTTCCGTAGAAGGCCCTCTTTTCAAACCGTATTTAAGGCGACGATAAATGCATTTGAAGAAAAGACGATCAAGAATCCACAATATCAAGTGCAAGATCCCAATGATACTTGCGGCAATAACGAGAGGATCACTTGAATCGCTGCATTTGCACTCCCATCCGTTTCTGGTAGGCCTGCAAATTTTCAANAANA
>capture_1|sediment-49|fragment_1|end_1|750_copies|UMI_pair_GCTATCCT-CGACGATAAATGCA--TTCCAAGG-GTGGCATTTGGCCT|M|none
CGACGATAAATGCATTTGAAGAAAAGACGATCAAGAATCCACAATATCAAGTGCAAGATCCCAATGATACTTGCGGCAATAACGAGAGGATCACTTGAATCGCTGCATTTGCACTCCCATCCGTTTCTGGTAGGCCTGCAAATTTTCAAGAAGATCATCTTTCAGACCAGCACTGGAGCTAGGATGAGTCCCAATGGTCCTCATTGCCTGCACCATCTGCCTAGCCTGACTAGCAACCTCCATAGCCTCCGCTGCCTGCTCACTTGACCCTGCCATTTNCNCCATGGCCTT
>capture_1|sediment-49|fragment_1|end_2|750_copies|UMI_pair_GCTATCCT-CGACGATAAATGCA--TTCCAAGG-GTGGCATTTGGCCT|M|none
GTGGCATTTGGCCTGGTGTGTGCCACATGTGAGCAGATTGCTGATTCCCAGCATCGGTCTCACAGACAAATGGTGACAACAACCAACCCGCTAATCAGACATGAGAACAGGATGGTACTGGCCAGTACTACAGCTAAGGCCATGGAGCAAATGGCAGGGTCAAGTGAGCAGGCAGCGGAGGCTATGGAGGTTGCTAGTCAGGCTAGGCAGATGGTGCAGGCAATGAGGACCATTGGGACTCATCCTAGCTCCAGTGCTGGTCTGAAAGATGATCTTCTTGAAAATTTGCAGGC
>capture_1|sediment-21|fragment_1|end_1|493_copies|UMI_pair_ACGTTCAG-GTAGTTTTTTTACT--TTCGTTGG-GGCAGCGGAGGCTA|M|none
GTAGTTTTTTTACTCCAGCTCTATGTTGACAAAATGACCATCGTCAACATCCACAGCACTCTGCTGTTCCTGCCGATATTCTTCCCTCATAGACTCAGGCACTCCTTCCGTAGAAGGCCCTCTTTTCAAACCGTATTTAAGGCGACGATAAATGCATTTGAAGAAAAGACGATCAAGAATCCACAATATCAAGTGCAAGATCCCAATGATACTTGCGGCAATAACGAGAGGATCACTTGAATCGCTGCATTTGCACTCCCATCCGTTTCTGTAGGCCTGCAAATTTTCAAGA
>capture_1|sediment-21|fragment_1|end_2|493_copies|UMI_pair_ACGTTCAG-GTAGTTTTTTTACT--TTCGTTGG-GGCAGCGGAGGCTA|M|none
GGCAGCGGAGGCTATGGAGGTTGCTAGTCAGGCTAGGCAGATGGTGCAGGCAATGAGGACCATTGGGACTCATCCTAGCTCCAGTGCTGGTCTGAAAGATGATCTTCTTGAAAATTTGCAGGCCTACAGAAACGGATGGGAGTGCAAATGCAGCGATTCAAGTGATCCTCTCGTTATTGCCGCAAGTATCATTGGGATCTTGCACTTGATATTGTGGATTCTTGATCGTCTTTTCTTCAAATGCATTTATCGTCGCCTTAAATACGGTTTGAAAAGAGGGCCTTCTACGGA
>capture_2|sediment-21|fragment_4|end_1|754_copies|UMI_pair_ACGTTCAG-GTAGTTTTTTTACT--TTCGTTGG-GGCAGCGGAGGCTA|M|none
GTAGTTTTTTTACTCCAGCTCTATGTTGACAAAATGACCATCGTCAACATCCACAGCACTCTGCTGTTCCTGCCGATATTCTTCCCTCATAGACTCAGGCACTCCTTCCGTAGAAGGCCCTCTTTTCAAACCGTATTTAAGGCGACGATAAATGCATTTGAAGAAAAGACGATCAAGAATCCACAATATCAAGTGCAAGATCCCAATGATACTTGCGGCAATAACGAGAGGATCACTTGAATCGCTGCATTTGCACTCCCATCCGTTTCTGTAGGCCTGCAAATTTTCAAGA
>capture_2|sediment-21|fragment_4|end_2|754_copies|UMI_pair_ACGTTCAG-GTAGTTTTTTTACT--TTCGTTGG-GGCAGCGGAGGCTA|M|none
GGCAGCGGAGGCTATGGAGGTTGCTAGTCAGGCTAGGCAGATGGTGCAGGCAATGAGGACCATTGGGACTCATCCTAGCTCCAGTGCTGGTCTGAAAGATGATCTTCTTGAAAATTTGCAGGCCTACAGAAACGGATGGGAGTGCAAATGCAGCGATTCAAGTGATCCTCTCGTTATTGCCGCAAGTATCATTGGGATCTTGCACTTGATATTGTGGATTCTTGATCGTCTTTTCTTCAAATGCATTTATCGTCGCCTTAAATACGGTTTGAAAAGAGGGCCTTCTACGGA
>capture_1|sediment-10|fragment_2|end_1|1764_copies|UMI_pair_GAAGGAAG-GTCAACATCCACAG--TTGCAGAC-AGTACTACAGCTAA|M|none
GTCAACATCCACAGCACTCTGCTGTTCCTGCCGATATTCTTCCCTCATAGACTCAGGCACTCCTTCCGTAGAAGGCCCTCTTTTCAAACCGTATTTAAGGCGACGATAAATGCATTTGAAGAAAAGACGATCAAGAATCCACAATATCAAGTGCAAGATCCCAATGATACTTGCGGCAATAACGAGAGGATCACTTGAATCGCTGCATTTGCACTCCCATCCGTTTCTGGTAGGCCTGCAAATTTTCAAGAAGATCATCTTTCAGACCAGCACTGGAGCTAGGATGAGTCCC
>capture_1|sediment-10|fragment_2|end_2|1764_copies|UMI_pair_GAAGGAAG-GTCAACATCCACAG--TTGCAGAC-AGTACTACAGCTAA|M|none
AGTACTACAGCTAAGGCCATGGAGCAAATGGCAGGGTCAAGCGAGCAAGCAGCAGAGGCTATGGAGGTTGCTAGTCAGGCTAGGCAGATGGTGCAGGCAATGAGGACCATTGGGACTCATCCTAGCTCCAGTGCTGGTCTGAAAGATGATCTTCTTGAAAATTTGCAGGCCTACCAGAAACGGATGGGAGTGCAAATGCAGCGATTCAAGTGATCCTCTCGTTATTGCCGCAAGTATCATTGGGATCTTGCACTTGATATTGTGGATTCTTGATCGTCTTTTCTTCAAATGC
>capture_1|sediment-69|fragment_37|end_1|3826_copies|UMI_pair_GAAGGAAG-CCTAGCTCCAGTGC--GAGACGAT-GTCAACATCCACAG|M|none
CCTAGCTCCAGTGCTGGTCTGAAAGATGATCTTCTTGAAAATTTGCAGGCCTACCAGAAACGGATGGGAGTGCAAATGCAGCGATTCAAGTGATCCTCTCGTTATTGCCGCAAGTATCATTGGGATCTTGCACTTGATATTGTGGATTCTTGATCGTCTTTTCTTCAAATGCATTTATCGTCGCCTTAAATACGGTTTGAAAAGAGGGCCTTCTACGGAAGGAGTGCCTGAGTCTATGAGGGGAGAATATCGGCAGGAACAGCAGAGTGCTGTGGATGTTGACATCGTCTC
>capture_1|sediment-69|fragment_37|end_2|3826_copies|UMI_pair_GAAGGAAG-CCTAGCTCCAGTGC--GAGACGAT-GTCAACATCCACAG|M|none
GTCAACATCCACAGCACTCTGCTGTTCCTGCCGATATTCTCCCCTCATAGACTCAGGCACTCCTTCCGTAGAAGGCCCTCTTTTCAAACCGTATTTAAGGCGACGATAAATGCATTTGAAGAAAAGACGATCAAGAATCCACAATATCAAGTGCAAGATCCCAATGATACTTGCGGCAATAACGAGAGGATCACTTGAATCGCTGCATTTGCACTCCCATCCGTTTCTGGTAGGCCTGCAAATTTTCAAGAAGATCATCTTTCAGACCAGCACTGGAGCTAGGCTTCCTTCA
>capture_2|sediment-10|fragment_6|end_1|837_copies|UMI_pair_GAAGGAAG-GTCAACATCCACAG--TTGCAGAC-AGTACTACAGCTAA|M|none
GTCAACATCCACAGCACTCTGCTGTTCCTGCCGATATTCTTCCCTCATAGACTCAGGCACTCCTTCCGTAGAAGGCCCTCTTTTCAAACCGTATTTAAGGCGACGATAAATGCATTTGAAGAAAAGACGATCAAGAATCCACAATATCAAGTGCAAGATCCCAATGATACTTGCGGCAATAACGAGAGGATCACTTGAATCGCTGCATTTGCACTCCCATCCGTTTCTGGTAGGCCTGCAAATTTTCAAGAAGATCATCTTTCAGACCAGCACTGGAGCTAGGATGAGTCCC
>capture_2|sediment-10|fragment_6|end_2|837_copies|UMI_pair_GAAGGAAG-GTCAACATCCACAG--TTGCAGAC-AGTACTACAGCTAA|M|none
AGTACTACAGCTAAGGCCATGGAGCAAATGGCAGGGTCAAGCGAGCAAGCAGCAGAGGCTATGGAGGTTGCTAGTCAGGCTAGGCAGATGGTGCAGGCAATGAGGACCATTGGGACTCATCCTAGCTCCAGTGCTGGTCTGAAAGATGATCTTCTTGAAAATTTGCAGGCCTACCAGAAACGGATGGGAGTGCAAATGCAGCGATTCAAGTGATCCTCTCGTTATTGCCGCAAGTATCATTGGGATCTTGCACTTGATATTGTGGATTCTTGATCGTCTTTTCTTCAAATGC
>capture_1|sediment-50|fragment_31|end_1|1296_copies|UMI_pair_GTGCCATA-GAGGATCACTTGAA--TCGCTGTT-ATGGGCCTCATATA|M|none
GAGGATCACTTGAATCGCTGCATTTGCACTCCCATCCGTTTCTGGTAGGCCTGCAAATTTTCAAGAAGATCATCTTTCAGACCAGCACTGGAGCTAGGATGAGTCCCAATGGTCCTCATTGCCTGCACCATCTGCCTAGCCTGACTAGCAACCTCCATAGCCTCTGCTGCTTGCTCACTTGACCCTGCCATTTGCTCCATGGCCTTAGCCGTGGTACTGGCCAGTACCATCCTGTTTTCATGCCTGATTAGCGGTTTGGTTGTTGTCACCATTTNTCTNTNANACCGATNCT
>capture_1|sediment-50|fragment_31|end_2|1296_copies|UMI_pair_GTGCCATA-GAGGATCACTTGAA--TCGCTGTT-ATGGGCCTCATATA|M|none
ATGGGCCTCATATACAACAGAATGGGGACTGTGACCACTGAAGTGGCATTTGGCCTGGTGTGTGCCACATGTGAGCAGATTGCTGATTCCCAGCATCGGTCTCACAGACAAATGGTGACAACAACCAAACCGCTAATCAGGCATGAAAACAGGATGGTACTGGCCAGTACCACGGCTAAGGCCATGGAGCAAATGGCAGGGTCAAGTGAGCAAGCAGCAGAGGCTATGGAGGTTGCTAGTCAGGCTAGGCAGATGGTGCAGGCAATGAGGACCATTGGGACTCATCCTAGCTC
>capture_1|sediment-65|fragment_1|end_1|3484_copies|UMI_pair_GAAGGAAG-GGGGATCCAAACAA--GATTACCG-CTCCATGGCCTTAG|M|none
GGGGATCCAAACAACATGGACAGAGCAGTCAAACTGTACAGAAAGCTAAAGAGAGAAATAACATTCCATGGAGCAAAAGAGGTGGCACTCAGTTACTCGACTGGTGCACTTGCCAGCTGCATGGGCCTCATATACAACAGGATGGGGACTGTGACCACAGAAGTGGCATTTGGCCTGGTGTGTGCCACGTGTGAGCAGATTGCTGATTCCCAGCATCGGTCTCACAGACAAATGGTGACAACAACCAACCCGCTAATCAGACATGAGAACAGGATGGTACTGGCCAGTACNA
>capture_1|sediment-65|fragment_1|end_2|3484_copies|UMI_pair_GAAGGAAG-GGGGATCCAAACAA--GATTACCG-CTCCATGGCCTTAG|M|none
CTCCATGGCCTTAGCCGTAGTACTGGCCAGTACCATCCTGTTCTCATGTCTGATTAGCGGGTTGGTTGTTGTCACCATTTGTCTGTGAGACCGATGCTGGGAATCAGCAATCTGCTCACACGTGGCACACACCAGGCCAAATGCCACTTCTGTGGTCACAGTCCCCATCCTGTTGTATATGAGGCCCATGCAGCTGGCAAGTGCACCAGTCGAGTAACTGAGTGCCACCTCTTTTGCTCCATGGAATGTTATTTCTCTCTTTAGCTTTCTGTACAGTTTGACTGCTCTGTCC
>capture_2|sediment-65|fragment_17|end_1|424_copies|UMI_pair_GAAGGAAG-GGGGATCCAAACAA--GATTACCG-CTCCATGGCCTTAG|M|none
GGGGATCCAAACAACATGGACAGAGCAGTCAAACTGTACAGAAAGCTAAAGAGAGAAATAACATTCCATGGAGCAAAAGAGGTGGCACTCAGTTACTCGACTGGTGCACTTGCCAGCTGCATGGGCCTCATATACAACAGGATGGGGACTGTGACCACAGAAGTGGCATTTGGCCTGGTGTGTGCCACGTGTGAGCAGATTGCTGATTCCCAGCATCGGTCTCACAGACAAATGGTGACAACAACCAACCCGCTAATCAGACATGAGAACAGGATGGTACTGGCCAGNACNA
>capture_2|sediment-65|fragment_17|end_2|424_copies|UMI_pair_GAAGGAAG-GGGGATCCAAACAA--GATTACCG-CTCCATGGCCTTAG|M|none
CTCCATGGCCTTAGCCGTAGTACTGGCCAGTACCATCCTGTTCTCATGTCTGATTAGCGGGTTGGTTGTTGTCACCATTTGTCTGTGAGACCGATGCTGGGAATCAGCAATCTGCTCACACGTGGCACACACCAGGCCAAATGCCACTTCTGTGGTCACAGTCCCCATCCTGTTGTATATGAGGCCCATGCAGCTGGCAAGTGCACCAGTCGAGTAACTGAGTGCCACCTCTTTTGCTCCATGGAATGTTATTTCTCTCTTTAGCTTTCTGTACAGTTTGACTGCTCTGTCC
>capture_1|sediment-52|fragment_1063|end_1|70_copies|UMI_pair_ACGACTTG-TTTTACTCCAGCTC--ACGTTCAG-GAAGCAGGTAGATA|M|none
TTTTACTCCAGCTCTATGTTGACAAAATGACCATCGTCAACATCCACAGCACTCTGCTGTTCCTGCCGATATTCTTCCCTCATAGACTCAGGCACTCCTTCCGTAGAAGGCCCTCTTTTCAAACCGTATTTAAGGCGACGATAAATGCATTTGAAGAAAAGACGATCAAGAATCCACAATATCAAGTGCAAGATCCCAATGATACTTGCGGCAATAACGANAGGATCACTTGAATCGCTNCATTTGCACTCCCATCCGTTTCTGGTAGNCCTNCAAATTTTCAANAANANCA
>capture_1|sediment-52|fragment_1063|end_2|70_copies|UMI_pair_ACGACTTG-TTTTACTCCAGCTC--ACGTTCAG-GAAGCAGGTAGATA|M|none
GAAGCAGGTAGATATTGAAAGATGAGTCTTCTAACCGAGGTCGAAACGTACGTTCTCTCTATCGTCCCGTCAGGCCCCCTCAAAGCCGAGATCGCGCAGAGACTTGAAGATGTGTTTGCAGGGAAAAACACCGATCTTGAGGCGCTCATGGAGTGGCTAAAGACAAGACCAATCCTGTCACCTCTGACTAAGGGGATTTTAGGATTTGTGTTCACGCTCACCGTGCCCAGTGAGCGAGGACTGCAGCGTAGACGCTTTGTCCAAAATGCCCTTAATGGGAATGGGGATCCAA
>capture_2|sediment-52|fragment_1091|end_1|47_copies|UMI_pair_ACGACTTG-TTTTACTCCAGCTC--ACGTTCAG-GAAGCAGGTAGATA|M|none
TTTTACTCCAGCTCTATGTTGACAAAATGACCATCGTCAACATCCACAGCACTCTGCTGTTCCTGCCGATATTCTTCCCTCATAGACTCAGGCACTCCTTCCGTAGAAGGCCCTCTTTTCAAACCGTATTTAAGGCGACGATAAATGCATTTGAAGAAAAGACGATCAAGAATCCACAATATCAAGTGCAAGATCCCAATGATACTTGCGGCAATAACGANAGGATCACTTGAATCGCTGCATTTGCACTCCCATCCGTTTCTGGTAGNCCTNCAAATTTTCAANAANATNA
>capture_2|sediment-52|fragment_1091|end_2|47_copies|UMI_pair_ACGACTTG-TTTTACTCCAGCTC--ACGTTCAG-GAAGCAGGTAGATA|M|none
GAAGCAGGTAGATATTGAAAGATGAGTCTTCTAACCGAGGTCGAAACGTACGTTCTCTCTATCGTCCCGTCAGGCCCCCTCAAAGCCGAGATCGCGCAGAGACTTGAAGATGTGTTTGCAGGGAAAAACACCGATCTTGAGGCGCTCATGGAGTGGCTAAAGACAAGACCAATCCTGTCACCTCTGACTAAGGGGATTTTAGGATTTGTGTTCACGCTCACCGTGCCCAGTGAGCGAGGACTGCAGCGTAGACGCTTTGTCCAAAATGCCCTTAATGGGAATGGGGATCCAA
>capture_1|sediment-42|fragment_23|end_1|347_copies|UMI_pair_ACTAGGAG-GTTGACAAAATGAC--GATGTGTG-GGGAAAAACACCGA|M|none
GTTGACAAAATGACCATCGTCAACATCCACAGCACTCTGCTGTTCCTGCCGATATTCTTCCCTCATAGACTCAGGCACTCCTTCCGTAGAAGGCCCTCTTTTCAAACCGTATTTAAGGCGACGATAAATGCATTTGAAGAAAAGACGATCAAGAATCCACAATATCAAGTGCAAGATCCCAATGATGCTTGCGGCAATAACGAGAGGATCACTTGAATCGCTGCATTTGCACTCCCATCCGTTTCTGGTAGGCCTGCAAATTTTCAAGAAGATCATCTTTCAGACCAGCACT
>capture_1|sediment-42|fragment_23|end_2|347_copies|UMI_pair_ACTAGGAG-GTTGACAAAATGAC--GATGTGTG-GGGAAAAACACCGA|M|none
GGGAAAAACACCGATCTTGAGGCGCTCATGGAATGGCTAAAGACAAGACCAATCCTGTCACCTCTGACTAAGGGGATTTTAGGATTTGTGTTCACGCTCACCGTGCCCAGTGAGCGAGGACTGCAGCGTAGACGCTTTGTCCAAAATGCCCTTAATGGGAATGGGGATCCAAACAACATGGACAGAGCCGTCAAACTGTACAGGAAGCTCAAGAGGGAAATAACATTCCATGGGGCAAAAGAGGTGGCACTCAGTTATTCAACCGGTGCACTTNCCAGCTGCANGGGCCNCA
>capture_1|sediment-45|fragment_46|end_1|2191_copies|UMI_pair_ACGTTCAG-TTGGCCTGGTGTGT--TTGCAGAC-TGTTGACAAAATGA|M|none
TTGGCCTGGTGTGTGCCACGTGTGAGCAGATTGCTGATTCCCAGCATCGGTCTCACAGACAAATGGTGACAACAACTAACCCGCTAATCAGGCATGAGAACAGGATGGTACTGGCCAGTACTACGGCTAAGGCCATGGAGCAAATGGCAGGGTCAAGTGAGCAGGCAGCAGAAGCTATGGAGGTTGCTAGTCAGGCTAGGCAGATGGTGCAGGCAATGAGGACCATTGGGACTCATCCTAGCTCCAGTGCTGGTCTGAAAGATGATCTTCTTGAAAATTTGCAGGCCTACCA
>capture_1|sediment-45|fragment_46|end_2|2191_copies|UMI_pair_ACGTTCAG-TTGGCCTGGTGTGT--TTGCAGAC-TGTTGACAAAATGA|M|none
TGTTGACAAAATGACCATCGTCAACATCCACAGCACTCTGCTGTTCCTGCCGATATTCTTCCCTCATAGACTCAGGCACTCCTTCCGTAGAAGGCCCTCTTTTCAAACCGTATTTAAGGCGACGATAAATGCATTTGAAGAAAAGACGATCAAGAATCCACAATATCAAGTGCAAGATCCCAATGATGCTTGCGGCAATAACGAGAGGATCACTTGAATCGCTGCATTTGCACTCCCATCCGTTTCTGGTAGGCCTGCAAATTTTCAAGAAGATCATCTTTCAGACCAGCACT
>capture_1|sediment-45|fragment_95|end_1|1154_copies|UMI_pair_GAAGGAAG-AAACTGTACAGGAA--TTGCGAAG-CGGGTTAGTTGTTG|M|none
AAACTGTACAGGAAGCTCAAGAGGGAAATAACATTCCATGGGGCAAAAGAGGTGGCACTCAGTTATTCAACCGGTGCACTTGCCAGCTGCATGGGCCTCATATACAACAGGATGGGAACTGTGACCACTGAAGTGGCATTTGGCCTGGTGTGTGCCACGTGTGAGCAGATTGCTGATTCCCAGCATCGGTCTCACAGACAAATGGTGACAACAACTAACCCGCTTCGCAA
>capture_1|sediment-45|fragment_95|end_2|1154_copies|UMI_pair_GAAGGAAG-AAACTGTACAGGAA--TTGCGAAG-CGGGTTAGTTGTTG|M|none
CGGGTTAGTTGTTGTCACCATTTGTCTGTGAGACCGATGCTGGGAATCAGCAATCTGCTCACACGTGGCACACACCAGGCCAAATGCCACTTCAGTGGTCACAGTTCCCATCCTGTTGTATATGAGGCCCATGCAGCTGGCAAGTGCACCGGTTGAATAACTGAGTGCCACCTCTTTTGCCCCATGGAATGTTATTTCCCTCTTGAGCTTCCTGTACAGTTTCTTCCTTC
>capture_1|sediment-45|fragment_168|end_1|1750_copies|UMI_pair_ATCCAGAG-GTCAAACTGTACAG--GAAGGAAG-TAGCAACCTCCATA|M|none
GTCAAACTGTACAGGAAGCTCAAGAGGGAAATAACATTCCATGGGGCAAAAGAGGTGGCACTCAGTTATTCAACCGGTGCACTTGCCAGCTGCATGGGCCTCATATACAACAGGATGGGAACTGTGACCACTGAAGTGGCATTTGGCCTGGTGTGTGCCACGTGTGAGCAGATTGCTGATTCCCAGCATCGGTCTCACAGACAAATGGTGACAACAACTAACCCGCTAATCAGGCATGAGAACAGGATGGTACTGGCCAGTACTACGGCTAAAGCCATGGAGCAAANGGCAGG
>capture_1|sediment-45|fragment_168|end_2|1750_copies|UMI_pair_ATCCAGAG-GTCAAACTGTACAG--GAAGGAAG-TAGCAACCTCCATA|M|none
TAGCAACCTCCATAGCTTCTGCTGCCTGCTCACTTGACCCTGCCATTTGCTCCATGGCTTTAGCCGTAGTACTGGCCAGTACCATCCTGTTCTCATGCCTGATTAGCGGGTTAGTTGTTGTCACCATTTGTCTGTGAGACCGATGCTGGGAATCAGCAATCTGCTCACACGTGGCACACACCAGGCCAAATGCCACTTCAGTGGTCACAGTTCCCATCCTGTTGTATATGAGGCCCATGCAGCTGGCAAGTGCACCGGTTGAATAACTGAGTGCCACCTCTTTTGCCCCATGG
>capture_1|sediment-45|fragment_226|end_1|145_copies|UMI_pair_ATCCAGAG-AATTTTCAAGAAGA--GTTACGCA-GGAACTGTGACCAC|M|none
AATTTTCAAGAAGATCATCTTTCAGACCAGCACTGGAGCTAGGATGAGTCCCAATGGTCCTCATTGCCTGCACCATCTGCCTAGCCTGACTAGCAACCTCCATAGCTTCTGCTGCCTGCTCACTTGACCCTGCCATTTGCTCCATGGCCTTAGCCGTAGTACTGGCCAGTACCATCCTGTTCTCATGCCTGATTAGCGGGTTAGTTGTTGTCACCATTTGTCTGTGAGACCGATGCTGGGAATCAGCAATTTGCTCACACGTGGCACACACCAGGCCAAATGCCACTTCAGTG
>capture_1|sediment-45|fragment_226|end_2|145_copies|UMI_pair_ATCCAGAG-AATTTTCAAGAAGA--GTTACGCA-GGAACTGTGACCAC|M|none
GGAACTGTGACCACTGAAGTGGCATTTGGCCTGGTGTGTGCCACGTGTGAGCAAATTGCTGATTCCCAGCATCGGTCTCACAGACAAATGGTGACAACAACTAACCCGCTAATCAGGCATGAGAACAGGATGGTACTGGCCAGTACTACGGCTAAGGCCATGGAGCAAATGGCAGGGTCAAGTGAGCAGGCAGCAGAAGCTATGGAGGTTGCTAGTCAGGCTAGGCAGATGGTGCAGGCAATGAGGACCATTGGGACTCATCCTAGCTCCAGTGCTGGTCTGAAAGATGANCT
>capture_2|sediment-33|fragment_3|end_1|124_copies|UMI_pair_ACCACGAT-GTTGACAAAATGAC--CTGTTGAC-ATGGGAACTGTGAC|M|none
GTTGACAAAATGACCATCGTCAACATCCACAGCACTCTGCTGTTCCTGCCGATATTCTTCCCTCATAGACTCAGGCACTCCTTCCGTAGAAGGCCCTCTTTTCAAACCGTATTTAAGGCGACGATAAATGCATTTGAAGAAAAGACGATCAAGAATCCACAATATCAAGTGCAAGATCCCAATGATGCTTGCGGCAATAACGAGAGGATCACTTGAATCGCTGCATTTGCACTCCCATCCGTTTCTGGTAGGCCTGCAAATTTTCAAGAAGATCATCTTTCAGACCAGCACTG
>capture_2|sediment-33|fragment_3|end_2|124_copies|UMI_pair_ACCACGAT-GTTGACAAAATGAC--CTGTTGAC-ATGGGAACTGTGAC|M|none
ATGGGAACTGTGACCACTGAAGTGGCATTTGGCCTGGTGTGTGCCACGTGTGAGCAGATTGCTGATTCCCAGCATCGGTCTCACAGACAAATGGTGACAACAACTAACCCGCTAATCAGGCATGAGAACAGGATGGTACTGGCCAGTACTACGGCTAAGGCCATGGAGCAAATGGCAGGGTCAAGTGAGCAGGCAGCAGAAGCTATGGAGGTTGCTAGTCAGGCTAGGCAGATGGTGCAGGCAATGAGGACCATTGGGACTCATCCTAGCNCCAGTGCTGGTCTGAAANAT
>capture_2|sediment-42|fragment_25|end_1|273_copies|UMI_pair_ACTAGGAG-GTTGACAAAATGAC--GATGTGTG-GGGAAAAACACCGA|M|none
GTTGACAAAATGACCATCGTCAACATCCACAGCACTCTGCTGTTCCTGCCGATATTCTTCCCTCATAGACTCAGGCACTCCTTCCGTAGAAGGCCCTCTTTTCAAACCGTATTTAAGGCGACGATAAATGCATTTGAAGAAAAGACGATCAAGAATCCACAATATCAAGTGCAAGATCCCAATGATGCTTGCGGCAATAACGAGAGGATCACTTGAATCGCTGCATTTGCACTCCCATCCGTTTCTGGTAGGCCTGCAAATTTTCAAGAAGATCATCTTTCANACCANCACT
>capture_2|sediment-42|fragment_25|end_2|273_copies|UMI_pair_ACTAGGAG-GTTGACAAAATGAC--GATGTGTG-GGGAAAAACACCGA|M|none
GGGAAAAACACCGATCTTGAGGCGCTCATGGAATGGCTAAAGACAAGACCAATCCTGTCACCTCTGACTAAGGGGATTTTAGGATTTGTGTTCACGCTCACCGTGCCCAGTGAGCGAGGACTGCAGCGTAGACGCTTTGTCCAAAATGCCCTTAATGGGAATGGGGATCCAAACAACATGGACAGAGCCGTCAAACTGTACAGGAAGCTCAAGAGGGAAATAACATTCCATGGGGCAAAAGAGGTGGCACTCAGTTATTCAACCGGTGCACTTGCCAGCTGCATGGGCCTCA
>capture_2|sediment-45|fragment_186|end_1|764_copies|UMI_pair_ATCCAGAG-GTCAAACTGTACAG--GAAGGAAG-TAGCAACCTCCATA|M|none
GTCAAACTGTACAGGAAGCTCAAGAGGGAAATAACATTCCATGGGGCAAAAGAGGTGGCACTCAGTTATTCAACCGGTGCACTTGCCAGCTGCATGGGCCTCATATACAACAGGATGGGAACTGTGACCACTGAAGTGGCATTTGGCCTGGTGTGTGCCACGTGTGAGCAGATTGCTGATTCCCAGCATCGGTCTCACAGACAAATGGTGACAACAACTAACCCGCTAATCAGGCATGAGAACAGGATGGTACTGGCCAGTACTACGGCTAAAGCCATGGAGCAAANGGCAGG
>capture_2|sediment-45|fragment_186|end_2|764_copies|UMI_pair_ATCCAGAG-GTCAAACTGTACAG--GAAGGAAG-TAGCAACCTCCATA|M|none
TAGCAACCTCCATAGCTTCTGCTGCCTGCTCACTTGACCCTGCCATTTGCTCCATGGCTTTAGCCGTAGTACTGGCCAGTACCATCCTGTTCTCATGCCTGATTAGCGGGTTAGTTGTTGTCACCATTTGTCTGTGAGACCGATGCTGGGAATCAGCAATCTGCTCACACGTGGCACACACCAGGCCAAATGCCACTTCAGTGGTCACAGTTCCCATCCTGTTGTATATGAGGCCCATGCAGCTGGCAAGTGCACCGGTTGAATAACTGAGTGCCACCTCTTTTGCCCCATGG
>capture_2|sediment-45|fragment_188|end_1|1081_copies|UMI_pair_ATCCAGAG-AATTTTCAAGAAGA--GTTACGCA-GGAACTGTGACCAC|M|none
AATTTTCAAGAAGATCATCTTTCAGACCAGCACTGGAGCTAGGATGAGTCCCAATGGTCCTCATTGCCTGCACCATCTGCCTAGCCTGACTAGCAACCTCCATAGCTTCTGCTGCCTGCTCACTTGACCCTGCCATTTGCTCCATGGCCTTAGCCGTAGTACTGGCCAGTACCATCCTGTTCTCATGCCTGATTAGCGGGTTAGTTGTTGTCACCATTTGTCTGTGAGACCGATGCTGGGAATCAGCAATCTGCTCACACGTGGCACACACCAGGCCAAATGCCACTTCAGNG
>capture_2|sediment-45|fragment_188|end_2|1081_copies|UMI_pair_ATCCAGAG-AATTTTCAAGAAGA--GTTACGCA-GGAACTGTGACCAC|M|none
GGAACTGTGACCACTGAAGTGGCATTTGGCCTGGTGTGTGCCACGTGTGAGCAGATTGCTGATTCCCAGCATCGGTCTCACAGACAAATGGTGACAACAACTAACCCGCTAATCAGGCATGAGAACAGGATGGTACTGGCCAGTACTACGGCTAAGGCCATGGAGCAAATGGCAGGGTCAAGTGAGCAGGCAGCAGAAGCTATGGAGGTTGCTAGTCAGGCTAGGCAGATGGTGCAGGCAATGAGGACCATTGGGACTCATCCTAGCTCCAGTGCTGGTCTGAAAGATGATCT
>capture_1|sediment-50|fragment_98|end_1|651_copies|UMI_pair_TTCGTTGG-ATTGCTAGTCAGGC--TTGCGAAG-ATAGACTCAGGCAC|M|none
ATTGCTAGTCAGGCTAGGCAGATGGTGCAGGCAATGAGGACCATTGGGACTCATCCTAGCTCCAGTGCTGGTCTGAAAGATGATCTTCTTGAAAATTTGCAGGCCTACCAGAAACGGATGGGAGTGCAAATGCAGCGATTCAAGTGATCCTCTCGTTATTGCCGCAAGTATCATTGGGATCTTGCACTTGATATTGTGGATTCTTGATCGTCTTTTCTTCAAATGCATTTATCGTCGCCTTAAATACGGTTTGAAAAGAGGGCCTTCTACGGAAGGAGTGCCTGAGTCTATCT
>capture_1|sediment-50|fragment_98|end_2|651_copies|UMI_pair_TTCGTTGG-ATTGCTAGTCAGGC--TTGCGAAG-ATAGACTCAGGCAC|M|none
ATAGACTCAGGCACTCCTTCCGTAGAAGGCCCTCTTTTCAAACCGTATTTAAGGCGACGATAAATGCATTTGAAGAAAAGACGATCAAGAATCCACAATATCAAGTGCAAGATCCCAATGATACTTGCGGCAATAACGAGAGGATCACTTGAATCGCTGCATTTGCACTCCCATCCGTTTCTGGTAGGCCTGCAAATTTTCAAGAAGATCATCTTTCAGACCAGCACTGGAGCTAGGATGAGTCCCAATGGTCCTCATTGCCTGCACCATCTGCCTAGCCTGACTAGCAATCC
>capture_2|sediment-50|fragment_83|end_1|367_copies|UMI_pair_TTCGTTGG-ATTGCTAGTCAGGC--TTGCGAAG-ATAGACTCAGGCAC|M|none
ATTGCTAGTCAGGCTAGGCAGATGGTGCAGGCAATGAGGACCATTGGGACTCATCCTAGCTCCAGTGCTGGTCTGAAAGATGATCTTCTTGAAAATTTGCAGGCCTACCAGAAACGGATGGGAGTGCAAATGCAGCGATTCAAGTGATCCTCTCGTTATTGCCGCAAGTATCATTGGGATCTTGCACTTGATATTGTGGATTCTTGATCGTCTTTTCTTCAAATGCATTTATCGTCGCCTTAAATACGGTTTGAAAAGAGGGCCTTCTACGGAAGGAGTGCCTGAGTCTATCT
>capture_2|sediment-50|fragment_83|end_2|367_copies|UMI_pair_TTCGTTGG-ATTGCTAGTCAGGC--TTGCGAAG-ATAGACTCAGGCAC|M|none
ATAGACTCAGGCACTCCTTCCGTAGAAGGCCCTCTTTTCAAACCGTATTTAAGGCGACGATAAATGCATTTGAAGAAAAGACGATCAAGAATCCACAATATCAAGTGCAAGATCCCAATGATACTTGCGGCAATAACGAGAGGATCACTTGAATCGCTGCATTTGCACTCCCATCCGTTTCTGGTAGGCCTGCAAATTTTCAAGAAGATCATCTTTCAGACCAGCACTGGAGCTAGGATGAGTCCCAATGGTCCTCATTGCCTGCACCATCTGCCTAGCCTGACTAGCAATCC
>capture_1|sediment-12|fragment_2|end_1|4771_copies|UMI_pair_ACCACGAT-CAAATGGTGACAAC--GAAGGAAG-TGATACTTGCGGCA|M|none
CAAATGGTGACAACAACCAACCCGCTAATCAGACATGAGAACAGGATGGTACTGGGCAGTACTACAGCTAAGGCCATGGAGCAAATGGCAGGGTCAAGTGAGCAGGCAGCGGAGGCTATGGAGGTTGCTAGTCAGGCTAGGCAGATGGTGCAGGCAATGAGGACCATTGGGACTCATCCTAGCTCCAGTGCTGGTCTGAAAGATGATCTTCTTGAAAATTTGCAGGCCTACCAGAAACGGATGGGAGTGCAAATGCAGCGATTCAAGTGATCCTCNCGTTATTGCCGCAAGT
>capture_1|sediment-12|fragment_2|end_2|4771_copies|UMI_pair_ACCACGAT-CAAATGGTGACAAC--GAAGGAAG-TGATACTTGCGGCA|M|none
TGATACTTGCGGCAATAACGAGAGGATCACTTGAATCGCTGCATTTGCACTCCCATCCGTTTCTGGTAGGCCTGCAAATTTTCAAGAAGATCATCTTTCAGACCAGCACTGGAGCTAGGATGAGTCCCAATGGTCCTCATTGCCTGCACCATCTGCCTAGCCTGACTAGCAACCTCCATAGCCTCCGCTGCCTGCTCACTTGACCCTGCCATTTGCTCCATGGCCTTAGCTGTAGTACTGCCCAGTACCATCCTGTTCTCATGTCTGATTAGCGGGTTGGTTGTTGTCACCAT
>capture_2|sediment-12|fragment_3|end_1|6557_copies|UMI_pair_ACCACGAT-CAAATGGTGACAAC--GAAGGAAG-TGATACTTGCGGCA|M|none
CAAATGGTGACAACAACCAACCCGCTAATCAGACATGAGAACAGGATGGTACTGGGCAGTACTACAGCTAAGGCCATGGAGCAAATGGCAGGGTCAAGTGAGCAGGCAGCGGAGGCTATGGAGGTTGCTAGTCAGGCTAGGCAGATGGTGCAGGCAATGAGGACCATTGGGACTCATCCTAGCTCCAGTGCTGGTCTGAAAGATGATCTTCTTGAAAATTTGCAGGCCTACCAGAAACGGATGGGAGTGCAAATGCAGCGATTCAAGTGATCCTCTCGTTATTGCCGCAAGT
>capture_2|sediment-12|fragment_3|end_2|6557_copies|UMI_pair_ACCACGAT-CAAATGGTGACAAC--GAAGGAAG-TGATACTTGCGGCA|M|none
TGATACTTGCGGCAATAACGAGAGGATCACTTGAATCGCTGCATTTGCACTCCCATCCGTTTCTGGTAGGCCTGCAAATTTTCAAGAAGATCATCTTTCAGACCAGCACTGGAGCTAGGATGAGTCCCAATGGTCCTCATTGCCTGCACCATCTGCCTAGCCTGACTAGCAACCTCCATAGCCTCCGCTGCCTGCTCACTTGACCCTGCCATTTGCTCCATGGCCTTAGCTGTAGTACTGCCCAGTACCATCCTGTTCTCATGTCTGATTAGCGGGTTGGTTGTTGTCACCAT
>capture_1|sediment-52|fragment_86|end_1|1284_copies|UMI_pair_ATCCAGAG-GGAAGTTGCTAGTC--TTGCGAAG-TTTACTCCAGCTCT|M|none
GGAAGTTGCTAGTCAGGCTAGGCAGATGGTGCAGGCAATGAGGGCCATCGGGACTCATCCTAGCTCCAGTGCTGGTCTGAAAGATGATCTTCTTGAAAATTTGCAGGCCTACCAGAAACGGATGGGAGTGCAAATGCAGCGATTCAAGTGATCCTCTCGTTATTGCCGCAAGTATCATTGGGATCTTGCACTTGATATTGTGGATTCTTGATCGTCTTTTCTTCAAATGCATTTATCGTCGCCTTAAATACGGTTTGAAAAGAGGGCCTTCTACGGAAGGAGTGCCTGAGTCT
>capture_1|sediment-52|fragment_86|end_2|1284_copies|UMI_pair_ATCCAGAG-GGAAGTTGCTAGTC--TTGCGAAG-TTTACTCCAGCTCT|M|none
TTTACTCCAGCTCTATGTTGACAAAATGACCATCGTCAACATCCACAGCACTCTGCTGTTCCTGCCGATATTCTTCCCTCATAGACTCAGGCACTCCTTCCGTAGAAGGCCCTCTTTTCAAACCGTATTTAAGGCGACGATAAATGCATTTGAAGAAAAGACGATCAAGAATCCACAATATCAAGTGCAAGATCCCAATGATACTTGCGGCAATAACGAGAGGATCACTTGAATCGCTGCATTTGCACTCCCATCCGTTTCTGGTAGGCCTGCAAATTTTCAAGAANATCATC
>capture_1|sediment-52|fragment_385|end_1|1372_copies|UMI_pair_GAAGGAAG-TAGTTTTTTACTCC--TTCCAAGG-AGCAGCAGAGGCTA|M|none
TAGTTTTTTACTCCAGCTCTATGTTGACAAAATGACCATCGTCAACATCCACAGCACTCTGCTGTTCCTGCCGATATTCTTCCCTCATAGACTCAGGCACTCCTTCCGTAGAAGGCCCTCTTTTCAAACCGTATTTAAGGCGACGATAAATGCATTTGAAGAAAAGACGATCAAGAATCCACAATATCAAGTGCAAGATCCCAATGATACTTGCGGCAATAACGAGAGGATCACTTGAATCGCTGCATTTGCACTCCCATCCGTTTCTGGTAGGCCTGCAAATTTTCAANAA
>capture_1|sediment-52|fragment_385|end_2|1372_copies|UMI_pair_GAAGGAAG-TAGTTTTTTACTCC--TTCCAAGG-AGCAGCAGAGGCTA|M|none
AGCAGCAGAGGCTATGGAAGTTGCTAGTCAGGCTAGGCAGATGGTGCAGGCAATGAGGACCATCGGGACTCATCCTAGCTCCAGTGCTGGTCTGAAAGATGATCTTCTTGAAAATTTGCAGGCCTACCAGAAACGGATGGGAGTGCAAATGCAGCGATTCAAGTGATCCTCTCGTTATTGCCGCAAGTATCATTGGGATCTTGCACTTGATATTGTGGATTCTTGATCGTCTTTTCTTCAAATGCATTTATCGTCGCCTTAAATACGGTTTGAAAAGAGGGCCTTCTACGGA
>capture_1|sediment-52|fragment_405|end_1|2556_copies|UMI_pair_ATCCAGAG-TTTTACTCCAGCTC--CGGCTAAT-CGAGGCTATGGAAG|M|none
TTTTACTCCAGCTCTATGTTGACAAAATGACCATCGTCAACATCCACAGCACTCTGCTGTTCCTGCCGATATTCTTCCCTCATAGACTCAGGCACTCCTTCCGTAGAAGGCCCTCTTTTCAAACCGTATTTAAGGCGACGATAAATGCATTTGAAGAAAAGACGATCAAGAATCCACAATATCAAGTGCAAGATCCCAATGATACTTGCGGCAATAACGAGAGGATCACTTGAATCGCTGCATTTGCACTCCCATCCGTTTCTGGTAGGCCTGCAAATTTTCAAGAAGATCA
>capture_1|sediment-52|fragment_405|end_2|2556_copies|UMI_pair_ATCCAGAG-TTTTACTCCAGCTC--CGGCTAAT-CGAGGCTATGGAAG|M|none
CGAGGCTATGGAAGTTGCTAGTCAGGCTAGGCAGATGGTGCAGGCAATGAGGACCATCGGGACTCATCCTAGCTCCAGTGCTGGTCTGAAAGATGATCTTCTTGAAAATTTGCAGGCCTACCAGAAACGGATGGGAGTGCAAATGCAGCGATTCAAGTGATCCTCTCGTTATTGCCGCAAGTATCATTGGGATCTTGCACTTGATATTGTGGATTCTTGATCGTCTTTTCTTCAAATGCATTTATCGTCGCCTTAAATACGGTTTGAAAAGAGGGCCTTCTACGGAAGGAGTG
>capture_1|sediment-52|fragment_443|end_1|1773_copies|UMI_pair_GAAGGAAG-GGAAGTTGCTAGTC--GAAGGAAG-TGACAAAATGACCA|M|none
GGAAGTTGCTAGTCAGGCTAGGCAGATGGTGCAGGCAATGAGGACCATCGGGACTCATCCTAGCTCCAGTGCTGGTCTGAAAGATGATCTTCTTGAAAATTTGCAGGCCTACCAGAAACGGATGGGAGTGCAAATGCAGCGATTCAAGTGATCCTCTCGTTATTGCCGCAAGTATCATTGGGATCTTGCACTTGATATTGTGGATTCTTGATCGTCTTTTCTTCAAATGCATTTATCGTCGCCTTAAATACGGTTTGAAAAGAGGGCCTTCTACGGAAGGAGTGCCTGAGTCT
>capture_1|sediment-52|fragment_443|end_2|1773_copies|UMI_pair_GAAGGAAG-GGAAGTTGCTAGTC--GAAGGAAG-TGACAAAATGACCA|M|none
TGACAAAATGACCATCGTCAACATCCACAGCACTCTGCTGTTCCTGCCGATATTCTTCCCTCATAGACTCAGGCACTCCTTCCGTAGAAGGCCCTCTTTTCAAACCGTATTTAAGGCGACGATAAATGCATTTGAAGAAAAGACGATCAAGAATCCACAATATCAAGTGCAAGATCCCAATGATACTTGCGGCAATAACGAGAGGATCACTTGAATCGCTGCATTTGCACTCCCATCCGTTTCTGGTAGGCCTGCAAATTTTCAAGAAGATCATCTTTCAGACCAGCACTGG
>capture_2|sediment-52|fragment_37|end_1|2677_copies|UMI_pair_GAAGGAAG-TAGTTTTTTACTCC--TTCCAAGG-AGCAGCAGAGGCTA|M|none
TAGTTTTTTACTCCAGCTCTATGTTGACAAAATGACCATCGTCAACATCCACAGCACTCTGCTGTTCCTGCCGATATTCTTCCCTCATAGACTCAGGCACTCCTTCCGTAGAAGGCCCTCTTTTCAAACCGTATTTAAGGCGACGATAAATGCATTTGAAGAAAAGACGATCAAGAATCCACAATATCAAGTGCAAGATCCCAATGATACTTGCGGCAATAACGAGAGGATCACTTGAATCGCTGCATTTGCACTCCCATCCGTTTCTGGTAGGCCTGCAAATTTTCAANAA
>capture_2|sediment-52|fragment_37|end_2|2677_copies|UMI_pair_GAAGGAAG-TAGTTTTTTACTCC--TTCCAAGG-AGCAGCAGAGGCTA|M|none
AGCAGCAGAGGCTATGGAAGTTGCTAGTCAGGCTAGGCAGATGGTGCAGGCAATGAGGACCATCGGGACTCATCCTAGCTCCAGTGCTGGTCTGAAAGATGATCTTCTTGAAAATTTGCAGGCCTACCAGAAACGGATGGGAGTGCAAATGCAGCGATTCAAGTGATCCTCTCGTTATTGCCGCAAGTATCATTGGGATCTTGCACTTGATATTGTGGATTCTTGATCGTCTTTTCTTCAAATGCATTTATCGTCGCCTTAAATACGGTTTGAAAAGAGGGCCTTCTACGGA
>capture_2|sediment-52|fragment_139|end_1|3180_copies|UMI_pair_ATCCAGAG-GTAGTTTTTTACTC--CTGTTGAC-TATGGAAGTTGCTA|M|none
GTAGTTTTTTACTCCAGCTCTATGTTGACAAAATGACCATCGTCAACATCCACAGCACTCTGCTGTTCCTGCCGATATTCTTCCCTCATAGACTCAGGCACTCCTTCCGTAGAAGGCCCTCTTTTCAAACCGTATTTAAGGCGACGATAAATGCATTTGAAGAAAAGACGATCAAGAATCCACAATATCAAGTGCAAGATCCCAATGATACTTGCGGCAATAACGAGAGGATCACTTGAATCGCTGCATTTGCACTCCCATCCGTTTCTGGTAGGCCTGCAAATTTTCAANA
>capture_2|sediment-52|fragment_139|end_2|3180_copies|UMI_pair_ATCCAGAG-GTAGTTTTTTACTC--CTGTTGAC-TATGGAAGTTGCTA|M|none
TATGGAAGTTGCTAGTCAGGCTAGGCAGATGGTGCAGGCAATGAGGACCATCGGGACTCATCCTAGCTCCAGTGCTGGTCTGAAAGATGATCTTCTTGAAAATTTGCAGGCCTACCAGAAACGGATGGGAGTGCAAATGCAGCGATTCAAGTGATCCTCTCGTTATTGCCGCAAGTATCATTGGGATCTTGCACTTGATATTGTGGATTCTTGATCGTCTTTTCTTCAAATGCATTTATCGTCGCCTTAAATACGGTTTGAAAAGAGGGCCTTCTACGGAAGGAGTGCCTG
>capture_2|sediment-52|fragment_197|end_1|3002_copies|UMI_pair_GAAGGAAG-GGAAGTTGCTAGTC--GAAGGAAG-TGACAAAATGACCA|M|none
GGAAGTTGCTAGTCAGGCTAGGCAGATGGTGCAGGCAATGAGGACCATCGGGACTCATCCTAGCTCCAGTGCTGGTCTGAAAGATGATCTTCTTGAAAATTTGCAGGCCTACCAGAAACGGATGGGAGTGCAAATGCAGCGATTCAAGTGATCCTCTCGTTATTGCCGCAAGTATCATTGGGATCTTGCACTTGATATTGTGGATTCTTGATCGTCTTTTCTTCAAATGCATTTATCGTCGCCTTAAATACGGTTTGAAAAGAGGGCCTTCTACGGAAGGAGTGCCTGAGTCT
>capture_2|sediment-52|fragment_197|end_2|3002_copies|UMI_pair_GAAGGAAG-GGAAGTTGCTAGTC--GAAGGAAG-TGACAAAATGACCA|M|none
TGACAAAATGACCATCGTCAACATCCACAGCACTCTGCTGTTCCTGCCGATATTCTTCCCTCATAGACTCAGGCACTCCTTCCGTAGAAGGCCCTCTTTTCAAACCGTATTTAAGGCGACGATAAATGCATTTGAAGAAAAGACGATCAAGAATCCACAATATCAAGTGCAAGATCCCAATGATACTTGCGGCAATAACGAGAGGATCACTTGAATCGCTGCATTTGCACTCCCATCCGTTTCTGGTAGGCCTGCAAATTTTCAAGAAGATCATCTTTCAGACCAGCACTGG
>capture_2|sediment-52|fragment_340|end_1|1609_copies|UMI_pair_ATCCAGAG-TTTTACTCCAGCTC--CGGCTAAT-CGAGGCTATGGAAG|M|none
TTTTACTCCAGCTCTATGTTGACAAAATGACCATCGTCAACATCCACAGCACTCTGCTGTTCCTGCCGATATTCTTCCCTCATAGACTCAGGCACTCCTTCCGTAGAAGGCCCTCTTTTCAAACCGTATTTAAGGCGACGATAAATGCATTTGAAGAAAAGACGATCAAGAATCCACAATATCAAGTGCAAGATCCCAATGATACTTGCGGCAATAACGAGAGGATCACTTGAATCGCTGCATTTGCACTCCCATCCGTTTCTGGTAGGCCTGCAAATTTTCAAGAANATCA
>capture_2|sediment-52|fragment_340|end_2|1609_copies|UMI_pair_ATCCAGAG-TTTTACTCCAGCTC--CGGCTAAT-CGAGGCTATGGAAG|M|none
CGAGGCTATGGAAGTTGCTAGTCAGGCTAGGCAGATGGTGCAGGCAATGAGGACCATCGGGACTCATCCTAGCTCCAGTGCTGGTCTGAAAGATGATCTTCTTGAAAATTTGCAGGCCTACCAGAAACGGATGGGAGTGCAAATGCAGCGATTCAAGTGATCCTCTCGTTATTGCCGCAAGTATCATTGGGATCTTGCACTTGATATTGTGGATTCTTGATCGTCTTTTCTTCAAATGCATTTATCGTCGCCTTAAATACGGTTTGAAAAGAGGGCCTTCTACGGAAGGAGTG
>capture_2|sediment-52|fragment_798|end_1|1005_copies|UMI_pair_ATCCAGAG-GGAAGTTGCTAGTC--TTGCGAAG-TTTACTCCAGCTCT|M|none
GGAAGTTGCTAGTCAGGCTAGGCAGATGGTGCAGGCAATGAGGGCCATCGGGACTCATCCTAGCTCCAGTGCTGGTCTGAAAGATGATCTTCTTGAAAATTTGCAGGCCTACCAGAAACGGATGGGAGTGCAAATGCAGCGATTCAAGTGATCCTCTCGTTATTGCCGCAAGTATCATTGGGATCTTGCACTTGATATTGTGGATTCTTGATCGTCTTTTCTTCAAATGCATTTATCGTCGCCTTAAATACGGTTTGAAAAGAGGGCCTTCTACGGAAGGAGTGCCTGAGTCT
>capture_2|sediment-52|fragment_798|end_2|1005_copies|UMI_pair_ATCCAGAG-GGAAGTTGCTAGTC--TTGCGAAG-TTTACTCCAGCTCT|M|none
TTTACTCCAGCTCTATGTTGACAAAATGACCATCGTCAACATCCACAGCACTCTGCTGTTCCTGCCGATATTCTTCCCTCATAGACTCAGGCACTCCTTCCGTAGAAGGCCCTCTTTTCAAACCGTATTTAAGGCGACGATAAATGCATTTGAAGAAAAGACGATCAAGAATCCACAATATCAAGTGCAAGATCCCAATGATACTTGCGGCAATAACGAGAGGATCACTTGAATCGCTGCATTTGCACTCCCATCCGTTTCTGGTAGGCCTGCAAATTTTCAAGAANATCAT
>capture_1|sediment-9|fragment_4|end_1|9465_copies|UMI_pair_ACTAGGAG-CGTGGCATTTGGTC--CGCATGAT-GCTTGCTCACTTGA|M|none
CGTGGCATTTGGTCTGGTGTGTGCCACGTGTGAGCAGATTGCTGATTCCCAGCATCGGTCTCACAGACAAATGGTGACAACAACCAACCCGCTAATCAGGCATGAGAACAGGATGGTACTGGCCAGTACTACGGCTAAGGCCATGGAGCAAATGGCAGGGTCAAGTGAGCAAGCATCATGCG
>capture_1|sediment-9|fragment_4|end_2|9465_copies|UMI_pair_ACTAGGAG-CGTGGCATTTGGTC--CGCATGAT-GCTTGCTCACTTGA|M|none
GCTTGCTCACTTGACCCTGCCATTTGCTCCATGGCCTTAGCCGTAGTACTGGCCAGTACCATCCTGTTCTCATGCCTGATTAGCGGGTTGGTTGTTGTCACCATTTGTCTGTGAGACCGATGCTGGGAATCAGCAATCTGCTCACACGTGGCACACACCAGACCAAATGCCACGCTCCTAGT
>capture_1|sediment-17|fragment_6|end_1|6870_copies|UMI_pair_GAAGGAAG-CAACCTCCATAGCC--TTGCAGAC-TGGGCCTCATATAC|M|none
CAACCTCCATAGCCTCTGCTGCTTGCTCACTTGACCCTGCCATTTGCTCCATGGCCTTAGCCGTAGTACTGGCCAGTACCATCCTGTTCTCATGCCTGATTAGCGGGTTGGTTGTTGTCACCATTTGTCTGTGAGACCGATGCTGGGAATCAGCAATNTGCTCACACGTGGCACACACCAGACCAAATGCCACTTCTGTGGTCACAGTCCCCATCCTGTTGTATATGAGGCCCAGTCTGCAA
>capture_1|sediment-17|fragment_6|end_2|6870_copies|UMI_pair_GAAGGAAG-CAACCTCCATAGCC--TTGCAGAC-TGGGCCTCATATAC|M|none
TGGGCCTCATATACAACAGGATGGGGACTGTGACCACAGAAGTGGCATTTGGTCTGGTGTGTGCCACGTGTGAGCANATTGCTGATTCCCAGCATCGGTCTCACAGACAAATGGTGACAACAACCAACCCGCTAATCAGGCATGAGAACAGGATGGTACTGGCCAGTACTACGGCTAAGGCCATGGAGCAAATGGCAGGGTCAAGTGAGCAAGCAGCAGAGGCTATGGAGGTTGCTTCCTTC
>capture_1|sediment-30|fragment_58|end_1|253_copies|UMI_pair_CGCATGAT-CTCTTTTCAAACCG--GCACAACT-GGAAAAACACTGAT|M|none
CTCTTTTCAAACCGTATTTAAGGCGACGATAAATGCATTTGAAGAAAAGACGATCAAGGATCCACAATATCAAGTGCAAGATCCCAATGATACTTGCGGCAATAACAAGAGGATCACTTGAATCGCTGCATTTGCACTCCCATCCGTTTCTGGTAGGCCTGCAAATTTTCAAGAAGATCATCTTTCAGACCAGCACTGGAGCTAGGATGAGTCCCAATGGTCCTCATTGCCTGCACCATCTGCCTAGCCTGACTAGCAACCTCCATAGCCTCTNCTNCTTNCNCNCTTNACCC
>capture_1|sediment-30|fragment_58|end_2|253_copies|UMI_pair_CGCATGAT-CTCTTTTCAAACCG--GCACAACT-GGAAAAACACTGAT|M|none
GGAAAAACACTGATCTTGAGGCGCTCATGGAATGGCTAAAGACAAGACCAATCCTGTCACCTCTGACTAAGGGGATTTTAGGATTTGTGTTCACGCTCACCGTGCCCAGTGAGCGAGGACTGCAGCGTAGACGCTTTGTCCAAAATGCCCTTAATGGGAATGGGGATCCAAACAACATGGACAGAGCAGTCAAACTGTACAGGAAGCTAAAGAGGGAAATAACGTTCCATGGGGCAAAAGAGGTGGCACTCAGTTACTCAACCGGTGCACTTGCCAGCTGCATGGGCCTCAT
>capture_1|sediment-31|fragment_8|end_1|2229_copies|UMI_pair_CAATGTGG-GGGAAAAACACTGA--GAAGGAAG-TTTGCTCCATGGCC|M|none
GGGAAAAACACTGATCTTGAGGCGCTCATGGAATGGCTAAAGACAAGACCAATCCTGTCACCTCTGACTAAGGGGATTTTAGGATTTGTGTTCACGCTCACCGTGCCCAGTGAGCGAGGACTGCAGCGTAGACGCTTTGTCCAAAATGCCCTTAATGGGAATGGGGATCCAAACAACATGGACAGAGCAGTCAAACTGTACAGGAAGCTAAAGAGGGAAATAACATTCCATGGGGCAAAAGAGGTGGCACTCAGTTACTCAACCGGTGCACTTGCCAGCTGCATGGGCCNCA
>capture_1|sediment-31|fragment_8|end_2|2229_copies|UMI_pair_CAATGTGG-GGGAAAAACACTGA--GAAGGAAG-TTTGCTCCATGGCC|M|none
TTTGCTCCATGGCCTTAGCCGTAGTACTGGCCAGTACCATCCTGTTCTCATGCCTGATTAGCGGGTTGGTTGTTGTCACCATTTGTCTGTGAGACCGATGCTGGGAATCAGCAATCTGCTCACACGTGGCACACACCAGACCAAACGCCACTTCTGTGGTCACAGTCCCCATCCTGTTGTATATGAGGCCCATGCAGCTGGCAAGTGCACCGGTTGAGTAACTGAGTGCCACCTCTTTTGCCCCATGGAATGTTATTTCCCTCTTTAGCTTCCTGTACAGTTTGACTGCTCTT
>capture_1|sediment-36|fragment_41|end_1|444_copies|UMI_pair_GATGTGTG-AAACAACATGGACA--GCACAACT-GACAAAATGACCAT|M|none
AAACAACATGGACAGAGCAGTCAAACTGTACAGGAAGCTAAAGAGGGAAATAACATTCCATGGGGCAAAAGAGGTGGCACTCAGTTACTCAACCGGTGCACTTGCCAGCTGCATGGGCCTCATATACAACAGGATGGGGACTGTGACCACAGAAGTGGCGTTTGGTCTGGTGTGTGCCACGTGTGAGCAGATTGCTGATTCCCAGCATCGGTCTCACAGACAAATGGTGACAACAACCAACCCGCTAATCAGGCATGAGAACAGGATGGTACTGGCCAGNACNACGGCNAA
>capture_1|sediment-36|fragment_41|end_2|444_copies|UMI_pair_GATGTGTG-AAACAACATGGACA--GCACAACT-GACAAAATGACCAT|M|none
GACAAAATGACCATCGTCAACATCCACAGCACTCTGCTGTTCCTGCCGATATTCTTCCCTCATAGACTCAGGCACTCCTTCCGTAGAAGGCTCTCTTTTCAAACCGTATTTAAGGCGACGATAAATGCATTTGAAGAAAAGACGATCAAGAATCCACAATATCAAGTGCAAGATCCCAATGATACTTGCGGCAATAACAAGAGGATCACTTGAATCGCTGCATTTGCACTCCCATCCGTTTCTGGTAGGCCTGCAAATTTTCAAGAAGATCATCTTTCAGACCAGCACTGG
>capture_1|sediment-36|fragment_66|end_1|3107_copies|UMI_pair_ATCCAGAG-TCTTTAGCTTCCTG--TCGCTGTT-AGATATTGAAAGAT|M|none
TCTTTAGCTTCCTGTACAGTTTGACTGCTCTGTCCATGTTGTTTGGATCCCCATTCCCATTAAGGGCATTTTGGACAAAGCGTCTACGCTGCAGTCCTCGCTCACTGGGCACGGTGAGCGTGAACACAAATCCTAAAATCCCCTTAGTCAGAGGTGACATGATTGGTCTTGTCTTTAGCCATTCCATGAGCGCCTCAAGATCAGTGTTTTTCCCTGCAAACACATCTTCAAGTCTCTGCGCGATCTCGGCTTTGAGGGGGCCTGACGGGACGATAGAGAGAACGTACGTTTC
>capture_1|sediment-36|fragment_66|end_2|3107_copies|UMI_pair_ATCCAGAG-TCTTTAGCTTCCTG--TCGCTGTT-AGATATTGAAAGAT|M|none
AGATATTGAAAGATGAGTCTTCTAACCGAGGTCGAAACGTACGTTCTCTCTATCGTCCCGTCAGGCCCCCTCAAAGCCGAGATCGCGCAGAGACTTGAAGATGTGTTTGCAGGGAAAAACACTGATCTTGAGGCGCTCATGGAATGGCTAAAGACAAGACCAATCATGTCACCTCTGACTAAGGGGATTTTAGGATTTGTGTTCACGCTCACCGTGCCCAGTGAGCGAGGACTGCAGCGTAGACGCTTTGTCCAAAATGCCCTTAATGGGAATGGGGATCCAAACAACATGG
>capture_1|sediment-36|fragment_144|end_1|50_copies|UMI_pair_TGAAGACG-TGGGAATGGGGATC--TTGCGAAG-ACAAAATGACCATC|M|none
TGGGAATGGGGATCCAAACAACATGGACAGAGCAGTCAAACTGTACAGGAAGCTAAAGAGGGAAATAACATTCCATGGGGCAAAAGAGGTGGCACTCAGTTACTCAACCGGTGCACTTGCCAGCTGCATGGGCCTCATATACAACAGGATGGGGACTGTGACCACAGAAGTGGCGTTTGGTCTGGTGTGTGCCACGTGTGAGCAGATTGCTGATTCCCAGCATCGGTCTCACAGACAAATGGTGACAACAACCAACCCGCNAATCAGGCATNNNAACAGGANGGTACTGGC
>capture_1|sediment-36|fragment_144|end_2|50_copies|UMI_pair_TGAAGACG-TGGGAATGGGGATC--TTGCGAAG-ACAAAATGACCATC|M|none
ACAAAATGACCATCGTCAACATCCACAGCACTCTGCTGTTCCTGCCGATATTCTTCCCTCATAGACTCAGGCACTCCTTCCGTAGAAGGCCCTCTTTTCAAACCGTATTTAAGGCGACGATAAATGCATTTGAAGAAAAGACGATCAAGAATCCACAATATCAAGTGCAAGATCCCAATGATACTTGCGGCAATAACAAGAGGATCACTTGAATCGCTGCATTTGCACTCCCATCCGTTTCTGGTAGGCCTGCAAATTTTCAAGAAGATCATCTTTCAGACCAGCACTGGAGC
>capture_1|sediment-36|fragment_149|end_1|33_copies|UMI_pair_GAAGGAAG-ATGTTGACAAAATG--GCGTCATT-GTACGTTCTCTCTA|M|none
ATGTTGACAAAATGACCATCGTCAACATCCACAGCACTCTGCTGTTCCTGCCGATATTCTTCCCTCATAGACTCAGGCACTCCTTCCGTAGAAGGCCCTCTTTTCAAACCGTATTTAAGGCGACGATAAATGCATTTGAAGAAAAGACGATCAAGAATCCACAATATCAAGTGCAAGATCCCAATGATACTTGCGGCAATAACAAGAGGATCACTTGAATCGCTGCATTTGCACTCCCATCCGTTTCTGGTAGGCCTGCAAATTTTCAAGAAGANCATCTTTCANACCANCAC
>capture_1|sediment-36|fragment_149|end_2|33_copies|UMI_pair_GAAGGAAG-ATGTTGACAAAATG--GCGTCATT-GTACGTTCTCTCTA|M|none
GTACGTTCTCTCTATCGTCCCGTCAGGCCCCCTCAAAGCCGAGATCGCGCAGAGACTTGAAGATGTGTTTGCAGGGAAAAACACTGATCTTGAGGCGCTCATGGAATGGCTAAAGACAAGACCAATCCTGTCACCTCTGACTAAGGGGATTTTAGGATTTGTGTTCACGCTCACCGTGCCCAGTGAGCGAGGACTGCAGCGTAGACGCTTTGTCCAAAATGCCCTTAATGGGAATGGGGATCCAAACAACATGGACAGAGCAGTCAAACTGTACAGGAAGCTAAANAGGGAA
>capture_1|sediment-40|fragment_2|end_1|3424_copies|UMI_pair_GATGTGTG-GCACACACCAGACC--GCACAACT-CGGGGATTTTAGGA|M|none
GCACACACCAGACCAAACGCCACTTCTGTGGTCACAGTCCCCATCCTGTTGTATATGAGGCCCATGCAGCTGGCAAGTGCACCGGTTGAGTAACTGAGTGCCACCTCTTTTGCCCCATGGAATGTTATTTCCCTCTTTAGCTTCCTGTACAGTTTGACTGCTCTGTCCATGTTGTTTGGATCCCCATTCCCATTAAGGGCATTTTGGACAAAGCGTCTACGCTGCAGTCCTCGCTCACTGGGCACGGTGAGCGTGAACACAAATCCTAAAATCCCCGAGTTGTGC
>capture_1|sediment-40|fragment_2|end_2|3424_copies|UMI_pair_GATGTGTG-GCACACACCAGACC--GCACAACT-CGGGGATTTTAGGA|M|none
CGGGGATTTTAGGATTTGTGTTCACGCTCACCGTGCCCAGTGAGCGAGGACTGCAGCGTAGACGCTTTGTCCAAAATGCCCTTAATGGGAATGGGGATCCAAACAACATGGACAGAGCAGTCAAACTGTACAGGAAGCTAAAGAGGGAAATAACATTCCATGGGGCAAAAGAGGTGGCACTCAGTTACTCAACCGGTGCACTTGCCAGCTGCATGGGCCTCATATACAACAGGATGGGGACTGTGACCACAGAAGTGGCGTTTGGTCTGGTGTGTGCCACACATC
>capture_1|sediment-44|fragment_9|end_1|142_copies|UMI_pair_ACGTTCAG-ACCATCGTCAACAT--ACTAGGAG-AAACGTACGTTCTC|M|none
ACCATCGTCAACATCCACAGCACTCTGCTGCTCCTGCCGATATTCTTCCCTCATAGACTCAGGCACTCCTTCCGTAGAAGGCCCTCTTTTCAAACCGTATTTAAGGCGACGATAAATACATTTGAAGAAAAGACGATCAAGAATCCACAATATCAAGTGCAAGATCCCAATGATACTTGCGGCAATAACGAGAGGATCACTTGAATCGCTGCATTTGCACTCCCATCCGTTTCTGGTAGGCCTGCAAATTTTCAAGAAGATCATCTTTCAGACCANCNCTGGANCTAGNAT
>capture_1|sediment-44|fragment_9|end_2|142_copies|UMI_pair_ACGTTCAG-ACCATCGTCAACAT--ACTAGGAG-AAACGTACGTTCTC|M|none
AAACGTACGTTCTCTCTATCGTCCCGTCAGGCCCCCTCAAAGCCGAGATCGCGCAGAGACTTGAAGATGTGTTTGCAGGGAAAAACACTGATCTTGAGGCGCTCATGGAATGGCTAAAGACAAGACCAATCCTGTCACCTCTGACTAAGGGGATTTTAGGATTTGTGTTCACGCTCACCGTGCCCAGTGAGCGAGGACTGCAGCGTAGACGCTTTGTCCAAAATGCCCTTAATGGAAATGGGGATCCAAACAACATGGACAGAGCAGTCAAACTGTACAGGAAGCNAAANAGG
>capture_1|sediment-41|fragment_16|end_1|760_copies|UMI_pair_TGAAGACG-TTTTCAAGAAGATC--TTGCAGAC-GGCAAAAGAAGTGG|M|none
TTTTCAAGAAGATCATCTTTCAGACCAGCACTGGAGCTAGGATGAGTCCCAATGGTCCTCATTGCCTGCACCATCTGCCTAGCCTGACTAGCAACCTCCATAGCCTCTGCTGCTTGCTCACTTGACCCTGCCATTTGCTCCATGGCCTTAGCCGTAGTACTGGCCAGCACCATCCTGTTCTCATGCCTGATTAGCGGGTTGGTTGTTGTCACCATTTGTCTGTGAGACCGATGCTGGGAATCAGCAATCTGTTCACACGTGGCACACACCAGACCAAATGCCACTTCTGTGGT
>capture_1|sediment-41|fragment_16|end_2|760_copies|UMI_pair_TGAAGACG-TTTTCAAGAAGATC--TTGCAGAC-GGCAAAAGAAGTGG|M|none
GGCAAAAGAAGTGGCACTCAGTTACTCAACTGGTGCACTTGCCAGCTGTATGGGCCTCATATACAACAGGATGGGGACTGTGACCACAGAAGTGGCATTTGGTCTGGTGTGTGCCACGTGTGAACAGATTGCTGATTCCCAGCATCGGTCTCACAGACAAATGGTGACAACAACCAACCCGCTAATCAGGCATGAGAACAGGATGGTGCTGGCCAGTACTACGGCTAAGGCCATGGAGCAAATGGCAGGGTCAAGTGAGCAAGCAGCAGAGGCTATGGAGGTTGCTAGTCAGG
>capture_1|sediment-45|fragment_161|end_1|685_copies|UMI_pair_CAATGTGG-AACATTTCATGGAG--CGGCTAAT-TTTTACTCCAGCTC|M|none
AACATTTCATGGAGCAAAAGAGGTGGCACTCAGTTACTCAACTGGTGCACTTGCCAGCTGCATGGGCCTCATATACAACAGGATGGGGACTGTGACCACAGAAGTGGCATTTGGTCTGGTGTGTGCCACGTGTGAGCAGATTGCTGATTCCCAGCATCGGTCTCACAGACAAATGGTGACGACAACCAACCCGCTAATCAGGCATGAGAACAGGATGGTACTGGCCAGTACTACGGCTAAGGCCATGGAGCAAATGGCAGGGTCAAGTGAGCAAGCAGCAGAGGCNANGGAGG
>capture_1|sediment-45|fragment_161|end_2|685_copies|UMI_pair_CAATGTGG-AACATTTCATGGAG--CGGCTAAT-TTTTACTCCAGCTC|M|none
TTTTACTCCAGCTCTATGTTGACAAAATGACCATCGTCAACATCCACAGCACTCTGCTGTTCCTGCCGATATTCTTCCCTCATAGACTCAGGCACTCCTTCCGTAGAAGGCCCTCTTTTCAAACCGTATTTAAGGCGACGATAAATGCATTTGAAGAAAAGACGATCAAGAATCCACAATATCAAGTGCAAGATCCCAATGATACTTGCGGCAATAACGAGAGGATCACTTGAATCGCTGCATTTGCACTCCCATCCGTTTCTGGTAGGCCTGCAAATTTTCAAGGAGATCA
>capture_1|sediment-47|fragment_78|end_1|1273_copies|UMI_pair_ACGTTCAG-CTCATATACAACAG--TTCGTTGG-GGATGAGTTCCAAT|M|none
CTCATATACAACAGGATGGGGACTGTGACCACAGAAGTGGCATTTGGTCTGGTGTGTGCCACGTGTGAGCAGATCGCTGATTCCCAGCATCGGTCTCACAGACAAATGGTGACAACAACCAACCCGCTAATCAGGCATGAGAACAGGATGGTACTGGCCAGTACTACGGCTAAGGCCATGGAGCAAATGGCAGGGTCAAGTGAGCAAGCAGCAGAGGCTATGGAGGTTGCTAGTCAGGCTAGGCAGATGGTGCAGGCAATGAGGACCATTGGAACNCANCCCCAACGAAANA
>capture_1|sediment-47|fragment_78|end_2|1273_copies|UMI_pair_ACGTTCAG-CTCATATACAACAG--TTCGTTGG-GGATGAGTTCCAAT|M|none
GGATGAGTTCCAATGGTCCTCATTGCCTGCACCATCTGCCTAGCCTGACTAGCAACCTCCATAGCCTCTGCTGCTTGCTCACTTGACCCTGCCATTTGCTCCATGGCCTTAGCCGTAGTACTGGCCAGTACCATCCTGTTCTCATGCCTGATTAGCGGGTTGGTTGTTGTCACCATTTGTCTGTGAGACCGATGCTGGGAATCAGCGATCTGCTCACACGTGGCACACACCAGACCAAATGCCACTTCTGTGGTCACAGTCCCCATCCTGTTGTATATGAGCTGAACGTAGA
>capture_1|sediment-47|fragment_96|end_1|513_copies|UMI_pair_ATCCAGAG-TGACCACAGAAGTG--CTTAGGAC-CAAAATGACCATCG|M|none
TGACCACAGAAGTGGCATTTGGTCTGGTGTGTGCCACGTGTGAGCAGATCGCTGATTCCCAGCATCGGTCTCACAGACAAATGGTGACAACAACCAACCCGCTAATCAGGCATGAGAACAGGATGGTACTGGCCAGTACTACGGCTAAGGCCATGGAGCAAATGGCAGGGTCAAGTGAGCAAGCAGCAGAGGCTATGGAGGTTGCTAGTCAGGCTAGGCAGATGGTGCAGGCAATGAGGACCATTGGAACTCATCCTAGCTCCAGTGCTGGTCTGAAAGANAATCNCCTTNA
>capture_1|sediment-47|fragment_96|end_2|513_copies|UMI_pair_ATCCAGAG-TGACCACAGAAGTG--CTTAGGAC-CAAAATGACCATCG|M|none
CAAAATGACCATCGTCAACATCCACAGCACTCTGCTGTTCCTGTCGATATTCTTCCCTCATAGACTCAGGCACTCCTTCCGTAGAAGGCCCTCTTTTCAAACCGTATTTAAGGCGACGATAAATGCATTTGAAGAAAAGACGATCAAGAATCCACAATATCAAGTGCAAGATCCCAATGATACTTGCGGCAATAACGAGAGGATCACTTGAATCGCTGCATTTGCACTCCCATCCGTTTCTGGTAGGCCTGCAAATTTTCAAGGAGATTATCTTTCAGACCAGCACTGGAGCT
>capture_1|sediment-47|fragment_132|end_1|948_copies|UMI_pair_CGGCTAAT-CCACAGAAGTGGCA--TTCCAAGG-GACCATCGTCAACA|M|none
CCACAGAAGTGGCATTTGGTCTGGTGTGTGCCACGTGTGAGCAGATCGCTGATTCCCAGCATCGGTCTCACAGACAAATGGTGACAACAACCAACCCGCTAATCAGGCATGAGAACAGGATGGTACTGGCCAGTACTACGGCTAAGGCCATGGAGCAAATGGCAGGGTCAAGTGAGCAAGCAGCAGAGGCTATGGAGGTTGCTAGTCAGGCTAGGCAGATGGTGCAGGCAATGAGGACCATTGGAACTCATCCTAGCTCCAGTGCTGGTCTGAAAGATAATCTCCTTGAAAA
>capture_1|sediment-47|fragment_132|end_2|948_copies|UMI_pair_CGGCTAAT-CCACAGAAGTGGCA--TTCCAAGG-GACCATCGTCAACA|M|none
GACCATCGTCAACATCCACAGCACTCTGCTGTTCCTGTCGATATTCTTCCCTCATAGACTCAGGCACTCCTTCCGTAGAAGGCCCTCTTTTCAAACCGTATTTAAGGCGACGATAAATGCATTTGAAGAAAAGACGATCAAGAATCCACAATATCAAGTGCAAGATCCCAATGATACTTGCGGCAATAACGAGAGGATCACTTGAATCGCTGCATTTGCACTCCCATCCGTTTCTGGTAGGCCTGCAAATTTTCAAGGAGATTATCTTTCAGACCAGCACTGGAGCTAGGAT
>capture_1|sediment-47|fragment_135|end_1|1139_copies|UMI_pair_ACGGAACA-TGGAGCTAGGATGA--ACTAGGAG-GGGAAATAACATTC|M|none
TGGAGCTAGGATGAGTTCCAATGGTCCTCATTGCCTGCACCATCTGCCTAGCCTGACTAGCAACCTCCATAGCCTCTGCTGCTTGCTCACTTGACCCTGCCATTTGCTCCATGGCCTTAGCCGTAGTACTGGCCAGTACCATCCTGTTCTCATGCCTGATTAGCGGGTTGGTTGTTGTCACCATTTGTCTGTGAGACCGATGCTGGGAATCAGCGATCTGCTCACACGTGGCACACACCAGACCAAATGCCACTTCTGTGGTCACAGTCCCCATCCTGTTGTATATGAGGCCC
>capture_1|sediment-47|fragment_135|end_2|1139_copies|UMI_pair_ACGGAACA-TGGAGCTAGGATGA--ACTAGGAG-GGGAAATAACATTC|M|none
GGGAAATAACATTCCATGGGGCAAAAGAGGTGGCACTCAGTTACTCAACTGGTGCACTTGCCAGCTGCATGGGCCTCATATACAACAGGATGGGGACTGTGACCACAGAAGTGGCATTTGGTCTGGTGTGTGCCACGTGTGAGCAGATCGCTGATTCCCAGCATCGGTCTCACAGACAAATGGTGACAACAACCAACCCGCTAATCAGGCATGAGAACAGGATGGTACTGGCCAGTACTACGGCTAAGGCCATGGAGCAAATGGCAGGGTCAAGTGAGCAAGCAGCAGAGGC
>capture_1|sediment-47|fragment_169|end_1|272_copies|UMI_pair_ACGACTTG-CGCGCAGAGACTTG--GATGTGTG-GGTAGGCCTGCAAA|M|none
CGCGCAGAGACTTGAAGATGTGTTTGCAGGGAAAAACACTGATCTTGAGGCGCTCATGGAATGGCTAAAGACAAGACCAATCCTGTCACCTCTGACTAAGGGGATTTTAGGATTTGTGTTCACGCTCACCGTGCCCAGTGAGCGAGGACTGCAGCGTAGACGCTTTGTCCAAAATGCCCTCAATGGGAATGGGGATCCAAACAACATGGACAGAGCAGTCAAACTGTACAGGAAGCTAAAGAGGGAAATAACATTCCATGGGGCAAAAGAGGTGGCACNCAGTTACNCAAC
>capture_1|sediment-47|fragment_169|end_2|272_copies|UMI_pair_ACGACTTG-CGCGCAGAGACTTG--GATGTGTG-GGTAGGCCTGCAAA|M|none
GGTAGGCCTGCAAATTTTCAAGGAGATTATCTTTCAGACCAGCACTGGAGCTAGGATGAGTTCCAATGGTCCTCATTGCCTGCACCATCTGCCTAGCCTGACTAGCAACCTCCATAGCCTCTGCTGCTTGCTCACTTGACCCTGCCATTTGCTCCATGGCCTTAGCCGTAGTACTGGCCAGTACCATCCTGTTCTCATGCCTGATTAGCGGGTTGGTTGTTGTCACCATTTGTCTGTGAGACCGATGCTGGGAATCAGCGATCTGCTCACACGTGGCACACACCAGACCAAA
>capture_1|sediment-47|fragment_185|end_1|396_copies|UMI_pair_GATGTGTG-ACTTGCCAGCTGCA--TTCGTTGG-GCAAATTTTCAAGG|M|none
ACTTGCCAGCTGCATGGGCCTCATATACAACAGGATGGGGACTGTGACCACAGAAGTGGCATTTGGTCTGGTGTGTGCCACGTGTGAGCAGATCGCTGATTCCCAGCATCGGTCTCACAGACAAATGGTGACAACAACCAACCCGCTAATCAGGCATGAGAACAGGATGGTACTGGCCAGTACTACGGCTAAGGCCATGGAGCAAATGGCAGGGTCAAGTGAGCAAGCAGCAGAGGCTATGGAGGTTGCTAGTCAGGCTAGGCAGATGGTGCAGGCAATGAGGACCATTGGA
>capture_1|sediment-47|fragment_185|end_2|396_copies|UMI_pair_GATGTGTG-ACTTGCCAGCTGCA--TTCGTTGG-GCAAATTTTCAAGG|M|none
GCAAATTTTCAAGGAGATTATCTTTCAGACCAGCACTGGAGCTAGGATGAGTTCCAATGGTCCTCATTGCCTGCACCATCTGCCTAGCCTGACTAGCAACCTCCATAGCCTCTGCTGCTTGCTCACTTGACCCTGCCATTTGCTCCATGGCCTTAGCCGTAGTACTGGCCAGTACCATCCTGTTCTCATGCCTGATTAGCGGGTTGGTTGTTGTCACCATTTGTCTGTGAGACCGATGCTGGGAATCAGCGATCTGCTCACACGTGGCACACACCANACCAAATGCCACTTC
>capture_1|sediment-47|fragment_191|end_1|766_copies|UMI_pair_AAGCACTG-GGACTGTGACCACA--TTGCGAAG-GCCTCTGCTGCTTG|M|none
GGACTGTGACCACAGAAGTGGCATTTGGTCTGGTGTGTGCCACGTGTGAGCAGATCGCTGATTCCCAGCATCGGTCTCACAGACAAATGGTGACAACAACCAACCCGCTAATCAGGCATGAGAACAGGATGGTACTGGCCAGTACTACGGCTAAGGCCATGGAGCAAATGGCAGGGTCAAGTGAGCAAGCAGCAGAGGCCTTCGCAA
>capture_1|sediment-47|fragment_191|end_2|766_copies|UMI_pair_AAGCACTG-GGACTGTGACCACA--TTGCGAAG-GCCTCTGCTGCTTG|M|none
GCCTCTGCTGCTTGCTCACTTGACCCTGCCATTTGCTCCATGGCCTTAGCCGTAGTACTGGCCAGTACCATCCTGTTCTCATGCCTGATTAGCGGGTTGGTTGTTGTCACCATTTGTCTGTGAGACCGATGCTGGGAATCAGCGATCTGCTCACACGTGGCACACACCAGACCAAATGCCACTTCTGTGGTCACAGTCCCAGTGCTT
>capture_1|sediment-47|fragment_207|end_1|1703_copies|UMI_pair_ACGTTCAG-CCTAGCCTGACTAG--TTGCGAAG-GCGGGACTGTGACC|M|none
CCTAGCCTGACTAGCAACCTCCATAGCCTCTGCTGCTTGCTCACTTGACCCTGCCATTTGCTCCATGGCCTTAGCCGTAGTACTGGCCAGTACCATCCTGTTCTCATGCCTGATTAGCGGGTTGGTTGTTGTCACCATTTGTCTGTGAGACCGATGCTGGGAATCAGCGATCTGCTCACACGTGGCACACACCAGACCAAATGCCACTTCTGTGGTCACAGTCCCGCCTTCGCAA
>capture_1|sediment-47|fragment_207|end_2|1703_copies|UMI_pair_ACGTTCAG-CCTAGCCTGACTAG--TTGCGAAG-GCGGGACTGTGACC|M|none
GCGGGACTGTGACCACAGAAGTGGCATTTGGTCTGGTGTGTGCCACGTGTGAGCAGATCGCTGATTCCCAGCATCGGTCTCACAGACAAATGGTGACAACAACCAACCCGCTAATCAGGCATGAGAACAGGATGGTACTGGCCAGTACTACGGCTAAGGCCATGGAGCAAATGGCAGGGTCAAGTGAGCAAGCAGCAGAGGCTATGGAGGTTGCTAGTCAGGCTAGGCTGAACGT
>capture_1|sediment-47|fragment_232|end_1|338_copies|UMI_pair_GAAGGAAG-GCTCACTTGACCCT--GTCGAAGA-GAGTCTTCTAACCG|M|none
GCTCACTTGACCCTGCCATTTGCTCCATGGCCTTAGCCGTAGTACTGGCCAGTACCATCCTGTTCTCATGCCTGATTAGCGGGTTGGTTGTTGTCACCATTTGTCTGTGAGACCGATGCTGGGAATCAGCGATCTGCTCACACGTGGCACACACCAGACCAAATGCCACTTCTGTGGTCACAGTCCCCATCCTGTTGTATATGAGGCCCATGCAGCTGGCAAGTGCACCAGTTGAGTAACTGAGTGCCACCTCTTTTGCCCCATGGAATGTTATTTCCCTCTTTAGCTTCCTT
>capture_1|sediment-47|fragment_232|end_2|338_copies|UMI_pair_GAAGGAAG-GCTCACTTGACCCT--GTCGAAGA-GAGTCTTCTAACCG|M|none
GAGTCTTCTAACCGAGGTCGAAACGTACGTTCTCTCTATCGTCCCGTCAGGCCCCCTCAAAGCCGAGATCGCGCAGAGACTTGAAGATGTGTTTGCAGGGAAAAACACTGATCTTGAGGCGCTCATGGAATGGCTAAAGACAAGACCAATCCTGTCACCTCTGACTAAGGGGATTTTAGGATTTGTGTTCACGCTCACCGTGCCCAGTGAGCGAGGACTGCAGCGTAGACGCTTTGTCCAAAATGCCCTCAATGGGAATGGGGATCCAAACAACATGGACANANCAGNCAAA
>capture_1|sediment-47|fragment_240|end_1|200_copies|UMI_pair_AAGCACTG-GACCACAGAAGTGG--GTGCCATA-TGCAAATTTTCAAG|M|none
GACCACAGAAGTGGCATTTGGTCTGGTGTGTGCCACGTGTGAGCAGATCGCTGATTCCCAGCATCGGTCTCACAGACAAATGGTGACAACAACCAACCCGCTAATCAGGCATGAGAACAGGATGGTACTGGCCAGTACTACGGCTAAGGCCATGGAGCAAATGGCAGGGTCAAGTGAGCAAGCAGCAGAGGCTATGGAGGTTGCTAGTCAGGCTAGGCAGATGGTGCAGGCAATGAGGACCATTGGAACTCATCCTAGCTCCAGTGCTGGTCTGAAAGATAATCNCCTTNAA
>capture_1|sediment-47|fragment_240|end_2|200_copies|UMI_pair_AAGCACTG-GACCACAGAAGTGG--GTGCCATA-TGCAAATTTTCAAG|M|none
TGCAAATTTTCAAGGAGATTATCTTTCAGACCAGCACTGGAGCTAGGATGAGTTCCAATGGTCCTCATTGCCTGCACCATCTGCCTAGCCTGACTAGCAACCTCCATAGCCTCTGCTGCTTGCTCACTTGACCCTGCCATTTGCTCCATGGCCTTAGCCGTAGTACTGGCCAGTACCATCCTGTTCTCATGCCTGATTAGCGGGTTGGTTGTTGTCACCATTTGTCTGTGAGACCGATGCTGGGAATCAGCGATCTGCTCACACGTGGCACACACCAGACCAAATGCCACTTC
>capture_1|sediment-47|fragment_256|end_1|106_copies|UMI_pair_ACGTTCAG-GTGGCACACACCAG--TTGCGAAG-TAGGATTTGTGTTC|M|none
GTGGCACACACCAGACCAAATGCCACTTCTGTGGTCACAGTCCCCATCCTGTTGTATATGAGGCCCATGCAGCTGGCAAGTGCACCAGTTGAGTAACTGAGTGCCACCTCTTTTGCCCCATGGAATGTTATTTCCCTCTTTAGCTTCCTGTACAGTTTGACTGCTCTGTCCATGTTGTTTGGATCCCCATTCCCATTGAGGGCATTTTGGACAAAGCGTCTACGCTGCAGTCCTCGCTCACTGGGCACGGTGAGCGTGAACACAAATCCTACTTCGCAA
>capture_1|sediment-47|fragment_256|end_2|106_copies|UMI_pair_ACGTTCAG-GTGGCACACACCAG--TTGCGAAG-TAGGATTTGTGTTC|M|none
TAGGATTTGTGTTCACGCTCACCGTGCCCAGTGAGCGAGGACTGCAGCGTAGACGCTTTGTCCAAAATGCCCTCAATGGGAATGGGGATCCAAACAACATGGACAGAGCAGTCAAACTGTACAGGAAGCTAAAGAGGGAAATAACATTCCATGGGGCAAAAGAGGTGGCACTCAGTTACTCAACTGGTGCACTTGCCAGCTGCATGGGCCTCATATACAACAGGATGGGGACTGTGACCACAGAAGTGGCATTTGGTCTGGTGTGTGCCACCTGAACGT
>capture_2|sediment-9|fragment_9|end_1|636_copies|UMI_pair_CGCATGAT-CGGGGATCCAAACA--CTTAGGAC-TAGTTTTTTACTCC|M|none
CGGGGATCCAAACAACATGGACAGAGCAGTCAAACTGTACAGGAAGCTAAAGAGGGAAATAACATTCCATGGGGCAAAAGAGGTGGCACTCAGTTACTCAACTGGTGCACTTGCCAGCTGCATGGGCCTCATATACAACAGGATGGGGACTGTAACCACAGAAGTGGCATTTGGTCTGGTGTGTGCCACGTGTGAGCAGATTGCTGATTCCCAGCATCGGTCTCACAGACAAATGGTGACAACAACCAACCCGCTAATCAGGCATGAGAACAGGATGGTACTGGCCAGTACT
>capture_2|sediment-9|fragment_9|end_2|636_copies|UMI_pair_CGCATGAT-CGGGGATCCAAACA--CTTAGGAC-TAGTTTTTTACTCC|M|none
TAGTTTTTTACTCCAGCTCTATGTTGACAAAATGACCATCGTCAACATCCACAGCACTCTGCTGTTCCTGTCGATATTCTTCCCTCATAGACTCAGGCACTCCTTCCGTAGAAGGCCCTCTTTTCAAACCGTATTTAAGGCGACGATAAATGCATTTGAAGAAAAGACGATCAAGAATCCACAATATCAAGTGCAAGATCCCAATGATACTTGCGGCAATAACGAGAGGATCACTTGAATCGCTGCATTTGCACTCCCATCCGTTTCTGGTAGGCCTGCAAATTTTCAAGGA
>capture_2|sediment-9|fragment_23|end_1|11190_copies|UMI_pair_ACTAGGAG-CGTGGCATTTGGTC--CGCATGAT-GCTTGCTCACTTGA|M|none
CGTGGCATTTGGTCTGGTGTGTGCCACGTGTGAGCAGATTGCTGATTCCCAGCATCGGTCTCACAGACAAATGGTGACAACAACCAACCCGCTAATCAGGCATGAGAACAGGATGGTACTGGCCAGTACTACGGCTAAGGCCATGGAGCAAATGGCAGGGTCAAGTGAGCAAGCATCATGCG
>capture_2|sediment-9|fragment_23|end_2|11190_copies|UMI_pair_ACTAGGAG-CGTGGCATTTGGTC--CGCATGAT-GCTTGCTCACTTGA|M|none
GCTTGCTCACTTGACCCTGCCATTTGCTCCATGGCCTTAGCCGTAGTACTGGCCAGTACCATCCTGTTCTCATGCCTGATTAGCGGGTTGGTTGTTGTCACCATTTGTCTGTGAGACCGATGCTGGGAATCAGCAATCTGCTCACACGTGGCACACACCAGACCAAATGCCACGCTCCTAGT
>capture_2|sediment-10|fragment_16|end_1|509_copies|UMI_pair_ACGGAACA-ATTAGCGGGTTGGT--TGGACTCT-GGGCAGGTAGATAT|M|none
ATTAGCGGGTTGGTTGTTGTCACCATTTGTCTGTGAGACCGATGCTGGGAATCAGCAATCTGCTCACAAGTGGCACACACCAGACCAAATGCCACTTCTGTGGTCACAGTCCCCATCCTGTTGTATATGAGGCCCATGCAGCTGGCAAGTGCACCACTTGAGTAACTGAGTGCCACCTCTTTTGCCCCATGGAATGTTATTTCCCTCTTTAGCTTCCTTTACAGTTTGACTGCTCTGTCCATGTTGTTTGGATCCCCATTCCCATTAAGGGCATTTTGGACAAAGCGTCTACC
>capture_2|sediment-10|fragment_16|end_2|509_copies|UMI_pair_ACGGAACA-ATTAGCGGGTTGGT--TGGACTCT-GGGCAGGTAGATAT|M|none
GGGCAGGTAGATATTGAAAGATGAGTCTTCTAACCGAGGTCGAAACGTACGTTCTCTCTATCGTCCCGTCAGGCCCCCTCAAAGCCGAGATCGCGCAGAGACTTGAAGATGTGTTTGCAGGGAAAAACACTGATCTTGAGGCGCTCATGGAATGGCTAAAGACAAGACCAATCCTGTCACCTCTGACTAAGGGGATTTTAGGATTTGTGTTCACGCTCACCGTGCCCAGTGAGCGAGGACTGCAGCGTAGACGCTTTGTCCAAAATGCCCTTAATGGGAATGGGGATCCAAA
>capture_2|sediment-12|fragment_5|end_1|1685_copies|UMI_pair_ACTAGGAG-CAGTACCATCCTGT--CAATGTGG-GAAAAACACTGATC|M|none
CAGTACCATCCTGTTCTCATGCCTAATTAGCGGGTTGGTTGTTGTCACCATTTGTCTGTGAGACCGATGCTGGGAATCAGCAATCTGCTCACAAGTGGCACACACCAGACCAAATGCCACTTCTGTGGTCACAGTCCCCATCCTGTTGTATATGAGGCCCATGCAGCTGGCAAGTGCACCAGTTGAGTAACTGAGTGCCACCTCTTTTGCCCCATGGAATGTTATTTCCCTCTTTAGCTTCCTGTACAGTTTGACTGCTCTGTCCATGTTGTTTGGATCCCCATTCCCATTA
>capture_2|sediment-12|fragment_5|end_2|1685_copies|UMI_pair_ACTAGGAG-CAGTACCATCCTGT--CAATGTGG-GAAAAACACTGATC|M|none
GAAAAACACTGATCTTGAGGCGCTCATGGAATGGCTAAAGACAAGACCAATCCTGTCACCTCTGACTAAGGGGATTTTAGGATTTGTGTTCACGCTCACCGTGCCCAGTGAGCGAGGACTGCAGCGTAGACGCTTTGTCCAAAATGCCCTTAATGGGAATGGGGATCCAAACAACATGGACAGAGCAGTCAAACTGTACAGGAAGCTAAAGAGGGAAATAACATTCCATGGGGCAAAAGAGGTGGCACTCAGTTACTCAACTGGTGCACTTGCCAGCTGCATGGGCCTCATA
>capture_2|sediment-17|fragment_4|end_1|11874_copies|UMI_pair_GAAGGAAG-CAACCTCCATAGCC--TTGCAGAC-TGGGCCTCATATAC|M|none
CAACCTCCATAGCCTCTGCTGCTTGCTCACTTGACCCTGCCATTTGCTCCATGGCCTTAGCCGTAGTACTGGCCAGTACCATCCTGTTCTCATGCCTGATTAGCGGGTTGGTTGTTGTCACCATTTGTCTGTGAGACCGATGCTGGGAATCAGCAATNTGCTCACACGTGGCACACACCAGACCAAATGCCACTTCTGTGGTCACAGTCCCCATCCTGTTGTATATGAGGCCCAGTCTGCAA
>capture_2|sediment-17|fragment_4|end_2|11874_copies|UMI_pair_GAAGGAAG-CAACCTCCATAGCC--TTGCAGAC-TGGGCCTCATATAC|M|none
TGGGCCTCATATACAACAGGATGGGGACTGTGACCACAGAAGTGGCATTTGGTCTGGTGTGTGCCACGTGTGAGCANATTGCTGATTCCCAGCATCGGTCTCACAGACAAATGGTGACAACAACCAACCCGCTAATCAGGCATGAGAACAGGATGGTACTGGCCAGTACTACGGCTAAGGCCATGGAGCAAATGGCAGGGTCAAGTGAGCAAGCAGCAGAGGCTATGGAGGTTGCTTCCTTC
>capture_2|sediment-30|fragment_45|end_1|1070_copies|UMI_pair_CGCATGAT-CTCTTTTCAAACCG--GCACAACT-GGAAAAACACTGAT|M|none
CTCTTTTCAAACCGTATTTAAGGCGACGATAAATGCATTTGAAGAAAAGACGATCAAGGATCCACAATATCAAGTGCAAGATCCCAATGATACTTGCGGCAATAACAAGAGGATCACTTGAATCGCTGCATTTGCACTCCCATCCGTTTCTGGTAGGCCTGCAAATTTTCAAGAAGATCATCTTTCAGACCAGCACTGGAGCTAGGATGAGTCCCAATGGTCCTCATTGCCTGCACCATCTGCCTAGCCTGACTAGCAACCTCCATAGCCTCTGCTGCTTNCNCACTTNACCC
>capture_2|sediment-30|fragment_45|end_2|1070_copies|UMI_pair_CGCATGAT-CTCTTTTCAAACCG--GCACAACT-GGAAAAACACTGAT|M|none
GGAAAAACACTGATCTTGAGGCGCTCATGGAATGGCTAAAGACAAGACCAATCCTGTCACCTCTGACTAAGGGGATTTTAGGATTTGTGTTCACGCTCACCGTGCCCAGTGAGCGAGGACTGCAGCGTAGACGCTTTGTCCAAAATGCCCTTAATGGGAATGGGGATCCAAACAACATGGACAGAGCAGTCAAACTGTACAGGAAGCTAAAGAGGGAAATAACGTTCCATGGGGCAAAAGAGGTGGCACTCAGTTACTCAACCGGTGCACTTGCCAGCTGCATGGGCCTCAT
>capture_2|sediment-31|fragment_9|end_1|1148_copies|UMI_pair_CAATGTGG-GGGAAAAACACTGA--GAAGGAAG-TTTGCTCCATGGCC|M|none
GGGAAAAACACTGATCTTGAGGCGCTCATGGAATGGCTAAAGACAAGACCAATCCTGTCACCTCTGACTAAGGGGATTTTAGGATTTGTGTTCACGCTCACCGTGCCCAGTGAGCGAGGACTGCAGCGTAGACGCTTTGTCCAAAATGCCCTTAATGGGAATGGGGATCCAAACAACATGGACAGAGCAGTCAAACTGTACAGGAAGCTAAAGAGGGAAATAACATTCCATGGGGCAAAAGAGGTGGCACTCAGTTACTCAACCGGTGCACTTGCCAGCTGCATGGGCCTCA
>capture_2|sediment-31|fragment_9|end_2|1148_copies|UMI_pair_CAATGTGG-GGGAAAAACACTGA--GAAGGAAG-TTTGCTCCATGGCC|M|none
TTTGCTCCATGGCCTTAGCCGTAGTACTGGCCAGTACCATCCTGTTCTCATGCCTGATTAGCGGGTTGGTTGTTGTCACCATTTGTCTGTGAGACCGATGCTGGGAATCAGCAATCTGCTCACACGTGGCACACACCAGACCAAACGCCACTTCTGTGGTCACAGTCCCCATCCTGTTGTATATGAGGCCCATGCAGCTGGCAAGTGCACCGGTTGAGTAACTGAGTGCCACCTCTTTTGCCCCATGGAATGTTATTTCCCTCTTTAGCTTCCTGTACAGTTTGACTGCTCTT
>capture_2|sediment-36|fragment_48|end_1|1361_copies|UMI_pair_ATCCAGAG-TCTTTAGCTTCCTG--TCGCTGTT-AGATATTGAAAGAT|M|none
TCTTTAGCTTCCTGTACAGTTTGACTGCTCTGTCCATGTTGTTTGGATCCCCATTCCCATTAAGGGCATTTTGGACAAAGCGTCTACGCTGCAGTCCTCGCTCACTGGGCACGGTGAGCGTGAACACAAATCCTAAAATCCCCTTAGTCAGAGGTGACATGATTGGTCTTGTCTTTAGCCATTCCATGAGCGCCTCAAGATCAGTGTTTTTCCCTGCAAACACATCTTCAAGTCTCTGCGCGATCTCGGCTTTGAGGGGGCCTGACGGGACGATAGAGAGAACGTACGTTTC
>capture_2|sediment-36|fragment_48|end_2|1361_copies|UMI_pair_ATCCAGAG-TCTTTAGCTTCCTG--TCGCTGTT-AGATATTGAAAGAT|M|none
AGATATTGAAAGATGAGTCTTCTAACCGAGGTCGAAACGTACGTTCTCTCTATCGTCCCGTCAGGCCCCCTCAAAGCCGAGATCGCGCAGAGACTTGAAGATGTGTTTGCAGGGAAAAACACTGATCTTGAGGCGCTCATGGAATGGCTAAAGACAAGACCAATCATGTCACCTCTGACTAAGGGGATTTTAGGATTTGTGTTCACGCTCACCGTGCCCAGTGAGCGAGGACTGCAGCGTAGACGCTTTGTCCAAAATGCCCTTAATGGGAATGGGGATCCAAACAACATGG
>capture_2|sediment-36|fragment_126|end_1|342_copies|UMI_pair_GATGTGTG-AAACAACATGGACA--GCACAACT-GACAAAATGACCAT|M|none
AAACAACATGGACAGAGCAGTCAAACTGTACAGGAAGCTAAAGAGGGAAATAACATTCCATGGGGCAAAAGAGGTGGCACTCAGTTACTCAACCGGTGCACTTGCCAGCTGCATGGGCCTCATATACAACAGGATGGGGACTGTGACCACAGAAGTGGCGTTTGGTCTGGTGTGTGCCACGTGTGAGCAGATTGCTGATTCCCAGCATCGGTCTCACAGACAAATGGTGACAACAACCAACCCGCTAATCAGGCATGAGAACAGGATGGTACTGGCCAGTACTACGGCNAA
>capture_2|sediment-36|fragment_126|end_2|342_copies|UMI_pair_GATGTGTG-AAACAACATGGACA--GCACAACT-GACAAAATGACCAT|M|none
GACAAAATGACCATCGTCAACATCCACAGCACTCTGCTGTTCCTGCCGATATTCTTCCCTCATAGACTCAGGCACTCCTTCCGTAGAAGGCTCTCTTTTCAAACCGTATTTAAGGCGACGATAAATGCATTTGAAGAAAAGACGATCAAGAATCCACAATATCAAGTGCAAGATCCCAATGATACTTGCGGCAATAACAAGAGGATCACTTGAATCGCTGCATTTGCACTCCCATCCGTTTCTGGTAGGCCTGCAAATTTTCAAGAAGATCATCTTTCAGACCAGCACTGG
>capture_2|sediment-36|fragment_127|end_1|371_copies|UMI_pair_TGAAGACG-TGGGAATGGGGATC--TTGCGAAG-ACAAAATGACCATC|M|none
TGGGAATGGGGATCCAAACAACATGGACAGAGCAGTCAAACTGTACAGGAAGCTAAAGAGGGAAATAACATTCCATGGGGCAAAAGAGGTGGCACTCAGTTACTCAACCGGTGCACTTGCCAGCTGCATGGGCCTCATATACAACAGGATGGGGACTGTGACCACAGAAGTGGCGTTTGGTCTGGTGTGTGCCACGTGTGAGCAGATTGCTGATTCCCAGCATCGGTCTCACAGACAAATGGTGACAACAACCAACCCGCTAATCAGGCATGAGAACAGGATGGTACTGGCC
>capture_2|sediment-36|fragment_127|end_2|371_copies|UMI_pair_TGAAGACG-TGGGAATGGGGATC--TTGCGAAG-ACAAAATGACCATC|M|none
ACAAAATGACCATCGTCAACATCCACAGCACTCTGCTGTTCCTGCCGATATTCTTCCCTCATAGACTCAGGCACTCCTTCCGTAGAAGGCCCTCTTTTCAAACCGTATTTAAGGCGACGATAAATGCATTTGAAGAAAAGACGATCAAGAATCCACAATATCAAGTGCAAGATCCCAATGATACTTGCGGCAATAACAAGAGGATCACTTGAATCGCTGCATTTGCACTCCCATCCGTTTCTGGTAGGCCTGCAAATTTTCAAGAAGATCATCTTTCAGACCANCACTGGANC
>capture_2|sediment-36|fragment_130|end_1|237_copies|UMI_pair_GAGACGAT-GATATTCTTCCCTC--TTCCAAGG-ATTTTAGGATTTGT|M|none
GATATTCTTCCCTCATAGACTCAGGCACTCCTTCCGTAGAAGGCCCTCTTTTCAAACCGTATTTAAGGCGACGATAAATGCATTTGAAGAAAAGACGATCAAGAATCCACAATATCAAGTGCAAGATCCCAATGATACTTGCGGCAATAACAAGAGGATCACTTGAATCGCTGCATTTGCACTCCCATCCGTTTCTGGTAGGCCTGCAAATTTTCAAGAAGATCATCTTTCAGACCAGCACTGGAGCTAGGATGAGTCCCAATGGTCCTCATTGCCTGCACCATCTGCCTAGC
>capture_2|sediment-36|fragment_130|end_2|237_copies|UMI_pair_GAGACGAT-GATATTCTTCCCTC--TTCCAAGG-ATTTTAGGATTTGT|M|none
ATTTTAGGATTTGTGTTCACGCTCACCGTGCCCAGTGAGCGAGGACTGCAGCGTAGACGCTTTGTCCAAAATGCCCTTAATGGGAATGGGGATCCAAACAACATGGACAGAGCAGTCAAACTGTACAGGAAGCTAAAGAGGGAAATAACATTCCATGGGGCAAAAGAGGTGGCACTCAGTTACTCAACCGGTGCACTTGCCAGCTGCATGGGCCTCATATACAACAGGATGGGGACTGTGACCACAGAAGTGGCGTTTGGTCTGGTNTNTGCCACGTNTGAGCANATTGCT
>capture_2|sediment-37|fragment_1|end_1|1521_copies|UMI_pair_GATTACCG-ACTGTGACCACAGA--TTCCAAGG-TACCATCCTGTTCT|M|none
ACTGTGACCACAGAAGTGGCATTTGGTCTGGTGTGTGCCACGTGTGAGCAGATTGCTGATTCCCAGCATCGGTCTCACAGACAAATGGTGACAACAACCAACCCGCTAATCAGGCATGAGAACAGGATGGTACCTTGGAA
>capture_2|sediment-37|fragment_1|end_2|1521_copies|UMI_pair_GATTACCG-ACTGTGACCACAGA--TTCCAAGG-TACCATCCTGTTCT|M|none
TACCATCCTGTTCTCATGCCTGATTAGCGGGTTGGTTGTTGTCACCATTTGTCTGTGAGACCGATGCTGGGAATCAGCAATCTGCTCACACGTGGCACACACCAGACCAAATGCCACTTCTGTGGTCACAGTCGGTAATC
>capture_2|sediment-38|fragment_13|end_1|48_copies|UMI_pair_ACTAGGAG-GTGTTTGCAGGGAA--CAATGTGG-CTCCAGCTCTATGT|M|none
GTGTTTGCAGGGAAAAACACTGATCTTGAGGCGCTCATGGAATGGCTAAAGACAAGACCAATCCTGTCACCTCTGACTAAGGGGATTTTAGGATTTGTGTTCACGCTCACCGTGCCCAGTGAGCGAGGACTGCAGCGTAGACGCTTTGTCCAAAATGCCCTCAATGGGAATGGGGATCCAAACAACATGGACAGAGCAGTCAAACTGTACAGGAAGCTAAAGAGGGAAATAACATTCCATGGGGCAAAAGAGGTGGCACTCAGTTACTCAACTGGTGCACTTGCCAGCTGCA
>capture_2|sediment-38|fragment_13|end_2|48_copies|UMI_pair_ACTAGGAG-GTGTTTGCAGGGAA--CAATGTGG-CTCCAGCTCTATGT|M|none
CTCCAGCTCTATGTTGACAAAATGACCATCGTCAACATCCACAGCACTCTGCTGTTCCTGTCGATATTCTTCCCTCATAGACTCAGGCACTCCTTCCGTAGAAGGCCCTCTTTTCAAACCGTATTTAAGGCGACGATAAATGCATTTGAAGAAAAGACGATCAAGAATCCACAATATCAAGTGCAAGATCCCAATGATACTTGCGGCAATAACGAGAGGATCACTTGAATCGCTNCATTTGCACTCCCATCCGTTTCTGGTAGGCCTGCAAATTTTCAAGGANANCATCTTT
>capture_2|sediment-40|fragment_4|end_1|2709_copies|UMI_pair_GATGTGTG-GCACACACCAGACC--GCACAACT-CGGGGATTTTAGGA|M|none
GCACACACCAGACCAAACGCCACTTCTGTGGTCACAGTCCCCATCCTGTTGTATATGAGGCCCATGCAGCTGGCAAGTGCACCGGTTGAGTAACTGAGTGCCACCTCTTTTGCCCCATGGAATGTTATTTCCCTCTTTAGCTTCCTGTACAGTTTGACTGCTCTGTCCATGTTGTTTGGATCCCCATTCCCATTAAGGGCATTTTGGACAAAGCGTCTACGCTGCAGTCCTCGCTCACTGGGCACGGTGAGCGTGAACACAAATCCTAAAATCCCCGAGTTGTGC
>capture_2|sediment-40|fragment_4|end_2|2709_copies|UMI_pair_GATGTGTG-GCACACACCAGACC--GCACAACT-CGGGGATTTTAGGA|M|none
CGGGGATTTTAGGATTTGTGTTCACGCTCACCGTGCCCAGTGAGCGAGGACTGCAGCGTAGACGCTTTGTCCAAAATGCCCTTAATGGGAATGGGGATCCAAACAACATGGACAGAGCAGTCAAACTGTACAGGAAGCTAAAGAGGGAAATAACATTCCATGGGGCAAAAGAGGTGGCACTCAGTTACTCAACCGGTGCACTTGCCAGCTGCATGGGCCTCATATACAACAGGATGGGGACTGTGACCACAGAAGTGGCGTTTGGTCTGGTGTGTGCCACACATC
>capture_2|sediment-44|fragment_6|end_1|105_copies|UMI_pair_ACGTTCAG-ACCATCGTCAACAT--ACTAGGAG-AAACGTACGTTCTC|M|none
ACCATCGTCAACATCCACAGCACTCTGCTGCTCCTGCCGATATTCTTCCCTCATAGACTCAGGCACTCCTTCCGTAGAAGGCCCTCTTTTCAAACCGTATTTAAGGCGACGATAAATACATTTGAAGAAAAGACGATCAAGAATCCACAATATCAAGTGCAAGATCCCAATGATACTTGCGNCAATAACGAGAGGATCACTTGAATCGCTGCATTTGCACTCCCATCCGTTTCTGGTAGGCCTGCAAATTTTCAAGAAGATCATCTTTCAGACCAGCACTGGAGCTAGGAT
>capture_2|sediment-44|fragment_6|end_2|105_copies|UMI_pair_ACGTTCAG-ACCATCGTCAACAT--ACTAGGAG-AAACGTACGTTCTC|M|none
AAACGTACGTTCTCTCTATCGTCCCGTCAGGCCCCCTCAAAGCCGAGATCGCGCAGAGACTTGAAGATGTGTTTGCAGGGAAAAACACTGATCTTGAGGCGCTCATGGAATGGCTAAAGACAAGACCAATCCTGTCACCTCTGACTAAGGGGATTTTAGGATTTGTGTTCACGCTCACCGTGCCCAGTGAGCGAGGACTGCAGCGTAGACGCTTTGTCCAAAATGCCCTTAATGGAAATGGGGATCCAAACAACATGGACAGAGCAGTCAAACTNTACAGGAANCNAAANA
>capture_2|sediment-41|fragment_21|end_1|467_copies|UMI_pair_TGAAGACG-TTTTCAAGAAGATC--TTGCAGAC-GGCAAAAGAAGTGG|M|none
TTTTCAAGAAGATCATCTTTCAGACCAGCACTGGAGCTAGGATGAGTCCCAATGGTCCTCATTGCCTGCACCATCTGCCTAGCCTGACTAGCAACCTCCATAGCCTCTGCTGCTTGCTCACTTGACCCTGCCATTTGCTCCATGGCCTTAGCCGTAGTACTGGCCAGCACCATCCTGTTCTCATGCCTGATTAGCGGGTTGGTTGTTGTCACCATTTGTCTGTGAGACCGATGCTGGGAATCAGCAATCTGTTCACACGTGGCACACACCAGACCAAATGCCACTTCTGTGGT
>capture_2|sediment-41|fragment_21|end_2|467_copies|UMI_pair_TGAAGACG-TTTTCAAGAAGATC--TTGCAGAC-GGCAAAAGAAGTGG|M|none
GGCAAAAGAAGTGGCACTCAGTTACTCAACTGGTGCACTTGCCAGCTGTATGGGCCTCATATACAACAGGATGGGGACTGTGACCACAGAAGTGGCATTTGGTCTGGTGTGTGCCACGTGTGAACAGATTGCTGATTCCCAGCATCGGTCTCACAGACAAATGGTGACAACAACCAACCCGCTAATCAGGCATGAGAACAGGATGGTGCTGGCCAGTACTACGGCTAAGGCCATGGAGCAAATGGCAGGGTCAAGTGAGCAAGCAGCAGAGGCTATGGAGGTTGCTAGTCAGG
>capture_2|sediment-45|fragment_107|end_1|180_copies|UMI_pair_CGGCTAAT-GAACTCTCTATCGT--GAGACGAT-GTGCAAGATCCCAA|M|none
GAACTCTCTATCGTCCCGTCAGGCCCCCTCAAAGCCGAGATCGCGCAGAGACTTGAAGATGTGTTTGCAGGGAAAAGCACTGATCTTGAGGCGCTCATGGAATGGCTAAAGACAAGACCAATCCTGTCACCTCTGACTAAGGGGATTTTAGGATTTGTGTTCACACTCACCGTGCCCAGTGAGCGAGGACTGCAGCGTAGACGCTTTGTCCAAAATGCCCTTAATGGGAATGGGGATCCAAACAACATGGACAGAGCAGTCAAACTGTACAGGAAGCTAAAGAGGGAAATAA
>capture_2|sediment-45|fragment_107|end_2|180_copies|UMI_pair_CGGCTAAT-GAACTCTCTATCGT--GAGACGAT-GTGCAAGATCCCAA|M|none
GTGCAAGATCCCAATGATACTTGCGGCAATAACGAGAGGATCACTTGAATCGCTGCATTTGCACTCCCATCCGTTTCTGGTAGGCCTGCAAATTTTCAAGGAGATCATCTTTCAGACCAGCACTGGAGCTAGGATGAGTTCCAATGGTCCTCATTGCCTGCACCATCTGCCTAGCCTGACTAGCAACCTCCATAGCCTCTGCTGCTTGCTCACTTGACCCTGCCATTTGCTCCATGGCCTTAGCCGTAGTACTGGCCAGTACCATCCTGTTCTCATNCCTNNTTANCGGGTT
>capture_2|sediment-45|fragment_184|end_1|196_copies|UMI_pair_CAATGTGG-AACATTTCATGGAG--CGGCTAAT-TTTTACTCCAGCTC|M|none
AACATTTCATGGAGCAAAAGAGGTGGCACTCAGTTACTCAACTGGTGCACTTGCCAGCTGCATGGGCCTCATATACAACAGGATGGGGACTGTGACCACAGAAGTGGCATTTGGTCTGGTGTGTGCCACGTGTGAGCAGATTGCTGATTCCCAGCATCGGTCTCACAGACAAATGGTGACGACAACCAACCCGCTAATCAGGCATGAGAACAGGATGGTACTGGCCAGTACTACGGCTAAGGCCATGGAGCAAATGGCAGGGTCAAGNGANCAAGCANCANAGGCNANGG
>capture_2|sediment-45|fragment_184|end_2|196_copies|UMI_pair_CAATGTGG-AACATTTCATGGAG--CGGCTAAT-TTTTACTCCAGCTC|M|none
TTTTACTCCAGCTCTATGTTGACAAAATGACCATCGTCAACATCCACAGCACTCTGCTGTTCCTGCCGATATTCTTCCCTCATAGACTCAGGCACTCCTTCCGTAGAAGGCCCTCTTTTCAAACCGTATTTAAGGCGACGATAAATGCATTTGAAGAAAAGACGATCAAGAATCCACAATATCAAGTGCAAGATCCCAATGATACTTGCGGCAATAACGAGAGGATCACTTGAATCGCTGCATTTGCACTCCCATCCGTTTCTGGTAGGCCTGCAAATTTTCAAGGAGATCA
>capture_2|sediment-47|fragment_46|end_1|625_copies|UMI_pair_GATGTGTG-ACTTGCCAGCTGCA--TTCGTTGG-GCAAATTTTCAAGG|M|none
ACTTGCCAGCTGCATGGGCCTCATATACAACAGGATGGGGACTGTGACCACAGAAGTGGCATTTGGTCTGGTGTGTGCCACGTGTGAGCAGATCGCTGATTCCCAGCATCGGTCTCACAGACAAATGGTGACAACAACCAACCCGCTAATCAGGCATGAGAACAGGATGGTACTGGCCAGTACTACGGCTAAGGCCATGGAGCAAATGGCAGGGTCAAGTGAGCAAGCAGCAGAGGCTATGGAGGTTGCTAGTCAGGCTAGGCAGATGGTGCAGGCAANGAGGACCATTGGA
>capture_2|sediment-47|fragment_46|end_2|625_copies|UMI_pair_GATGTGTG-ACTTGCCAGCTGCA--TTCGTTGG-GCAAATTTTCAAGG|M|none
GCAAATTTTCAAGGAGATTATCTTTCAGACCAGCACTGGAGCTAGGATGAGTTCCAATGGTCCTCATTGCCTGCACCATCTGCCTAGCCTGACTAGCAACCTCCATAGCCTCTGCTGCTTGCTCACTTGACCCTGCCATTTGCTCCATGGCCTTAGCCGTAGTACTGGCCAGTACCATCCTGTTCTCATGCCTGATTAGCGGGTTGGTTGTTGTCACCATTTGTCTGTGAGACCGATGCTGGGAATCAGCGATCTGCTCACACGTGGCACACACCAGACCAAATGCCACTTCT
>capture_2|sediment-47|fragment_83|end_1|610_copies|UMI_pair_ACGGAACA-TGGAGCTAGGATGA--ACTAGGAG-GGGAAATAACATTC|M|none
TGGAGCTAGGATGAGTTCCAATGGTCCTCATTGCCTGCACCATCTGCCTAGCCTGACTAGCAACCTCCATAGCCTCTGCTGCTTGCTCACTTGACCCTGCCATTTGCTCCATGGCCTTAGCCGTAGTACTGGCCAGTACCATCCTGTTCTCATGCCTGATTAGCGGGTTGGTTGTTGTCACCATTTGTCTGTGAGACCGATGCTGGGAATCAGCGATCTGCTCACACGTGGCACACACCAGACCAAATGCCACTTCTGTGGTCACAGTCCCCATCCNGTTGTATATGAGGCCC
>capture_2|sediment-47|fragment_83|end_2|610_copies|UMI_pair_ACGGAACA-TGGAGCTAGGATGA--ACTAGGAG-GGGAAATAACATTC|M|none
GGGAAATAACATTCCATGGGGCAAAAGAGGTGGCACTCAGTTACTCAACTGGTGCACTTGCCAGCTGCATGGGCCTCATATACAACAGGATGGGGACTGTGACCACAGAAGTGGCATTTGGTCTGGTGTGTGCCACGTGTGAGCAGATCGCTGATTCCCAGCATCGGTCTCACAGACAAATGGTGACAACAACCAACCCGCTAATCAGGCATGAGAACAGGATGGTACTGGCCAGTACTACGGCTAAGGCCATGGAGCAAATGGCAGGGTCAAGTGAGCAAGCAGCAGAGGC
>capture_2|sediment-47|fragment_108|end_1|497_copies|UMI_pair_AAGCACTG-GACCACAGAAGTGG--GTGCCATA-TGCAAATTTTCAAG|M|none
GACCACAGAAGTGGCATTTGGTCTGGTGTGTGCCACGTGTGAGCAGATCGCTGATTCCCAGCATCGGTCTCACAGACAAATGGTGACAACAACCAACCCGCTAATCAGGCATGAGAACAGGATGGTACTGGCCAGTACTACGGCTAAGGCCATGGAGCAAATGGCAGGGTCAAGTGAGCAAGCAGCAGAGGCTATGGAGGTTGCTAGTCAGGCTAGGCAGATGGTGCAGGCAATGAGGACCATTGGAACTCATCCTAGCTCCAGTGCTGGTCTGAAAGATAATCTCCTTGAA
>capture_2|sediment-47|fragment_108|end_2|497_copies|UMI_pair_AAGCACTG-GACCACAGAAGTGG--GTGCCATA-TGCAAATTTTCAAG|M|none
TGCAAATTTTCAAGGAGATTATCTTTCAGACCAGCACTGGAGCTAGGATGAGTTCCAATGGTCCTCATTGCCTGCACCATCTGCCTAGCCTGACTAGCAACCTCCATAGCCTCTGCTGCTTGCTCACTTGACCCTGCCATTTGCTCCATGGCCTTAGCCGTAGTACTGGCCAGTACCATCCTGTTCTCATGCCTGATTAGCGGGTTGGTTGTTGTCACCATTTGTCTGTGAGACCGATGCTGGGAATCAGCGATCTGCTCACACGTGGCACACACCANACCAAATGCCACTTC
>capture_2|sediment-47|fragment_141|end_1|565_copies|UMI_pair_ACGTTCAG-GGATTTTAGGATTT--GAAGGAAG-GTTGTCACCATTTG|M|none
GGATTTTAGGATTTGTGTTCACGCTCACCGTGCCCAGTGAGCGAGGACTGCAGCGTAGACGCTTTGTCCAAAATGCCCTCAATGGGAATGGGGATCCAAACAACATGGACAGAGCAGTCAAACTGTACAGGAAGCTAAAGAGGGAAATAACATTCCATGGGGCAAAAGAGGTGGCACTCAGTTACTCAACTGGTGCACTTGCCAGCTGCATGGGCCTCATATACAACAGGATGGGGACTGTGACCACAGAAGTGGCATTTGGTCTGGTGTGTGCCACGTGTGAGCAGATCGCT
>capture_2|sediment-47|fragment_141|end_2|565_copies|UMI_pair_ACGTTCAG-GGATTTTAGGATTT--GAAGGAAG-GTTGTCACCATTTG|M|none
GTTGTCACCATTTGTCTGTGAGACCGATGCTGGGAATCAGCGATCTGCTCACACGTGGCACACACCAGACCAAATGCCACTTCTGTGGTCACAGTCCCCATCCTGTTGTATATGAGGCCCATGCAGCTGGCAAGTGCACCAGTTGAGTAACTGAGTGCCACCTCTTTTGCCCCATGGAATGTTATTTCCCTCTTTAGCTTCCTGTACAGTTTGACTGCTCTGTCCATGTTGTTTGGATCCCCATTCCCATTGAGGGCATTTTGGACAAAGCGTCTACGCTGCAGTCCTCNCNC
>capture_2|sediment-47|fragment_171|end_1|298_copies|UMI_pair_GAAGGAAG-GCTCACTTGACCCT--GTCGAAGA-GAGTCTTCTAACCG|M|none
GCTCACTTGACCCTGCCATTTGCTCCATGGCCTTAGCCGTAGTACTGGCCAGTACCATCCTGTTCTCATGCCTGATTAGCGGGTTGGTTGTTGTCACCATTTGTCTGTGAGACCGATGCTGGGAATCAGCGATCTGCTCACACGTGGCACACACCAGACCAAATGCCACTTCTGTGGTCACAGTCCCCATCCTGTTGTATATGAGGCCCATGCAGCTGGCAAGTGCACCAGTTGAGTAACTGAGTGCCACCTCTTTTGCCCCATGGAATGTTATTTCCCTCTTTANCTTCCTT
>capture_2|sediment-47|fragment_171|end_2|298_copies|UMI_pair_GAAGGAAG-GCTCACTTGACCCT--GTCGAAGA-GAGTCTTCTAACCG|M|none
GAGTCTTCTAACCGAGGTCGAAACGTACGTTCTCTCTATCGTCCCGTCAGGCCCCCTCAAAGCCGAGATCGCGCAGAGACTTGAAGATGTGTTTGCAGGGAAAAACACTGATCTTGAGGCGCTCATGGAATGGCTAAAGACAAGACCAATCCTGTCACCTCTGACTAAGGGGATTTTAGGATTTGTGTTCACGCTCACCGTGCCCAGTGAGCGAGGACTGCAGCGTAGACGCTTTGTCCAAAATGCCCTCAATGGGAATGGGGATCCAAACAACATGGACAGAGCAGTCAAA
>capture_2|sediment-47|fragment_246|end_1|172_copies|UMI_pair_CGCATGAT-CATCGTCAACATCC--TTGCGAAG-AAAAGAGGTGGCAC|M|none
CATCGTCAACATCCACAGCACTCTGCTGTTCCTGTCGATATTCTTCCCTCATAGACTCAGGCACTCCTTCCGTAGAAGGCCCTCTTTTCAAACCGTATTTAAGGCGACGATAAATGCATTTGAAGAAAAGACGATCAAGAATCCACAATATCAAGTGCAAGATCCCAATGATACTTGCGGCAATAACGAGAGGATCACTTGAATCGCTGCATTTGCACTCCCATCCGTTTCTGGTAGGCCTGCAAATTTTCAAGGAGATTATCTTTCAGACCAGCACTGGAGCTAGGATGAGT
>capture_2|sediment-47|fragment_246|end_2|172_copies|UMI_pair_CGCATGAT-CATCGTCAACATCC--TTGCGAAG-AAAAGAGGTGGCAC|M|none
AAAAGAGGTGGCACTCAGTTACTCAACTGGTGCACTTGCCAGCTGCATGGGCCTCATATACAACAGGATGGGGACTGTGACCACAGAAGTGGCATTTGGTCTGGTGTGTGCCACGTGTGAGCAGATCGCTGATTCCCAGCATCGGTCTCACAGACAAATGGTGACAACAACCAACCCGCTAATCAGGCATGAGAACAGGATGGTACTGGCCAGTACTACGGCTAAGGCCATGGAGCAAATGGCAGGGTCAAGTGAGCAAGCAGCAGAGGCNATGGAGGTTGCNAGTCAGGC
>capture_2|sediment-47|fragment_290|end_1|39_copies|UMI_pair_ATCCAGAG-AAATAACATTCCAT--CAATGTGG-GACAAAATGACCAT|M|none
AAATAACATTCCATGGGGCAAAAGAGGTGGCACTCAGTTACTCAACTGGTGCACTTGCCAGCTGCATGGGCCTCATATACAACAGGATGGGGACTGTGACCACAGAAGTGGCATTTGGTCTGGTGTGTGCCACGTGTGAGCAGATCGCTGATTCCCAGCATCGGTCTCACAGACAAATGGTGACAACAACCAACCCGCTAATCAGGCATGAGAACAGGATGGTACTGGCCAGTACTACGGCTAAGGCCATGGAGCAAATGGCAGGGTCAANTGANCAAGCANNANAGGCNA
>capture_2|sediment-47|fragment_290|end_2|39_copies|UMI_pair_ATCCAGAG-AAATAACATTCCAT--CAATGTGG-GACAAAATGACCAT|M|none
GACAAAATGACCATCGTCAACATCCACAGCACTCTGCTGTTCCTGTCGATATTCTTCCCTCATAGACTCAGGCACTCCTTCCGTAGAAGGCCCTCTTTTCAAACCGTATTTAAGGCGACGATAAATGCATTTGAAGAAAAGACGATCAAGAATCCACAATATCAAGTGCAAGATCCCAATGATACTTGCGGCAATAACGAGAGGATCACTTGAATCGCTGCATTTGCACTCCCATCCGTTTCTGGTAGGCCTGCAAATTTTCAAGGAGATTATTTTTCAGACCAGCACTGG
>capture_1|sediment-47|fragment_4|end_1|786_copies|UMI_pair_CGGCTAAT-TTTAGGATTTGTGT--GAAGGAAG-CACCATTTGTCTGT|M|none
TTTAGGATTTGTGTTCACGCTCACCGTGCCCAGTGAGCGAGGACTGCAGCGTAGACGCTTTGTCCAAAATGCCCTTAATGGGAATGGGGATCCAAACAACATGGACAGAGCAGTCAAACTGTACAGGAAGCTGAAGAGGGAAATAACATTCCATGGGGCAAAAGAAGTGGCACTCAGTTACTCAACCGGTGCACTTGCCAGCTGCATGGGCCTCATATACAACAGGATGGGGACTGTGACCACTGAAGTGGCATTTGGCCTGGTGTGTGCCACGTNTGAGCAGATTGCTGATT
>capture_1|sediment-47|fragment_4|end_2|786_copies|UMI_pair_CGGCTAAT-TTTAGGATTTGTGT--GAAGGAAG-CACCATTTGTCTGT|M|none
CACCATTTGTCTGTGAGACCGATGCTGGGAATCAGCAATCTGCTCACACGTGGCACACACCAGGCCAAATGCCACTTCAGTGGTCACAGTCCCCATCCTGTTGTATATGAGGCCCATGCAGCTGGCAAGTGCACCGGTTGAGTAACTGAGTGCCACTTCTTTTGCCCCATGGAATGTTATTTCCCTCTTCAGCTTCCTGTACAGTTTGACTGCTCTGTCCATGTTGTTTGGATCCCCATTCCCATTAAGGGCATTTTGGACAAAGCGTCTACGCTGCAGTCCTCGCTCACTGG
>capture_1|sediment-63|fragment_7|end_1|7013_copies|UMI_pair_GATTACCG-GTTCACGCTCACCG--GTCGAAGA-CGATGCTGGGAATC|M|none
GTTCACGCTCACCGTGCCCAGTGAGCGAGGACTGCAGCGTAGACGCTTTGTCCAAAATGCCCTTAATGGGAATGGGGATCCAAACAACATGGACAGGGCAGTCAAACTGTACAGGAAGCTGAAGAGGGAAATAACATTCCATGGGGCAAAAGAGGTGGCACTCAGTTACTCAACTGGTGCACTTGCCAGCTGCATGGGCCTCATATACAACAGGATGGGGACTGTGACCACTGAAGTGGCATTTGGCCTGGTATGTGCCACGTGTGAGCAGATTGCTGATTCCCAGCATCGTC
>capture_1|sediment-63|fragment_7|end_2|7013_copies|UMI_pair_GATTACCG-GTTCACGCTCACCG--GTCGAAGA-CGATGCTGGGAATC|M|none
CGATGCTGGGAATCAGCAATCTGCTCACACGTGGCACATACCAGGCCAAATGCCACTTCAGTGGTCACAGTCCCCATCCTGTTGTATATGAGGCCCATGCAGCTGGCAAGTGCACCAGTTGAGTAACTGAGTGCCACCTCTTTTGCCCCATGGAATGTTATTTCCCTCTTCAGCTTCCTGTACAGTTTGACTGCCCTGTCCATGTTGTTTGGATCCCCATTCCCATTAAGGGCATTTTGGACAAAGCGTCTACGCTGCAGTCCTCGCTCACTGGGCACGGTGAGCGTGAACCG
>capture_2|sediment-47|fragment_119|end_1|582_copies|UMI_pair_CGGCTAAT-TTTAGGATTTGTGT--GAAGGAAG-CACCATTTGTCTGT|M|none
TTTAGGATTTGTGTTCACGCTCACCGTGCCCAGTGAGCGAGGACTGCAGCGTAGACGCTTTGTCCAAAATGCCCTTAATGGGAATGGGGATCCAAACAACATGGACAGAGCAGTCAAACTGTACAGGAAGCTGAAGAGGGAAATAACATTCCATGGGGCAAAAGAAGTGGCACTCAGTTACTCAACCGGTGCACTTGCCAGCTGCATGGGCCTCATATACAACAGGATGGGGACTGTGACCACTGAAGTGGCATTTGGCCTGGTGTGTGCCACGTGTGAGCAGATTGCTGATT
>capture_2|sediment-47|fragment_119|end_2|582_copies|UMI_pair_CGGCTAAT-TTTAGGATTTGTGT--GAAGGAAG-CACCATTTGTCTGT|M|none
CACCATTTGTCTGTGAGACCGATGCTGGGAATCAGCAATCTGCTCACACGTGGCACACACCAGGCCAAATGCCACTTCAGTGGTCACAGTCCCCATCCTGTTGTATATGAGGCCCATGCAGCTGGCAAGTGCACCGGTTGAGTAACTGAGTGCCACTTCTTTTGCCCCATGGAATGTTATTTCCCTCTTCAGCTTCCTGTACAGTTTGACTGCTCTGTCCATGTTGTTTGGATCCCCATTCCCATTAAGGGCATTTTGGACAAAGCGTCTACGCTGCAGTCCTCGCTCACTGG
>capture_2|sediment-63|fragment_13|end_1|13752_copies|UMI_pair_GATTACCG-GTTCACGCTCACCG--GTCGAAGA-CGATGCTGGGAATC|M|none
GTTCACGCTCACCGTGCCCAGTGAGCGAGGACTGCAGCGTAGACGCTTTGTCCAAAATGCCCTTAATGGGAATGGGGATCCAAACAACATGGACAGGGCAGTCAAACTGTACAGGAAGCTGAAGAGGGAAATAACATTCCATGGGGCAAAAGAGGTGGCACTCAGTTACTCAACTGGTGCACTTGCCAGCTGCATGGGCCTCATATACAACAGGATGGGGACTGTGACCACTGAAGTGGCATTTGGCCTGGTATGTGCCACGTGTGAGCAGATTGCTGATTCCCAGCATCGTC
>capture_2|sediment-63|fragment_13|end_2|13752_copies|UMI_pair_GATTACCG-GTTCACGCTCACCG--GTCGAAGA-CGATGCTGGGAATC|M|none
CGATGCTGGGAATCAGCAATCTGCTCACACGTGGCACATACCAGGCCAAATGCCACTTCAGTGGTCACAGTCCCCATCCTGTTGTATATGAGGCCCATGCAGCTGGCAAGTGCACCAGTTGAGTAACTGAGTGCCACCTCTTTTGCCCCATGGAATGTTATTTCCCTCTTCAGCTTCCTGTACAGTTTGACTGCCCTGTCCATGTTGTTTGGATCCCCATTCCCATTAAGGGCATTTTGGACAAAGCGTCTACGCTGCAGTCCTCGCTCACTGGGCACGGTGAGCGTGAACCG
>capture_1|sediment-11|fragment_12|end_1|144_copies|UMI_pair_GATGTGTG-TTTTTATTCCAGCT--TGAAGACG-CACGCTCACCGTGC|M|none
TTTTTATTCCAGCTCTATGTTGACAAAATGACCATCGTCAACATCCACAGCACTCTGCTGTTCCTGCCGATATTCTTCCCTCATAGACTCAGGCACTCCTTCCGTAGAAGGCCCTCTTTTCAAACCGTATTTAAGGCGACGATAAATGCATTTGAAGAAAAGACGATCAAGAATCCACAATATCAAGTGCAAGATCCCAATGATACTTGCGGCAATAACGAGAGGATCACTTGAATCGCTGCATTTGCACTCCCATCCGTTTCTGGTAGGCCTGCAAATTTTCAANAANANC
>capture_1|sediment-11|fragment_12|end_2|144_copies|UMI_pair_GATGTGTG-TTTTTATTCCAGCT--TGAAGACG-CACGCTCACCGTGC|M|none
CACGCTCACCGTGCCCAGTGAGCGAGGACTGCAGCGTAGACGCTTTGTCCAAAATGCCCTTAATGGGAATGGGGATCCAAACAACATGGACAGAGCAGTCAAACTGTACAGGAAGCTGAAGAGGGAAATAACATTCCATGGGGCAAAAGAGGTGGCACTCAGTTACTCAACTGGTGCACTTGCCAGCTGCATGGGCCTCATATACAACAGGATGGGGACTGTGACCACTGAAGTGGCATTTGGCCTGGTGTGTGCCACGTGTGAGCAGATTGCTGATTCCCAGCATCGGTCTC
>capture_2|sediment-11|fragment_11|end_1|161_copies|UMI_pair_GATGTGTG-TTTTTATTCCAGCT--TGAAGACG-CACGCTCACCGTGC|M|none
TTTTTATTCCAGCTCTATGTTGACAAAATGACCATCGTCAACATCCACAGCACTCTGCTGTTCCTGCCGATATTCTTCCCTCATAGACTCAGGCACTCCTTCCGTAGAAGGCCCTCTTTTCAAACCGTATTTAAGGCGACGATAAATGCATTTGAAGAAAAGACGATCAAGAATCCACAATATCAAGTGCAAGATCCCAATGATACTTGCGGCAATAACGAGAGGATCACTTGAATCGCTGCATTTGCACTCCCATCCGTTTCTGGTAGGCCTGCAAATTTTCAANAANANC
>capture_2|sediment-11|fragment_11|end_2|161_copies|UMI_pair_GATGTGTG-TTTTTATTCCAGCT--TGAAGACG-CACGCTCACCGTGC|M|none
CACGCTCACCGTGCCCAGTGAGCGAGGACTGCAGCGTAGACGCTTTGTCCAAAATGCCCTTAATGGGAATGGGGATCCAAACAACATGGACAGAGCAGTCAAACTGTACAGGAAGCTGAAGAGGGAAATAACATTCCATGGGGCAAAAGAGGTGGCACTCAGTTACTCAACTGGTGCACTTGCCAGCTGCATGGGCCTCATATACAACAGGATGGGGACTGTGACCACTGAAGTGGCATTTGGCCTGGTGTGTGCCACGTGTGAGCAGATTGCTGATTCCCAGCATCGGTCTC
>capture_1|sediment-45|fragment_47|end_1|1640_copies|UMI_pair_GCACAACT-CCGTAGAAGGCCCT--TTCGTTGG-GCTGGCATTTGGCC|M|none
CCGTAGAAGGCCCTCTTTTCAAACCGTATTTAAGGCGACGATAAATGCATTTGAAGAAAAGACGATCAAGAATCCACAATATCAAGTGCAATATCCCAATGATGCTTGCGGCAATAACGAGAGGATCACTTGAATCGCTGCATTTGCACTCCCATCCGTTTCTGGTAGGCCTGCAAATTTTCAAGAAGATCATCTTTCAGACCAGCACTGGAGCTAGGATGAGTCCCAATGGTCCTCATTGCCTGCACCATCTGCCTAGCCTGACTAGCAACCTCCATAGCTTCTGCTGCCT
>capture_1|sediment-45|fragment_47|end_2|1640_copies|UMI_pair_GCACAACT-CCGTAGAAGGCCCT--TTCGTTGG-GCTGGCATTTGGCC|M|none
GCTGGCATTTGGCCTGGTGTGTGCCACGTGTGAGCAGATTGCTGATTCCCAGCATCGGTCTCACAGACAAATGGTGACAACAACTAACCCGCTAATCAGGCATGAGAACAGGATGGTACTGGCCAGTACTACGGCTAAGGCCATGGAGCAAATGGCAGGGTCAAGTGAGCAGGCAGCAGAAGCTATGGAGGTTGCTAGTCAGGCTAGGCAGATGGTGCAGGCAATGAGGACCATTGGGACTCATCCTAGCTCCAGTGCTGGTCTGAAAGATGATCTTCTTGAAAATTTGCAGG
>capture_2|sediment-45|fragment_158|end_1|308_copies|UMI_pair_GCACAACT-CCGTAGAAGGCCCT--TTCGTTGG-GCTGGCATTTGGCC|M|none
CCGTAGAAGGCCCTCTTTTCAAACCGTATTTAAGGCGACGATAAATGCATTTGAAGAAAAGACGATCAAGAATCCACAATATCAAGTGCAATATCCCAATGATGCTTGCGGCAATAACGAGAGGATCACTTGAATCGCTGCATTTGCACTCCCATCCGTTTCTGGTAGGCCTGCAAATTTTCAAGAAGATCATCTTTCAGACCAGCACTGGAGCTAGGATGAGTCCCAATGGTCCTCATTGCCTGCACCATCTGCCTAGCCTGACTAGCAACCTCCATAGCTTCTGCTNCCT
>capture_2|sediment-45|fragment_158|end_2|308_copies|UMI_pair_GCACAACT-CCGTAGAAGGCCCT--TTCGTTGG-GCTGGCATTTGGCC|M|none
GCTGGCATTTGGCCTGGTGTGTGCCACGTGTGAGCAGATTGCTGATTCCCAGCATCGGTCTCACAGACAAATGGTGACAACAACTAACCCGCTAATCAGGCATGAGAACAGGATGGTACTGGCCAGTACTACGGCTAAGGCCATGGAGCAAATGGCAGGGTCAAGTGAGCAGGCAGCAGAAGCTATGGAGGTTGCTAGTCAGGCTAGGCAGATGGTGCAGGCAATGAGGACCATTGGGACTCATCCTAGCTCCAGTGCTGGTCTGAAAGATGATCTTCTTGAAAATTTGCAGG
>capture_1|sediment-47|fragment_6|end_1|1998_copies|UMI_pair_AAGCACTG-GTTTGGATCCCCAT--GATCGAGT-GGGAAAAACACCGA|M|none
GTTTGGATCCCCATTCCCATTAAGGGCATTTTGGACAAAGCGTCTACGCTGCAGTCCTCGCTCACTGGGCACGGTGAGCGTGAACACAAATCCTAAAATCCCCTTGGTCAGAGGTGACAGGATTGGTCTTGTCTTTAGCCACTCCATGAGCGCCTCAAGATCGGTGTTTTTCCCACTCGATC
>capture_1|sediment-47|fragment_6|end_2|1998_copies|UMI_pair_AAGCACTG-GTTTGGATCCCCAT--GATCGAGT-GGGAAAAACACCGA|M|none
GGGAAAAACACCGATCTTGAGGCGCTCATGGAGTGGCTAAAGACAAGACCAATCCTGTCACCTCTGACCAAGGGGATTTTAGGATTTGTGTTCACGCTCACCGTGCCCAGTGAGCGAGGACTGCAGCGTAGACGCTTTGTCCAAAATGCCCTTAATGGGAATGGGGATCCAAACCAGTGCTT
>capture_1|sediment-52|fragment_205|end_1|3947_copies|UMI_pair_GAAGGAAG-GGAAAAACACCGAT--TTGCGAAG-ACAAAGCGTCTACG|M|none
GGAAAAACACCGATCTTGAGGCGCTCATGGAGTGGCTAAAGACAAGACCAATCCTGTCACCTCTGACTAAGGGGATTTTAGGATTTGTGTTCACGCTCACCGTGCCCAGTGAGCGAGGACTGCAGCGTAGACGCTTTGTCTTCGCAA
>capture_1|sediment-52|fragment_205|end_2|3947_copies|UMI_pair_GAAGGAAG-GGAAAAACACCGAT--TTGCGAAG-ACAAAGCGTCTACG|M|none
ACAAAGCGTCTACGCTGCAGTCCTCGCTCACTGGGCACGGTGAGCGTGAACACAAATCCTAAAATCCCCTTAGTCAGAGGTGACAGGATTGGTCTTGTCTTTAGCCACTCCATGAGCGCCTCAAGATCGGTGTTTTTCCCTTCCTTC
>capture_1|sediment-52|fragment_234|end_1|5859_copies|UMI_pair_GTTACGCA-GCAGAGACTTGAAG--TTCGTTGG-GCGTCTACGCTGCA|M|none
GCAGAGACTTGAAGATGTGTTTGCAGGGAAAAACACCGATCTTGAGGCGCTCATGGAGTGGCTAAAGACAAGACCAATCCTGTCACCTCTGACTAGGGGATTTTAGGATTTGTGTTCACGCTCACCGTGCCCAGTGAGCGAGGACTGCAGCGTAGACGCCCAACGAA
>capture_1|sediment-52|fragment_234|end_2|5859_copies|UMI_pair_GTTACGCA-GCAGAGACTTGAAG--TTCGTTGG-GCGTCTACGCTGCA|M|none
GCGTCTACGCTGCAGTCCTCGCTCACTGGGCACGGTGAGCGTGAACACAAATCCTAAAATCCCCTAGTCAGAGGTGACAGGATTGGTCTTGTCTTTAGCCACTCCATGAGCGCCTCAAGATCGGTGTTTTTCCCTGCAAACACATCTTCAAGTCTCTGCTGCGTAAC
>capture_2|sediment-52|fragment_177|end_1|6610_copies|UMI_pair_GTTACGCA-GCAGAGACTTGAAG--TTCGTTGG-GCGTCTACGCTGCA|M|none
GCAGAGACTTGAAGATGTGTTTGCAGGGAAAAACACCGATCTTGAGGCGCTCATGGAGTGGCTAAAGACAAGACCAATCCTGTCACCTCTGACTAGGGGATTTTAGGATTTGTGTTCACGCTCACCGTGCCCAGTGAGCGAGGACTGCAGCGTAGACGCCCAACGAA
>capture_2|sediment-52|fragment_177|end_2|6610_copies|UMI_pair_GTTACGCA-GCAGAGACTTGAAG--TTCGTTGG-GCGTCTACGCTGCA|M|none
GCGTCTACGCTGCAGTCCTCGCTCACTGGGCACGGTGAGCGTGAACACAAATCCTAAAATCCCCTAGTCAGAGGTGACAGGATTGGTCTTGTCTTTAGCCACTCCATGAGCGCCTCAAGATCGGTGTTTTTCCCTGCAAACACATCTTCAAGTCTCTGCTGCGTAAC
>capture_2|sediment-52|fragment_280|end_1|7953_copies|UMI_pair_ACTAGGAG-CGCGCAGAGACTTG--TGGACTCT-ATTTGGATCCCCAT|M|none
CGCGCAGAGACTTGAAGATGTGTTTGCAGGGAAAAACACCGATCTTGAGGCGCTCATGGAGTGGCTAAAGACAAGACCAATCCTGTCACCTCTGACTAAGGGGATTTTAGGATTTGTGTTCACGCTCACCGTGCCCAGTGAGCGAGGACTGCAGCGTAGACGCTTTGTCCAAAATGCCCTTAATGGGAATGGGGATCCAAATAGAGTCCA
>capture_2|sediment-52|fragment_280|end_2|7953_copies|UMI_pair_ACTAGGAG-CGCGCAGAGACTTG--TGGACTCT-ATTTGGATCCCCAT|M|none
ATTTGGATCCCCATTCCCATTAAGGGCATTTTGGACAAAGCGTCTACGCTGCAGTCCTCGCTCACTGGGCACGGTGAGCGTGAACACAAATCCTAAAATCCCCTTAGTCAGAGGTGACAGGATTGGTCTTGTCTTTAGCCACTCCATGAGCGCCTCAAGATCGGTGTTTTTCCCTGCAAACACATCTTCAAGTCTCTGCGCGCTCCTAGT
>capture_1|sediment-69|fragment_16|end_1|3533_copies|UMI_pair_AAGCACTG-GCAACCTGCTCACA--ATCCAGAG-TATTGAAAGATGAG|M|none
GCAACCTGCTCACACGTGGCACACACCAGGCCAAATGCCACTTCAGTGGTCACAGTCCCCATCCTATTATATATGAGGCCCATGCAGCTGGCAAGTGCACCAGTTGAATAACTGAGTGCCACCTCTTTTGCCCCATGGAATGTTATTTCCCTCTTGAGCTTCCTGTACAGTTTGACTGCTCTGTCCATGTTGTTTGGATCCCCATTCCCATTAAGGGCATTTTGGACGAAGCGTCTACGCTGCAGTCCTCGCTCACTGGGCACGGTGAGCGTAAACACAAATCCTAAAATCCC
>capture_1|sediment-69|fragment_16|end_2|3533_copies|UMI_pair_AAGCACTG-GCAACCTGCTCACA--ATCCAGAG-TATTGAAAGATGAG|M|none
TATTGAAAGATGAGTCTTCTAACCGAGGTCGAAACGTACGTTCTCTCTATTGTCCCGTCAGGCCCCCTCAAAGCCGAGATCGCGCAGAGACTTGAAGATGTGTTTGCAGGGAAAAACACCGATCTTGAGGCGCTCATGGAATGGCTAAAGACAAGACCAATCCTGTCACCTCTGACTAAGGGGATTTTAGGATTTGTGTTTACGCTCACCGTGCCCAGTGAGCGAGGACTGCAGCGTAGACGCTTCGTCCAAAATGCCCTTAATGGGAATGGGGATCCAAACAACATGGACA
>capture_2|sediment-69|fragment_69|end_1|4537_copies|UMI_pair_AAGCACTG-GCAACCTGCTCACA--ATCCAGAG-TATTGAAAGATGAG|M|none
GCAACCTGCTCACACGTGGCACACACCAGGCCAAATGCCACTTCAGTGGTCACAGTCCCCATCCTATTATATATGAGGCCCATGCAGCTGGCAAGTGCACCAGTTGAATAACTGAGTGCCACCTCTTTTGCCCCATGGAATGTTATTTCCCTCTTGAGCTTCCTGTACAGTTTGACTGCTCTGTCCATGTTGTTTGGATCCCCATTCCCATTAAGGGCATTTTGGACGAAGCGTCTACGCTGCAGTCCTCGCTCACTGGGCACGGTGAGCGTAAACACAAATCCTAAAATCCC
>capture_2|sediment-69|fragment_69|end_2|4537_copies|UMI_pair_AAGCACTG-GCAACCTGCTCACA--ATCCAGAG-TATTGAAAGATGAG|M|none
TATTGAAAGATGAGTCTTCTAACCGAGGTCGAAACGTACGTTCTCTCTATTGTCCCGTCAGGCCCCCTCAAAGCCGAGATCGCGCAGAGACTTGAAGATGTGTTTGCAGGGAAAAACACCGATCTTGAGGCGCTCATGGAATGGCTAAAGACAAGACCAATCCTGTCACCTCTGACTAAGGGGATTTTAGGATTTGTGTTTACGCTCACCGTGCCCAGTGAGCGAGGACTGCAGCGTAGACGCTTCGTCCAAAATGCCCTTAATGGGAATGGGGATCCAAACAACATGGACA
>capture_2|sediment-50|fragment_110|end_1|1886_copies|UMI_pair_ACGGAACA-GTCAGGCTAAGCAG--TTCCAAGG-GTGCAAGATCCCAA|M|none
GTCAGGCTAAGCAGATGGTGCAGGCAATGAGGACCATTGGGACTCATCCTAGCTCCAGTGCTGGTCTGAAAGATGATCTTTGAAAATTTGCAGGCCTACCAGAAACGGATGGGAGTGCAAATGCAGCGATTCAAGTGATCCTCTCGTTATTGCCGAGTATCATTGGGATCTTGCACCCTTGGAA
>capture_2|sediment-50|fragment_110|end_2|1886_copies|UMI_pair_ACGGAACA-GTCAGGCTAAGCAG--TTCCAAGG-GTGCAAGATCCCAA|M|none
GTGCAAGATCCCAATGATACTCGGCAATAACGAGAGGATCACTTGAATCGCTGCATTTGCACTCCCATCCGTTTCTGGTAGGCCTGCAAATTTTCAAAGATCATCTTTCAGACCAGCACTGGAGCTAGGATGAGTCCCAATGGTCCTCATTGCCTGCACCATCTGCTTAGCCTGACTGTTCCGT
>capture_1|sediment-50|fragment_261|end_1|33_copies|UMI_pair_AAGCACTG-CAGAGGCTATGGAG--GAGACGAT-AAATGACCATCGTC|M|none
CAGAGGCTATGGAGGTTGCTAGTTAGGCTAGGCAGATGGTGCAGGCAATGAGAACCATTGGGACTCATCCTAGCTCCAGTGCTGGTCTGAAAGATGATCTTCTTGAAAATTTGCAGGCCTACCAGAAACGGATGGGAGTGCAAATGCAGCGATTCAAGTGATCCTCTCGTTATTGCCGCAAGTATCATTGGGATCTTGCACTTGATATTGTGGATTCTTGATCGTCTTTTCTTCAAATGCATTTATCGTCGCCTTAAATACGGTTTGAAAAGAGGGCCTTCTACGGAAGGAG
>capture_1|sediment-50|fragment_261|end_2|33_copies|UMI_pair_AAGCACTG-CAGAGGCTATGGAG--GAGACGAT-AAATGACCATCGTC|M|none
AAATGACCATCGTCAACATCCACAGCACTCTGCTGTTCCTGCCGATACTCTTCCCTCATAGACTCAGGCACTCCTTCCGTAGAAGGCCCTCTTTTCAAACCGTATTTAAGGCGACGATAAATGCATTTGAAGAAAAGACGATCAAGAATCCACAATATCAAGTGCAAGATCCCAATGATACTTGCGGCAATAACGAGAGGATCACTTGAATCGCTGCATTTGCACTCCCATCCGTTTCTGGTAGGCCTGCAAATTTTCAAGAAGATCATCTTTCANACCAGCACTGGAGCT
>capture_1|sediment-45|fragment_110|end_1|689_copies|UMI_pair_GATTACCG-GGCCTCATATACAA--TTCGTTGG-TGCAAATTTTCAAG|M|none
GGCCTCATATACAACAGGATGGGGACTGTGACCACTGAAGTGGCATTTGGCCTGGTGTGTGCCACGTGTGAGCAGATTGCTGATTCCCAGCATCGGTCTCACAGACAAATGGTAACAACAACCAACCCGCTAATCAGGCATGAGAACAGGATGGTACTGGCCAGTACTACGGCTAAGGCTATGGAGCAAATGGCAGGATCAAGTGAGCAGGCAGCAGAGGCTATGGAAGTTGCTAGTCAGGCTAGGCAGATGGTGCAGGCAATGAGAACCATTGGGACTCATCCTAGCTCC
>capture_1|sediment-45|fragment_110|end_2|689_copies|UMI_pair_GATTACCG-GGCCTCATATACAA--TTCGTTGG-TGCAAATTTTCAAG|M|none
TGCAAATTTTCAAGAAGATCATCTTTCAGACCAGCACTGGAGCTAGGATGAGTCCCAATGGTTCTCATTGCCTGCACCATCTGCCTAGCCTGACTAGCAACTTCCATAGCCTCTGCTGCCTGCTCACTTGATCCTGCCATTTGCTCCATAGCCTTAGCCGTAGTACTGGCCAGTACCATCCTGTTCTCATGCCTGATTAGCGGGTTGGTTGTTGTTACCATTTGTCTGTGAGACCGATGCTGGGAATCAGCAATCTGCTCACACGTGGCACACACCAGGCCAAATGCCACTTC
>capture_1|sediment-45|fragment_171|end_1|572_copies|UMI_pair_GAAGGAAG-GCCTGATTAGCGGG--GAGACGAT-CTTGAAGATGTATT|M|none
GCCTGATTAGCGGGTTGGTTGTTGTTACCATTTGTCTGTGAGACCGATGCTGGGAATCAGCAATCTGCTCACACGTGGCACACACCAGGCCAAATGCCACTTCAGTGGTCACAGTCCCCATCCTGTTGTATATGAGGCCCATACAGCTGGCAAGTGCACCAGTTGAATAACTGAGTGCCACTTCTTTTGCCCCATGGAATGTTATTTCCCTCTTGAGCTTCCTGTACAGTTTGATCGCTCTGTCCATGTTGTTTGGATCCCCATTCCCATTAAGGGCATTTTGAACAAAGCGT
>capture_1|sediment-45|fragment_171|end_2|572_copies|UMI_pair_GAAGGAAG-GCCTGATTAGCGGG--GAGACGAT-CTTGAAGATGTATT|M|none
CTTGAAGATGTATTTGCAGGGAAAAACACCGATCTTGAGGCGCTCATGGAATGGCTAAAGACAAGACCAATCCTGTCACCTCTGACTAAGGGGATTTTAGGATTTGTGTTCACGCTCACCGTGCCCAGTGAGCGAGGACTGCAGCGTAGACGCTTTGTTCAAAATGCCCTTAATGGGAATGGGGATCCAAACAACATGGACAGAGCGATCAAACTGTACAGGAAGCTCAAGAGGGAAATAACATTCCATGGGGCAAAAGAAGTGGCACTCAGTTATTCAACTGGTGCACTTGC
>capture_1|sediment-52|fragment_572|end_1|2379_copies|UMI_pair_GATGTGTG-TGCTAGTCAGGCTA--TTCCAAGG-GTCAACATCCACAG|M|none
TGCTAGTCAGGCTAGGCAGATGGTGCAGGCAATGAGAACCATTGGGACTCATCCTAGCTCCAGTGCTGGTCTGAAAGATGATCTTCTTGAAAATTTGCAGGCCTACCAGAAACGGATGGGAGTGCAAATGCAGCGATTCAAGTGATCATCTCGTTATTGCCGCAAGTATCATTGGGATCTTGCACTTGATATTGTGGATTCTTGATCGTCTTTTCTTCAAATGCATTTATCGTCGCCTTAAATACGGTTTGAAAAGAGGGCCTTCTACGGAAGGAGTGCCTGAGTCTATGAGG
>capture_1|sediment-52|fragment_572|end_2|2379_copies|UMI_pair_GATGTGTG-TGCTAGTCAGGCTA--TTCCAAGG-GTCAACATCCACAG|M|none
GTCAACATCCACAGCACTCTGCTGTTCCTGCCGATATTCTTCCCTCATAGACTCAGGCACTCCTTCCGTAGAAGGCCCTCTTTTCAAACCGTATTTAAGGCGACGATAAATGCATTTGAAGAAAAGACGATCAAGAATCCACAATATCAAGTGCAAGATCCCAATGATACTTGCGGCAATAACGAGATGATCACTTGAATCGCTGCATTTGCACTCCCATCCGTTTCTGGTAGGCCTGCAAATTTTCAAGAAGATCATCTTTCAGACCAGCACTGGAGCTAGGATGAGTCCC
>capture_2|sediment-45|fragment_120|end_1|2613_copies|UMI_pair_GAAGGAAG-GCCTGATTAGCGGG--GAGACGAT-CTTGAAGATGTATT|M|none
GCCTGATTAGCGGGTTGGTTGTTGTTACCATTTGTCTGTGAGACCGATGCTGGGAATCAGCAATCTGCTCACACGTGGCACACACCAGGCCAAATGCCACTTCAGTGGTCACAGTCCCCATCCTGTTGTATATGAGGCCCATACAGCTGGCAAGTGCACCAGTTGAATAACTGAGTGCCACTTCTTTTGCCCCATGGAATGTTATTTCCCTCTTGAGCTTCCTGTACAGTTTGACCGCTCTGTCCATGTTGTTTGGATCCCCATTCCCATTAAGGGCATTTTGAACAAAGCGT
>capture_2|sediment-45|fragment_120|end_2|2613_copies|UMI_pair_GAAGGAAG-GCCTGATTAGCGGG--GAGACGAT-CTTGAAGATGTATT|M|none
CTTGAAGATGTATTTGCAGGGAAAAACACCGATCTTGAGGCGCTCATGGAATGGCTAAAGACAAGACCAATCCTGTCACCTCTGACTAAGGGGATTTTAGGATTTGTGTTCACGCTCACCGTGCCCAGTGAGCGAGGACTGCAGCGTAGACGCTTTGTTCAAAATGCCCTTAATGGGAATGGGGATCCAAACAACATGGACAGAGCGGTCAAACTGTACAGGAAGCTCAAGAGGGAAATAACATTCCATGGGGCAAAAGAAGTGGCACTCAGTTATTCAACTGGTGCACTTGC
>capture_2|Undetermined|fragment_6|end_1|736_copies|UMI_pair_GATGTGTG-TGCTAGTCAGGCTA--TTCCAAGG-GTCAACATCCACAG|M|none
TGCTAGTCAGGCTAGGCAGATGGTGCAGGCAATGAGAACCATTGGGACTCATCCTAGCTCCAGTGCTGGTCTGAAAGATGATCTTCTTGAAAATTTGCAGGCCTACCAGAAACGGATGGGAGTGCAAATGCAGCGATTCAAGTGATCATCTCGTTATTGCCGCAAGTATCATTGGGATCTTGCACTTGATATTGTGGATTCTTGATCGTCTTTTCTTCAAATGCATTTATCGTCGCCTTAAATACGGTTTGAAAAGAGGGCCTTCTACGGAAGGAGTGCCTGAGTCTATGAGG
>capture_2|Undetermined|fragment_6|end_2|736_copies|UMI_pair_GATGTGTG-TGCTAGTCAGGCTA--TTCCAAGG-GTCAACATCCACAG|M|none
GTCAACATCCACAGCACTCTGCTGTTCCTGCCGATATTCTTCCCTCATAGACTCAGGCACTCCTTCCGTAGAAGGCCCTCTTTTCAAACCGTATTTAAGGCGACGATAAATGCATTTGAAGAAAAGACGATCAAGAATCCACAATATCAAGTGCAAGATCCCAATGATACTTGCGGCAATAACGAGATGATCACTTGAATCGCTGCATTTGCACTCCCATCCGTTTCTGGTAGGCCTGCAAATTTTCAAGAAGATCATCTTTCAGACCAGCACTGGAGCTAGGATGAGTCCC
>capture_1|sediment-71|fragment_3|end_1|6661_copies|UMI_pair_CTGTTGAC-GTCAGGCTAGGCAG--GAAGGAAG-GTAGTTTTTTACTC|M|none
GTCAGGCTAGGCAGATGGTGCAAGCAATGAGAACCATTGGGACTCATCCTAGCTCCAGTGCTGGTCTGAAAGATGATCTTCTTGAAAATTTGCAGGCCTACCAGAAACGGATGGGAGTGCAAATGCAGCGATTCAAGTGATCCTCTCGTTATTGCCGCAAGTATCATTGGGATCTTGCACTTGATATTGTGGATTCTTGATCGTCTTTTCTTCAAATGCATTTATCGTCGCCTTAAATACGGTTTGAAAAGAGGGCCTTCTACGGAAGGAGTGCCTGAGTCTATGAGGGA
>capture_1|sediment-71|fragment_3|end_2|6661_copies|UMI_pair_CTGTTGAC-GTCAGGCTAGGCAG--GAAGGAAG-GTAGTTTTTTACTC|M|none
GTAGTTTTTTACTCCAGCTCTATGTTGACAAAATGACCATCGTCAACATCCACAGCACTCTGCTGTTCCTGCCGATATTCTTCCCTCATAGACTCAGGCACTCCTTCCGTAGAAGGCCCTCTTTTCAAACCGTATTTAAGGCGACGATAAATGCATTTGAAGAAAAGACGATCAAGAATCCACAATATCAAGTGCAAGATCCCAATGATACTTGCGGCAATAACGAGAGGATCACTTGAATCGCTGCATTTGCACTCCCATCCGTTTCTGGTAGGCCTGCAAATTTTCAANA
>capture_2|sediment-71|fragment_1|end_1|4257_copies|UMI_pair_CTGTTGAC-GTCAGGCTAGGCAG--GAAGGAAG-GTAGTTTTTTACTC|M|none
GTCAGGCTAGGCAGATGGTGCAAGCAATGAGAACCATTGGGACTCATCCTAGCTCCAGTGCTGGTCTGAAAGATGATCTTCTTGAAAATTTGCAGGCCTACCAGAAACGGATGGGAGTGCAAATGCAGCGATTCAAGTGATCCTCTCGTTATTGCCGCAAGTATCATTGGGATCTTGCACTTGATATTGTGGATTCTTGATCGTCTTTTCTTCAAATGCATTTATCGTCGCCTTAAATACGGTTTGAAAAGAGGGCCTTCTACGGAAGGAGTGCCTGAGTCTATGAGGGA
>capture_2|sediment-71|fragment_1|end_2|4257_copies|UMI_pair_CTGTTGAC-GTCAGGCTAGGCAG--GAAGGAAG-GTAGTTTTTTACTC|M|none
GTAGTTTTTTACTCCAGCTCTATGTTGACAAAATGACCATCGTCAACATCCACAGCACTCTGCTGTTCCTGCCGATATTCTTCCCTCATAGACTCAGGCACTCCTTCCGTAGAAGGCCCTCTTTTCAAACCGTATTTAAGGCGACGATAAATGCATTTGAAGAAAAGACGATCAAGAATCCACAATATCAAGTGCAAGATCCCAATGATACTTGCGGCAATAACGAGAGGATCACTTGAATCGCTGCATTTGCACTCCCATCCGTTTCTGGTAGGCCTGCAAATTTTCAANA
>capture_2|sediment-52|fragment_882|end_1|45_copies|UMI_pair_CAATGTGG-GTCGAAACGTACGT--TGAAGACG-GTAGTTTTTTACTC|M|none
GTCGAAACGTACGTTCTCTCTATCGTCCCGTCAGGCCCCCTCAAAGCCGAGATCGCGCAGAGACTTGAAGATGTGTTTGCAGGGAAAAACACCGATCTTGAGGCGCTCATGGAGTGGCTAAAGACAAGACCAATCCTGTCACCTCTGACTAAGGGGATTTTAGGATTTGTGTTCACGCTCACCGTGCCCAGTGAGCGAGGACTGCAGCGTAGACGCTTTGTCCAAAATGCCCTTAATGGGAATGGGGATCCAAATAACATGGNCANANCAGTTAAACTNTACAGNAANCNAA
>capture_2|sediment-52|fragment_882|end_2|45_copies|UMI_pair_CAATGTGG-GTCGAAACGTACGT--TGAAGACG-GTAGTTTTTTACTC|M|none
GTAGTTTTTTACTCCAGCTCTATGTTGACAAAATGACCATCGTCAACATCCACAGCACTCTGCTGTTCCTGCCGATATTCTTCCCTCATAGACTCAGGCACTCCTTCCGTAGAAGGCCCTCTTTTCAAACCGTATTTAAGGCGACGATAAATGCATTTGAAGAAAAGACGATCAAGAATCCACAATATCAAGTGCAAGATCCCAATGATACTTGCGGCAATAACGAGAGGATCACTTGAATCGCTGCATTTGCACTCCCATCCGTTTCTGGTAGGCCTGCAAATTTTCAAGA
>capture_1|sediment-52|fragment_40|end_1|4655_copies|UMI_pair_ACGTTCAG-GCTGTTCCTGCCGA--GAAGGAAG-AGGCAATGAGGACC|M|none
GCTGTTCCTGCCGATATTCTTCCCTCATAGACTCAGGCACTCCTTCCGTAGAAGGCCCTCTTTTCAAACCGTATTTAAGGCGACGATAAATGCATTTGAAGAAAAGACGATCAAGAATCCACAATATCAAGTGCAAGATCCCAATGATACTTGCGGCAATAACGAGAGGATCACTTGAATCGCTGCATTTGCACTCCCATCCGTTTCTGGTAGGCCTGCAAATTTTCAAGAAGATCATCTTTCAGACCAGCACTGGAGCTAGGATGAGTCCCGATGGTCCTCATTNCCTCTTC
>capture_1|sediment-52|fragment_40|end_2|4655_copies|UMI_pair_ACGTTCAG-GCTGTTCCTGCCGA--GAAGGAAG-AGGCAATGAGGACC|M|none
AGGCAATGAGGACCATCGGGACTCATCCTAGCTCCAGTGCTGGTCTGAAAGATGATCTTCTTGAAAATTTGCAGGCCTACCAGAAACGGATGGGAGTGCAAATGCAGCGATTCAAGTGATCCTCTCGTTATTGCCGCAAGTATCATTGGGATCTTGCACTTGATATTGTGGATTCTTGATCGTCTTTTCTTCAAATGCATTTATCGTCGCCTTAAATACGGTTTGAAAAGAGGGCCTTCTACGGAAGGAGTGCCTGAGTCTATGAGGGAAGAATATCGGCAGGAACAGCCTG
>capture_1|sediment-52|fragment_75|end_1|7888_copies|UMI_pair_ACCACGAT-ATCCACAGCACTCT--ATCCAGAG-GTGCAGGCAATGAG|M|none
ATCCACAGCACTCTGCTGTTCCTGCCGATATTCTTCCCTCATAGACTCAGGCACTCCTTCCGTAGAAGGCCCTCTTTTCAAACCGTATTTAAGGCGACGATAAATGCATTTGAAGAAAAGACGATCAAGAATCCACAATATCAAGTGCAAGATCCCAATGATACTTGCGGCAGTAACGAGAGGATCACTTGAATCGCTGCATTTGCACTCCCATCCGTTTCTGGTAGGCCTGCAAATTTTCAAGAAGATCATCTTTCAGACCAGCACTGGAGCTAGGATGAGTCCCGATGGTC
>capture_1|sediment-52|fragment_75|end_2|7888_copies|UMI_pair_ACCACGAT-ATCCACAGCACTCT--ATCCAGAG-GTGCAGGCAATGAG|M|none
GTGCAGGCAATGAGGACCATCGGGACTCATCCTAGCTCCAGTGCTGGTCTGAAAGATGATCTTCTTGAAAATTTGCAGGCCTACCAGAAACGGATGGGAGTGCAAATGCAGCGATTCAAGTGATCCTCTCGTTACTGCCGCAAGTATCATTGGGATCTTGCACTTGATATTGTGGATTCTTGATCGTCTTTTCTTCAAATGCATTTATCGTCGCCTTAAATACGGTTTGAAAAGAGGGCCTTCTACGGAAGGAGTGCCTGAGTCTATGAGGGAAGAATATCGGCAGGAAC
>capture_1|sediment-52|fragment_87|end_1|3561_copies|UMI_pair_ATCCAGAG-GCAGATGGTGCAGG--TTCGTTGG-GTAGTTTTTTACTC|M|none
GCAGATGGTGCAGGCAATGAGGACCATCGGGACTCATCCTAGCTCCAGTGCTGGTCTGAAAGATGATCTTCTTGAAAATTTGCAGGCCTACCAGAAACGGATGGGAGTGCAAATGCAGCGATTTAAGTGATCCTCTCGTTATTGCCGCAAGTATCATTGGGATCTTGCACTTGATATTGTGGATTCTTGATCGTCTTTTCTTCAAATGAATTTATCGTCGCCTTAAATACGGTTTGAAAAGAGGGCCTTCTACGGAAGGAGTGCCTGAGTCTATGAGGGAAGAATATCGGC
>capture_1|sediment-52|fragment_87|end_2|3561_copies|UMI_pair_ATCCAGAG-GCAGATGGTGCAGG--TTCGTTGG-GTAGTTTTTTACTC|M|none
GTAGTTTTTTACTCCAGCTCTATGTTGACAAAATGACCATCGTCAACATCCACAGCACTCTGCTGTTCCTGCCGATATTCTTCCCTCATAGACTCAGGCACTCCTTCCGTAGAAGGCCCTCTTTTCAAACCGTATTTAAGGCGACGATAAATTCATTTGAAGAAAAGACGATCAAGAATCCACAATATCAAGTGCAAGATCCCAATGATACTTGCGGCAATAACGAGAGGATCACTTAAATCGCTGCATTTGCACTCCCATCCGTTTCTGGTAGGCCTGCAAATTTTCAANA
>capture_1|sediment-52|fragment_131|end_1|4369_copies|UMI_pair_CTTAGGAC-TGTTGACAAAATGA--GCGTCATT-GTTGCTAGTCAGGC|M|none
TGTTGACAAAATGACCATCGTCAACATCCACAGCACTCTGCTGTTCCTGCCGATATTCTTCCCTCATAGACTCAGGCACTCCTTCCGTAGAAGGCCCTCTTTTCAAACCGTATTTAAGGCGACGATAAATGCATTTGAAGAAAAGACGATCAAGAATCCACAATATCAAGTGCAAGATCCCAATGATACTTGCGGCAATAACGAGAGGATCACTTGAATCGCTGCATTTGCACTCCCATCCGTTTCTGGTAGGCCTGCAAATTTTCAAGAAGATCATCTTTCAGACCAGCAC
>capture_1|sediment-52|fragment_131|end_2|4369_copies|UMI_pair_CTTAGGAC-TGTTGACAAAATGA--GCGTCATT-GTTGCTAGTCAGGC|M|none
GTTGCTAGTCAGGCTAGGCAGATGGTGCAGGCAATGAGGACCATCGGGACTCATCCTAGCTCCAGTGCTGGTCTGAAAGATGATCTTCTTGAAAATTTGCAGGCCTACCAGAAACGGATGGGAGTGCAAATGCAGCGATTCAAGTGATCCTCTCGTTATTGCCGCAAGTATCATTGGGATCTTGCACTTGATATTGTGGATTCTTGATCGTCTTTTCTTCAAATGCATTTATCGTCGCCTTAAATACGGTTTGAAAAGAGGGCCTTCTACGGAAGGAGTGCCTGAGTCTATG
>capture_1|sediment-52|fragment_256|end_1|2248_copies|UMI_pair_CGGCTAAT-GTGCAGGCAATGAG--TTCCAAGG-GTTTTTTACTCCAG|M|none
GTGCAGGCAATGAGGACCATCGGGACTCATCCTAGCTCCAGTGCTGGTCTGAAAGATGATCTTCTTGAAAATTTGCAGGCCTACCAGAAACGGATGGGAGTGCAAATGCAGCGATTCAAGTGATCCTCTCGTTATTGCCGCAAGTATCATTGGGATCTTGCACTTGATATTGTGGATTCTTGATCGTCTTTTCTTCAAATGCATTTATCGTCGCCTTAAATACGGTTTGAAAAGAGGGCCTTCTACGGAAGGAGTGCCTGAGTCTATGAGGGAAGAATATCGGCAGGAAC
>capture_1|sediment-52|fragment_256|end_2|2248_copies|UMI_pair_CGGCTAAT-GTGCAGGCAATGAG--TTCCAAGG-GTTTTTTACTCCAG|M|none
GTTTTTTACTCCAGCTCTATGTTGACAAAATGACCATCGTCAACATCCACAGCACTCTGCTGTTCCTGCCGATATTCTTCCCTCATAGACTCAGGCACTCCTTCCGTAGAAGGCCCTCTTTTCAAACCGTATTTAAGGCGACGATAAATGCATTTGAAGAAAAGACGATCAAGAATCCACAATATCAAGTGCAAGATCCCAATGATACTTGCGGCAATAACGAGAGGATCACTTGAATCGCTGCATTTGCACTCCCATCCGTTTCTGGTAGGCCTGCAAATTTTCAANAANA
>capture_1|sediment-52|fragment_338|end_1|1554_copies|UMI_pair_ACGTTCAG-GGCAGATGGTGCAG--GTTACGCA-TTTTACTCCAGCTC|M|none
GGCAGATGGTGCAGGCAATGAGGACCATCGGGACTCATCCTAGCTCCAGTGCTGGTCTGAAAGATGATCTTCTTGAAAATTTGCAGGCCTACCAGAAACGGATGGGAGTGCAAATGCAGCGATTCAAGTGATCCTCTCGTTATTGCCGCAAGTATCATTGGGATCTTGCACTTGATATTGTGGATTCTTGATCGTCTTTTCTTCAAATGCATTTATCGTCGCCTTAAATACGGTTTGAAAAGAGGGCCTTCTACGGAAGGAGTGCTGAGTCTATGAGGGAAGAATANCGGC
>capture_1|sediment-52|fragment_338|end_2|1554_copies|UMI_pair_ACGTTCAG-GGCAGATGGTGCAG--GTTACGCA-TTTTACTCCAGCTC|M|none
TTTTACTCCAGCTCTATGTTGACAAAATGACCATCGTCAACATCCACAGCACTCTGCTGTTCCTGCCGATATTCTTCCCTCATAGACTCAGCACTCCTTCCGTAGAAGGCCCTCTTTTCAAACCGTATTTAAGGCGACGATAAATGCATTTGAAGAAAAGACGATCAAGAATCCACAATATCAAGTGCAAGATCCCAATGATACTTGCGGCAATAACGAGAGGATCACTTGAATCGCTGCATTTGCACTCCCATCCGTTTCTGGTAGGCCTGCAAATTTTCAAGAAGATCATC
>capture_1|sediment-52|fragment_375|end_1|2230_copies|UMI_pair_ACTAGGAG-GTAGTTTTTTACTC--TTGCAGAC-GCTAGTCAGGCTAG|M|none
GTAGTTTTTTACTCCAGCTCTATGTTGACAAAATGACCATCGTCAACATCCACAGCACTCTGCTGTTCCTGCCGATATTCTTCCCTCATAGACTCAGGCACTCCTTCCGTAGAAGGCCCTCTTTTCAAACCGTATTTAAGGCGACGATAAATGCATTTGAAGAAAAGACGATCAAGAATCCACAATATCAAGTGCAAGATCCCAATGATACTTGCGGCAATAACGAGAGGATCACTTGAATCGCTGCATTTGCACTCCCATCCGTTTCTGGTAGGCCTGCAAATTTTCAANA
>capture_1|sediment-52|fragment_375|end_2|2230_copies|UMI_pair_ACTAGGAG-GTAGTTTTTTACTC--TTGCAGAC-GCTAGTCAGGCTAG|M|none
GCTAGTCAGGCTAGGCAGATGGTGCAGGCAATGAGGACCATCGGGACTCATCCTAGCTCCAGTGCTGGTCTGAAAGATGATCTTCTTGAAAATTTGCAGGCCTACCAGAAACGGATGGGAGTGCAAATGCAGCGATTCAAGTGATCCTCTCGTTATTGCCGCAAGTATCATTGGGATCTTGCACTTGATATTGTGGATTCTTGATCGTCTTTTCTTCAAATGCATTTATCGTCGCCTTAAATACGGTTTGAAAAGAGGGCCTTCTACGGAAGGAGTGCCTGAGTCTATGAGGG
>capture_1|sediment-52|fragment_478|end_1|3084_copies|UMI_pair_GAAGGAAG-GGTGCAGGCAATGA--TTGCGAAG-ACCATCGTCAACAT|M|none
GGTGCAGGCAATGAGGACCATCGGGACTCATCCTAGCTCCAGTGCTGGTCTGAAAGATGATCTTCTTGAAAATTTGCAGGCCTACCAGAAACGGATGGGAGTGCAAATGCAGCGATTCAAGTGATCCTCTCGTTATTGCCGCAAGTATCATTGGGATCTTGCACTTGATATTGTGGATTCTTGATCGTCTTTTCTTCAAATGCATTTATCGTCGCCTTAAATACGGTTTGAAAAGAGGGCCTTCTACGGAAGGAGTGCCTGAGTCTATGAGGGAAGAATATCGGCAGGAANA
>capture_1|sediment-52|fragment_478|end_2|3084_copies|UMI_pair_GAAGGAAG-GGTGCAGGCAATGA--TTGCGAAG-ACCATCGTCAACAT|M|none
ACCATCGTCAACATCCACAGCACTCTGCTGTTCCTGCCGATATTCTTCCCTCATAGACTCAGGCACTCCTTCCGTAGAAGGCCCTCTTTTCAAACCGTATTTAAGGCGACGATAAATGCATTTGAAGAAAAGACGATCAAGAATCCACAATATCAAGTGCAAGATCCCAATGATACTTGCGGCAATAACGAGAGGATCACTTGAATCGCTGCATTTGCACTCCCATCCGTTTCTGGTAGGCCTGCAAATTTTCAAGAAGATCATCTTTCAGACCAGCACTGGAGCTAGGATG
>capture_1|sediment-52|fragment_480|end_1|3373_copies|UMI_pair_ATCCAGAG-GCTCGGCAGATGGT--GATGTGTG-GTTTTTTACTCCAG|M|none
GCTCGGCAGATGGTGCAGGCAATGAGGACCATCGGGACTCATCCTAGCTCCAGTGCTGGTCTGAAAGATGATCTTCTTGAAAATTTGCAGGCCTACCAGAAACGGATGGGAGTGCAAATGCAGCGATTCAAGTGATCCTCTCGTTATTGCCGCAAGTATCATTGGGATCTTGCACTTGATATTGTGGATTCTTGATCGTCTTTTCTTCAAATGCATTTATCGTCGCCTTAAATACGGTTTGAAAAGAGGGCCTTCTACGGAAGGAGTGCCTGAGTCTATGAGGGAAGAATAT
>capture_1|sediment-52|fragment_480|end_2|3373_copies|UMI_pair_ATCCAGAG-GCTCGGCAGATGGT--GATGTGTG-GTTTTTTACTCCAG|M|none
GTTTTTTACTCCAGCTCTATGTTGACAAAATGACCATCGTCAACATCCACAGCACTCTGCTGTTCCTGCCGATATTCTTCCCTCATAGACTCAGGCACTCCTTCCGTAGAAGGCCCTCTTTTCAAACCGTATTTAAGGCGACGATAAATGCATTTGAAGAAAAGACGATCAAGAATCCACAATATCAAGTGCAAGATCCCAATGATACTTGCGGCAATAACGAGAGGATCACTTGAATCGCTGCATTTGCACTCCCATCCGTTTCTGGTAGGCCTGCAAATTTTCAAGAANA
>capture_1|sediment-52|fragment_490|end_1|2739_copies|UMI_pair_ACGTTCAG-CAAAATGACCATCG--CAATGTGG-GCTAGTCAGGCTAG|M|none
CAAAATGACCATCGTCAACATCCACAGCACTCTGCTGTTCCTGCCGATATTCTTCCCTCATAGACTCAGGCACTCCTTCCGTAGAAGGCCCTCTTTTCAAACCGTATTTAAGGCGACGATAAATGCATTTGAAGAAAAGACGATCAAGAATCCACAATATCAAGTGCAAGATCCCAATGATACTTGCGGCAATAACGAGAGGATCACTTGAATCGCTGCATTTGCACTCCCATCCGTTTCTGGTAGGCCTGCAAATTTTCAAGAAGATCATCTTTCAGACCAGCACTGGAGC
>capture_1|sediment-52|fragment_490|end_2|2739_copies|UMI_pair_ACGTTCAG-CAAAATGACCATCG--CAATGTGG-GCTAGTCAGGCTAG|M|none
GCTAGTCAGGCTAGGCAGATGGTGCAGGCAATGAGGACCATCGGGACTCATCCTAGCTCCAGTGCTGGTCTGAAAGATGATCTTCTTGAAAATTTGCAGGCCTACCAGAAACGGATGGGAGTGCAAATGCAGCGATTCAAGTGATCCTCTCGTTATTGCCGCAAGTATCATTGGGATCTTGCACTTGATATTGTGGATTCTTGATCGTCTTTTCTTCAAATGCATTTATCGTCGCCTTAAATACGGTTTGAAAAGAGGGCCTTCTACGGAAGGAGTGCCTGAGTCTATGAGGG
>capture_1|sediment-52|fragment_528|end_1|3252_copies|UMI_pair_GCACAACT-TCGGGACTCATCCT--TTCGTTGG-CAGCTCTATGTTGA|M|none
TCGGGACTCATCCTAGCTCCAGTGCTGGTCTGAAAGATGATCTTCTTGAAAATTTGCAGGCCTACCAGAAACGGATGGGAGTGCAAATGCAGCNATTCAAGTGATCCTCTCGTTATTGCCGCAAGTATCATTGGGATCTTGCACTTGATATTGTGGATTCTTGATCGTCTTTTCTTCAAATGCATTTATCGTCGCCTTAAATACGGTTTGAAAAGAGGGCCTTCTACGGAAGGAGTGCCTGAGTCTATGAGGGAAGAATATCGGCAGGAACAGCAGAGTGCTGTGGATGTTG
>capture_1|sediment-52|fragment_528|end_2|3252_copies|UMI_pair_GCACAACT-TCGGGACTCATCCT--TTCGTTGG-CAGCTCTATGTTGA|M|none
CAGCTCTATGTTGACAAAATGACCATCGTCAACATCCACAGCACTCTGCTGTTCCTGCCGATATTCTTCCCTCATAGACTCAGGCACTCCTTCCGTAGAAGGCCCTCTTTTCAAACCGTATTTAAGGCGACGATAAATGCATTTGAAGAAAAGACGATCAAGAATCCACAATATCAAGTGCAAGATCCCAATGATACTTGCGGCAATAACGAGAGGATCACTTGAATCGCTGCATTTGCACTCCCATCCGTTTCTGGTAGGCCTGCAAATTTTCAAGAAGATCATCTTTC
>capture_1|sediment-52|fragment_669|end_1|2153_copies|UMI_pair_ACTAGGAG-GTGCAGGCAATGAG--CTGTTGAC-TCCAGCTCTATGTT|M|none
GTGCAGGCAATGAGGACCATCGGGACTCATCCTAGCTCCAGTGCTGGTCTGAAAGATGATCTTCTTGAAAATTTGCAGGCCTACCAGAAACGGATGGGAGTGCAAATGCAGCGATTCAAGTGATCCTCTCGTTATTGCCGCAAGTATCATTGGGATCTTGCACTTGATATTGTGGATTCTTGATCGTCTTTTCTTCAAATGCATTTATCGTCGCCTTAAATACGGTTTGAAAAGAGGGCCTTCTACGGAAGGAGTGCCTGAGTCTATGAGGGAAGAATATCGGCAGGAAC
>capture_1|sediment-52|fragment_669|end_2|2153_copies|UMI_pair_ACTAGGAG-GTGCAGGCAATGAG--CTGTTGAC-TCCAGCTCTATGTT|M|none
TCCAGCTCTATGTTGACAAAATGACCATCGTCAACATCCACAGCACTCTGCTGTTCCTGCCGATATTCTTCCCTCATAGACTCAGGCACTCCTTCCGTAGAAGGCCCTCTTTTCAAACCGTATTTAAGGCGACGATAAATGCATTTGAAGAAAAGACGATCAAGAATCCACAATATCAAGTGCAAGATCCCAATGATACTTGCGGCAATAACGAGAGGATCACTTGAATCGCTGCATTTGCACTCCCATCCGTTTCTGGTAGGCCTGCAAATTTTCAAGAAGATCATCTTTC
>capture_2|sediment-52|fragment_4|end_1|3098_copies|UMI_pair_ACGTTCAG-CAAAATGACCATCG--CAATGTGG-GCTAGTCAGGCTAG|M|none
CAAAATGACCATCGTCAACATCCACAGCACTCTGCTGTTCCTGCCGATATTCTTCCCTCATAGACTCAGGCACTCCTTCCGTAGAAGGCCCTCTTTTCAAACCGTATTTAAGGCGACGATAAATGCATTTGAAGAAAAGACGATCAAGAATCCACAATATCAAGTGCAAGATCCCAATGATACTTGCGGCAATAACGAGAGGATCACTTGAATCGCTGCATTTGCACTCCCATCCGTTTCTGGTAGGCCTGCAAATTTTCAAGAAGATCATCTTTCAGACCAGCACTGGAGC
>capture_2|sediment-52|fragment_4|end_2|3098_copies|UMI_pair_ACGTTCAG-CAAAATGACCATCG--CAATGTGG-GCTAGTCAGGCTAG|M|none
GCTAGTCAGGCTAGGCAGATGGTGCAGGCAATGAGGACCATCGGGACTCATCCTAGCTCCAGTGCTGGTCTGAAAGATGATCTTCTTGAAAATTTGCAGGCCTACCAGAAACGGATGGGAGTGCAAATGCAGCGATTCAAGTGATCCTCTCGTTATTGCCGCAAGTATCATTGGGATCTTGCACTTGATATTGTGGATTCTTGATCGTCTTTTCTTCAAATGCATTTATCGTCGCCTTAAATACGGTTTGAAAAGAGGGCCTTCTACGGAAGGAGTGCCTGAGTCTATGAGGG
>capture_2|sediment-52|fragment_112|end_1|6905_copies|UMI_pair_ACTAGGAG-GACAAAATGACCAT--GCTATCCT-GGTGCAGGCAATGA|M|none
GACAAAATGACCATCGTCAACATCCACAGCACTCTGCTGTTCCTGCCGATATTCTTCCCTCATAGACTCAGGCACTCCTTCCGTAGAAGGCCCTCTTTTCAAACCGTATTTAAGGCGACGATAAATGCATTTGAAGAAAAGACGATCAAGAATCCACAATATCAAGTGCAAGATCCCAATGATACTTGCGGCAATAACGAGAGGATCACTTGAATCGCTGCATTTGCACTCCCATCCGTTTCTGGTAGGCCTGCAAATTTTCAAGAAGATCATCTTTCAGACCAGCACTGG
>capture_2|sediment-52|fragment_112|end_2|6905_copies|UMI_pair_ACTAGGAG-GACAAAATGACCAT--GCTATCCT-GGTGCAGGCAATGA|M|none
GGTGCAGGCAATGAGGACCATCGGGACTCATCCTAGCTCCAGTGCTGGTCTGAAAGATGATCTTCTTGAAAATTTGCAGGCCTACCAGAAACGGATGGGAGTGCAAATGCAGCGATTCAAGTGATCCTCTCGTTATTGCCGCAAGTATCATTGGGATCTTGCACTTGATATTGTGGATTCTTGATCGTCTTTTCTTCAAATGCATTTATCGTCGCCTTAAATACGGTTTGAAAAGAGGGCCTTCTACGGAAGGAGTGCCTGAGTCTATGAGGGAAGAATATCGGCAGGAACA
>capture_2|sediment-52|fragment_163|end_1|3312_copies|UMI_pair_AAGCACTG-AAGTTGCTAGTCAG--GATGTGTG-GTTTTTTACTCCAG|M|none
AAGTTGCTAGTCAGGCTAGGCAGATGGTGCAGGCAATGAGGACCATCGGGACTCATCCTAGCTCCAGTGCTGGTCTGAAAGATGATCTTCTTGAAAATTTGCAGGCCTACCAGAAACGGATGGGAGTGCAAATGCAGCGATTCAAGTGATCCTCTCGTTATTGCCGCAAGTATCATTGGGATCTTGCACTTGATATTGTGGATTCTTGATCGTCTTTTCTTCAAATGCATTTATCGTCGCCTTAAATACGGTTTGAAAAGAGGGCCTTCTACGGAAGGAGTGCCTGAGTCTA
>capture_2|sediment-52|fragment_163|end_2|3312_copies|UMI_pair_AAGCACTG-AAGTTGCTAGTCAG--GATGTGTG-GTTTTTTACTCCAG|M|none
GTTTTTTACTCCAGCTCTATGTTGACAAAATGACCATCGTCAACATCCACAGCACTCTGCTGTTCCTGCCGATATTCTTCCCTCATAGACTCAGGCACTCCTTCCGTAGAAGGCCCTCTTTTCAAACCGTATTTAAGGCGACGATAAATGCATTTGAAGAAAAGACGATCAAGAATCCACAATATCAAGTGCAAGATCCCAATGATACTTGCGGCAATAACGAGAGGATCACTTGAATCGCTGCATTTGCACTCCCATCCGTTTCTGGTAGGCCTGCAAATTTTCAAGAAGA
>capture_2|sediment-52|fragment_244|end_1|6621_copies|UMI_pair_ACCACGAT-ATCCACAGCACTCT--ATCCAGAG-GTGCAGGCAATGAG|M|none
ATCCACAGCACTCTGCTGTTCCTGCCGATATTCTTCCCTCATAGACTCAGGCACTCCTTCCGTAGAAGGCCCTCTTTTCAAACCGTATTTAAGGCGACGATAAATGCATTTGAAGAAAAGACGATCAAGAATCCACAATATCAAGTGCAAGATCCCAATGATACTTGCGGCAGTAACGAGAGGATCACTTGAATCGCTGCATTTGCACTCCCATCCGTTTCTGGTAGGCCTGCAAATTTTCAAGAAGATCATCTTTCAGACCAGCACTGGAGCTAGGATGAGTCCCGATGGTC
>capture_2|sediment-52|fragment_244|end_2|6621_copies|UMI_pair_ACCACGAT-ATCCACAGCACTCT--ATCCAGAG-GTGCAGGCAATGAG|M|none
GTGCAGGCAATGAGGACCATCGGGACTCATCCTAGCTCCAGTGCTGGTCTGAAAGATGATCTTCTTGAAAATTTGCAGGCCTACCAGAAACGGATGGGAGTGCAAATGCAGCGATTCAAGTGATCCTCTCGTTACTGCCGCAAGTATCATTGGGATCTTGCACTTGATATTGTGGATTCTTGATCGTCTTTTCTTCAAATGCATTTATCGTCGCCTTAAATACGGTTTGAAAAGAGGGCCTTCTACGGAAGGAGTGCCTGAGTCTATGAGGGAAGAATATCGGCAGGAA
>capture_2|sediment-52|fragment_245|end_1|1639_copies|UMI_pair_GCACAACT-TCGGGACTCATCCT--TTCGTTGG-CAGCTCTATGTTGA|M|none
TCGGGACTCATCCTAGCTCCAGTGCTGGTCTGAAAGATGATCTTCTTGAAAATTTGCAGGCCTACCAGAAACGGATGGGAGTGCAAATGCAGCGATTCAAGTGATCCTCTCGTTATTGCCGCAAGTATCATTGGGATCTTGCACTTGATATTGTGGATTCTTGATCGTCTTTTCTTCAAATGCATTTATCGTCGCCTTAAATACGGTTTGAAAAGAGGGCCTTCTACGGAAGGAGTGCCTGAGTCTATGAGGGAAGAATATCGGCAGGAACAGCAGAGTGCTGTGGATGTTG
>capture_2|sediment-52|fragment_245|end_2|1639_copies|UMI_pair_GCACAACT-TCGGGACTCATCCT--TTCGTTGG-CAGCTCTATGTTGA|M|none
CAGCTCTATGTTGACAAAATGACCATCGTCAACATCCACAGCACTCTGCTGTTCCTGCCGATATTCTTCCCTCATAGACTCAGGCACTCCTTCCGTAGAAGGCCCTCTTTTCAAACCGTATTTAAGGCGACGATAAATGCATTTGAAGAAAAGACGATCAAGAATCCACAATATCAAGTGCAAGATCCCAATGATACTTGCGGCAATAACGAGAGGATCACTTGAATCGCTGCATTTGCACTCCCATCCGTTTCTGGTAGGCCTGCAAATTTTCAAGAAGATCATCTTTC
>capture_2|sediment-52|fragment_272|end_1|2023_copies|UMI_pair_CGGCTAAT-GTGCAGGCAATGAG--TTCCAAGG-GTTTTTTACTCCAG|M|none
GTGCAGGCAATGAGGACCATCGGGACTCATCCTAGCTCCAGTGCTGGTCTGAAAGATGATCTTCTTGAAAATTTGCAGGCCTACCAGAAACGGATGGGAGTGCAAATGCAGCGATTCAAGTGATCCTCTCGTTATTGCCGCAAGTATCATTGGGATCTTGCACTTGATATTGTGGATTCTTGATCGTCTTTTCTTCAAATGCATTTATCGTCGCCTTAAATACGGTTTGAAAAGAGGGCCTTCTACGGAAGGAGTGCCTGAGTCTATGAGGGAAGAATATCGGCAGGAAC
>capture_2|sediment-52|fragment_272|end_2|2023_copies|UMI_pair_CGGCTAAT-GTGCAGGCAATGAG--TTCCAAGG-GTTTTTTACTCCAG|M|none
GTTTTTTACTCCAGCTCTATGTTGACAAAATGACCATCGTCAACATCCACAGCACTCTGCTGTTCCTGCCGATATTCTTCCCTCATAGACTCAGGCACTCCTTCCGTAGAAGGCCCTCTTTTCAAACCGTATTTAAGGCGACGATAAATGCATTTGAAGAAAAGACGATCAAGAATCCACAATATCAAGTGCAAGATCCCAATGATACTTGCGGCAATAACGAGAGGATCACTTGAATCGCTGCATTTGCACTCCCATCCGTTTCTGGTAGGCCTGCAAATTTTCAANAANA
>capture_2|sediment-52|fragment_601|end_1|1462_copies|UMI_pair_CTTAGGAC-TGTTGACAAAATGA--GCGTCATT-GTTGCTAGTCAGGC|M|none
TGTTGACAAAATGACCATCGTCAACATCCACAGCACTCTGCTGTTCCTGCCGATATTCTTCCCTCATAGACTCAGGCACTCCTTCCGTAGAAGGCCCTCTTTTCAAACCGTATTTAAGGCGACGATAAATGCATTTGAAGAAAAGACGATCAAGAATCCACAATATCAAGTGCAAGATCCCAATGATACTTGCGGCAATAACGAGAGGATCACTTGAATCGCTGCATTTGCACTCCCATCCGTTTCTGGTAGGCCTGCAAATTTTCAAGAAGATCATCTTTCAGACCAGCACT
>capture_2|sediment-52|fragment_601|end_2|1462_copies|UMI_pair_CTTAGGAC-TGTTGACAAAATGA--GCGTCATT-GTTGCTAGTCAGGC|M|none
GTTGCTAGTCAGGCTAGGCAGATGGTGCAGGCAATGAGGACCATCGGGACTCATCCTAGCTCCAGTGCTGGTCTGAAAGATGATCTTCTTGAAAATTTGCAGGCCTACCAGAAACGGATGGGAGTGCAAATGCAGCGATTCAAGTGATCCTCTCGTTATTGCCGCAAGTATCATTGGGATCTTGCACTTGATATTGTGGATTCTTGATCGTCTTTTCTTCAAATGCATTTATCGTCGCCTTAAATACGGTTTGAAAAGAGGGCCTTCTACGGAAGGAGTGCCTGAGTCTATG
>capture_2|sediment-52|fragment_699|end_1|2272_copies|UMI_pair_GAAGGAAG-GGTGCAGGCAATGA--TTGCGAAG-ACCATCGTCAACAT|M|none
GGTGCAGGCAATGAGGACCATCGGGACTCATCCTAGCTCCAGTGCTGGTCTGAAAGATGATCTTCTTGAAAATTTGCAGGCCTACCAGAAACGGATGGGAGTGCAAATGCAGCGATTCAAGTGATCCTCTCGTTATTGCCGCAAGTATCATTGGGATCTTGCACTTGATATTGTGGATTCTTGATCGTCTTTTCTTCAAATGCATTTATCGTCGCCTTAAATACGGTTTGAAAAGAGGGCCTTCTACGGAAGGAGTGCCTGAGTCTATGAGGGAAGAATATCGGCAGGAACA
>capture_2|sediment-52|fragment_699|end_2|2272_copies|UMI_pair_GAAGGAAG-GGTGCAGGCAATGA--TTGCGAAG-ACCATCGTCAACAT|M|none
ACCATCGTCAACATCCACAGCACTCTGCTGTTCCTGCCGATATTCTTCCCTCATAGACTCAGGCACTCCTTCCGTAGAAGGCCCTCTTTTCAAACCGTATTTAAGGCGACGATAAATGCATTTGAAGAAAAGACGATCAAGAATCCACAATATCAAGTGCAAGATCCCAATGATACTTGCGGCAATAACGAGAGGATCACTTGAATCGCTGCATTTGCACTCCCATCCGTTTCTGGTAGGCCTGCAAATTTTCAAGAAGATCATCTTTCAGACCAGCACTGGAGCTAGGATG
>capture_2|sediment-52|fragment_752|end_1|974_copies|UMI_pair_ACGTTCAG-GCTGTTCCTGCCGA--GAAGGAAG-AGGCAATGAGGACC|M|none
GCTGTTCCTGCCGATATTCTTCCCTCATAGACTCAGGCACTCCTTCCGTAGAAGGCCCTCTTTTCAAACCGTATTTAAGGCGACGATAAATGCATTTGAAGAAAAGACGATCAAGAATCCACAATATCAAGTGCAAGATCCCAATGATACTTGCGGCAATAACGAGAGGATCACTTGAATCGCTGCATTTGCACTCCCATCCGTTTCTGGTAGGCCTGCAAATTTTCAAGAAGATCATCTTTCAGACCAGCACTGGAGCTAGGATGAGTCCCGATGGTCCTCATTGCCTCTTC
>capture_2|sediment-52|fragment_752|end_2|974_copies|UMI_pair_ACGTTCAG-GCTGTTCCTGCCGA--GAAGGAAG-AGGCAATGAGGACC|M|none
AGGCAATGAGGACCATCGGGACTCATCCTAGCTCCAGTGCTGGTCTGAAAGATGATCTTCTTGAAAATTTGCAGGCCTACCAGAAACGGATGGGAGTGCAAATGCAGCGATTCAAGTGATCCTCTCGTTATTGCCGCAAGTATCATTGGGATCTTGCACTTGATATTGTGGATTCTTGATCGTCTTTTCTTCAAATGCATTTATCGTCGCCTTAAATACGGTTTGAAAAGAGGGCCTTCTACGGAAGGAGTGCCTGAGTCTATGAGGGAAGAATATCGGCAGGAACAGCCTG
>capture_2|sediment-52|fragment_800|end_1|1396_copies|UMI_pair_CGCATGAT-TTTTACTCCAGCTC--TTCCAAGG-GCAATGAGGACCAT|M|none
TTTTACTCCAGCTCTATGTTGACAAAATGACCATCGTCAACATCCACAGCACTCTGCTGTTCCTGCCGATATTCTTCCCTCATAGACTCAGGCACTCCTTCCGTAGAAGGCCCTCTTTTCAAACCGTATTTAAGGCGACGATAAATGCATTTGAAGAAAAGACGATCAAGAATCCACAATATCAAGTGCAAGATCCCAATGATACTTGCGGCAATAACGAGAGGATCACTTGAATCGCTGCATTTGCACTCCCATCCGTTTCTGGTAGGCCTGCAAATTTTCAAGAAGATCA
>capture_2|sediment-52|fragment_800|end_2|1396_copies|UMI_pair_CGCATGAT-TTTTACTCCAGCTC--TTCCAAGG-GCAATGAGGACCAT|M|none
GCAATGAGGACCATCGGGACTCATCCTAGCTCCAGTGCTGGTCTGAAAGATGATCTTCTTGAAAATTTGCAGGCCTACCAGAAACGGATGGGAGTGCAAATGCAGCGATTCAAGTGATCCTCTCGTTATTGCCGCAAGTATCATTGGGATCTTGCACTTGATATTGTGGATTCTTGATCGTCTTTTCTTCAAATGCATTTATCGTCGCCTTAAATACGGTTTGAAAAGAGGGCCTTCTACGGAAGGAGTGCCTGAGTCTATGAGGGAAGAATATCGGCAGGAACAGCANAGTG
>capture_2|sediment-52|fragment_1018|end_1|481_copies|UMI_pair_ACTAGGAG-GTGCAGGCAATGAG--CTGTTGAC-TCCAGCTCTATGTT|M|none
GTGCAGGCAATGAGGACCATCGGGACTCATCCTAGCTCCAGTGCTGGTCTGAAAGATGATCTTCTTGAAAATTTGCAGGCCTACCAGAAACGGATGGGAGTGCAAATGCAGCGATTCAAGTGATCCTCTCGTTATTGCCGCAAGTATCATTGGGATCTTGCACTTGATATTGTGGATTCTTGATCGTCTTTTCTTCAAATGCATTTATCGTCGCCTTAAATACGGTTTGAAAAGAGGGCCTTCTACGGAAGGAGTGCCTGAGTCTATGAGGGAAGAATATCGGCAGGAAC
>capture_2|sediment-52|fragment_1018|end_2|481_copies|UMI_pair_ACTAGGAG-GTGCAGGCAATGAG--CTGTTGAC-TCCAGCTCTATGTT|M|none
TCCAGCTCTATGTTGACAAAATGACCATCGTCAACATCCACAGCACTCTGCTGTTCCTGCCGATATTCTTCCCTCATAGACTCAGGCACTCCTTCCGTAGAAGGCCCTCTTTTCAAACCGTATTTAAGGCGACGATAAATGCATTTGAAGAAAAGACGATCAAGAATCCACAATATCAAGTGCAAGATCCCAATGATACTTGCGGCAATAACGAGAGGATCACTTGAATCGCTGCATTTGCACTCCCATCCGTTTCTGGTAGGCCTGCAAATTTTCAAGAAGATCATCTTTC
>capture_1|sediment-11|fragment_8|end_1|1607_copies|UMI_pair_ACTGAGGT-CAGGGTCAAGCGAG--GCGTCATT-CGTCAACATCCACA|M|none
CAGGGTCAAGCGAGCAGGCAGCAGAGGCTATGGAGGTTGCTAGTCAGGCTAGGCAGATGGTGCAAGCAATAGAACCATTGGGACTCATCCTAGCTCCAGTGCTGGTCTGAAAGATGATCTTCTTGAAAATTTGCAGGCCTACCAGAAACGGATGGGAGTGCAAATGCAGCGATTCAAGTGATCCTCTCGTTATTGCCGCAAGTATCATTGGGATCTTGCACTTGATATTGTGGATTCTTGATCGTCTTTTCTTCAAATGCATTTATCGTCGCCTTAAATACGGTTTGAAA
>capture_1|sediment-11|fragment_8|end_2|1607_copies|UMI_pair_ACTGAGGT-CAGGGTCAAGCGAG--GCGTCATT-CGTCAACATCCACA|M|none
CGTCAACATCCACAGCACTCTGCTGTTCCTGCCGATATTCTTCCCTCATAGACTCAGGCACTCCTTCCGTAGAAGGCCCTCTTTTCAAACCGTATTTAAGGCGACGATAAATGCATTTGAAGAAAAGACGATCAAGAATCCACAATATCAAGTGCAAGATCCCAATGATACTTGCGGCAATAACGAGAGGATCACTTGAATCGCTGCATTTGCACTCCCATCCGTTTCTGGTAGGCCTGCAAATTTTCAAGAAGATCATCTTTCAGACCAGCACTGGAGCTAGGATGAGTCCC
>capture_1|sediment-11|fragment_11|end_1|108_copies|UMI_pair_GAAGGAAG-ATCCAAACAACATG--GATTACCG-TGCATTTGAAGAAA|M|none
ATCCAAACAACATGGACAGAGCGGTCAAACTGTACAGGAAGCTCAAGAGGGAAATAACATTCCATGGAGCAAAAGAGGTGGCACTCAGTTATTCAACTGGTGCACTTGCCAGCTGCATGGGCCTCATATACAACAGGATGGGGACTGTGACCACTGAAGTGGCATTTGGCCTGGTGTGTGCCACGTGTGAGCAGATTGCTGATTCCCAGCATCGGTCTCACAGACAAATGGTGACAACAACCAACCCGCTAATCAGGCATGAGAACAGGATGGTACTGGCCAGTACTACGGC
>capture_1|sediment-11|fragment_11|end_2|108_copies|UMI_pair_GAAGGAAG-ATCCAAACAACATG--GATTACCG-TGCATTTGAAGAAA|M|none
TGCATTTGAAGAAAAGACGATCAAGAATCCACAATATCAAGTGCAAGATCCCAATGATACTTGCGGCAATAACGAGAGGATCACTTGAATCGCTGCATTTGCACTCCCATCCGTTTCTGGTAGGCCTGCAAATTTTCAAGAAGATCATCTTTCAGACCAGCACTGGAGCTAGGATGAGTCCCAATGGTCCTCATTGCTTGCACCATCTGCCTAGCCTGACTAGCAACCTCCATAGCCTCTGCTGCCTGCTCACTTGACCCTGCCATCTGCNCCATANCCTTANCCNTANTAC
>capture_2|sediment-11|fragment_5|end_1|3485_copies|UMI_pair_ACTGAGGT-CAGGGTCAAGCGAG--GCGTCATT-CGTCAACATCCACA|M|none
CAGGGTCAAGCGAGCAGGCAGCAGAGGCTATGGAGGTTGCTAGTCAGGCTAGGCAGATGGTGCAAGCAATAGAACCATTGGGACTCATCCTAGCTCCAGTGCTGGTCTGAAAGATGATCTTCTTGAAAATTTGCAGGCCTACCAGAAACGGATGGGAGTGCAAATGCAGCGATTCAAGTGATCCTCTCGTTATTGCCGCAAGTATCATTGGGATCTTGCACTTGATATTGTGGATTCTTGATCGTCTTTTCTTCAAATGCATTTATCGTCGCCTTAAATACGGTTTGAAA
>capture_2|sediment-11|fragment_5|end_2|3485_copies|UMI_pair_ACTGAGGT-CAGGGTCAAGCGAG--GCGTCATT-CGTCAACATCCACA|M|none
CGTCAACATCCACAGCACTCTGCTGTTCCTGCCGATATTCTTCCCTCATAGACTCAGGCACTCCTTCCGTAGAAGGCCCTCTTTTCAAACCGTATTTAAGGCGACGATAAATGCATTTGAAGAAAAGACGATCAAGAATCCACAATATCAAGTGCAAGATCCCAATGATACTTGCGGCAATAACGAGAGGATCACTTGAATCGCTGCATTTGCACTCCCATCCGTTTCTGGTAGGCCTGCAAATTTTCAAGAAGATCATCTTTCAGACCAGCACTGGAGCTAGGATGAGTCCC
>capture_2|sediment-11|fragment_10|end_1|774_copies|UMI_pair_GAAGGAAG-ATCCAAACAACATG--GATTACCG-TGCATTTGAAGAAA|M|none
ATCCAAACAACATGGACAGAGCGGTCAAACTGTACAGGAAGCTCAAGAGGGAAATAACATTCCATGGAGCAAAAGAGGTGGCACTCAGTTATTCAACTGGTGCACTTGCCAGCTGCATGGGCCTCATATACAACAGGATGGGGACTGTGACCACTGAAGTGGCATTTGGCCTGGTGTGTGCCACGTGTGAGCAGATTGCTGATTCCCAGCATCGGTCTCACAGACAAATGGTGACAACAACCAACCCGCTAATCAGGCATGAGAACAGGATGGTACTGGCCAGNACTACGGC
>capture_2|sediment-11|fragment_10|end_2|774_copies|UMI_pair_GAAGGAAG-ATCCAAACAACATG--GATTACCG-TGCATTTGAAGAAA|M|none
TGCATTTGAAGAAAAGACGATCAAGAATCCACAATATCAAGTGCAAGATCCCAATGATACTTGCGGCAATAACGAGAGGATCACTTGAATCGCTGCATTTGCACTCCCATCCGTTTCTGGTAGGCCTGCAAATTTTCAAGAAGATCATCTTTCAGACCAGCACTGGAGCTAGGATGAGTCCCAATGGTCCTCATTGCTTGCACCATCTGCCTAGCCTGACTAGCAACCTCCATAGCCTCTGCTGCCTGCTCACTTGACCCTGCCATCTGCTCCATAGCCTTAGCCGTAGTACT
>capture_2|sediment-67|fragment_7|end_1|6560_copies|UMI_pair_ACGGAACA-CGATGGCCAGTACT--TTCCAAGG-GCGGCAATAACGAG|M|none
CGATGGCCAGTACTACGGCAAAAGCCATGGAGCAAATGGCAGGGTCAAGTGAGCAAGCAGCAGAGGCTATGGAGGTTGCTAGTCAGGCTAGACAGATGGTGCAGGCAATGAGGACCATTGGGACTCATCCTAGCTCCAGTGCTGGTCTGAAAGATGATCTTCTTGAAAATTTGCAGGCCTACCAGAAACGGATGGGAGTGCAAATGCAGCGATTCAAGTGATCCTCTCGTTATTGCCGCCCTTGGAA
>capture_2|sediment-67|fragment_7|end_2|6560_copies|UMI_pair_ACGGAACA-CGATGGCCAGTACT--TTCCAAGG-GCGGCAATAACGAG|M|none
GCGGCAATAACGAGAGGATCACTTGAATCGCTGCATTTGCACTCCCATCCGTTTCTGGTAGGCCTGCAAATTTTCAAGAAGATCATCTTTCAGACCAGCACTGGAGCTAGGATGAGTCCCAATGGTCCTCATTGCCTGCACCATCTGTCTAGCCTGACTAGCAACCTCCATAGCCTCTGCTGCTTGCTCACTTGACCCTGCCATTTGCTCCATGGCTTTTGCCGTAGTACTGGCCATCGTGTTCCGT
>capture_1|sediment-50|fragment_291|end_1|92_copies|UMI_pair_CAATGTGG-ATTTTAGGATTTGT--GAAGGAAG-CCATCGTCAACATC|M|none
ATTTTAGGATTTGTGTTCACGCTCACCGTGCCCAGTGAGCGAGGACTGCAGCGTAGACGCTTTGTCCAAAATGCCCTTAATGGGAATGGGGATCCAAACAACATGGACAGAGCAGTCAAACTGTACAGAAAACTAAAGAGGGAAATAACATTCCATGGGGCAAAAGAAGTGGCACTCAGTTACTCAACTGGTGCACTTGCCAGCTGCATGGGCCTCATATACAACAGAATGGGGACTGTGACCACTGAAGTGGCATTTGGCCTGGTNTGTGCCACATNTNAGCANATTNCT
>capture_1|sediment-50|fragment_291|end_2|92_copies|UMI_pair_CAATGTGG-ATTTTAGGATTTGT--GAAGGAAG-CCATCGTCAACATC|M|none
CCATCGTCAACATCCACAGCACTCTGCTGTTCCTGCCGATACTCTTCCCTCATAGACTCAGGCACTCCTTCCGTAGAAGGCCCTCTTTTCAAACCGTATTTAAGGCGACGATAAATGCATTTGAAGAAAAGACGATCAAGAATCCACAATATCAAGTGCAAGATCCCAATGATACTTGCGGCAATAACGAGAGGATCACTTGAATCGCTGCATTTGCACTCCCATCCGTTTCTGGTAGGCCTGCAAATTTTCAAGAAGATCATCTTTCAGACCAGCACTGGAGCTAGGATG
>capture_1|sediment-46|fragment_44|end_1|2157_copies|UMI_pair_ATCCAGAG-GGAAAAACACCGAT--TTCCAAGG-GCACACACCAGGCC|M|none
GGAAAAACACCGATCTTGAGGCGCTCATGGAATGGCTAAAGACAAGACCAATCCTGTCACCTCTGACTAAGGGGATTTTAGGATTTGTGTTCACGCTCACCGTGCCCAGTGAGCGAGGACTGCAGCGTAGACGCTTTGTCCAAAATGCCCTTAATGGGAATGGGGATCCAAACAACATGGACAGAGCGGTCAAACTGTACAGGAAGCTCAAGAGGGAAATAACATTCCATGGGGCAAAAGAGGTGGCACTCAGTTATTCAACTGGTGCACTTGCCAGCTGCATGGGCCTCAT
>capture_1|sediment-46|fragment_44|end_2|2157_copies|UMI_pair_ATCCAGAG-GGAAAAACACCGAT--TTCCAAGG-GCACACACCAGGCC|M|none
GCACACACCAGGCCAAATGCCACTTCAGTGGTTACAGTTCCCATCCTGTTGTATATGAGGCCCATGCAGCTGGCAAGTGCACCAGTTGAATAACTGAGTGCCACCTCTTTTGCCCCATGGAATGTTATTTCCCTCTTGAGCTTCCTGTACAGTTTGACCGCTCTGTCCATGTTGTTTGGATCCCCATTCCCATTAAGGGCATTTTGGACAAAGCGTCTACGCTGCAGTCCTCGCTCACTGGGCACGGTGAGCGTGAACACAAATCCTAAAATCCCCTTAGTCAGAGGTNAC
>capture_1|sediment-46|fragment_60|end_1|1013_copies|UMI_pair_ACGACTTG-AAGATGTGTTTGCA--GATTACCG-GCTGGGAATCAGCA|M|none
AAGATGTGTTTGCAGGGAAAAACACCGATCTTGAGGCGCTCATGGAATGGCTAAAGACAAGACCAATCCTGTCACCTCTGACTAAGGGGATTTTAGGATTTGTGTTCACGCTCACCGTGCCCAGTGAGCGAGGACTGCAGCGTAGACGCTTTGTCCAAAATGCCCTTAATGGGAATGGGGATCCAAACAACATGGACAGAGCGGTCAAACTGTACAGGAAGCTCAAGAGGGAAATAACATTCCATGGGGCAAAAGAGGTGGCACTCAGTTATTCAACTGGTGCACTTGCCAGC
>capture_1|sediment-46|fragment_60|end_2|1013_copies|UMI_pair_ACGACTTG-AAGATGTGTTTGCA--GATTACCG-GCTGGGAATCAGCA|M|none
GCTGGGAATCAGCAATCTGCTCACACGTTGCACACACCAGGCCAAATGCCACTTCAGTGGTTACAGTTCCCATCCTGTTGTATATGAGGCCCATGCAGCTGGCAAGTGCACCAGTTGAATAACTGAGTGCCACCTCTTTTGCCCCATGGAATGTTATTTCCCTCTTGAGCTTCCTGTACAGTTTGACCGCTCTGTCCATGTTGTTTGGATCCCCATTCCCATTAAGGGCATTTTGGACAAAGCGTCTACGCTGCAGTCCTCGCTCACTGGGCACGGTGAGCGTGAACACAAA
>capture_2|sediment-46|fragment_30|end_1|1292_copies|UMI_pair_ATCCAGAG-GGAAAAACACCGAT--TTCCAAGG-GCACACACCAGGCC|M|none
GGAAAAACACCGATCTTGAGGCGCTCATGGAATGGCTAAAGACAAGACCAATCCTGTCACCTCTGACTAAGGGGATTTTAGGATTTGTGTTCACGCTCACCGTGCCCAGTGAGCGAGGACTGCAGCGTAGACGCTTTGTCCAAAATGCCCTTAATGGGAATGGGGATCCAAACAACATGGACAGAGCGGTCAAACTGTACAGGAAGCTCAAGAGGGAAATAACATTCCATGGGGCAAAAGAGGTGGCACTCAGTTATTCAACTGGTGCACTTGCCAGCTGCATGGGCCTCAT
>capture_2|sediment-46|fragment_30|end_2|1292_copies|UMI_pair_ATCCAGAG-GGAAAAACACCGAT--TTCCAAGG-GCACACACCAGGCC|M|none
GCACACACCAGGCCAAATGCCACTTCAGTGGTTACAGTTCCCATCCTGTTGTATATGAGGCCCATGCAGCTGGCAAGTGCACCAGTTGAATAACTGAGTGCCACCTCTTTTGCCCCATGGAATGTTATTTCCCTCTTGAGCTTCCTGTACAGTTTGACCGCTCTGTCCATGTTGTTTGGATCCCCATTCCCATTAAGGGCATTTTGGACAAAGCGTCTACGCTGCAGTCCTCGCTCACTGGGCACGGTGAGCGTGAACACAAATCCTAAAATCCCCTTAGTCAGAGGTGAC
>capture_2|sediment-46|fragment_111|end_1|152_copies|UMI_pair_ACGACTTG-AAGATGTGTTTGCA--GATTACCG-GCTGGGAATCAGCA|M|none
AAGATGTGTTTGCAGGGAAAAACACCGATCTTGAGGCGCTCATGGAATGGCTAAAGACAAGACCAATCCTGTCACCTCTGACTAAGGGGATTTTAGGATTTGTGTTCACGCTCACCGTGCCCAGTGAGCGAGGACTGCAGCGTAGACGCTTTGTCCAAAATGCCCTTAATGGGAATGGGGATCCAAACAACATGGACAGAGCGGTCAAACTGTACAGGAAGCTCAAGAGGGAAATAACATTCCATGGGGCAAAAGAGGTGGCACTCAGTTATTCAACTGGTNCACTTGCCANC
>capture_2|sediment-46|fragment_111|end_2|152_copies|UMI_pair_ACGACTTG-AAGATGTGTTTGCA--GATTACCG-GCTGGGAATCAGCA|M|none
GCTGGGAATCAGCAATCTGCTCACACGTTGCACACACCAGGCCAAATGCCACTTCAGTGGTTACAGTTCCCATCCTGTTGTATATGAGGCCCATGCAGCTGGCAAGTGCACCAGTTGAATAACTGAGTGCCACCTCTTTTGCCCCATGGAATGTTATTTCCCTCTTGAGCTTCCTGTACAGTTTGACCGCTCTGTCCATGTTGTTTGGATCCCCATTCCCATTAAGGGCATTTTGGACAAAGCGTCTACGCTGCAGTCCTCGCTCACTGGGCACGGTGAGCGTGAACACAAA
>capture_2|sediment-21|fragment_1|end_1|2831_copies|UMI_pair_ACTAGGAG-TGCACTTGCCAGCT--GAGACGAT-CACCATTCTGTTCT|M|none
TGCACTTGCCAGCTGTATGGGCCTCATATACAACAGGATGGGGACTGTGACCACTGAAGTGGCATTTGGCCTGGTGTGTGCCACGTGTGAGCAGATTGCTGATTCCCAGCATCGGTCTCACAGACAAATGGTGACAACAACCAACCCGCTAATCAGGCATGAGAACAGAATGGTGATCGTCTC
>capture_2|sediment-21|fragment_1|end_2|2831_copies|UMI_pair_ACTAGGAG-TGCACTTGCCAGCT--GAGACGAT-CACCATTCTGTTCT|M|none
CACCATTCTGTTCTCATGCCTGATTAGCGGGTTGGTTGTTGTCACCATTTGTCTGTGAGACCGATGCTGGGAATCAGCAATCTGCTCACACGTGGCACACACCAGGCCAAATGCCACTTCAGTGGTCACAGTCCCCATCCTGTTGTATATGAGGCCCATACAGCTGGCAAGTGCACTCCTAGT
>capture_1|sediment-14|fragment_1|end_1|781_copies|UMI_pair_GTCGAAGA-GTAGTTTTTTACTC--TTGCGAAG-GGAACAGGATGGTA|M|none
GTAGTTTTTTACTCCAGCTCTATGTTGACAAAATGACCATCGTCAACATCCACAGCACTCTGCTGTTCCTGTCGATATTCTTCCCTCATAGACTCAGGCACTCCTTCCGTAGAAGGCCCTCTTTTCAAACCGTATTTAAGGCGACGATAAATGCATTTGAAGAAAAGACGATCAAGAATCCACAATATCAAGTGCAAGATCCCAATGATACTTGCGGCAATAACGAGAGGATCACTTGAATCGCTGCATTTGCACTCCCATCCGTTTCTGGTAGGCCTGCAAATTTTCAAGG
>capture_1|sediment-14|fragment_1|end_2|781_copies|UMI_pair_GTCGAAGA-GTAGTTTTTTACTC--TTGCGAAG-GGAACAGGATGGTA|M|none
GGAACAGGATGGTACTGGCCAGTACTACGGCTAAGGCCATGGAGCAAATGGCAGGGTCAAGTGAGCAAGCAGCAGAGGCTATGGAGGTTGCTAGTCAGGCTAGGCAGATGGTGCAGGCAATGAGGACCATTGGAACTCATCCTAGCTCCAGTGCTGGTCTGAAAGATGATCTCCTTGAAAATTTGCAGGCCTACCAGAAACGGATGGGAGTGCAAATGCAGCGATTCAAGTGATCCTCTCGTTATTGCCGCAAGTATCATTGGGATCTTGCACTTGATATTGTGGATTCTTG
>capture_1|sediment-21|fragment_2|end_1|698_copies|UMI_pair_GCACAACT-AAGTGAGCAAGCAG--TTCCAAGG-CTCCAGCTCTATGT|M|none
AAGTGAGCAAGCAGCAGAGGCTATGGAGGTTGCTAGTCAGGCTAGGCAGATGGTGCAGGCAATGAGGACCATTGGAACTCATCCTAGCTCCAGCGCTGGTCTGAAAGATGATCTCCTTGAAAATTTGCAGGCCTACCAGAAACGGATGGGAGTGCAAATGCAGCGATTCAAGTGATCCTCTCGTTATTGCCGCAAGTATCATTGGGATCTTGCACTTGATATTGTGGATTCTTGATCGTCTTTTCTTCAAATGCATTTATCGTCGCCTTAAATACGGTTTGAAAAGAGGGCCT
>capture_1|sediment-21|fragment_2|end_2|698_copies|UMI_pair_GCACAACT-AAGTGAGCAAGCAG--TTCCAAGG-CTCCAGCTCTATGT|M|none
CTCCAGCTCTATGTTGACAAAATGACCATCGTCAACATCCACAGCACTCTGCTGTTCCTGTCGATATTCTTCCCTCATAGACTCAGGCACTCCTTCCGTAGAAGGCCCTCTTTTCAAACCGTATTTAAGGCGACGATAAATGCATTTGAAGAAAAGACGATCAAGAATCCACAATATCAAGTGCAAGATCCCAATGATACTTGCGGCAATAACGAGAGGATCACTTGAATCGCTGCATTTGCACTCCCATCCGTTTCTGGTAGGCCTGCAAATTTTCAAGGAGATCATCTTT
>capture_1|sediment-38|fragment_13|end_1|185_copies|UMI_pair_CTGTTGAC-GCTCTATGTTGACA--GATTACCG-TTGGGAATGGGGAT|M|none
GCTCTATGTTGACAAAATGACCATCGTCAACATCCACAGCACTCTGCTGTTCCTGCCGATACTCTTCCCTCATAGACTCAGGCACTCCTTCCGTAGAAGGCCCTCTTTTCAAACCGTATTTAAGGCGACGATAAATGCATTTGAAGAAAAGACGATCAAGAATCCACAATATCAAGTGCAAGATCCCAATGATACTTGCGGCAATAACGAGAGGATCACTTGAATCGCTGCATTTGCACTCCCATCCGTTTCTGGTAGGCCTGCAAATTTTCAANAANATCATCTTTCANACC
>capture_1|sediment-38|fragment_13|end_2|185_copies|UMI_pair_CTGTTGAC-GCTCTATGTTGACA--GATTACCG-TTGGGAATGGGGAT|M|none
TTGGGAATGGGGATCCAAACAACATGGACAGAGCAGTCAAACTGTACAGAAAACTAAAGAGGGAAATAACATTCCATGGGGCAAAAGAAGTGGCACTCAGTTACTCAACTGGTGCACTTGCCAGCTGCATGGGCCTCATATACAACAGAATGGGGACTGTGACCACTGAAGTGGCATTTGGCCTGGTGTGTGCCACATGTGAGCAGATTGCTGATTCCCAGCATCGGTCTCACAGACAAATGGTGACAACAACCAACCCGCTAATCAGGCATGAGAACAGGATGGTACTGGCC
>capture_1|sediment-47|fragment_74|end_1|722_copies|UMI_pair_CTTAGGAC-CAGTACTACGGCTA--GATGTGTG-TGACAAAATGACCA|M|none
CAGTACTACGGCTAAGGCCATGGAGCAAATGGCAGGGTCAAGTGAGCAAGCAGCAGAGGCTATGGAGGTTGCTAGTCAGGCTAGGCAGATGGTGCAGGCAATGAGGACCATTGGAACTCATCCTAGCTCCAGTGCTGGTCTGAAAGATAATCTCCTTGAAAATTTGCAGGCCTACCAGAAACGGATGGGAGTGCAAATGCAGCGATTCAAGTGATCCTCTCGTTATTGCCGCAAGTATCATTGGGATCTTGCACTTGATATTGTGGATTCTTGATCGTCTTTTCTTCAAATGC
>capture_1|sediment-47|fragment_74|end_2|722_copies|UMI_pair_CTTAGGAC-CAGTACTACGGCTA--GATGTGTG-TGACAAAATGACCA|M|none
TGACAAAATGACCATCGTCAACATCCACAGCACTCTGCTGTTCCTGTCGATATTCTTCCCTCATAGACTCAGGCACTCCTTCCGTAGAAGGCCCTCTTTTCAAACCGTATTTAAGGCGACGATAAATGCATTTGAAGAAAAGACGATCAAGAATCCACAATATCAAGTGCAAGATCCCAATGATACTTGCGGCAATAACGAGAGGATCACTTGAATCGCTGCATTTGCACTCCCATCCGTTTCTGGTAGGCCTGCAAATTTTCAAGGAGATTATCTTTCAGACCAGCACTGG
>capture_1|sediment-47|fragment_98|end_1|605_copies|UMI_pair_ACCACGAT-TTTACTCCAGCTCT--ACTAGGAG-AGCAAGCAGCAGAG|M|none
TTTACTCCAGCTCTATGTTGACAAAATGACCATCGTCAACATCCACAGCACTCTGCTGTTCCTGTCGATATTCTTCCCTCATAGACTCAGGCACTCCTTCCGTAGAAGGCCCTCTTTTCAAACCGTATTTAAGGCGACGATAAATGCATTTGAAGAAAAGACGATCAAGAATCCACAATATCAAGTGCAAGATCCCAATGATACTTGCGGCAATAACGAGAGGATCACTTGAATCGCTGCATTTGCACTCCCATCCGTTTCTGGTAGGCCTGCAAATTTTCAAGGAGATTAT
>capture_1|sediment-47|fragment_98|end_2|605_copies|UMI_pair_ACCACGAT-TTTACTCCAGCTCT--ACTAGGAG-AGCAAGCAGCAGAG|M|none
AGCAAGCAGCAGAGGCTATGGAGGTTGCTAGTCAGGCTAGGCAGATGGTGCAGGCAATGAGGACCATTGGAACTCATCCTAGCTCCAGTGCTGGTCTGAAAGATAATCTCCTTGAAAATTTGCAGGCCTACCAGAAACGGATGGGAGTGCAAATGCAGCGATTCAAGTGATCCTCTCGTTATTGCCGCAAGTATCATTGGGATCTTGCACTTGATATTGTGGATTCTTGATCGTCTTTTCTTCAAATGCATTTATCGTCGCCTTAAATACGGTTTGAAAAGAGGGCCTTCTA
>capture_1|sediment-47|fragment_109|end_1|672_copies|UMI_pair_ACCACGAT-CGATGGTACTGGCC--CGCATGAT-GTAGTTTTTTACTC|M|none
CGATGGTACTGGCCAGTACTACGGCTAAGGCCATGGAGCAAATGGCAGGGTCAAGTGAGCAAGCAGCAGAGGCTATGGAGGTTGCTAGTCAGGCTAGGCAGATGGTGCAGGCAATGAGGACCATTGGAACTCATCCTAGCTCCAGTGCTGGTCTGAAAGATAATCTCCTTGAAAATTTGCAGGCCTACCAGAAACGGATGGGAGTGCAAATGCAGCGATTCAAGTGATCCTCTCGTTATTGCCGCAAGTATCATTGGGATCTTGCACTTGATATTNTGGATTCTTNATCGTCT
>capture_1|sediment-47|fragment_109|end_2|672_copies|UMI_pair_ACCACGAT-CGATGGTACTGGCC--CGCATGAT-GTAGTTTTTTACTC|M|none
GTAGTTTTTTACTCCAGCTCTATGTTGACAAAATGACCATCGTCAACATCCACAGCACTCTGCTGTTCCTGTCGATATTCTTCCCTCATAGACTCAGGCACTCCTTCCGTAGAAGGCCCTCTTTTCAAACCGTATTTAAGGCGACGATAAATGCATTTGAAGAAAAGACGATCAAGAATCCACAATATCAAGTGCAAGATCCCAATGATACTTGCGGCAATAACGAGAGGATCACTTGAATCGCTGCATTTGCACTCCCATCCGTTTCTGGTAGGCCTGCAAATTTTCAAGG
>capture_1|sediment-47|fragment_205|end_1|632_copies|UMI_pair_CGGCTAAT-TCCAGCTCTATGTT--TTCGTTGG-GCAAGCAGCAGAGG|M|none
TCCAGCTCTATGTTGACAAAATGACCATCGTCAACATCCACAGCACTCTGCTGTTCCTGTCGATATTCTTCCCTCATAGACTCAGGCACTCCTTCCGTAGAAGGCCCTCTTTTCAAACCGTATTTAAGGCGACGATAAATGCATTTGAAGAAAAGACGATCAAGAATCCACAATATCAAGTGCAAGATCCCAATGATACTTGCGGCAATAACGAGAGGATCACTTGAATCGCTGCATTTGCACTCCCATCCGTTTCTGGTAGGCCTGCAAATTTTTAAGGAGATCATCTTTC
>capture_1|sediment-47|fragment_205|end_2|632_copies|UMI_pair_CGGCTAAT-TCCAGCTCTATGTT--TTCGTTGG-GCAAGCAGCAGAGG|M|none
GCAAGCAGCAGAGGCTATGGAGGTTGCTAGTCAGGCTAGGCAGATGGTGCAGGCAATGAGGACCATTGGAACTCATCCTAGCTCCAGTGCTGGTCTGAAAGATGATCTCCTTAAAAATTTGCAGGCCTACCAGAAACGGATGGGAGTGCAAATGCAGCGATTCAAGTGATCCTCTCGTTATTGCCGCAAGTATCATTGGGATCTTGCACTTGATATTGTGGATTCTTGATCGTCTTTTCTTCAAATGCATTTATCGTCGCCTTAAATACGGTTTGAAAAGAGGGCCTTCTACG
>capture_1|sediment-50|fragment_17|end_1|1876_copies|UMI_pair_CGCATGAT-CCGAGGTCGAAACG--TTGCAGAC-TGGAATGTTATTTC|M|none
CCGAGGTCGAAACGTACGTTCTCTCTATCGTTCCGTCAGGCCCCCTCAAAGCCGAGATAGCGCAGAGACTTGAAGATGTGTTTGCAGGGAAAAACACCGATCTTGAGGCGCTCATGGAATGGCTAAAGACAAGACCAATCCTGTCACCTCTGACTAAGGGGATTTTAGGATTTGTGTTCACGCTCACCGTGCCCAGTGAGCGAGGACTGCAGCGTAGACGCTTTGTCCAAAATGCCCTTAATGGGAATGGGGATCCAAACAACATGGACAGAGCAGTCAAACTGTACANAAA
>capture_1|sediment-50|fragment_17|end_2|1876_copies|UMI_pair_CGCATGAT-CCGAGGTCGAAACG--TTGCAGAC-TGGAATGTTATTTC|M|none
TGGAATGTTATTTCCCTCTTTAGTTTTCTGTACAGTTTGACTGCTCTGTCCATGTTGTTTGGATCCCCATTCCCATTAAGGGCATTTTGGACAAAGCGTCTACGCTGCAGTCCTCGCTCACTGGGCACGGTGAGCGTGAACACAAATCCTAAAATCCCCTTAGTCAGAGGTGACAGGATTGGTCTTGTCTTTAGCCATTCCATGAGCGCCTCAAGATCGGTGTTTTTCCCTGCAAACACATCTTCAAGTCTCTGCGCTATCTCGGCTTTGAGGGGGCCTGACGGAACGAT
>capture_1|sediment-50|fragment_93|end_1|1021_copies|UMI_pair_AGCGTGTT-CTTTTGCCCCATGG--GAAGGAAG-GAAAGATGAGTCTT|M|none
CTTTTGCCCCATGGAATGTTATTTCCCTCTTTAGTTTTCTGTACAGTTTGACTGCTCTGTCCATGTTGTTTGGATCCCCATTCCCATTAAGGGCATTTTGGACAAAGCGTCTACGCTGCAGTCCTCGCTCACTGGGCACGGTGAGCGTGAACACAAATCCTAAAATCCCCTTAGTCAGAGGTGACAGGATTGGTCTTCTTTAGCCATTCCATGAGCGCCTCAAGATCGGTGTTTTTCCCTGCAAACACATCTTCAAGTCTCTGCGCTATCTCGGCTTTGAGGGGGCCTGACGG
>capture_1|sediment-50|fragment_93|end_2|1021_copies|UMI_pair_AGCGTGTT-CTTTTGCCCCATGG--GAAGGAAG-GAAAGATGAGTCTT|M|none
GAAAGATGAGTCTTCTAACCGAGGTCGAAACGGACGTTCTCTCTATCGTTCCGTCAGGCCCCCTCAAAGCCGAGATAGCGCAGAGACTTGAAGATGTGTTTGCAGGGAAAAACACCGATCTTGAGGCGCTCATGGAATGGCTAAAGAAGACCAATCCTGTCACCTCTGACTAAGGGGATTTTAGGATTTGTGTTCACGCTCACCGTGCCCAGTGAGCGAGGACTGCAGCGTAGACGCTTTGTCCAAAATGCCCTTAATGGGAATGGGGATCCAAACAACATGGACAGAGC
>capture_1|sediment-50|fragment_126|end_1|1390_copies|UMI_pair_GAAGGAAG-GGAATGTTATTTCC--TTCCAAGG-GGTAGATATTGAAA|M|none
GGAATGTTATTTCCCTCTTTAGTTTTCTGTACAGTTTGACTGCTCTGTCCATGTTGTTTGGATCCCCATTCCCATTAAGGGCATTTTGGACAAAGCGTCTACGCTGCAGTCCTCGCTCACTGGGCACGGTGAGCGTGAACACAAATCCTAAAATCCCCTTAGTCAGAGGTGACAGGATTGGTCTTGTCTTTAGCCATTCCATGAGCGCCTCAAGATCGGTGTTTTTCCCTGCAAACACATCTTCAAGTCTCTGCGCTATCTCGGCTTTGAGGGGGCCTGACGGAACGANAGA
>capture_1|sediment-50|fragment_126|end_2|1390_copies|UMI_pair_GAAGGAAG-GGAATGTTATTTCC--TTCCAAGG-GGTAGATATTGAAA|M|none
GGTAGATATTGAAAGATGAGTCTTCTAACCNAGGTCGAAACGTACGTTCTCTCTATCGTTCCGTCAGGCCCCCTCAAAGCCGAGATAGCGCAGAGACTTGAAGATGTGTTTGCAGGGAAAAACACCGATCTTGAGGCGCTCATGGAATGGCTAAAGACAAGACCAATCCTGTCACCTCTGACTAAGGGGATTTTAGGATTTGTGTTCACGCTCACCGTGCCCAGTGAGCGAGGACTGCAGCGTAGACGCTTTGTCCAAAATGCCCTTAATGGGAATGGGGATCCAAACAACA
>capture_1|sediment-50|fragment_230|end_1|120_copies|UMI_pair_CTGTTGAC-AAAATGACCATCGT--TTGCAGAC-GCAAAAGAAGTGGC|M|none
AAAATGACCATCGTCAACATCCACAGCACTCTGCTGTTCCTGCCGATACTCTTCCCTCATAGACTCAGGCACTCCTTCCGTAGAAGGCCCTCTTTTCAAACCGTATTTAAGGCGACGATAAATGCATTTGAAGAAAAGACGATCAAGAATCCACAATATCAAGTGCAAGATCCCAATGATACTTGCGGCAATAACGAGAGGATCACTTGAATCGCTGCATTTGCACTCCCATCCGTTTCTGGTAGGCCTGCAAATTTTCAAGAAGATCATCTTTCAGACCAGCACTGGAGCT
>capture_1|sediment-50|fragment_230|end_2|120_copies|UMI_pair_CTGTTGAC-AAAATGACCATCGT--TTGCAGAC-GCAAAAGAAGTGGC|M|none
GCAAAAGAAGTGGCACTCAGTTACTCAACTGGTGCACTTGCCAGCTGCATGGGCCTCATATACAACAGAATGGGGACTGTGACCACTGAAGTGGCATTTGGCCTGGTGTGTGCCACATGTGAGCAGATTGCTGATTCCCAGCATCGGTCTCACAGACAAATGGTGACAACAACCAACCCGCTAATCAGGCATGAAAACAGGATGGTACTGGCCAGTACCACGGCTAAGGCCATGGAGCAAATGGCAGGGTCAAGTGAGCAAGCAGCAGAGGCNANGGNGGTTGCNAGNCAGG
>capture_1|sediment-52|fragment_18|end_1|12448_copies|UMI_pair_ACGTTCAG-AAAAGAGGTGGCAC--TTGCAGAC-CTTAGCCGTAGTAC|M|none
AAAAGAGGTGGCACTCAGTTACTCAACTGGTGCACTTGCCAGCTGCATGGGCCTCATATACAACAGGATGGGGACTGTGACCACTGAAGTGGCGTTTGGCCTGGTGTGTGCCACATGTGAGCAGATTGCTGATTCCCAGCATCGGTCTCACAGACAAATGGTGACAACAACCAACCCGCTAATCAGGCATGAGAACAGGATGGTACTGGCCAGTACTACGGCTAAGGTCTGCAA
>capture_1|sediment-52|fragment_18|end_2|12448_copies|UMI_pair_ACGTTCAG-AAAAGAGGTGGCAC--TTGCAGAC-CTTAGCCGTAGTAC|M|none
CTTAGCCGTAGTACTGGCCAGTACCATCCTGTTCTCATGCCTGATTAGCGGGTTGGTTGTTGTCACCATTTGTCTGTGAGACCGATGCTGGGAATCAGCAATCTGCTCACATGTGGCACACACCAGGCCAAACGCCACTTCAGTGGTCACAGTCCCCATCCTGTTGTATATGAGGCCCATGCAGCTGGCAAGTGCACCAGTTGAGTAACTGAGTGCCACCTCTTTTCTGAACGT
>capture_1|sediment-52|fragment_88|end_1|4167_copies|UMI_pair_ATCCAGAG-TGTGTTCACGCTCA--TTCCAAGG-GTACCATCCTGTTC|M|none
TGTGTTCACGCTCACCGTGCCCAGTGAGCGAGGACTGCAGCGTAGACGCTTTGTCCAAAATGCCCTTAATGGGAATGGGGATCCAAATAACATGGACAGAGCAGTTAAACTGTACAGGAAGCTAAAGAGGGAAATAACATTCCATGGGGCAAAAGAGGTGGCACTCAGTTACTCAACTGGTGCACTTGCCAGCTGCATGGGCCTCATATACAACAGGATGGGGACTGTGACCACTGAAGTGGCGTTTGGCCTGGTGTGTGCCACATGTGAGCAGATTGCTGATTCCCAGCATC
>capture_1|sediment-52|fragment_88|end_2|4167_copies|UMI_pair_ATCCAGAG-TGTGTTCACGCTCA--TTCCAAGG-GTACCATCCTGTTC|M|none
GTACCATCCTGTTCTCATGCCTGATTAGCGGGTTGGTTGTTGTCACCATTTGTCTGTGAGACCGATGCTGGGAATCAGCAATCTGCTCACATGTGGCACACACCAGGCCAAACGCCACTTCAGTGGTCACAGTCCCCATCCTGTTGTATATGAGGCCCATGCAGCTGGCAAGTGCACCAGTTGAGTAACTGAGTGCCACCTCTTTTGCCCCATGGAATGTTATTTCCCTCTTTAGCTTCCTGTACAGTTTAACTGCTCTGTCCATGTTATTTGGATCCCCATTCCCATTAAGG
>capture_1|sediment-52|fragment_262|end_1|6083_copies|UMI_pair_CTTAGGAC-TGCAGCGTAGACGC--GAGACGAT-CCCGGCCATTTGCT|M|none
TGCAGCGTAGACGCTTTGTCCAAAATGCCCTTAATGGGAATGGGGATCCAAATAACATGGACAGAGCAGTTAAACTGTACAGGAAGCTAAAGAGGGAAATAACATTCCATGGGGCAAAAGAGGTGGCACTCAGTTACTCAACTGGTGCACTTGCCAGCTGCATGGGCCTCATATACAACAGGATGGGGACTGTGACCACTGAAGTGGCGTTTGGCCTGGTGTGTGCCACATGTGAGCAGATTGCTGATTCCCAGCATCGGTCTCACAGACAAATGGTGACAACAACCAACCCC
>capture_1|sediment-52|fragment_262|end_2|6083_copies|UMI_pair_CTTAGGAC-TGCAGCGTAGACGC--GAGACGAT-CCCGGCCATTTGCT|M|none
CCCGGCCATTTGCTCCATGGCCTTAGCCGTAGTACTGGCCAGTACCATCCTGTTCTCATGCCTGATTAGCGGGTTGGTTGTTGTCACCATTTGTCTGTGAGACCGATGCTGGGAATCAGCAATCTGCTCACATGTGGCACACACCAGGCCAAACGCCACTTCAGTGGTCACAGTCCCCATCCTGTTGTATATGAGGCCCATGCAGCTGGCAAGTGCACCAGTTGAGTAACTGAGTGCCACCTCTTTTGCCCCATGGAATGTTATTTCCCTCTTTAGCTTCCTGTACAGTTTA
>capture_1|sediment-52|fragment_348|end_1|2243_copies|UMI_pair_CGCATGAT-TCATGGAGTGGCTA--TTCGTTGG-CCCGGCCATTTGCT|M|none
TCATGGAGTGGCTAAAGACAAGACCAATCCTGTCACCTCTGACTAAGGGGATTTTAGGATTTGTGTTCACGCTCACCGTGCCCAGTGAGCGAGGACTGCAGCGTAGACGCTTTGTCCAAAATGCCCTTAATGGGAATGGGGATCCAAATAACATGGACAGAGCAGTTAAACTGTACAGGAAGCTAAAGAGGGAAATAACATTCCATGGGGCAAAAGAGGTGGCACTCAGTTACTCAACTGGTGCACTTGCCAGCTGCATGGGCCTCATATACAACAGGANGGGGACTGTGACC
>capture_1|sediment-52|fragment_348|end_2|2243_copies|UMI_pair_CGCATGAT-TCATGGAGTGGCTA--TTCGTTGG-CCCGGCCATTTGCT|M|none
CCCGGCCATTTGCTCCATGGCCTTAGCCGTAGTACTGGCCAGTACCATCCTGTTCTCATGCCTGATTAGCGGGTTGGTTGTTGTCACCATTTGTCTGTGAGACCGATGCTGGGAATCAGCAATCTGCTCACATGTGGCACACACCAGGCCAAACGCCACTTCAGTGGTCACAGTCCCCATCCTGTTGTATATGAGGCCCATGCAGCTGGCAAGTGCACCAGTTGAGTAACTGAGTGCCACCTCTTTTGCCCCATGGAATGTTATTTCCCTCTTTAGCTTCCTGTACAGTTTA
>capture_1|sediment-52|fragment_459|end_1|3301_copies|UMI_pair_ATCCAGAG-CTGTTCTCATGCCT--TTCGTTGG-GAAAAACACCGATC|M|none
CTGTTCTCATGCCTGATTAGCGGGTTGGTTGTTGTCACCATTTGTCTGTGAGACCGATGCTGGGAATCAGCAATCTGCTCACATGTGGCACACACCAGGCCAAACGCCACTTCAGTGGTCACAGTCCCCATCCTGTTGTATATGAGGCCCATGCAGCTGGCAAGTGCACCAGTTGAGTAACTGAGTGCCACCTCTTTTGCCCCATGGAATGTTATTTCCCTCTTTAGCTTCCTGTACAGTTTAACTGCTCTGTCCATGTTATTTGGATCCCCATTCCCATTAAGGGCATTTTT
>capture_1|sediment-52|fragment_459|end_2|3301_copies|UMI_pair_ATCCAGAG-CTGTTCTCATGCCT--TTCGTTGG-GAAAAACACCGATC|M|none
GAAAAACACCGATCTTGAGGCGCTCATGGAGTGGCTAAAGACAAGACCAATCCTGTCACCTCTGACTAAGGGGATTTTAGGATTTGTGTTCACGCTCACCGTGCCCAGTGAGCGAGGACTGCAGCGTAGACGCTTTGTCCAAAATGCCCTTAATGGGAATGGGGATCCAAATAACATGGACAGAGCAGTTAAACTGTACAGGAAGCTAAAGAGGGAAATAACATTCCATGGGGCAAAAGAGGTGGCACTCAGTTACTCAACTGGTGCACTTGCCAGCTGCATGGGCCTCATA
>capture_1|sediment-52|fragment_473|end_1|1467_copies|UMI_pair_ACGACTTG-GCAACTTCCATAGC--GAAGGAAG-ATTTTAGGATTTGT|M|none
GCAACTTCCATAGCCTCTGCTGCTTGCTCACTTGACCCGGCCATTTGCTCCATGGCCTTAGCCGTAGTACTGGCCAGTACCATCCTGTTCTCATGCCTGATTAGCGGGTTGGTTGTTGTCACCATTTGTCTGTGAGACCGATGCTGGGAATCAGCAATCTGCTCACATGTGGCACACACCAGGCCAAACGCCACTTCAGTGGTCACAGTCCCCATCCTGTTGTATATGAGGCCCATGCAGCTGGCAAGTGCACCAGTTGAGTAACTGAGTGCCACCTCTTTTGCCCCATGGA
>capture_1|sediment-52|fragment_473|end_2|1467_copies|UMI_pair_ACGACTTG-GCAACTTCCATAGC--GAAGGAAG-ATTTTAGGATTTGT|M|none
ATTTTAGGATTTGTGTTCACGCTCACCGTGCCCAGTGAGCGAGGACTGCAGCGTAGACGCTTTGTCCAAAATGCCCTTAATGGGAATGGGGATCCAAATAACATGGACAGAGCAGTTAAACTGTACAGGAAGCTAAAGAGGGAAATAACATTCCATGGGGCAAAAGAGGTGGCACTCAGTTACTCAACTGGTGCACTTGCCAGCTGCATGGGCCTCATATACAACAGGATGGGGACTGTGACCACTGAAGTGGCGTTTGGCCTGGTGTGTGCCACATGTGAGCAGATTGCTG
>capture_1|sediment-52|fragment_479|end_1|8157_copies|UMI_pair_ACGACTTG-GTTAAACTGTACAG--GAAGGAAG-GGCCAGTACCATCC|M|none
GTTAAACTGTACAGGAAGCTAAAGAGGGAAATAACATTCCATGGGGCAAAAGAGGTGGCACTCAGTTAATCAACTGGTGCACTTGCCAGCTGCATGGGCCTCATATACAACAGGATGGGGACTGTGACCACTGAAGTGGCGTTTGGCCTGGTGTGTGCCACATGTGAGCAGATTGCTGATTCCCAGCATCGGTCTCACAGACAAATGGTGACAACAACCAACCCGCTAATCAGGCATGAGAACAGGATGGTACTGGCCCTTCCTTC
>capture_1|sediment-52|fragment_479|end_2|8157_copies|UMI_pair_ACGACTTG-GTTAAACTGTACAG--GAAGGAAG-GGCCAGTACCATCC|M|none
GGCCAGTACCATCCTGTTCTCATGCCTGATTAGCGGGTTGGTTGTTGTCACCATTTGTCTGTGAGACCGATGCTGGGAATCAGCAATCTGCTCACATGTGGCACACACCAGGCCAAACGCCACTTCAGTGGTCACAGTCCCCATCCTGTTGTATATGAGGCCCATGCAGCTGGCAAGTGCACCAGTTGATTAACTGAGTGCCACCTCTTTTGCCCCATGGAATGTTATTTCCCTCTTTAGCTTCCTGTACAGTTTAACCAAGTCGT
>capture_1|sediment-52|fragment_665|end_1|394_copies|UMI_pair_ACCACGAT-CGGGGATCCAAATA--GATCGAGT-GTAGTTTTTTACTC|M|none
CGGGGATCCAAATAACATGGACAGAGCAGTTAAACTGTACAGGAAGCTAAAGAGGGAAATAACATTCCATGGGGCAAAAGAGGTGGCACTCAGTTACTCAACTGGTGCACTTGCCAGCTGCATGGGCCTCATATACAACAGGATGGGGACTGTGACCACTGAAGTGGCGTTTGGCCTGGTGTGTGCCACATGTGAGCAGATTGCTGATTCCCAGCATCGGTCTCACAGACAAATGGTGACAACAACCAACCCGCTAATCAGGCATGANAACAGGANGGTACTGGCCANNAC
>capture_1|sediment-52|fragment_665|end_2|394_copies|UMI_pair_ACCACGAT-CGGGGATCCAAATA--GATCGAGT-GTAGTTTTTTACTC|M|none
GTAGTTTTTTACTCCAGCTCTATGTTGACAAAATGACCATCGTCAACATCCACAGCACTCTGCTGTTCCTGCCGATATTCTTCCCTCATAGACTCAGGCACTCCTTCCGTAGAAGGCCCTCTTTTCAAACCGTATTTAAGGCGACGATAAATGCATTTGAAGAAAAGACGATCAAGAATCCACAATATCAAGTGCAAGATCCCAATGATACTTGCGGCAATAACGAGAGGATCACTTGAATCGCTGCATTTGCACTCCCATCCGTTTCTGGTAGGCCTGCAAATTTTCAAGA
>capture_1|sediment-52|fragment_679|end_1|1285_copies|UMI_pair_ACGGAACA-GGATGAGTCCCGAT--CTTAGGAC-CTTGAGGCGCTCAT|M|none
GGATGAGTCCCGATGGTCCTCATTGCCTGCACCATCTGCCTAGCCTGACTAGCAACTTCCATAGCCTCTGCTGCTTGCTCACTTGACTCTGCCATTTGCTCCATGGCCTTAGCCGTAGTACTGGCCAGTACCATCCTGTTCTCATGCCTGATTAGCGGGTTGGTTGTTGTCACCATTTGTCTGTGAGACCGATGCTGGGAATCAGCAATCTGCTCACATGTGGCACACACCAGGCCAAACGCCACTTCAGTGGTCACAGTCCCCATCCTGTTGTATATGAGGCCCATGCAGCT
>capture_1|sediment-52|fragment_679|end_2|1285_copies|UMI_pair_ACGGAACA-GGATGAGTCCCGAT--CTTAGGAC-CTTGAGGCGCTCAT|M|none
CTTGAGGCGCTCATGGAGTGGCTAAAGACAAGACCAATCCTGTCACCTCTGACTAAGGGGATTTTAGGATTTGTGTTCACGCTCACCGTGCCCAGTGAGCGAGGACTGCAGCGTAGACGCTTTGTCCAAAATGCCCTTAATGGGAATGGGGATCCAAATAACATGGACAGAGCAGTTAAACTGTACAGGAAGCTAAAGAGGGAAATAACATTCCATGGGGCAAAAGAGGTGGCACTCAGTTACTCAACTGGTGCACTTGCCAGCTGCATGGGCCTCATANACAACAGGANGGG
>capture_1|sediment-52|fragment_693|end_1|488_copies|UMI_pair_CGGCTAAT-AGAGGTGGCACTCA--GATCGAGT-GACAAAATGACCAT|M|none
AGAGGTGGCACTCAGTTACTCAACTGGTGCACTTGCCAGCTGCATGGGCCTCATATACAACAGGATGGGGACTGTGACCACTGAAGTGGCGTTTGGCCTGGTGTGTGCCACATGTGAGCAGATTGCTGATTCCCAGCATCGGTCTCACAGACAAATGGTGACAACAACCAACCCGCTAATCAGGCATGAGAACAGGATGGTACTGGCCAGTACTACGGCTAAGGCCATGGAGCAAATGGCCGNGTCAAGTGAGCAAGCAGCAGAGGCNATGGAAGTTGCNAGTCAGGCNAGG
>capture_1|sediment-52|fragment_693|end_2|488_copies|UMI_pair_CGGCTAAT-AGAGGTGGCACTCA--GATCGAGT-GACAAAATGACCAT|M|none
GACAAAATGACCATCGTCAACATCCACAGCACTCTGCTGTTCCTGCCGATATTCTTCCCTCATAGACTCAGGCACTCCTTCCGTAGAAGGCCCTCTTTTCAAACCGTATTTAAGGCGACGATAAATGCATTTGAAGAAAAGACGATCAAGAATCCACAATATCAAGTGCAAGATCCCAATGATACTTGCGGCAATAACGAGAGGATCACTTGAATCGCTGCATTTGCACTCCCATCCGTTTCTGGTAGGCCTGCAAATTTTCAAGAAGATCATCTTTCAGACCAGCACTGG
>capture_1|sediment-52|fragment_739|end_1|100_copies|UMI_pair_GATCGAGT-AAAATGACCATCGT--GCTATCCT-TAACATTCCATGGG|M|none
AAAATGACCATCGTCAACATCCACAGCACTCTGCTGTTCCTGCCGATATTCTTCCCTCATAGACTCAGGCACTCCTTCCGTAGAAGGCCCTCTTTTCAAACCGTATTTAAGGCGACGATAAATGCATTTGAAGAAAAGACGATCAAGAATCCACAATATCAAGTGCAAGATCCCAATGATACTTGCGGCAATAACGAGAGGATCACTTGAATCGCTGCATTTGCACTCCCATCCGTTTCTGGTAGGCCTGCAAATTTTCAAGAAGATCATCTTTCAGACCAGCACTGGAGCT
>capture_1|sediment-52|fragment_739|end_2|100_copies|UMI_pair_GATCGAGT-AAAATGACCATCGT--GCTATCCT-TAACATTCCATGGG|M|none
TAACATTCCATGGGGCAAAAGAGGTGGCACTCAGTTACTCAACTGGTGCACTTGCCAGCTGCATGGGCCTCATATACAACAGGATGGGGACTGTGACCACTGAAGTGGCGTTTGGCCTGGTGTGTGCCACATGTGAGCAGATTGCTGATTCCCAGCATCGGTCTCACAGACAAATGGTGACAACAACCAACCCGCTAATCAGGCATGAGAACAGGATGGTACTGGCCAGTACTACGGCTAAGGCCATGGAGCAAATGGCCGGGTCAAGNGAGCAAGCANCAGAGGCNANGGA
>capture_1|sediment-52|fragment_796|end_1|988_copies|UMI_pair_CGGCTAAT-GTAGTTTTTTACTC--TTCCAAGG-GTGGCACTCAGTTA|M|none
GTAGTTTTTTACTCCAGCTCTATGTTGACAAAATGACCATCGTCAACATCCACAGCACTCTGCTGTTCCTGCCGATATTCTTCCCTCATAGACTCAGGCACTCCTTCCGTAGAAGGCCCTCTTTTCAAACCGTATTTAAGGCGACGATAAATGCATTTGAAGAAAAGACGATCAAGAATCCACAATATCAAGTGCAAGATCCCAATGATACTTGCGGCAATAACGAGAGGATCACTTGAATCGCTGCATTTGCACTCCCATCCGTTTCTGGTAGGCCTGCAAATTTTCAANA
>capture_1|sediment-52|fragment_796|end_2|988_copies|UMI_pair_CGGCTAAT-GTAGTTTTTTACTC--TTCCAAGG-GTGGCACTCAGTTA|M|none
GTGGCACTCAGTTACTCAACTGGTGCACTTGCCAGCTGCATGGGCCTCATATACAACAGGATGGGGACTGTGACCACTGAAGTGGCGTTTGGCCTGGTGTGTGCCACATGTGAGCAGATTGCTGATTCCCAGCATCGGTCTCACAGACAAATGGTGACAACAACCAACCCGCTAATCAGGCATGAGAACAGGATGGTACTGGCCAGTACTACGGCTAAGGCCATGGAGCAAATGGCCGGGTCAAGTGAGCAAGCAGCAGAGGCTATGGAAGTTGCTAGTCAGGCTAGGCANA
>capture_1|sediment-52|fragment_927|end_1|370_copies|UMI_pair_GATGTGTG-GTTGACAAAATGAC--TTGCGAAG-ATCCAAATAACATG|M|none
GTTGACAAAATGACCATCGTCAACATCCACAGCACTCTGCTGTTCCTGCCGATATTCTTCCCTCATAGACTCAGGCACTCCTTCCGTAGAAGGCCCTCTTTTCAAACCGTATTTAAGGCGACGATAAATGCATTTGAAGAAAAGACGATCAAGAATCCACAATATCAAGTGCAAGATCCCAATGATACTTGCGGCAATAACGAGAGGATCACTTGAATCGCTGCATTTGCACTCCCATCCGTTTCTGGTAGGCCTGCAAATTTTCAAGAAGATCATCTTTCAGACCAGCACTG
>capture_1|sediment-52|fragment_927|end_2|370_copies|UMI_pair_GATGTGTG-GTTGACAAAATGAC--TTGCGAAG-ATCCAAATAACATG|M|none
ATCCAAATAACATGGACAGAGCAGTTAAACTGTACAGGAAGCTAAAGAGGGAAATAACATTCCATGGGGCAAAAGAGGTGGCACTCAGTTACTCAACTGGTGCACTTGCCAGCTGCATGGGCCTCATATACAAAGGATGGGGACTGTGACCACTGAAGTGGCGTTTGGCCTGGTGTGTGCCACATGTGAGCAGATTGCTGATTCCCAGCATCGGTCTCACAGACAAATGGTGACAACAACCAACCCGCTAATCAGGCATGAGAACAGGATGGTACTGGCCANNACNACGGC
>capture_2|sediment-10|fragment_30|end_1|293_copies|UMI_pair_CTTAGGAC-TGCTGTTCCTGTCG--GAGACGAT-CTGGCCAGTACTAC|M|none
TGCTGTTCCTGTCGATATTCTTCCCTCATAGACTCAGGCACTCCTTCCGTAGAAGGCCCTCTTTTCAAACCGTATTTAAGGCGACGATAAATGCATTTGAAGAAAAGACGATCAAGAATCCACAATATCAAGTGCAAGATCCCAATGATACTTGCGGCAATAACGAGAGGATCACTTGAATCGCTGCATTTGCACTCCCATCCGTTTCTGGTAGGCCTGCAAATTTTCAAGGAGATCATCTTTCAGACCAGCACTGGAGCTAGGATGAGTTCCAATGGTCCTCATTGCCTGC
>capture_2|sediment-10|fragment_30|end_2|293_copies|UMI_pair_CTTAGGAC-TGCTGTTCCTGTCG--GAGACGAT-CTGGCCAGTACTAC|M|none
CTGGCCAGTACTACGGCTAAGGCCATGGAGCAAATGGCAGGGTCAAGTGAGCAAGCAGCAGAGGCTATGGAGGTTGCTAGTCAGGCTAGGCAGATGGTGCAGGCAATGAGGACCATTGGAACTCATCCTAGCTCCAGTGCTGGTCTGAAAGATGATCTCCTTGAAAATTTGCAGGCCTACCAGAAACGGATGGGAGTGCAAATGCAGCGATTCAAGTGATCCTCTCGTTATTGCCGCAAGTATCATTGGGATCTTGCACTTGATATTGTGGATTCTTGATCGTCTTTTCTTC
>capture_2|sediment-14|fragment_4|end_1|337_copies|UMI_pair_GTCGAAGA-GTAGTTTTTTACTC--TTGCGAAG-GGAACAGGATGGTA|M|none
GTAGTTTTTTACTCCAGCTCTATGTTGACAAAATGACCATCGTCAACATCCACAGCACTCTGCTGTTCCTGTCGATATTCTTCCCTCATAGACTCAGGCACTCCTTCCGTAGAAGGCCCTCTTTTCAAACCGTATTTAAGGCGACGATAAATGCATTTGAAGAAAAGACGATCAAGAATCCACAATATCAAGTGCAAGATCCCAATGATACTTGCGGCAATAACGAGAGGATCACTTGAATCGCTGCATTTGCACTCCCATCCGTTTCTGGTAGGCCTGCAAATTTTCAAGG
>capture_2|sediment-14|fragment_4|end_2|337_copies|UMI_pair_GTCGAAGA-GTAGTTTTTTACTC--TTGCGAAG-GGAACAGGATGGTA|M|none
GGAACAGGATGGTACTGGCCAGTACTACGGCTAAGGCCATGGAGCAAATGGCAGGGTCAAGTGAGCAAGCAGCAGAGGCTATGGAGGTTGCTAGTCAGGCTAGGCAGATGGTGCAGGCAATGAGGACCATTGGAACTCATCCTAGCTCCAGTGCTGGTCTGAAAGATGATCTCCTTGAAAATTTGCAGGCCTACCAGAAACGGATGGGAGTGCAAATGCAGCGATTCAAGTGATCCTCTCGTTATTGCCGCAAGTATCATTGGGATCTTGCACTTGATATTGTGGATTCTT
>capture_2|sediment-31|fragment_10|end_1|641_copies|UMI_pair_TGAAGACG-AAATGACCATCGTC--TTCCAAGG-GGAGCAGTCAAACT|M|none
AAATGACCATCGTCAACATCCACAGCACTCTGCTGTTCCTGCCGATATTCTTCCCTCATAGACTCAGGCACTCCTTCCGTAGAAGGCCCTCTTTTCAAACCGTATTTAAGGCGACGATAAATGCATTTGAAGAAAAGACGATCAAGAATCCACAATATCAAGTGCAAGATCCCAATGATACTTGCGGCAATAACGAGAGGATCACTTGAATCGCTGCATTTGCACTCCCATCCGTTTCTGGTAGGCCTGCAAATTTTCAAGAAGATCATCTTTCAGACCANCACTGGANCT
>capture_2|sediment-31|fragment_10|end_2|641_copies|UMI_pair_TGAAGACG-AAATGACCATCGTC--TTCCAAGG-GGAGCAGTCAAACT|M|none
GGAGCAGTCAAACTGTACAGAAAGCTAAAGAGGGAAATAACATTCCATGGGGCAAAAGAGGTGGCACTCAGTTACTCAACTGGTGCACTTGCCAGCTGCATGGGCCTCATATACAACAGGATGGGGACTGTGACCACTGAAGTGGCATTTGGCCTGGTGTGTGCCACATGTGAGCAGATTGCTGATTCCCAGCATCGGTCTCACAGACAAATGGTGACAACAACCAACCCGCTAATCAGACATGAGAACAGGATGGTACTGGCCAGTACTACAGCTAAGGCCATGGAGCAAA
>capture_2|sediment-47|fragment_264|end_1|345_copies|UMI_pair_ACCACGAT-TTTACTCCAGCTCT--ACTAGGAG-AGCAAGCAGCAGAG|M|none
TTTACTCCAGCTCTATGTTGACAAAATGACCATCGTCAACATCCACAGCACTCTGCTGTTCCTGTCGATATTCTTCCCTCATAGACTCAGGCACTCCTTCCGTAGAAGGCCCTCTTTTCAAACCGTATTTAAGGCGACGATAAATGCATTTGAAGAAAAGACGATCAAGAATCCACAATATCAAGTGCAAGATCCCAATGATACTTGCGGCAATAACGAGAGGATCACTTGAATCGCTGCATTTGCACTCCCATCCGTTTCTGGTAGGCCTGCAAATTTTCAAGGAGATTATC
>capture_2|sediment-47|fragment_264|end_2|345_copies|UMI_pair_ACCACGAT-TTTACTCCAGCTCT--ACTAGGAG-AGCAAGCAGCAGAG|M|none
AGCAAGCAGCAGAGGCTATGGAGGTTGCTAGTCAGGCTAGGCAGATGGTGCAGGCAATGAGGACCATTGGAACTCATCCTAGCTCCAGTGCTGGTCTGAAAGATAATCTCCTTGAAAATTTGCAGGCCTACCAGAAACGGATGGGAGTGCAAATGCAGCGATTCAAGTGATCCTCTCGTTATTGCCGCAAGTATCATTGGGATCTTGCACTTGATATTGTGGATTCTTGATCGTCTTTTCTTCAAATGCATTTATCGTCGCCTTAAATACGGTTTGAAAAGAGGGCCTTCTA
>capture_2|sediment-50|fragment_118|end_1|1982_copies|UMI_pair_CGCATGAT-CCGAGGTCGAAACG--TTGCAGAC-TGGAATGTTATTTC|M|none
CCGAGGTCGAAACGTACGTTCTCTCTATCGTTCCGTCAGGCCCCCTCAAAGCCGAGATAGCGCAGAGACTTGAAGATGTGTTTGCAGGGAAAAACACCGATCTTGAGGCGCTCATGGAATGGCTAAAGACAAGACCAATCCTGTCACCTCTGACTAAGGGGATTTTAGGATTTGTGTTCACGCTCACCGTGCCCAGTGAGCGAGGACTGCAGCGTAGACGCTTTGTCCAAAATGCCCTTAATGGGAATGGGGATCCAAACAACATGGACAGAGCAGTCAAACTGTACAGAAA
>capture_2|sediment-50|fragment_118|end_2|1982_copies|UMI_pair_CGCATGAT-CCGAGGTCGAAACG--TTGCAGAC-TGGAATGTTATTTC|M|none
TGGAATGTTATTTCCCTCTTTAGTTTTCTGTACAGTTTGACTGCTCTGTCCATGTTGTTTGGATCCCCATTCCCATTAAGGGCATTTTGGACAAAGCGTCTACGCTGCAGTCCTCGCTCACTGGGCACGGTGAGCGTGAACACAAATCCTAAAATCCCCTTAGTCAGAGGTGACAGGATTGGTCTTGTCTTTAGCCATTCCATGAGCGCCTCAAGATCGGTGTTTTTCCCTGCAAACACATCTTCAAGTCTCTGCGCTATCTCGGCTTTGAGGGGGCCTGACGGAACGA
>capture_2|sediment-50|fragment_247|end_1|165_copies|UMI_pair_ACGGAACA-GGCAAAAGAAGTGG--CTTAGGAC-CTATGTTGACAAAA|M|none
GGCAAAAGAAGTGGCACTCAGTTACTCAACTGGTGCACTTGCCAGCTGCATGGGCCTCATATACAACAGAATGGGGACTGTGACCACTGAAGTGGCATTTGGCCTGGTGTGTGCCACATGTGAGCAGATTGCTGATTCCCAGCATCGGTCTCACAGACAAATGGTGACAACAACCAACCCGCTAATCAGGCATGAAAACAGGATGGTACTGGCCAGTACCACGGCTAAGGCCATGGAGCAAATGGCAGGGTCAAGTGAGCAAGCAGCAGAGGCTATGGAGGTTGCTAGTCAGG
>capture_2|sediment-50|fragment_247|end_2|165_copies|UMI_pair_ACGGAACA-GGCAAAAGAAGTGG--CTTAGGAC-CTATGTTGACAAAA|M|none
CTATGTTGACAAAATGACCATCGTCAACATCCACAGCACTCTGCTGTTCCTGCCGATACTCTTCCCTCATAGACTCAGGCACTCCTTCCGTAGAAGGCCCTCTTTTCAAACCGTATTTAAGGCGACGATAAATGCATTTGAAGAAAAGACGATCAAGAATCCACAATATCAAGTGCAAGATCCCAATGATACTTGCGGCAATAACGAGAGGATCACTTGAATCGCTGCATTTGCACTCCCATCCGTTTCTGGTAGGCCTGCAAATTTTCAAGAANATCATCTTTCANACCANC
>capture_2|sediment-52|fragment_73|end_1|12934_copies|UMI_pair_ACGTTCAG-AAAAGAGGTGGCAC--TTGCAGAC-CTTAGCCGTAGTAC|M|none
AAAAGAGGTGGCACTCAGTTACTCAACTGGTGCACTTGCCAGCTGCATGGGCCTCATATACAACAGGATGGGGACTGTGACCACTGAAGTGGCGTTTGGCCTGGTGTGTGCCACATGTGAGCAGATTGCTGATTCCCAGCATCGGTCTCACAGACAAATGGTGACAACAACCAACCCGCTAATCAGGCATGAGAACAGGATGGTACTGGCCAGTACTACGGCTAAGGTCTGCAA
>capture_2|sediment-52|fragment_73|end_2|12934_copies|UMI_pair_ACGTTCAG-AAAAGAGGTGGCAC--TTGCAGAC-CTTAGCCGTAGTAC|M|none
CTTAGCCGTAGTACTGGCCAGTACCATCCTGTTCTCATGCCTGATTAGCGGGTTGGTTGTTGTCACCATTTGTCTGTGAGACCGATGCTGGGAATCAGCAATCTGCTCACATGTGGCACACACCAGGCCAAACGCCACTTCAGTGGTCACAGTCCCCATCCTGTTGTATATGAGGCCCATGCAGCTGGCAAGTGCACCAGTTGAGTAACTGAGTGCCACCTCTTTTCTGAACGT
>capture_2|sediment-52|fragment_98|end_1|4768_copies|UMI_pair_CTTAGGAC-TGCAGCGTAGACGC--GAGACGAT-CCCGGCCATTTGCT|M|none
TGCAGCGTAGACGCTTTGTCCAAAATGCCCTTAATGGGAATGGGGATCCAAATAACATGGACAGAGCAGTTAAACTGTACAGGAAGCTAAAGAGGGAAATAACATTCCATGGGGCAAAAGAGGTGGCACTCAGTTACTCAACTGGTGCACTTGCCAGCTGCATGGGCCTCATATACAACAGGATGGGGACTGTGACCACTGAAGTGGCGTTTGGCCTGGTGTGTGCCACATGTGAGCAGATTGCTGATTCCCAGCATCGGTCTCACAGACAAATGGTGACAANAACCAACCCC
>capture_2|sediment-52|fragment_98|end_2|4768_copies|UMI_pair_CTTAGGAC-TGCAGCGTAGACGC--GAGACGAT-CCCGGCCATTTGCT|M|none
CCCGGCCATTTGCTCCATGGCCTTAGCCGTAGTACTGGCCAGTACCATCCTGTTCTCATGCCTGATTAGCGGGTTGGTTGTTGTCACCATTTGTCTGTGAGACCGATGCTGGGAATCAGCAATCTGCTCACATGTGGCACACACCAGGCCAAACGCCACTTCAGTGGTCACAGTCCCCATCCTGTTGTATATGAGGCCCATGCAGCTGGCAAGTGCACCAGTTGAGTAACTGAGTGCCACCTCTTTTGCCCCATGGAATGTTATTTCCCTCTTTAGCTTCCTGTACAGTTTA
>capture_2|sediment-52|fragment_130|end_1|3786_copies|UMI_pair_ATCCAGAG-CTGTTCTCATGCCT--TTCGTTGG-GAAAAACACCGATC|M|none
CTGTTCTCATGCCTGATTAGCGGGTTGGTTGTTGTCACCATTTGTCTGTGAGACCGATGCTGGGAATCAGCAATCTGCTCACATGTGGCACACACCAGGCCAAACGCCACTTCAGTGGTCACAGTCCCCATCCTGTTGTATATGAGGCCCATGCAGCTGGCAAGTGCACCAGTTGAGTAACTGAGTGCCACCTCTTTTGCCCCATGGAATGTTATTTCCCTCTTTAGCTTCCTGTACAGTTTAACTGCTCTGTCCATGTTATTTGGATCCCCATTCCCATTAAGGGCATTTT
>capture_2|sediment-52|fragment_130|end_2|3786_copies|UMI_pair_ATCCAGAG-CTGTTCTCATGCCT--TTCGTTGG-GAAAAACACCGATC|M|none
GAAAAACACCGATCTTGAGGCGCTCATGGAGTGGCTAAAGACAAGACCAATCCTGTCACCTCTGACTAAGGGGATTTTAGGATTTGTGTTCACGCTCACCGTGCCCAGTGAGCGAGGACTGCAGCGTAGACGCTTTGTCCAAAATGCCCTTAATGGGAATGGGGATCCAAATAACATGGACAGAGCAGTTAAACTGTACAGGAAGCTAAAGAGGGAAATAACATTCCATGGGGCAAAAGAGGTGGCACTCAGTTACTCAACTGGTGCACTTGCCAGCTGCATGGGCCTCANA
>capture_2|sediment-52|fragment_249|end_1|1299_copies|UMI_pair_CGCATGAT-TCATGGAGTGGCTA--TTCGTTGG-CCCGGCCATTTGCT|M|none
TCATGGAGTGGCTAAAGACAAGACCAATCCTGTCACCTCTGACTAAGGGGATTTTAGGATTTGTGTTCACGCTCACCGTGCCCAGTGAGCGAGGACTGCAGCGTAGACGCTTTGTCCAAAATGCCCTTAATGGGAATGGGGATCCAAATAACATGGACAGAGCAGTTAAACTGTACAGGAAGCTAAAGAGGGAAATAACATTCCATGGGGCAAAAGAGGTGGCACTCAGTTACTCAACTGGTGCACTTGCCAGCTGCATGGGCCTCATATACAACAGGANGGGGACTGTGACC
>capture_2|sediment-52|fragment_249|end_2|1299_copies|UMI_pair_CGCATGAT-TCATGGAGTGGCTA--TTCGTTGG-CCCGGCCATTTGCT|M|none
CCCGGCCATTTGCTCCATGGCCTTAGCCGTAGTACTGGCCAGTACCATCCTGTTCTCATGCCTGATTAGCGGGTTGGTTGTTGTCACCATTTGTCTGTGAGACCGATGCTGGGAATCAGCAATCTGCTCACATGTGGCACACACCAGGCCAAACGCCACTTCAGTGGTCACAGTCCCCATCCTGTTGTATATGAGGCCCATGCAGCTGGCAAGTGCACCAGTTGAGTAACTGAGTGCCACCTCTTTTGCCCCATGGAATGTTATTTCCCTCTTTAGCTTCCTGTACAGTTTA
>capture_2|sediment-52|fragment_313|end_1|1253_copies|UMI_pair_ACGTTCAG-GCAAATTTTCAAGA--GCACAACT-AATAACATGGACAG|M|none
GCAAATTTTCAAGAAGATCATCTTTCAGACCAGCACTGGAGCTAGGATGAGTCCCGATGGTCCTCATTGCCTGCACCATCTGCCTAGCCTGACTAGCAACTTCCATAGCCTCTGCTGCTTGCTCACTTGACCCGGCCATTTGCTCCATGGCCTTAGCCGTAGTACTGGCCAGTACCATCCTGTTCTCATGCCTGATTAGCGGGTTGGTTGTTGTCACCATTTGTCTGTGAGACCGATGCTGGGAATCAGCAATCTGCTCACATGTGGCACACACCAGGCCAAACGCCACTTC
>capture_2|sediment-52|fragment_313|end_2|1253_copies|UMI_pair_ACGTTCAG-GCAAATTTTCAAGA--GCACAACT-AATAACATGGACAG|M|none
AATAACATGGACAGAGCAGTTAAACTGTACAGGAAGCTAAAGAGGGAAATAACATTCCATGGGGCAAAAGAGGTGGCACTCAGTTACTCAACTGGTGCACTTGCCAGCTGCATGGGCCTCATATACAACAGGATGGGGACTGTGACCACTGAAGTGGCGTTTGGCCTGGTGTGTGCCACATGTGAGCAGATTGCTGATTCCCAGCATCGGTCTCACAGACAAATGGTGACAACAACCAACCCGCTAATCAGGCATGAGAACAGGATGGTACTGGCCAGTACTACGGCNAANGC
>capture_2|sediment-52|fragment_362|end_1|6132_copies|UMI_pair_ACGACTTG-GTTAAACTGTACAG--GAAGGAAG-GGCCAGTACCATCC|M|none
GTTAAACTGTACAGGAAGCTAAAGAGGGAAATAACATTCCATGGGGCAAAAGAGGTGGCACTCAGTTAATCAACTGGTGCACTTGCCAGCTGCATGGGCCTCATATACAACAGGATGGGGACTGTGACCACTGAAGTGGCGTTTGGCCTGGTGTGTGCCACATGTGAGCAGATTGCTGATTCCCAGCATCGGTCTCACAGACAAATGGTGACAACAACCAACCCGCTAATCAGGCATGAGAACAGGATGGTACTGGCCCTTCCTTC
>capture_2|sediment-52|fragment_362|end_2|6132_copies|UMI_pair_ACGACTTG-GTTAAACTGTACAG--GAAGGAAG-GGCCAGTACCATCC|M|none
GGCCAGTACCATCCTGTTCTCATGCCTGATTAGCGGGTTGGTTGTTGTCACCATTTGTCTGTGAGACCGATGCTGGGAATCAGCAATCTGCTCACATGTGGCACACACCAGGCCAAACGCCACTTCAGTGGTCACAGTCCCCATCCTGTTGTATATGAGGCCCATGCAGCTGGCAAGTGCACCAGTTGATTAACTGAGTGCCACCTCTTTTGCCCCATGGAATGTTATTTCCCTCTTTAGCTTCCTGTACAGTTTAACCAAGTCGT
>capture_2|sediment-52|fragment_409|end_1|1475_copies|UMI_pair_ACTAGGAG-GCAAAAGAGGTGGC--GAGACGAT-GACAAAATGACCAT|M|none
GCAAAAGAGGTGGCACTCAGTTACTCAACTGGTGCACTTGCCAGCTGCATGGGCCTCATATACAACAGGATGGGGACTGTGACCACTGAAGTGGCGTTTGGCCTGGTGTGTGCCACATGTGAGCAGATTGCTGATTCCCAGCATCGGTCTCACAGACAAATGGTGACAACAACCAACCCGCTAATCAGGCATGAGAACAGGATGGTACTGGCCAGTACTACGGCTAAGGCCATGGAGCAAATGGCCGGGTCAAGTGAGCAAGCAGCAGAGGCTATGGAAGTTGCTAGTCAGG
>capture_2|sediment-52|fragment_409|end_2|1475_copies|UMI_pair_ACTAGGAG-GCAAAAGAGGTGGC--GAGACGAT-GACAAAATGACCAT|M|none
GACAAAATGACCATCGTCAACATCCACAGCACTCTGCTGTTCCTGCCGATATTCTTCCCTCATAGACTCAGGCACTCCTTCCGTAGAAGGCCCTCTTTTCAAACCGTATTTAAGGCGACGATAAATGCATTTGAAGAAAAGACGATCAAGAATCCACAATATCAAGTGCAAGATCCCAATGATACTTGCGGCAATAACGAGAGGATCACTTGAATCGCTGCATTTGCACTCCCATCCGTTTCTGGTAGGCCTGCAAATTTTCAAGAAGATCATCTTTCAGACCAGCACTGG
>capture_2|sediment-52|fragment_464|end_1|967_copies|UMI_pair_GATCGAGT-AAAATGACCATCGT--GCTATCCT-TAACATTCCATGGG|M|none
AAAATGACCATCGTCAACATCCACAGCACTCTGCTGTTCCTGCCGATATTCTTCCCTCATAGACTCAGGCACTCCTTCCGTAGAAGGCCCTCTTTTCAAACCGTATTTAAGGCGACGATAAATGCATTTGAAGAAAAGACGATCAAGAATCCACAATATCAAGTGCAAGATCCCAATGATACTTGCGGCAATAACGAGAGGATCACTTGAATCGCTGCATTTGCACTCCCATCCGTTTCTGGTAGGCCTGCAAATTTTCAAGAAGATCATCTTTCAGACCAGCACTGGAGCT
>capture_2|sediment-52|fragment_464|end_2|967_copies|UMI_pair_GATCGAGT-AAAATGACCATCGT--GCTATCCT-TAACATTCCATGGG|M|none
TAACATTCCATGGGGCAAAAGAGGTGGCACTCAGTTACTCAACTGGTGCACTTGCCAGCTGCATGGGCCTCATATACAACAGGATGGGGACTGTGACCACTGAAGTGGCGTTTGGCCTGGTGTGTGCCACATGTGAGCAGATTGCTGATTCCCAGCATCGGTCTCACAGACAAATGGTGACAACAACCAACCCGCTAATCAGGCATGAGAACAGGATGGTACTGGCCAGTACTACGGCTAAGGCCATGGAGCAAATGGCCGGGTCAAGNGAGCAAGCAGCANAGGCNANGGA
>capture_2|sediment-52|fragment_509|end_1|1369_copies|UMI_pair_CGGCTAAT-GTAGTTTTTTACTC--TTCCAAGG-GTGGCACTCAGTTA|M|none
GTAGTTTTTTACTCCAGCTCTATGTTGACAAAATGACCATCGTCAACATCCACAGCACTCTGCTGTTCCTGCCGATATTCTTCCCTCATAGACTCAGGCACTCCTTCCGTAGAAGGCCCTCTTTTCAAACCGTATTTAAGGCGACGATAAATGCATTTGAAGAAAAGACGATCAAGAATCCACAATATCAAGTGCAAGATCCCAATGATACTTGCGGCAATAACGAGAGGATCACTTGAATCGCTGCATTTGCACTCCCATCCGTTTCTGGTAGGCCTGCAAATTTTCAANA
>capture_2|sediment-52|fragment_509|end_2|1369_copies|UMI_pair_CGGCTAAT-GTAGTTTTTTACTC--TTCCAAGG-GTGGCACTCAGTTA|M|none
GTGGCACTCAGTTACTCAACTGGTGCACTTGCCAGCTGCATGGGCCTCATATACAACAGGATGGGGACTGTGACCACTGAAGTGGCGTTTGGCCTGGTGTGTGCCACATGTGAGCAGATTGCTGATTCCCAGCATCGGTCTCACAGACAAATGGTGACAACAACCAACCCGCTAATCAGGCATGAGAACAGGATGGTACTGGCCAGTACTACGGCTAAGGCCATGGAGCAAATGGCCGGGTCAAGTGAGCAAGCAGCAGAGGCTATGGAAGTTGCTAGTCAGGCTAGGCANA
>capture_2|sediment-52|fragment_511|end_1|1505_copies|UMI_pair_ATCCAGAG-TGTGTTCACGCTCA--TTCCAAGG-GTACCATCCTGTTC|M|none
TGTGTTCACGCTCACCGTGCCCAGTGAGCGAGGACTGCAGCGTAGACGCTTTGTCCAAAATGCCCTTAATGGGAATGGGGATCCAAATAACATGGACAGAGCAGTTAAACTGTACAGGAAGCTAAAGAGGGAAATAACATTCCATGGGGCAAAAGAGGTGGCACTCAGTTACTCAACTGGTGCACTTGCCAGCTGCATGGGCCTCATATACAACAGGATGGGGACTGTGACCACTGAAGTGGCGTTTGGCCTGGTGTGTGCCACATGTGAGCAGATTGCTGATTCCCAGCATC
>capture_2|sediment-52|fragment_511|end_2|1505_copies|UMI_pair_ATCCAGAG-TGTGTTCACGCTCA--TTCCAAGG-GTACCATCCTGTTC|M|none
GTACCATCCTGTTCTCATGCCTGATTAGCGGGTTGGTTGTTGTCACCATTTGTCTGTGAGACCGATGCTGGGAATCAGCAATCTGCTCACATGTGGCACACACCAGGCCAAACGCCACTTCAGTGGTCACAGTCCCCATCCTGTTGTATATGAGGCCCATGCAGCTGGCAAGTGCACCAGTTGAGTAACTGAGTGCCACCTCTTTTGCCCCATGGAATGTTATTTCCCTCTTTAGCTTCCTGTACAGTTTAACTGCTCTGTCCATGTTATTTGGATCCCCATTCCCATTAAGG
>capture_2|sediment-52|fragment_687|end_1|409_copies|UMI_pair_CGGCTAAT-AGAGGTGGCACTCA--GATCGAGT-GACAAAATGACCAT|M|none
AGAGGTGGCACTCAGTTACTCAACTGGTGCACTTGCCAGCTGCATGGGCCTCATATACAACAGGATGGGGACTGTGACCACTGAAGTGGCGTTTGGCCTGGTGTGTGCCACATGTGAGCAGATTGCTGATTCCCAGCATCGGTCTCACAGACAAATGGTGACAACAACCAACCCGCTAATCAGGCATGAGAACAGGATGGTACTGGCCAGTACTACGGCTAAGGCCATGGAGCAAATGGCCGGGTCAAGTGAGCAAGCAGCAGAGGCNATGGAAGTTGCTAGTCAGGCNAGG
>capture_2|sediment-52|fragment_687|end_2|409_copies|UMI_pair_CGGCTAAT-AGAGGTGGCACTCA--GATCGAGT-GACAAAATGACCAT|M|none
GACAAAATGACCATCGTCAACATCCACAGCACTCTGCTGTTCCTGCCGATATTCTTCCCTCATAGACTCAGGCACTCCTTCCGTAGAAGGCCCTCTTTTCAAACCGTATTTAAGGCGACGATAAATGCATTTGAAGAAAAGACGATCAAGAATCCACAATATCAAGTGCAAGATCCCAATGATACTTGCGGCAATAACGAGAGGATCACTTGAATCGCTGCATTTGCACTCCCATCCGTTTCTGGTAGGCCTGCAAATTTTCAAGAAGATCATCTTTCAGACCAGCACTGG
>capture_2|sediment-52|fragment_835|end_1|363_copies|UMI_pair_ACCACGAT-CGGGGATCCAAATA--GATCGAGT-GTAGTTTTTTACTC|M|none
CGGGGATCCAAATAACATGGACAGAGCAGTTAAACTGTACAGGAAGCTAAAGAGGGAAATAACATTCCATGGGGCAAAAGAGGTGGCACTCAGTTACTCAACTGGTGCACTTGCCAGCTGCATGGGCCTCATATACAACAGGATGGGGACTGTGACCACTGAAGTGGCGTTTGGCCTGGTGTGTGCCACATGTGAGCAGATTGCTGATTCCCAGCATCGGTCTCACAGACAAATGGTGACAACAACCAACCCGCTAATCAGGCATGANAACAGGATGGTACTGGCCANNA
>capture_2|sediment-52|fragment_835|end_2|363_copies|UMI_pair_ACCACGAT-CGGGGATCCAAATA--GATCGAGT-GTAGTTTTTTACTC|M|none
GTAGTTTTTTACTCCAGCTCTATGTTGACAAAATGACCATCGTCAACATCCACAGCACTCTGCTGTTCCTGCCGATATTCTTCCCTCATAGACTCAGGCACTCCTTCCGTAGAAGGCCCTCTTTTCAAACCGTATTTAAGGCGACGATAAATGCATTTGAAGAAAAGACGATCAAGAATCCACAATATCAAGTGCAAGATCCCAATGATACTTGCGGCAATAACGAGAGGATCACTTGAATCGCTGCATTTGCACTCCCATCCGTTTCTGGTAGGCCTGCAAATTTTCAAGA
>capture_2|sediment-52|fragment_1058|end_1|103_copies|UMI_pair_ACGACTTG-GCAACTTCCATAGC--GAAGGAAG-ATTTTAGGATTTGT|M|none
GCAACTTCCATAGCCTCTGCTGCTTGCTCACTTGACCCGGCCATTTGCTCCATGGCCTTAGCCGTAGTACTGGCCAGTACCATCCTGTTCTCATGCCTGATTAGCGGGTTGGTTGTTGTCACCATTTGTCTGTGAGACCGATGCTGGGAATCAGCAATCTGCTCACATGTGGCACACACCAGGCCAAACGCCACTTCAGTGGTCACAGTCCCCATCCTGTTGTATATGAGGCCCATGCAGCTGGCAAGTGCACCAGTTGAGTAACTGAGTGCCACCTCTTTTGCCCCATGGA
>capture_2|sediment-52|fragment_1058|end_2|103_copies|UMI_pair_ACGACTTG-GCAACTTCCATAGC--GAAGGAAG-ATTTTAGGATTTGT|M|none
ATTTTAGGATTTGTGTTCACGCTCACCGTGCCCAGTGAGCGAGGACTGCAGCGTAGACGCTTTGTCCAAAATGCCCTTAATGGGAATGGGGATCCAAATAACATGGACAGAGCAGTTAAACTGTACAGGAAGCTAAAGAGGGAAATAACATTCCATGGGGCAAAAGAGGTGGCACTCAGTTACTCAACTGGTGCACTTGCCAGCTGCATGGGCCTCATATACAACAGGATGGGGACTGTGACCACTGAAGTGGCGTTTGGCCTGGTGTGTGCCACATGTGAGCAGATTGCTG
>capture_2|sediment-52|fragment_1070|end_1|52_copies|UMI_pair_CGCATGAT-GTTTTTTACTCCAG--GATGTGTG-GGAAAAACACCGAT|M|none
GTTTTTTACTCCAGCTCTATGTTGACAAAATGACCATCGTCAACATCCACAGCACTCTGCTGTTCCTGCCGATATTCTTCCCTCATAGACTCAGGCACTCCTTCCGTAGAAGGCCCTCTTTTCAAACCGTATTTAAGGCGACGATAAATGCATTTGAAGAAAAGACGATCAAGAATCCACAATATCAAGTGCAAGATCCCAATGATACTTGCGGCAATAACGAGAGGATCACTTGAATCGCTGCATTTGCACTCCCATCCGTTTCTGGTAGGCCTNCAAATTTTCAANAANA
>capture_2|sediment-52|fragment_1070|end_2|52_copies|UMI_pair_CGCATGAT-GTTTTTTACTCCAG--GATGTGTG-GGAAAAACACCGAT|M|none
GGAAAAACACCGATCTTGAGGCGCTCATGGAGTGGCTAAAGACAAGACCAATCCTGTCACCTCTGACTAAGGGGATTTTAGGATTTGTGTTCACGCTCACCGTGCCNAGTGAGCGAGGACTGCAGCGTAGACGCTTTGTCCAAAATGCCCTTAATGGGAATGGGGATCCAAATAACATGGACAGAGCAGTTAAACTGTACAGGAAGCTAAAGAGGGAAATAACATTCCATGGGGCAAAAGAGGTGGCACTCAGTTACTCAACTGGTGCACTTGCCAGCTGCATGGGCCTCAT
>capture_1|sediment-47|fragment_50|end_1|2551_copies|UMI_pair_ACGTTCAG-GACAAAATGACCAT--ATCCAGAG-GTGCAAATGCAGCG|M|none
GACAAAATGACCATCGTCAACATCCACAGCACTCTGCTGTTCCTGTCGATATTCTTCCCTCATAGACTCAGGCACTCCTTCCGTAGAAGGCCCTCTTTTCAAACCGTATTTAAGGCGACGATAAATGCATTTGAAGAAAAGACGATCAAGAATCCACAATATCAAGTGCAAGATCCCAATGATACTTGCGGCAATAACGAGAGGATCACTTGAATCGCTGCATTTGCACCTCTGGAT
>capture_1|sediment-47|fragment_50|end_2|2551_copies|UMI_pair_ACGTTCAG-GACAAAATGACCAT--ATCCAGAG-GTGCAAATGCAGCG|M|none
GTGCAAATGCAGCGATTCAAGTGATCCTCTCGTTATTGCCGCAAGTATCATTGGGATCTTGCACTTGATATTGTGGATTCTTGATCGTCTTTTCTTCAAATGCATTTATCGTCGCCTTAAATACGGTTTGAAAAGAGGGCCTTCTACGGAAGGAGTGCCTGAGTCTATGAGGGAAGAATATCGACAGGAACAGCAGAGTGCTGTGGATGTTGACGATGGTCATTTTGTCCTGAACGT
>capture_1|sediment-47|fragment_238|end_1|157_copies|UMI_pair_CAATGTGG-GACAAAATGACCAT--GCTATCCT-GCGTAGACGCTTTG|M|none
GACAAAATGACCATCGTCAACATCCACAGCACTCTGCTGTTCCTGTCGATATTCTTCCCTCATAGACTCAGGCACTCCTTCCGTAGAAGGCCCTCTTTTCAAACCGTATTTAAGGCGACGATAAATGCATTTGAAGAAAAGACGATCAAGAATCCACAATATCAAGTGCAAGATCCCAATGATACTTGCGGCAATAACGAGAGGATCACTTGAATCGCTGCATTTGCACTCCCATCCGTTTCTGGTAGGCCTGCAAATTTTCAAGGAGATTATCTTTCAGACCAGCACTGG
>capture_1|sediment-47|fragment_238|end_2|157_copies|UMI_pair_CAATGTGG-GACAAAATGACCAT--GCTATCCT-GCGTAGACGCTTTG|M|none
GCGTAGACGCTTTGTCCAAAATGCCCTCAATGGGAATGGGGATCCAAACAACATGGACAGAGCAGTCAAACTGTACAGGAAGCTAAAGAGGGAAGTAACATTCCATGGGGCAAAAGAGGTGGCACTCAGTTACTCAACTGGTGCACTTGCCAGCTGCATGGGCCTCATATACAACAGGATGGGGACTGTGACCACAGAAGTGGCATTTGGTCTGGTGTGTGCCACGTGTGAGCAGATCGCTGATTCCCAGCATCGGTCTCACAGACAAATGGTNACAANAACCAACCCNCNA
>capture_1|sediment-28|fragment_1|end_1|10651_copies|UMI_pair_GAGACGAT-TTTCAGACCAGCAC--GATTACCG-CAAAAGAGGTGGCA|M|none
TTTCAGACCAGCACTGGAGCTAGGATGAGTCCCAATGGTCCTCATTGCCTGCACCATCTGCCTAGCCTGACTAGCAACCTCCATAGCCTCCGCTGCCTGCTCACTTGACCCTGCCATTTGCTCCATGGCCTTAGCTGTAGTACTGGCCAGTACCATCCTGTTCTCATGTCTGATTAGCGGGTTGGTTGTTGTCACCATTTGTCTGTGAGACCGATGCTGGGAATCAGCAATCTGCTCACATGTGGCACACACCAGGCCAAATGCCACTTCAGTGGTCACAGTCCCCATCCTGT
>capture_1|sediment-28|fragment_1|end_2|10651_copies|UMI_pair_GAGACGAT-TTTCAGACCAGCAC--GATTACCG-CAAAAGAGGTGGCA|M|none
CAAAAGAGGTGGCACTCAGTTACTCAACTGGTGCACTTGCCAGCTGCATGGGCCTCATATACAACAGGATGGGGACTGTGACCACTGAAGTGGCATTTGGCCTGGTGTGTGCCACATGTGAGCAGATTGCTGATTCCCAGCATCGGTCTCACAGACAAATGGTGACAACAACCAACCCGCTAATCAGACATGAGAACAGGATGGTACTGGCCAGTACTACAGCTAAGGCCATGGAGCAAATGGCAGGGTCAAGTGAGCAGGCAGCGGAGGCTATGGAGGTTGCTAGTCAGGC
>capture_1|sediment-37|fragment_1|end_1|2378_copies|UMI_pair_CGGCTAAT-GGGACTGTGACCAC--CTTAGGAC-CTGGAGCTAGGATG|M|none
GGGACTGTGACCACTGAAGTGGCATTTGGCCTGGTGTGTGCCACATGTGAGCAGATTGCTGATTCCCAGCATCGGTCTCACAGACAAATGGTGACAACAACCAACCCGCTAATCAGACATGAGAACAGGATGGTACTGGCCAGTACTACAGCTAAGGCCATGGAGCAAATGGCAGGGTCAAGTGAGCAGGCAGCGGAGGCTATGGAGGTTGCTAGTCAGGCTAGGCAGATGGTGCAGGCAATGAGGACCATTGGGACTCATCCTAGCTCCAGGTCCTAAG
>capture_1|sediment-37|fragment_1|end_2|2378_copies|UMI_pair_CGGCTAAT-GGGACTGTGACCAC--CTTAGGAC-CTGGAGCTAGGATG|M|none
CTGGAGCTAGGATGAGTCCCAATGGTCCTCATTGCCTGCACCATCTGCCTAGCCTGACTAGCAACCTCCATAGCCTCCGCTGCCTGCTCACTTGACCCTGCCATTTGCTCCATGGCCTTAGCTGTAGTACTGGCCAGTACCATCCTGTTCTCATGTCTGATTAGCGGGTTGGTTGTTGTCACCATTTGTCTGTGAGACCGATGCTGGGAATCAGCAATCTGCTCACATGTGGCACACACCAGGCCAAATGCCACTTCAGTGGTCACAGTCCCATTAGCCG
>capture_1|sediment-50|fragment_36|end_1|1155_copies|UMI_pair_TTCCAAGG-TTTACTCCAGCTCT--TTGCGAAG-GTCAGGCTAGGCAG|M|none
TTTACTCCAGCTCTATGTTGACAAAATGACCATCGTCAACATCCACAGCACTCTGCTGTTCCTGCCGATACTCTTCCCTCATAGACTCAGGCACTCCTTCCGTAGAAGGCCCTCTTTTCAAACCGTATTTAAGGCGACGATAAATGCATTTGAAGAAAAGACGATCAAGAATCCACAATATCAAGTGCAAGATCCCAATGATACTTGCGGCAATAACGAGAGGATCACTTGAATCGCTGCATTTGCACTCCCATCCGTTTCTGGTAGGCCTGCAAATTTTCAAGAAGATCATC
>capture_1|sediment-50|fragment_36|end_2|1155_copies|UMI_pair_TTCCAAGG-TTTACTCCAGCTCT--TTGCGAAG-GTCAGGCTAGGCAG|M|none
GTCAGGCTAGGCAGATGGTGCAGGCAATGAGGACCATTGGGACTCATCCTAGCTCCAGTGCTGGTCTGAAAGATGATCTTCTTGAAAATTTGCAGGCCTACCAGAAACGGATGGGAGTGCAAATGCAGCGATTCAAGTGATCCTCTCGTTATTGCCGCAAGTATCATTGGGATCTTGCACTTGATATTGTGGATTCTTGATCGTCTTTTCTTCAAATGCATTTATCGTCGCCTTAAATACGGTTTGAAAAGAGGGCCTTCTACGGAAGGAGTGCCTGAGTCTATGAGGGA
>capture_1|sediment-50|fragment_105|end_1|2562_copies|UMI_pair_CTGTTGAC-CGGAGGTTGCTAGT--TTGCAGAC-TAGTTTTTTACTCC|M|none
CGGAGGTTGCTAGTCAGGCTAGGCAGATGGTGCAGGCAATGAGGACCATTGGGACTCATCCTAGCTCCAGTGCTGGTCTGAAAGATGATCTTCTTGAAAATTTGCAGGCCTACCAGAAACGGATGGGAGTGCAAATGCAGCGATTCAAGTGATCATCTCGTTATTGCCGCAAGTATCATTGGGATCTTGCACTTGATATTGTGGATTCTTGATCGTCTTTTCTTCAAATGCATTTATCGTCGCCTTAAATACGGTTTGAAAAGAGGGCCTTCTACGGAAGGAGTGCCTGAGTC
>capture_1|sediment-50|fragment_105|end_2|2562_copies|UMI_pair_CTGTTGAC-CGGAGGTTGCTAGT--TTGCAGAC-TAGTTTTTTACTCC|M|none
TAGTTTTTTACTCCAGCTCTATGTTGACAAAATGACCATCGTCAACATCCACAGCACTCTGCTGTTCCTGCCGATACTCTTCCCTCATAGACTCAGGCACTCCTTCCGTAGAAGGCCCTCTTTTCAAACCGTATTTAAGGCGACGATAAATGCATTTGAAGAAAAGACGATCAAGAATCCACAATATCAAGTGCAAGATCCCAATGATACTTGCGGCAATAACGAGATGATCACTTGAATCGCTGCATTTGCACTCCCATCCGTTTCTGGTAGGCCTGCAAATTTTCAANAA
>capture_1|sediment-50|fragment_112|end_1|508_copies|UMI_pair_ACTAGGAG-ATGGGGGTTGCTAG--TTCGTTGG-TGCCGATACTCTTC|M|none
ATGGGGGTTGCTAGTCAGGCTAGGCAGATGGTGCAGGCAATGAGGACCATTGGGACTCATCCTAGCTCCAGTGCTGGTCTGAAAGATGATCTTCTTGAAAATTTGCAGGCCTACCAGAAACGGATGGGAGTGCAAATGCAGCGATTCAAGTGATCCTCTCGTTATTGCCGCAAGTATCATTGGGATCTTGCACTTGATATTGTGGATTCTTGATCGTCTTTTCTTCAAATGCATTTATCGTCGCCTTAAATACGGTTTGAAAAGAGGGCCTTCTACGGAAGGAGTGCCTGAG
>capture_1|sediment-50|fragment_112|end_2|508_copies|UMI_pair_ACTAGGAG-ATGGGGGTTGCTAG--TTCGTTGG-TGCCGATACTCTTC|M|none
TGCCGATACTCTTCCCTCATAGACTCAGGCACTCCTTCCGTAGAAGGCCCTCTTTTCAAACCGTATTTAAGGCGACGATAAATGCATTTGAAGAAAAGACGATCAAGAATCCACAATATCAAGTGCAAGATCCCAATGATACTTGCGGCAATAACGAGAGGATCACTTGAATCGCTGCATTTGCACTCCCATCCGTTTCTGGTAGGCCTGCAAATTTTCAAGAAGATCATCTTTCAGACCAGCACTGGAGCTAGGATGAGTCCCAATGGTCCTCATTGCCTGCACCATCTGCC
>capture_1|sediment-50|fragment_139|end_1|2886_copies|UMI_pair_GAAGGAAG-GGTTGCTAGTCAGG--GCACAACT-CTCTTCCCTCATAG|M|none
GGTTGCTAGTCAGGCTAGGCAGATGGTGCAGGCAATGAGGACCATTGGGACTCATCCTAGCTCCAGTGCTGGTCTGAAAGATGATCTTCTTGAAAATTTGCAGGCCTACCAGAAACGGATGGGAGTGCAAATGCAGCGATTTAAGTGATCCTCTCGTTATTGCCGCAAGTATCATTGGGATCTTGCACTTGATATTGTGGATTCTTGATCGTCTTTTCTTCAAATGCATTTATCGTCGCCTTAAATACGGTTTGAAAAGAGGGCCTTCTACGGAAGGAGTGCCTGAGTCTATG
>capture_1|sediment-50|fragment_139|end_2|2886_copies|UMI_pair_GAAGGAAG-GGTTGCTAGTCAGG--GCACAACT-CTCTTCCCTCATAG|M|none
CTCTTCCCTCATAGACTCAGGCACTCCTTCCGTAGAAGGCCCTCTTTTCAAACCGTATTTAAGGCGACGATAAATGCATTTGAAGAAAAGACGATCAAGAATCCACAATATCAAGTGCAAGATCCCAATGATACTTGCGGCAATAACGAGAGGATCACTTAAATCGCTGCATTTGCACTCCCATCCGTTTCTGGTAGGCCTGCAAATTTTCAAGAAGATCATCTTTCAGACCAGCACTGGAGCTAGGATGAGTCCCAATGGTCCTCATTGCCTGCACCATCTGCCTAGCCTG
>capture_1|sediment-50|fragment_245|end_1|311_copies|UMI_pair_ACGGAACA-GTTTTTTACTCCAG--GATGTGTG-CTAGTCAGGCTAGG|M|none
GTTTTTTACTCCAGCTCTATGTTGACAAAATGACCATCGTCAACATCCACAGCACTCTGCTGTTCCTGCCGATACTCTTCCCTCATAGACTCAGGCACTCCTTCCGTAGAAGGCCCTCTTTTCAAACCGTATTTAAGGCGACGATAAATGCATTTGAAGAAAAGACGATCAAGAATCCACAATATCAAGTGCAAGATCCCAATGATACTTGCGGCAATAACGAGAGGATCACTTGAATCGCTGCATTTGCACTCCCATCCGTTTCTGGTAGGCCTGCAAATTTTCAANAANA
>capture_1|sediment-50|fragment_245|end_2|311_copies|UMI_pair_ACGGAACA-GTTTTTTACTCCAG--GATGTGTG-CTAGTCAGGCTAGG|M|none
CTAGTCAGGCTAGGCAGATGGTGCAGGCAATGAGGACCATTGGGACTCATCCTAGCTCCAGTGCTGGTCTGAAAGATGATCTTCTTGAAAATTTGCAGGCCTACCAGAAACGGATGGGAGTGCAAATGCAGCGATTCAAGTGATCCTCTCGTTATTGCCGCAAGTATCATTGGGATCTTGCACTTGATATTGTGGATTCTTGATCGTCTTTTCTTCAAATGCATTTATCGTCGCCTTAAATACGGTTTGAAAAGAGGGCCTTCTACGGAAGGAGTGCCTGAGTCTATGAGGG
>capture_2|sediment-50|fragment_21|end_1|852_copies|UMI_pair_CTTAGGAC-GTTTTTTACTCCAG--GAGACGAT-CAGCGATTCAAGTG|M|none
GTTTTTTACTCCAGCTCTATGTTGACAAAATGACCATCGTCAACATCCACAGCACTCTGCTGTTCCTGCCGATACTCTTCCCTCATAGACTCAGGCACTCCTTCCGTAGAAGGCCCTCTTTTCAAACCGTATTTAAGGCGACGATAAATGCATTTGAAGAAAAGACGATCAAGAATCCACAATATCAAGTGCAAGATCCCAATGATACTTGCGGCAATAACGAGAGGATCACTTGAATCGCTGATCGTCTC
>capture_2|sediment-50|fragment_21|end_2|852_copies|UMI_pair_CTTAGGAC-GTTTTTTACTCCAG--GAGACGAT-CAGCGATTCAAGTG|M|none
CAGCGATTCAAGTGATCCTCTCGTTATTGCCGCAAGTATCATTGGGATCTTGCACTTGATATTGTGGATTCTTGATCGTCTTTTCTTCAAATGCATTTATCGTCGCCTTAAATACGGTTTGAAAAGAGGGCCTTCTACGGAAGGAGTGCCTGAGTCTATGAGGGAAGAGTATCGGCAGGAACAGCAGAGTGCTGTGGATGTTGACGATGGTCATTTTGTCAACATAGAGCTGGAGTAAAAAACGTCCTAAG
>capture_2|sediment-50|fragment_62|end_1|1749_copies|UMI_pair_GAAGGAAG-CAGATGGTGCAGGC--TTCGTTGG-CTCCAGCTCTATGT|M|none
CAGATGGTGCAGGCAATGAGGACCATTGGGACTCATCCTAGCTCCAGTGCTGGTCTGAAAGATGATCTTCTTGAAAATTTGCAGGCCTACCAGAAACGGATGGGAGTGCAAATGCAGCGATTCAAGTGATCCTCTCGTTATTGCCGCAAGTATCATTGGGATCTTGCACTTGATATTGTGGATTCTTGATCGTCTTTTCTTCAAATGCATTTATCGTCGCCTTAAATACGGTTTGAAAAGAGGGCCTTCTACGGAAGGAGTGCCTGAGTCTATGAGGGAAGAGTATCGGCAGG
>capture_2|sediment-50|fragment_62|end_2|1749_copies|UMI_pair_GAAGGAAG-CAGATGGTGCAGGC--TTCGTTGG-CTCCAGCTCTATGT|M|none
CTCCAGCTCTATGTTGACAAAATGACCATCGTCAACATCCACAGCACTCTGCTGTTCCTGCCGATACTCTTCCCTCATAGACTCAGGCACTCCTTCCGTAGAAGGCCCTCTTTTCAAACCGTATTTAAGGCGACGATAAATGCATTTGAAGAAAAGACGATCAAGAATCCACAATATCAAGTGCAAGATCCCAATGATACTTGCGGCAATAACGAGAGGATCACTTGAATCGCTGCATTTGCACTCCCATCCGTTTCTGGTAGGCCTGCAAATTTTCAAGAAGATCATCTTT
>capture_2|sediment-50|fragment_64|end_1|792_copies|UMI_pair_ACCACGAT-GTAGTTTTTTACTA--GAAGGAAG-TGCTAGTCAGGCTA|M|none
GTAGTTTTTTACTAGCTCTATGTTGACAAAATGACCATCGTCAACATCCACAGCACTCTGCTGTTCCTGCCGATACTCTTCCCTCATAGACTCAGGCACTCCTTCCGTAGAAGGCCCTCTTTTCAAACCGTATTTAAGGCGACGATAAATGCATTTGAAGAAAAGACGATCAAGAATCCACAATATCAAGTGCAAGATCCCAATGATACTTGCGGCAATAACGAGAGGATCACTTGAATCGCTGCATTTGCACTCCCATCCGTTTCTGGTAGGCCTGCAAATTTTCAANA
>capture_2|sediment-50|fragment_64|end_2|792_copies|UMI_pair_ACCACGAT-GTAGTTTTTTACTA--GAAGGAAG-TGCTAGTCAGGCTA|M|none
TGCTAGTCAGGCTAGGCAGATGGTGCAGGCAATGAGGACCATTGGGACTCATCCTAGCTCCAGTGCTGGTCTGAAAGATGATCTTCTTGAAAATTTGCAGGCCTACCAGAAACGGATGGGAGTGCAAATGCAGCGATTCAAGTGATCCTCTCGTTATTGCCGCAAGTATCATTGGGATCTTGCACTTGATATTGTGGATTCTTGATCGTCTTTTCTTCAAATGCATTTATCGTCGCCTTAAATACGGTTTGAAAAGAGGGCCTTCTACGGAAGGAGTGCCTGAGTCTATGAGG
>capture_2|sediment-50|fragment_74|end_1|2909_copies|UMI_pair_GAAGGAAG-GGTTGCTAGTCAGG--GCACAACT-CTCTTCCCTCATAG|M|none
GGTTGCTAGTCAGGCTAGGCAGATGGTGCAGGCAATGAGGACCATTGGGACTCATCCTAGCTCCAGTGCTGGTCTGAAAGATGATCTTCTTGAAAATTTGCAGGCCTACCAGAAACGGATGGGAGTGCAAATGCAGCGATTTAAGTGATCCTCTCGTTATTGCCGCAAGTATCATTGGGATCTTGCACTTGATATTGTGGATTCTTGATCGTCTTTTCTTCAAATGCATTTATCGTCGCCTTAAATACGGTTTGAAAAGAGGGCCTTCTACGGAAGGAGTGCCTGAGTCTATG
>capture_2|sediment-50|fragment_74|end_2|2909_copies|UMI_pair_GAAGGAAG-GGTTGCTAGTCAGG--GCACAACT-CTCTTCCCTCATAG|M|none
CTCTTCCCTCATAGACTCAGGCACTCCTTCCGTAGAAGGCCCTCTTTTCAAACCGTATTTAAGGCGACGATAAATGCATTTGAAGAAAAGACGATCAAGAATCCACAATATCAAGTGCAAGATCCCAATGATACTTGCGGCAATAACGAGAGGATCACTTAAATCGCTGCATTTGCACTCCCATCCGTTTCTGGTAGGCCTGCAAATTTTCAAGAAGATCATCTTTCAGACCAGCACTGGAGCTAGGATGAGTCCCAATGGTCCTCATTGCCTGCACCATCTGCCTAGCCTG
>capture_2|sediment-50|fragment_181|end_1|365_copies|UMI_pair_TTCCAAGG-TTTACTCCAGCTCT--TTGCGAAG-GTCAGGCTAGGCAG|M|none
TTTACTCCAGCTCTATGTTGACAAAATGACCATCGTCAACATCCACAGCACTCTGCTGTTCCTGCCGATACTCTTCCCTCATAGACTCAGGCACTCCTTCCGTAGAAGGCCCTCTTTTCAAACCGTATTTAAGGCGACGATAAATGCATTTGAAGAAAAGACGATCAAGAATCCACAATATCAAGTGCAAGATCCCAATGATACTTGCGGCAATAACGAGAGGATCACTTGAATCGCTGCATTTGCACTCCCATCCGTTTCTGGTAGGCCTGCAAATTTTCAAGAAGATCATC
>capture_2|sediment-50|fragment_181|end_2|365_copies|UMI_pair_TTCCAAGG-TTTACTCCAGCTCT--TTGCGAAG-GTCAGGCTAGGCAG|M|none
GTCAGGCTAGGCAGATGGTGCAGGCAATGAGGACCATTGGGACTCATCCTAGCTCCAGTGCTGGTCTGAAAGATGATCTTCTTGAAAATTTGCAGGCCTACCAGAAACGGATGGGAGTGCAAATGCAGCGATTCAAGTGATCCTCTCGTTATTGCCGCAAGTATCATTGGGATCTTGCACTTGATATTGTGGATTCTTGATCGTCTTTTCTTCAAATGCATTTATCGTCGCCTTAAATACGGTTTGAAAAGAGGGCCTTCTACGGAAGGAGTGCCTGAGTCTATGAGGGA
>capture_2|sediment-50|fragment_197|end_1|563_copies|UMI_pair_CTGTTGAC-CGGAGGTTGCTAGT--TTGCAGAC-TAGTTTTTTACTCC|M|none
CGGAGGTTGCTAGTCAGGCTAGGCAGATGGTGCAGGCAATGAGGACCATTGGGACTCATCCTAGCTCCAGTGCTGGTCTGAAAGATGATCTTCTTGAAAATTTGCAGGCCTACCAGAAACGGATGGGAGTGCAAATGCAGCGATTCAAGTGATCATCTCGTTATTGCCGCAAGTATCATTGGGATCTTGCACTTGATATTGTGGATTCTTGATCGTCTTTTCTTCAAATGCATTTATCGTCGCCTTAAATACGGTTTGAAAAGAGGGCCTTCTACGGAAGGAGTGCCTGAGTC
>capture_2|sediment-50|fragment_197|end_2|563_copies|UMI_pair_CTGTTGAC-CGGAGGTTGCTAGT--TTGCAGAC-TAGTTTTTTACTCC|M|none
TAGTTTTTTACTCCAGCTCTATGTTGACAAAATGACCATCGTCAACATCCACAGCACTCTGCTGTTCCTGCCGATACTCTTCCCTCATAGACTCAGGCACTCCTTCCGTAGAAGGCCCTCTTTTCAAACCGTATTTAAGGCGACGATAAATGCATTTGAAGAAAAGACGATCAAGAATCCACAATATCAAGTGCAAGATCCCAATGATACTTGCGGCAATAACGAGATGATCACTTGAATCGCTGCATTTGCACTCCCATCCGTTTCTGGTAGGCCTGCAAATTTTCAANAA
>capture_2|sediment-50|fragment_222|end_1|1091_copies|UMI_pair_GATTACCG-GGAGGTTGCTAGTC--TTGCGAAG-GACAAAATGACCAT|M|none
GGAGGTTGCTAGTCAGGCTAGGCAGATGGTGCAGGCAATGAGGACCATTGGGACTCATCCTAGCTCCAGTGCTGGTCTGAAAGATGATCTTCTTGAAAATTTGCAGGCCTACCAGAAACGGATGGGAGTGCAAATGCAGCGATTCAAGTGATCCTCTCGTTATTGCCGCAAGTATCATTGGGATCTTGCACTTGATATTGTGGATTCTTGATCGTCTTTTCTTCAAATGCATTTATCGTCGCCTTAAATACGGTTTGAAAAGAGGGCCTTCTACGGAAGGAGTGCCTGAGTCT
>capture_2|sediment-50|fragment_222|end_2|1091_copies|UMI_pair_GATTACCG-GGAGGTTGCTAGTC--TTGCGAAG-GACAAAATGACCAT|M|none
GACAAAATGACCATCGTCAACATCCACAGCACTCTGCTGTTCCTGCCGATACTCTTCCCTCATAGACTCAGGCACTCCTTCCGTAGAAGGCCCTCTTTTCAAACCGTATTTAAGGCGACGATAAATGCATTTGAAGAAAAGACGATCAAGAATCCACAATATCAAGTGCAAGATCCCAATGATACTTGCGGCAATAACGAGAGGATCACTTGAATCGCTGCATTTGCACTCCCATCCGTTTCTGGTAGGCCTGCAAATTTTCAAGAAGATCATCTTTCAGACCAGCACTGG
>capture_1|sediment-52|fragment_713|end_1|1853_copies|UMI_pair_ATCCAGAG-ATCTTCTTGAAAAT--GAGACGAT-TCTATGTTGACAAA|M|none
ATCTTCTTGAAAATTTGCAGGCCTACCAGAAACGGATGGGAGTGCAAATGCAGCGATTCAAGTGATCCTCTCGTTATTGCCGCAAGTATCATTGGGATCTTGCACTTGATATTGTGGATTCTTGATCGTCTTTTCTTCAAATGCATTTATCGTCGCCTTAAATACGGTTTGAAAAGAGGGCCTTCTACGGAAGGAGTGCCTGAGTCTATGAGGGAAGAATATCGGCAGGAACAGCAGAGTGCTGTGGATGTTGACGATGGTCATTTTGTCAACATAGAATCGTCTC
>capture_1|sediment-52|fragment_713|end_2|1853_copies|UMI_pair_ATCCAGAG-ATCTTCTTGAAAAT--GAGACGAT-TCTATGTTGACAAA|M|none
TCTATGTTGACAAAATGACCATCGTCAACATCCACAGCACTCTGCTGTTCCTGCCGATATTCTTCCCTCATAGACTCAGGCACTCCTTCCGTAGAAGGCCCTCTTTTCAAACCGTATTTAAGGCGACGATAAATGCATTTGAAGAAAAGACGATCAAGAATCCACAATATCAAGTGCAAGATCCCAATGATACTTGCGGCAATAACGAGAGGATCACTTGAATCGCTGCATTTGCACTCCCATCCGTTTCTGGTAGGCCTGCAAATTTTCAAGAAGATCTCTGGAT
>capture_2|sediment-52|fragment_116|end_1|5751_copies|UMI_pair_ATCCAGAG-ATCTTCTTGAAAAT--GAGACGAT-TCTATGTTGACAAA|M|none
ATCTTCTTGAAAATTTGCAGGCCTACCAGAAACGGATGGGAGTGCAAATGCAGCGATTCAAGTGATCCTCTCGTTATTGCCGCAAGTATCATTGGGATCTTGCACTTGATATTGTGGATTCTTGATCGTCTTTTCTTCAAATGCATTTATCGTCGCCTTAAATACGGTTTGAAAAGAGGGCCTTCTACGGAAGGAGTGCCTGAGTCTATGAGGGAAGAATATCGGCAGGAACAGCAGAGTGCTGTGGATGTTGACGATGGTCATTTTGTCAACATAGAATCGTCTC
>capture_2|sediment-52|fragment_116|end_2|5751_copies|UMI_pair_ATCCAGAG-ATCTTCTTGAAAAT--GAGACGAT-TCTATGTTGACAAA|M|none
TCTATGTTGACAAAATGACCATCGTCAACATCCACAGCACTCTGCTGTTCCTGCCGATATTCTTCCCTCATAGACTCAGGCACTCCTTCCGTAGAAGGCCCTCTTTTCAAACCGTATTTAAGGCGACGATAAATGCATTTGAAGAAAAGACGATCAAGAATCCACAATATCAAGTGCAAGATCCCAATGATACTTGCGGCAATAACGAGAGGATCACTTGAATCGCTGCATTTGCACTCCCATCCGTTTCTGGTAGGCCTGCAAATTTTCAAGAAGATCTCTGGAT
>capture_1|sediment-72|fragment_1|end_1|17501_copies|UMI_pair_ACTAGGAG-GCGGCAATAACGAG--ACTAGGAG-GTCAGGCTAGGCAG|M|none
GCGGCAATAACGAGAGGATCACTTGAATCGCTGCATTTGCACTCCCATCCGTTTCTGGTAGGCCTGCAAATTTTCAAGAAGATCATCTTTCAGACCAGCACTGGAGCTGGGATGAGTCCCAATGGTCCTCATTGCCTGCACCATCTGCCTAGCCTGACCTCCTAGT
>capture_1|sediment-72|fragment_1|end_2|17501_copies|UMI_pair_ACTAGGAG-GCGGCAATAACGAG--ACTAGGAG-GTCAGGCTAGGCAG|M|none
GTCAGGCTAGGCAGATGGTGCAGGCAATGAGGACCATTGGGACTCATCCCAGCTCCAGTGCTGGTCTGAAAGATGATCTTCTTGAAAATTTGCAGGCCTACCAGAAACGGATGGGAGTGCAAATGCAGCGATTCAAGTGATCCTCTCGTTATTGCCGCCTCCTAGT
>capture_1|sediment-47|fragment_71|end_1|662_copies|UMI_pair_TTCGTTGG-GAAGGAAGTGACCA--TTGCGAAG-AATGAGGACCATTG|M|none
GAAGGAAGTGACCATCGTCAACATCCACAGCACTCTGCTGTTCCTGCCGATATTCTTCCCTCATAGACTCAGGCACACCTTCCGTAGAAGGCCCTCTTTTCAAACCGTATTTAAGGCGACGATAAATGCATTTGAAGAAAAGACGATCAAGAATCCACAATATCAAGTGCAAGATCCCAATGATACTTGCGGCAATAACGAGAGGATCACTTGAATCGCTGCATTTGCACTCCCATCCGTTTCTGGTAGGCCTGCAAATTTTCAAGAAGATCATCTTTCAGGCCAGCACTGG
>capture_1|sediment-47|fragment_71|end_2|662_copies|UMI_pair_TTCGTTGG-GAAGGAAGTGACCA--TTGCGAAG-AATGAGGACCATTG|M|none
AATGAGGACCATTGGGACTCATCCTAGCTCCAGTGCTGGCCTGAAAGATGATCTTCTTGAAAATTTGCAGGCCTACCAGAAACGGATGGGAGTGCAAATGCAGCGATTCAAGTGATCCTCTCGTTATTGCCGCAAGTATCATTGGGATCTTGCACTTGATATTGTGGATTCTTGATCGTCTTTTCTTCAAATGCATTTATCGTCGCCTTAAATACGGTTTGAAAAGAGGGCCTTCTACGGAAGGTGTGCCTGAGTCTATGAGGGAAGAATATCGGCAGGAACAGCAGAGNGCT
>capture_2|sediment-47|fragment_60|end_1|956_copies|UMI_pair_GATGTGTG-GAAGCCAGAGACTT--GTGCCATA-AGCTGGCAAGTGCG|M|none
GAAGCCAGAGACTTGAAGATGTGTTTGCAGGGAAAAACACCGATCTTGAGGCACTCATGGAATGGCTAAAGACAAGACCAATCCTGTCACCTCTGACTAAGGGGATTTTAGGATTTGTGTTCACGCTCACCGTGCCCAGTGAGCGAGGACTGCAACGTAGACGCTTTGTCCAAAATGCCCTTAATGGGAATGGGGATCCAAACAACATGGACAGAGCGGTAAAACTGTACAGGAAGCTCAAGAGGGAAATAACATTCCATGGGGCAAAAGAGGTGGCACNCAGTTATTCAAC
>capture_2|sediment-47|fragment_60|end_2|956_copies|UMI_pair_GATGTGTG-GAAGCCAGAGACTT--GTGCCATA-AGCTGGCAAGTGCG|M|none
AGCTGGCAAGTGCGCCAGTTGAATAACTGAGTGCCACCTCTTTTGCCCCATGGAATGTTATTTCCCTCTTGAGCTTCCTGTACAGTTTTACCGCTCTGTCCATGTTGTTTGGATCCCCATTCCCATTAAGGGCATTTTGGACAAAGCGTCTACGTTGCAGTCCTCGCTCACTGGGCACGGTGAGCGTGAACACAAATCCTAAAATCCCCTTAGTCAGAGGTGACAGGATTGGTCTTGTCTTTAGCCATTCCATGAGTGCCTCAAGATCGGTGTTTTTCCCTGCAAACACATCT
>capture_2|sediment-47|fragment_101|end_1|1920_copies|UMI_pair_TTCGTTGG-GAAGGAAGTGACCA--TTGCGAAG-AATGAGGACCATTG|M|none
GAAGGAAGTGACCATCGTCAACATCCACAGCACTCTGCTGTTCCTGCCGATATTCTTCCCTCATAGACTCAGGCACACCTTCCGTAGAAGGCCCTCTTTTCAAACCGTATTTAAGGCGACGATAAATGCATTTGAAGAAAAGACGATCAAGAATCCACAATATCAAGTGCAAGATCCCAATGATACTTGCGGCAATAACGAGAGGATCACTTGAATCGCTGCATTTGCACTCCCATCCGTTTCTGGTAGGCCTGCAAATTTTCAAGAAGATCATCTTTCAGGCCAGCACTGG
>capture_2|sediment-47|fragment_101|end_2|1920_copies|UMI_pair_TTCGTTGG-GAAGGAAGTGACCA--TTGCGAAG-AATGAGGACCATTG|M|none
AATGAGGACCATTGGGACTCATCCTAGCTCCAGTGCTGGCCTGAAAGATGATCTTCTTGAAAATTTGCAGGCCTACCAGAAACGGATGGGAGTGCAAATGCAGCGATTCAAGTGATCCTCTCGTTATTGCCGCAAGTATCATTGGGATCTTGCACTTGATATTGTGGATTCTTGATCGTCTTTTCTTCAAATGCATTTATCGTCGCCTTAAATACGGTTTGAAAAGAGGGCCTTCTACGGAAGGTGTGCCTGAGTCTATGAGGGAAGAATATCGGCAGGAACAGCAGAGNGCT
>capture_2|sediment-47|fragment_253|end_1|148_copies|UMI_pair_ATCCAGAG-AACAACATGGACAG--GCGTCATT-CTTGAAGACGCCAG|M|none
AACAACATGGACAGAGCGGTAAAACTGTACAGGAAGCTCAAGAGGGAAATAACATTCCATGGGGCAAAAGAGGTGGCACTCAGTTATTCAACTGGCGCACTTGCCAGCTGCATGGGCCTCATATACAACAGGATGGGGACTGTGACCACTGAAGTGGCATTTGGCCTGGTGTGTGCCACGTGTGAGCAGATTGCTGATTCCCAGCATCGATCTCACAGACAAATGGTAACAACAACCAACCCGCTAATCAGGCATGANAACAGGATGGTACTGGCCANTACNACGNCNAANNC
>capture_2|sediment-47|fragment_253|end_2|148_copies|UMI_pair_ATCCAGAG-AACAACATGGACAG--GCGTCATT-CTTGAAGACGCCAG|M|none
CTTGAAGACGCCAGCTCTATGTTGACAAAATGACCATCGTCAACATCCACAGCACTCTGCTGTTCCTGCCGATATTCTTCCCTCATAGACTCAGGCACACCTTCCGTAGAAGGCCCTCTTTTCAAACCGTATTTAAGGCGACGATAAATGCATTTGAAGAAAAGACGATCAAGAATCCACAATATCAAGTGCAAGATCCCAATGATACTTGCGGCAATAACGAGAGGATCACTTGAATCGCTGCATTTGCACTCCCATCCGTTTCTGGTAGGCCTGCAAATTTTCAAGAAGA
>capture_2|sediment-11|fragment_1|end_1|10007_copies|UMI_pair_CAATGTGG-ATTAAGGGCATTTT--GAAGGAAG-CGTCAGGCCCCCTC|M|none
ATTAAGGGCATTTTGGACAAAGCGTCTACGCTGCAGTCCTCGCTCACTGGGCACGGTGAGCGTGAACACAAATCCTAAAATCCCCTTAGTCAGAGGTGACAGGATTGGTCTTGTCTTTAGCCATTCCATGAGCGCCTCGAGATCGGTGTTTTTCCCTGCAAACACATCTTCAAGTCTCTGCGCGATCTCGGCTTTGAGGGGGCCTGACGCTTCCTTC
>capture_2|sediment-11|fragment_1|end_2|10007_copies|UMI_pair_CAATGTGG-ATTAAGGGCATTTT--GAAGGAAG-CGTCAGGCCCCCTC|M|none
CGTCAGGCCCCCTCAAAGCCGAGATCGCGCAGAGACTTGAAGATGTGTTTGCAGGGAAAAACACCGATCTCGAGGCGCTCATGGAATGGCTAAAGACAAGACCAATCCTGTCACCTCTGACTAAGGGGATTTTAGGATTTGTGTTCACGCTCACCGTGCCCAGTGAGCGAGGACTGCAGCGTAGACGCTTTGTCCAAAATGCCCTTAATCCACATTG
>capture_1|sediment-30|fragment_34|end_1|1251_copies|UMI_pair_ACGACTTG-ATTTTCAAGAAGAT--TTCCAAGG-AAGAGAAGTGGCAC|M|none
ATTTTCAAGAAGATCATCTTTCAGACCAGCACTGGAGCTAGGATGAGTCCCAATGGTCCTCATTGCCTGCACCATCTGCCTAGCCTGACTAGCAACCTCCATAGCCTCTGCTGCTTGCTCACTTGACCCTGCCATTTGCTCCATGGCCTTAGCCGTGGTACTGGCCAGTACCATCCTGTTCTCATGCCTGATTAGCGGGTTGGTTGTTGTCACCATTTGTCTGTGAGACCGATGCTGGGAATCAGCAATCTCTCACATGTGGCACACACCAGGCCAAATGCCACTTCANTGG
>capture_1|sediment-30|fragment_34|end_2|1251_copies|UMI_pair_ACGACTTG-ATTTTCAAGAAGAT--TTCCAAGG-AAGAGAAGTGGCAC|M|none
AAGAGAAGTGGCACTCAGTTACTCAACTGGTGCACTTGCCAGCTGCATGGGCCTCATATACAACAGAATGGGGACTGTGACCACTGAAGTGGCATTTGGCCTGGTGTGTGCCACATGTGAGAGATTGCTGATTCCCAGCATCGGTCTCACAGACAAATGGTGACAACAACCAACCCGCTAATCAGGCATGAGAACAGGATGGTACTGGCCAGTACCACGGCTAAGGCCATGGAGCAAATGGCAGGGTCAAGTGAGCAAGCAGCAGAGGCTATGGAGGTTGCTAGTCAGGCT
>capture_1|sediment-40|fragment_9|end_1|1499_copies|UMI_pair_ACGTTCAG-CATGGCCTTAGCCG--GAAGGAAG-TGGGATGGGGATCC|M|none
CATGGCCTTAGCCGTGGTACTGGCCAGTACCATCCTGTTCTCATGCCTGATTAGCGGGTTGGTTGTTGTCACCATTTGTCTGTGAGACCGATGCTGGGAATCAGCAATCTGCTCACATGTGGCACACACCAGGCCAAATGCCACTTCAGTGGTCACAGTCCCCATTCTGTTGTATATGAGGCCCATGCAGCTGGCAAGTGCACCAGTTGAGTAACTGAGTGCCACTTCTTTTGCCCCATGGAATGTTATTTCCCTCTTTAGTTTTCTGTACAGTTTGACTGCTCTGTCCATGT
>capture_1|sediment-40|fragment_9|end_2|1499_copies|UMI_pair_ACGTTCAG-CATGGCCTTAGCCG--GAAGGAAG-TGGGATGGGGATCC|M|none
TGGGATGGGGATCCAAACAACATGGACAGAGCAGTCAAACTGTACAGAAAACTAAAGAGGGAAATAACATTCCATGGGGCAAAAGAAGTGGCACTCAGTTACTCAACTGGTGCACTTGCCAGCTGCATGGGCCTCATATACAACAGAATGGGGACTGTGACCACTGAAGTGGCATTTGGCCTGGTGTGTGCCACATGTGAGCAGATTGCTGATTCCCAGCATCGGTCTCACAGACAAATGGTGACAACAACCAACCCGCNAATCAGGCATGANAACAGGANGGTACTGGCCA
>capture_1|sediment-50|fragment_24|end_1|608_copies|UMI_pair_ATCCAGAG-GGCAAAAGAAGTGG--GCACAACT-AAATTTTCAAGAAG|M|none
GGCAAAAGAAGTGGCACTCAGTTACTCAACTGGTGCACTTGCCAGCTGCATGGGCCTCATATACAACAGAATGGGGACTGTGACCACTGAAGTGGCATTTGGCCTGGTGTGTGCCACATGTGAGCAGATTGCTGATTCCCAGCATCGGTCTCACAGACAAATGGTGACAACAACCAACCCGCTAATCAGGCATGAAAACAGGATGGTACTGGCCAGTACCACGGCTAAGGCCATGGAGCAAATGGCAGGGTCAAGTGAGCAAGCAGCAGAGGCTATGGAGGTTGCTAGTCAGG
>capture_1|sediment-50|fragment_24|end_2|608_copies|UMI_pair_ATCCAGAG-GGCAAAAGAAGTGG--GCACAACT-AAATTTTCAAGAAG|M|none
AAATTTTCAAGAAGATCATCTTTCAGACCAGCACTGGAGCTAGGATGAGTCCCAATGGTCCTCATTGCCTGCACCATCTGCCTAGCCTGACTAGCAACCTCCATAGCCTCTGCTGCTTGCTCACTTGACCCTGCCATTTGCTCCATGGCCTTAGCCGTGGTACTGGCCAGTACCATCCTGTTTTCATGCCTGATTAGCGGGTTGGTTGTTGTCACCATTTGTCTGTGAGACCGATGCTGGGAATCAGCAATCTGCTCACATGTGGCACACACCAGGCCAAATGCCACTTCA
>capture_1|sediment-50|fragment_102|end_1|1116_copies|UMI_pair_GATCGAGT-AAAAGAAGTGGCAC--TTCCAAGG-GCAAGATCCCAATG|M|none
AAAAGAAGTGGCACTCAGTTACTCAACTGGTGCACTTGCCAGCTGCATGGGCCTCATATACAACAGAATGGGGACTGTGACCACTGAAGTGGCATTTGGCCTGGTGTGTGCCACATGTGAGCAGATTGCTGATTCCCAGCATCGGTCTCACAGACAAATGGTGACAACAACCAACCCGCTAATCAGGCATGAAAACAGGATGGTACTGGCCAGTACCACGGCTAAGGCCATGGAGCAAATGGCAGGGTCAAGTGAGCAAGCAGCAGAGGCNATGGAGGTTGCTAGTCAGGC
>capture_1|sediment-50|fragment_102|end_2|1116_copies|UMI_pair_GATCGAGT-AAAAGAAGTGGCAC--TTCCAAGG-GCAAGATCCCAATG|M|none
GCAAGATCCCAATGATACTTGCGGCAATAACGAGAGGATCACTTGAATCGCTGCATTTGCACTCCCATCCGTTTCTGGTAGGCCTGCAAATTTTCAAGAAGATCATCTTTCAGACCAGCACTGGAGCTAGGATGAGTCCCAATGGTCCTCATTGCCTGCACCATCTGCCTAGCCTGACTAGCAACCTCCATAGCCTCTGCTGCTTGCTCACTTGACCCTGCCATTTGCTCCATGGCCTTAGCCGTGGTACTGGCCAGTACCATCCTGTTTTCATGCCTGATTAGCGGGTTGGT
>capture_1|sediment-50|fragment_103|end_1|479_copies|UMI_pair_GAAGGAAG-AGACGATCAAGAAT--TTCCAAGG-GGCAAAAGAAGTGG|M|none
AGACGATCAAGAATCCACAATATCAAGTGCAAGATCCCAATGATACTTGCGGCAATAACGAGAGGATCACTTGAATCGCTGCATTTGCACTCCCATCCGTTTCTGGTAGGCCTGCAAATTTTCAAGAAGATCATCTTTCAGACCAGCACTGGAGCTAGGATGAGTCCCAATGGTCCTCATTGCCTGCACCATCTGCCTAGCCTGACTAGCAACCTCCATAGCCTCTGCTGCTTGCTCACTTGACCCTGCCATTTGCTCCATGGCCTTAGCCGTGGTACTGGCCAGTACCATCC
>capture_1|sediment-50|fragment_103|end_2|479_copies|UMI_pair_GAAGGAAG-AGACGATCAAGAAT--TTCCAAGG-GGCAAAAGAAGTGG|M|none
[truncated: 2,348,337 more chars]
